# Supplementary material for: Parallel Profiling of Fission Yeast Deletion Mutants for Proliferation and for Lifespan During Long-Term Quiescence
Source: G3 (Bethesda). 2014 Dec 1;5(1):145–55. doi: 10.1534/g3.114.014415 (PMC4291465; doi:10.1534/g3.114.014415)
Supplement: Supporting Information [file supp_g3.114.014415_TableS1.xlsx]

## Sheet: Table S1
Table S1 - Barcodes for v2 Bioneer deletion mutants
Gene name	uptag	dntag
SPBC337.03	TTGCCCGGTTTCTTCATCGG	TCCCGGTCATCCCTCCGCTA
SPAC140.04	AAAACCTGCTGCCCGCTGAT	GCGCGGCTAATGGGATCGTT
SPBC6B1.02	AAAACTGGCGCCGGAGCAAT;AAAACTGGCGGCGGAGCAAT;AAAACTGGCACCGGAGCAAT;AAAACTGGCGCGGGAGCAAT	GGCTTGGGGACTTGTTGCGT
SPCC757.07c	AAAAGCGAGTCGCCTCGGGT
SPAC1834.10c	AAAAGCGCCGACCAACACCA	TGGGAGAAAAGCGCGAGCAT
SPCC737.07c	AAACAAACCGCAGGGCCATG	CGGGGCAATGAGGACGGAAT
SPAPYUG7.03c	AAACACGCCCCGCCAGGAAG	CAATTCCCCAACGCAAGCCT
SPBC1711.09c	AAACAGCAAGGGGGAACCGA	CGGCCCCACGACAAAAGATT
SPAC977.12	AAACAGGGCGGTGGGTGAAG	TTTTCAAGGGGCGGAGGACG
SPAC4G8.07c	AAACCCACCCCCTCTGGAAT	TAGTCGTTTCTCGGGGGGGG
SPAC30.04c	AAACGCCCCTGCCTGCCTTC	CTTGCCTGCTCCACTTGCCC
SPAC22G7.07c	AAACGGGGGACTGCATTGGA	TCATTCCCCCGCATTCCATC
SPAC25H1.02	AAACGTACCTGCCGCCCACG	TAGAGCTGATTTGCGGCGGC
SPAC1F3.03	AAAGACCCCGGCCAATAGCG	GTCTTCAACCTCCGCCCACG
SPBC1A4.05	AAAGCGCCCTCCTGCAAAAA	TCCCCCACGCCTAAGACCCG
SPCC2H8.05c	AAAGCTGGGGATTGGCGGTT	GAGGTCCCCCCGCAATGTCC
SPBC56F2.10c	AAAGGATGGAGCCGGAGGGA
SPBC947.10	AAAGGGCTCAAGGGGGGATA	TTCACAGTCCCCTCCCCCAC
SPBC609.05	AAAGTGCCCCACAGCCTCCA	GATAAGCCCGCCAAAAGGCA
SPCC895.07	AAAGTGTCCCACAGCCTCCA	ACCGAGGAAGCGGAGGGGTA
SPAC926.02	AAATAGGGACGCGGTGGGCT	CCCCAGTTACACCGCGCTCA
SPCC1322.10	AAATATGACCCGCGCCCTGA	CATTGGAGGCGCGTGGTTCT
SPBC29A3.07c	AAATCCGAAAGAGGCGAGCG	AGCCTATGTCGGGTGGGGCG
SPCPB1C11.02	AAATCCGCGGTCCCACAAGG	GGAAAATTGACGGAGGGGCC
SPAC16C9.01c	AAATCGCTGCCTGCTCACCA	GATTGCGGGCGTAGGGGAAG
SPAC922.03	AAATGAACCCGCGAAGGGCG	GGCAATTTGTGAGGCCCGAG
SPAPB1A10.12c	AAATGCCAGCGGGGAGGTCC	ACCCGGTCATGGCTCGTCCC
SPAC17A5.07c	AACAAATGCCTCTGCGCGGT	GCGCCACAGTCCTCATCCGA
SPBC9B6.09c	AACAAGATGCCAGCCGCGAC	TCTGGTAGCTGGGGCTGGGA
SPCPB1C11.01	AACACCTTTCGTCCCGGCCC	CCGCCACCCCAATAGCTGTT
SPCC965.07c	AACAGCCCACGAGCACAGCG	CACCCCCGAACAAGCCTCAA
SPCC1672.09	AACAGGGGGCTTGACGCGAG	AAGCGTTGGAAAGGGGGCAT
SPCC306.05c	AACATAATTGGAGCGCGGGG	TGGCAGAGCGAAGGACCGGA
SPBC1709.16c	AACATAGTGGGCGCTGGGGC	GCGCTTTGGTGGTGTCGAGA
SPAC8C9.04	AACCAACCGTCCCAGCTCGC	GGCGTCCCGTTCTCTTGCGT
SPAC8E11.10	AACCACCGCCATCGAAGCTT	TGCGGTGAATTGTTGAGGCG
SPBC2F12.05c	AACCACGGTATGGCCCTGTC	GGCGCGGCTGTGGTAATCTT
SPCC11E10.06c	AACCCATTCCTAGGCCCGAT	GAGATTTGTGCGCGCGGTGT
SPAC664.12c	AACCCGGGACTCGAACGCTA	TGAGCAGGCACGGAGGAGCA
SPBC18E5.11c	AACCGAACGATCAGCCCAGG	GGAGCGAAAGGCGAGCACAG
SPAC3A12.10	AACCGACGGAAGCGCTGCTA	TGGCCGGCGAGGTTTATTTT
SPBC428.05c	AACCGCAGAAGGGGGACGAA
SPAC6F6.17	AACCGCTCATTGCCTCCCGA	TTGTGGTCGGGAATGGGGGT
SPAC15E1.05c	AACCGTGAAATTGCTCCCCG	CCCAGTTTCACCCGCGCTTT
SPAC869.10c	AACCTCCATCCTCGCCTACC	TTTTTGGGACGGGGGGACAT
SPAPYUG7.04c	AACCTGACGACGCCTTTGCA	GTGGTGGTGGATTGAGTCCT
SPBC16G5.09	AACGAATGCCGGGAGGGGTC	CTTCACGCGTCTGCCCCACT
SPCC737.04	AACGAGCACAGCGGGACAGT	GGCGCGGACGGAGTTGTATG
SPAC56E4.07	AACGCACTAAATCCGCCCGA
SPAC26F1.10c	AACGCCACACACGCTACCCA	TGAAGTCGTGCGGGAGGTGG
SPBC18H10.20c	AACGCCCCTCCCGACAAGCT	GAGGAAAACCCCGGCCACGT
SPAC14C4.08	AACGCCCTCATATGCCCACG	ACCATTATCCCCGCGTTTGC
SPBP8B7.21	AACGCGTGATGAGGGGCTGA
SPBC2D10.05	AACGGAGCGTGTCTGGTGGT	CCGATTTTAGCCACCCGCCC
SPBC19C2.04c	AACGGAGTGTGGGGTGGAGG	CCAGCCCGCCATCAATTACC
SPCC417.12	AACGGTGGAGATCGGGTGGA	CCTCCCCGCTACCATGATCG
SPAP32A8.02	AACGTACGCACAGGCCCCAG	CGTGCGAGGAATGGGAGAGG
SPBC16H5.04	AACTGCGGGCGAAGGGGTAA	CCACGACCCCCAAATCATCG
SPAC23H4.02	AACTGCTGGCTCTGGTGCCC	ACCGACGCCACTCACCAAGC
SPCC1442.14c	AACTGGGCGCGCTGATGGTC	GCTATACCACACGCGCGGAG
SPCC1183.11	AACTTCGGCTACGCTCCGCC	TGCCTCGCTCTTCGACCCCA
SPBC1683.10c	AAGAAAGGGAGCGCAGCCGG	ACGTGGGGAGGGATGGGAGG
SPCC1235.02	AAGAAGGGGAGGCGAGCTGG	CAGGGCGCGGGGAGAAGTAT
SPAC4H3.01	AAGAGTGAGTGCCGCGTGGA	CTCGAGCAAAGGTGGGGGGT
SPBC543.10	AAGATGCAGGATGGGGCGCC
SPAC25A8.01c	AAGATGGGCTGTACGAGGGC	ACAACCAAAGGCGAGACCGG
SPAC22A12.04c	AAGCATTGACGCCGATTGGT	CTGTCCCCCGTCCCAGCCCC
SPAC24H6.09	AAGCCCGTTCGCAAAGCATG	CTTTCAACGCGGGCTGGGAT
SPBC36.10	AAGCCGCCACCCGTTCATTT	CTGTTTCGGAGGGGTGGCAG
SPCC16A11.16c	AAGCCGTCCCTACGTAATGT	GCACGCCCAAGCAATGATCC
SPAC57A7.08	AAGCGCAGTCGGCAACACCA	ACCGGACGTGCACCAATGGG
SPAC343.16	AAGCGGTGAATCGGTGGCCA	GACGCGCGAGGTTGGTTTCA
SPCC16C4.10	AAGCTCGCCGCCCTCATATG	CGGTGAAGGGGGCATAGGGT
SPAC3G6.06c	AAGCTTCGCGCGCTAGCAGA	CGGAAGGGGTCCAGCAACGT
SPAC1805.09c	AAGGATAGGGGGGTTGGGCG	CGAGACCACACGCCACGCCT
SPBC29A10.14	AAGGCTCGCGGGGAATTACC	ATTAAATTCGATGCGCCGCC
SPAPJ760.02c	AAGGCTGGGGTGCTCAACGA	CCCCACCCGACCCTAACCAT
SPAC17G8.14c	AAGGGAGGGCAACAATGCGA	GCCCCGTTCGCCACCTTTGT
SPAC688.11	AAGGGCATCGATGAGACGCG	TGGGAACTGATCGCTGCGGG
SPCC1393.13	AAGGGCGGCTGTGTACGTGG	ACCTGTTAGCTGCCCACCCG
SPAC56F8.16	AAGGGGATTGTGGCTGACGC
SPBC577.06c	AAGGGGGGGCGAGGGAATAG	CTCGCCTTCCCTGCCACCTA
SPAC631.02	AAGTGCATGGCGCTCGGCTT	GTACCCGGTCATAAGCGCTG
SPAC513.07	AAGTTGCAATGGACCGCGCC	TGAACGTCGAACAAGCGGCT
SPAC323.04	AAGTTGGCGGTGTGCGAGTG	AGGAAGACGCACACCCAGCT
SPAC521.05	AATAGCCCCGTGCCGGTTCG	GTGCACGCTCTCCAATCCCG
SPBC29A3.02c	AATAGGGCGGGGGTGGGAAA
SPBC839.03c	AATATCCCGCGGCCCAAATC	GTTCCTCTGTCGCGGACCTT
SPAC16A10.02	AATCCATCAAGTGGGCCCGG	GTCGCGAAGGTGGTGGCGTC
SPCC1450.08c	AATCCTTCGGCGCGTCTTCG
SPBC2D10.04	AATCGGGACGCAAGAGCACA	ACCCAGCAAGAGAAGCCCGC
SPAC6F12.10c	AATGAACGTGGCCGAGCTGA	GCGAGATGGACAGGGCAAGG
SPAC926.06c	AATGAAGCAGGTGGCGAGGG	GGCCGAATGCTCACAAACCA
SPAC13C5.06c	AATGACTCGGCGCCAAATGC	GCGCTGGGAACTGGGATGGA
SPAC1A6.04c	AATGATAGGAGTGCGGCGGC	CACACACTCGCGCAATCCCA
SPCC1442.13c	AATGCGTGTCAGGGGGGGTA	CCCTGCCCTCCTCGCGTTTT
SPBC1683.12	AATGTTCACCCGCCCACGGT	GCGAACGGGGTGAGGTGTGA
SPBC13G1.10c	AATTCGCGTTCGGGCCTTTC	CATTTGATTGCCGCAGGGGG
SPBC13E7.08c	AATTGGGAAGCCGCGGTGAC	GTACCTTTGCGTGCCCGGAT
SPAC167.01	AATTGTGCGAGGTGGTCCGG
SPAC6C3.03c	AATTTGGAGAGCGCAGGGGA	TTTTTCATCAATCGGCCCCC
SPAC589.10c	ACAACCAGTCCCTCGCCTGC	GGGAGCGACAAACACGCACG
SPBC9B6.11c	ACAACCGAGACAAGCGCCCT	AATTGCACCAGGCGTACCCC
SPBC23G7.10c	ACAAGCCCCCGCAAAAGGAC	TACGGGGGAGCGGAGGAGGT
SPCC16A11.07	ACACCACCAAACCGAGGCCG
SPAC7D4.13c	ACACCATTTCATCGCCCCCC
SPBC16E9.11c	ACACCCCGCCCATCAAGAGC	GCCACAACGCCGACCAGATG
SPAC23C4.17	ACACCCCTAATCCCGGCCTC	CGGCCTCGTGCTAGTTCGTG
SPBC4F6.11c	ACACCGCACAGGACCGACAA
SPCC613.03	ACACCGCCTGATGCCCTTGG	CGACGGTTTGGATTGGCGGA
SPBP16F5.08c	ACACCTACCACCCCCTCGGG	TAAAGGGTTCTCGCCACCGG
SPAPYUK71.03c	ACACCTAGATGCCCCCGCGC	GACTTGCATCCTAGGGCGGG
SPAC11D3.07c	ACACGAGATGTTGGCCGCCC	CGCGGGACTAAAGCGAAAGT
SPAC644.14c	ACACGCGACAGGAACAAGAT	ACATGGTGTGAGGCGTGGCG
SPCC1223.06	ACAGACAACCACGACGCCCC	CTTGAGTCCCACCTGCCCGC
SPAC13G6.08	ACAGCACGAGACAGGCCCCG	CATGGGCCTTACGGGTGCTC
SPBC215.07c	ACAGCAGCCGCAAGCAGCAC	ATCTCGTGGGGGCGCTCCTC
SPBC3H7.11	ACAGCCCCCAGTGACCCCGT	CGCTGACCCACCCTTGCTGT
SPAC19E9.02	ACAGCGAGTTGGGTGGGGCC	GACGACCCCCAAGACCTGCA
SPAC694.06c	ACAGGGGGGCGATCCAAGTG	CTCGCCTTCTCCCAACCGCC
SPAC13G7.05	ACAGGGTGAACGTGGGCGAG	ATAAGTCCGCGGCCCACAAA
SPAC30D11.11	ACAGTCCCAACGCACAGGCA	AGGATGGCTGATTGCGGAGG
SPAC644.13c	ACAGTGGCGCGAACAAGGGA	CCTTCTGGGCGCTGATCCGT
SPBC776.14	ACAGTTCCGCGCATTCCCCA	TGAGACGGCCGACAAAGGTG
SPBC1604.01	ACATAAGCGATCACGGGCCC	TCGCACGGGGCCTAAACACG
SPCP1E11.07c	ACATACTAGCCGCCACCCCG	CCCCCCCGTGTTTGGCCTAT;CCCCCCGTGTTTGGCCTATT
SPAP7G5.04c	ACATCTCAGGGGGGGGCGTG	GGTCATTCGTGCGGGGGTCA
SPBC660.17c	ACATGACACAACCACGCCGG	CGGGCAGAGACGGTGGAGAT
SPCC1183.02	ACATGTTTGGCGGCACCTCC	TATCCCCCAGGACGCGCTCA
SPBC1921.07c	ACATTCTCTGGGCCCGCTTG	AAAGAAAACAACCGGGCGCG
SPAC13G6.06c	ACATTCTTCGCAAACCGCCC	GGCCGCTCCATCCTCCTTCG
SPAC1805.06c	ACCAACAGCAGTCGCCCCAC	CCTACCCCTGCAAACGCCCC
SPAC30.01c	ACCAACCCGGACGACGACAG	ATGCTTTCTCCTACGGCGCG
SPBC17A3.08	ACCAACCTGTCGCGCCTGCT	CACCTTGCTGCCCGCCTTAC
SPAC343.15	ACCACAAGCCTCACGCCCCA	CCCATCGCAAACCTGCCCAC
SPAC1039.02	ACCACCCAACTCCAGACCGC	TCCTGGCCCCCTCTGTCACT
SPCC18B5.10c	ACCACCTCATCCCGCCCGTT	CGCGGGAAGGGGGAATGAAG
SPAC17C9.07	ACCACCTCGGCCACGCTCTG	TGTGTGCGTTGGTCGGGGGT
SPAC27D7.03c	ACCACTCCCGGCACAGCCCT	ACACTTTGGGGCCGGAGCTA
SPAC23C11.14	ACCAGACCACCCACGCCAAC	TACCCCCAACTCGCCTTCGC
SPCC18.03	ACCATCCTACCCGTCGCCCT	TCCAACGACACCGAATCCCC
SPCC1259.10	ACCATCTCGCAAGCCCAGCC
SPBPJ4664.05	ACCATTGACAGCGCCCCCAG	GGGGCTTTTCGGGCGTTTAG
SPAC823.10c	ACCCAAAAACAGGCCCGGAC	GGCGCCGGTGCCAAAAATAG
SPCC1827.04	ACCCAACTGCGCCATCCACA	GACAAGCAGCGAGAAGGCGG
SPAC6G9.13c	ACCCAGACGAGCACCACCGG	CTCCACAGCCGCCCAACCAC
SPCC1235.12c	ACCCAGGAGGCGACGACGAT	TGCCCATCCGTCAGCCTTTG
SPAC22F8.09	ACCCCAACGTCCCTCGCCTG	CTCAAAAGCCTGCGCACCGA
SPBC30D10.16	ACCCCACTGCAAGAGCCCAA	TACCCCTGGCAACCGAACCC
SPAC57A7.13	ACCCCCACCCAGGAAACGCT
SPBC3D6.04c	ACCCCCCACAGCCAGCCATT	GCAGCCCAAGGCACCAAAGC
SPBC15D4.07c	ACCCCCCTCGCGATTTCTGA	CCCTGGCGTCTGCGAAATCT;CCCGGGCGTCTGCGAAATCT
SPCC1753.03c	ACCCCCGACCGGCTTAACCA	CAAACCCTTTCATTGGGCGC
SPCC1494.03	ACCCCCGCCCTTATTACCGC	GCCCCCCGATAAACAAGCAG
SPAC227.05	ACCCCCGCCTCCGCCATAAT	GCCCTGGAATGCTTCGTTCG
SPAC8F11.05c	ACCCCCTATCCGCCATCCTT	AACGGCTCGGTCCCTCACTG
SPBC14F5.03c	ACCCCCTCCCTGTCGAACCC	AATACAAATCGCGTCGGGCT
SPAC2E1P5.02c	ACCCCCTGAACCAAGCTCCA	GTGGAAAGGAGCTGGGTGCG
SPBC83.01	ACCCCGAACACGTCCCATAT;ACCCCGAACACGTCTCCATA;ACCCCGAACACGTCCCCATA	TCCCTTCCCGCCGTTTGATG
SPCC11E10.03	ACCCCGCAACCCAACATTCA	CCGGAGCTGTCCCTGCAGAG
SPBC1D7.05	ACCCCTACCGCCAACCGAAT	CCCTCGGTCATTCTACGCCC
SPAC5D6.13	ACCCGACCACTTTGCCACCC	GCGGCCTCTTGTTCTTACCA
SPAC2F7.08c	ACCCGACGCAACCAGCCATT	GTAAATGCCCCCAGCCCAGC
SPBC28F2.05c	ACCCGACGCGCACCATGTAA	GAGGGAGAGCGAAGGCCGAG
SPAC6F6.02c	ACCCGAGCCAGCCCCAAAAT	ACACCAGTCCCGAACCACCC
SPAC4H3.03c	ACCCGCCCGCCTACCAATTA	GCGACTTGGATGGGGCGTAC
SPCC736.04c	ACCCGGCCACCTACGTCACT	GCTTCGAGGCCTTCGGTTGG
SPBC106.10	ACCCGTCGCTCCCCTTAGCC
SPBC8E4.01c	ACCCTCCCGCAGTTTCCAGC
SPAC5H10.09c	ACCCTGTCGCCCTCTATCCG	GCCGCGCGTCCCATACTTTA
SPAC977.16c	ACCGACTCTCCGCCCATCCA	AATTTGCAGGGGCGGTGTTC
SPBC19C7.09c	ACCGAGAGTGGGGCAGGCAG	ACTACCCCCCTCCACGCAGC
SPAC23G3.10c	ACCGCCGCCTCACAATTCGT	TAGAAGCGCCTCGGAAAAGG
SPAC25B8.01	ACCGGAGACAGCACTTAGCA	GTGCTCGGCGGTTAGGGGTC
SPAC12B10.04	ACCGGCAGCGGGGTAGACAC	CGGGTAGCCGCAGGAAGGAT
SPBC800.11	ACCGGCGCTGGGATTAAAGA	GGCGGAAAGGGGCACAAAGA
SPBC36.06c	ACCGGGCGCGAAATCACTAA	GCCGCTAATTCCAGACCCAG
SPAC1420.01c	ACCGGTCCATCCCTAGCCCC	CTGTGGATGTGCGGTTGCGG
SPAC664.02c	ACCGTCGTTGCGCCACTCTG
SPAC589.02c	ACCGTTGTTCTGGGGCTGGG	AGGCGGGGACTGAAAGGGCT
SPAC22G7.11c	ACCTACGAACCGCCACCCGA	CGAGGCCGTGGTGGATTCTG
SPCC74.04	ACCTCGCCAACGACACCAGC	ATTTCCGACGCTTACCCGCC
SPBC800.07c	ACCTCTGTCCCCCCACGCAA	GCCGTCCAAAGCTGTGCCAG
SPAPB1A10.08	ACCTCTTTTCAGCTGGCCCG	GGGGGGGCGGAAATTTAGTG
SPAC227.07c	ACCTGAAACGCCCGAAGCCG	GCAATGAGTGCAACGACGGC
SPCC16C4.06c	ACCTGAAAGCCCGCCGACTC	GCGCCAGAACACCCACACCT
SPAC23H3.04	ACCTGGGCGCGATTGCAAAG
SPAC6C3.06c	ACCTTCCGCCCTTCCCTGGT	GGGACTTGGGGGATATGGTG
SPBC19G7.16	ACCTTGTGCCCGCTTCCTCG	TTTGTTTTTCGCGTGCCTCG
SPCC757.02c	ACCTTTCCGACCCCCCCTTA	TCCGGGCGTAGGGCGTTAAG
SPCC1450.02	ACCTTTGAATCCGCCCCACA	TGAACGAGGGGCCGGAACAA
SPAP27G11.08c	ACGAACCGCCTGGAACCGAA
SPAC3G9.08	ACGAAGCATGGGGGCCAGAG	CTGGGGGTCGTCGGAGCTTC
SPCC16C4.09	ACGAAGTGGGAGGGCGTGAT	TACGCAGCGAACCACGCAAA
SPBP35G2.11c	ACGACCGCCAAGTTACCCGC	CGGGACGAGCAGGGCAGAAG
SPCC5E4.10c	ACGAGCGGTGGAAATGGGTT	AGCCGGCCTCCTTCATTTGC
SPAC1A6.09c	ACGAGCTTACCGGCGCATGC	CTGTTGCTGGCGCTTTCGTT
SPAC343.11c	ACGCAAGAGAGAGGGTCGGG	ACCCCACGCCCACGAGTTGT
SPAC11H11.05c	ACGCATTCCTTTTCGCCCCT	GGCGGTGGCATTGTGGGTAC
SPAC8C9.09c	ACGCCCCGATTATGACACCG	CGGGGACGCGGTACAGTGGA
SPAC2F3.11	ACGCCTCCACCTTCCACACC	TGACGCGCCAACCCAACTTA
SPCC4B3.12	ACGCCTTCTACCCGTGCCCT
SPAC22H12.05c	ACGCGAGATGGGTTGTGGCA	TTTGATGCGGCCGGGTGAAG
SPAC3C7.02c	ACGCGCGCCAAAATGCAAAC	CCTCGCATCCCTGCCCTTCT
SPBC17D11.02c	ACGCGCGGCTTTCGAGACCT	GGCCAACCAACCCAAAACGT
SPAC144.04c	ACGCGGAAAGCCAACTCACA	TGAATTAGCGTCTGCCGGCC
SPAC4D7.06c	ACGCGGGAGGGTGTTTGGAG	TCGTCGCGCGCTAATTGGTT
SPAC23C11.07	ACGCGGGGAAAAGCCATACC	GGAGCGCGGAAGACATGGAA
SPBC29A3.09c	ACGCTCCAATGCACCCTCGG	CGGCCGCACAGATCGTACAT
SPAC12B10.03	ACGCTCGTGACCTACCCGGA	CATGGCCATTTCGACCCACG
SPBC32H8.07	ACGGAACACAGCCGCCAAAT
SPAC6G10.06	ACGGAGTCGGGAAGGGTGAA	TATGGATTAGGCGCCCCGGA
SPBC31F10.10c	ACGGCGAAACGGCAAGCAGA	GCACCTAACCGAAGCCAGCC
SPBC1734.06	ACGGGAACATATCGGCTGGC	ATTTACCCGCCCGTGCCCCA
SPBC4C3.04c	ACGGGCTGTGCGGGTGTACA	TGAGACGAGGAGCCGAACCG
SPBC25H2.14	ACGGGGATTGTGGCGAGGTT	ACCCCCGAAGCTACCGATCC
SPAC1D4.03c	ACGGGGCCATAGCGGAAATT	TGCTACGTCGCTCTGGCCCT
SPAC328.09	ACGGGGCGCCTTGCTTAGGA	GGGTGTGCGCCTGACGTGTC
SPBC543.07	ACGGGGGGTTATTTGCGATG	GTCCGTCGCCCATCAGTCCC
SPAC2E1P3.01	ACGGGGTCGCGGCCAACTAC	GCCTCATGCGTCACCCCCTC
SPAC4G8.13c	ACGGGTCGCCGCTCTTGTAG	TGCGCGGAAGAGCGATTTGA
SPAC1952.06c	ACGGTCAACGGAGGGCACTG	CTGCTTCTGTCCTGCCCACG
SPBC26H8.09c	ACGGTTGGGGGGTCCATCAT	CTCTGTGGGCTGTGGAGCGA
SPAC1834.05	ACGTGACCGTAAATCGGGCG	AGTGGTTGCGTACGGGGGTG
SPBC336.13c	ACGTGGAGGGCGGGAGATTC	GCCAAGCCTCCAACCACGCA
SPCC645.07	ACGTGTGCGCGGTGATGATT	GATCGAGGAAATGCCTCTGG
SPBC3E7.08c	ACGTTCGTGCGGGGCTAGGA	TAGCGATGGTTCGGGCCAAA
SPAC1486.04c	ACGTTTTTGCGCGGACATCA	ATGTCTCGGCCGCGTCTCTG
SPAC1556.01c	ACTAACACCTGCACCGCCCG	GACGGCACGAAGATCACCCA
SPCC338.16	ACTAAGGGGCGGGAGAGGGA	CCATCCGCATCATTCCCTCT
SPBP8B7.06	ACTCAAAAACCCGGAGGGGG
SPAC17A2.05	ACTCAAAGAGGATGCGGCCG	AGTCAACGGGAGGGAAGCCG
SPCC5E4.06	ACTCCCACGATGCGTCGACA
SPBC29A3.14c	ACTCCCGATCCCATCACACC
SPCC63.06	ACTCGCCCCTCTTGTCACCG	AGGGTGGTGTGGACGGCTGC
SPAC3F10.06c	ACTCGCTCCCCCCCATCCTC	GCCGGGCGTACTTTGCAAGG;GACCCCCGTTCTCCTGCTCC
SPAC1071.03c	ACTCGCTGGGGGCTTTTGGT	CACTTCTTCAGGGGGGGGCT
SPBC23G7.14	ACTCTCCCGCCTCACCCCCA	TGTGGCGAAAGAAAAGCGGA
SPAC3A11.14c	ACTCTGTTCCACCGGCGCTT	GCCTTTTCACCCTCGGCTCC
SPBPB2B2.13	ACTGAACGTTTGGCGCGACC	GCTGTGCGTTTTGCTGGTGT
SPAC1635.01	ACTGAGGGGCAGCGGGTCTT	CGAGCGGTGAGGAACTTGGG
SPAC4G8.04	ACTGCGGGCTACATGGGGGT	GGCGTGATGTCGCGTGTAGC
SPBC4B4.04	ACTGGGAAAGGGTCTGCGGG
SPAC3G9.05	ACTGGGGCATTTGGAGGCTG	CAGTGCCCAAGCCCACACCC
SPAC17A5.16	ACTGTCCGCCTACCCCCCGA	TCAAATCGCGCCCCAACATG
SPCC1020.13c	ACTGTCGTGCTCTCGGTGCG	ACATCAACAGCCGGACCCCT
SPCC1494.10	ACTTCACCCTGCCGCGACAC	GCATTGGATACCCGGCGCTC
SPAC1B3.03c	ACTTCGCCCCGTCAAACCCC	CAGGAGCGGACAAAGCGGAA
SPCC1223.05c	ACTTCGCCCGATTCTTGCCG	TGGGAGGACACGTTATGCGC
SPAC7D4.05	AGAAACGGACACGAGCCCCA	TTGCGTAGCGTTGGGTGTGG
SPAC4F10.07c	AGAAATCGGACGCCCCATGA	TGAAATTCGCGGCGGGGTTC
SPBC211.06	AGAACGCGCTCCCTGCCAAC	AGCGAACCGAAAGGGCACCA
SPAC23D3.13c	AGAATCACAACCGCGCCAGA;AGAATCACAACCGCGCCAGT
SPCC794.10	AGACCCAATCCCTACGCCCC	AAAAAAGAGCGCACCCACCG
SPAC607.06c	AGACCGAGGACGGGGTGAAA	TTTCAGGAGGCGGGGCGAGG
SPBP35G2.04c	AGACGGCTGAGGGCAACTGG	TCCGCCCCTCTCCCTTTTCT
SPBC19C7.12c	AGACGTGGGGGGGGTATCGG	GAGTAGGGTTTGGGGGCGGA
SPBC3F6.01c	AGAGAAGGCCCCAGCAACCC	CCAGCCTGCCTTCCCGATTA
SPBC17A3.10	AGAGATAGGCGGCACGCTGC	GCACGCCCGATAGGGGAAAG
SPAC458.06	AGAGCGACAAGAGGCCCCAA	AGGGTGTCATGAGGGGGTGC
SPAC17A5.05c	AGAGGGCAGACTTTGGGCGG	GGGTAGGGTGTGGCGCATCG
SPAC1142.06	AGAGGGTGGCGGCGGAGAGA	GAGCAGCAAACGCCACCTCA
SPAC30D11.04c	AGATAACGCGCGGAGGATGG
SPAC1B3.02c	AGATCCCGACAACACGCCCT	CGGTTGTTCGCGAGGTGGTG
SPAC688.14	AGATGGCCGCCGCTAGACAG	GCGGACCCTTCCCCGTTAGG
SPCC1223.04c	AGCAAAGCCCAGACCCCGAG	AGGTTTGCGGGGGACTGAGG
SPAC26A3.09c	AGCAACGAAGGGCACGGATG	GCGTTGTGTATCGGTCGGCG
SPAC29A4.09	AGCAAGAACGCCGGCCTAGG	CCGACACCTACGCCAACGCA
SPBC2G2.15c	AGCAATGAAAGGGCGGTGGT	ACATTCCCACCACGCCTCCA
SPBC1773.09c	AGCACGCCATCGCACCATTT	GGGATTGGGCAGGCGATAAA
SPAC23H3.12c	AGCATCACTTCGGCCCACGC	TGGGGGGCCTTGTGGAAAAT
SPAC11D3.03c	AGCATGGGTTTCACAAGGGG	GTCGAAGGGAACAAGGGGGG
SPCC1827.07c	AGCCAAACCCTGCCGGAACA	CCCCTTTGCGACAGACCGAC
SPAC17H9.06c	AGCCAAGAGAAGTCCCGCCC
SPCC1442.16c	AGCCACCGTCCCATCCGAGA	GGCTCCCCGCTTCACTTGTC
SPBC16A3.06	AGCCATGCACAGACCACCGG	CCAACCAACCCAATAGCCCC
SPBC12C2.12c	AGCCCCCCAACCCTTACGAT	CCTTGTGGATGGCTGGACCG
SPBC354.08c	AGCCCCCCCGTCCACAAGTT	TCGCCCCCCATGAAACAAGA
SPAC3C7.13c	AGCCCCTGCGCCAACTAATG	TCCTAGCCCCTCCAACACGT
SPBC428.15	AGCCCCTTTGCGCATGGTGT	GTTACCGACGCACCAACGCA
SPBC800.12c	AGCCCGTCGCGTCAAATGTT	TGTTTTCTGGCCTCCTCCGA
SPAC31F12.01	AGCCCGTTGCGAATCTCCGT	GTTAGTCTGCGGCGGGGCGT
SPAC22G7.01c	AGCCCTAGCACCCGATCCCT	ACACTCACGACCACGGCCCT
SPAPB24D3.01	AGCCCTCGCCAATCCATCGC	CGGCTGCGGGATATGTTGGA
SPAC227.15	AGCCTCACTTCATTCGCCGT	CATCGCCATCACCAGTCCCC
SPAC2G11.04	AGCCTCCCCGAACCGACATT	GGTATGCCCCAGATCGTGCC
SPBC16D10.05	AGCCTTGTGGGATCGCCTTG
SPBC21.05c	AGCCTTTAGTCGTGGCGCGG	ATGCTCGCGTCCGATTGTGG
SPAC18G6.04c	AGCGGAAGTGGGCGAAGTGA	GCGCGGGGACAGAACAGGTA
SPBC1921.01c	AGCGGACCTAGGGTGGAGCC	CGGGGGCCATGATTTTATCG
SPBPB7E8.01	AGCGGCCGTGTGTGGTTTCC	ATGGGGAGATGATGCGGACG
SPBC1711.05	AGCGGTCAAAGCAGGGTGGC	CCCCCCGTCCTCGCATTTTT
SPBC23E6.05	AGCGTAACGGACGTCTCGGA
SPBC21D10.11c	AGCGTCCCAGGTCCCAACCC	CAGACGAAGGGCAGCAGGTG
SPBC1604.16c	AGCGTGAGGCGGTTCGGTTA	CCCAATCGCCCAGCCCTTTT
SPCC417.09c	AGCGTGGTGGTTTGACTGCG	CCCCGCACACAGAGCCCAAA
SPBC428.11	AGCTACAACCCCCGCCGCAT	TCGCCAGCTGTTCCATCCAC
SPBC16E9.13	AGCTGATGGTTCGGGACGCC	CAAGGGAACCCGATAGGACG
SPAC26A3.04	AGCTGCAGCCGGAGTTTTGC	TCCGAGGCGGTTTTTGTCGC
SPAC3G6.09c	AGCTGCCAAACCCCGCCCCA	GCATCCCCAGCATACACGGC
SPBC15C4.05	AGCTGTCCCTGTGGCTCCGG	GCCCTCCCACCGACTGCATG
SPCC736.02	AGCTGTGCCCCCCTCTGGTT	TCCATCCCCCCAACCCCACT
SPAC15A10.10	AGCTTGGGCCGGTGGAAATT	CGGACATTCACGCCGTTCAT
SPAC3A11.11c	AGGAAACGGATGGCAGGCGC	AGGTCGATGGGGGGAATGGC
SPAC688.06c	AGGAATGGGTGAGGGTCGCG
SPCC1919.13c	AGGACGCCCCAAACTGACGT	TGCTCCACATAGACCCGGCT
SPAC458.02c	AGGAGACGAGTGGGGCACGT	GAGTGTCGTCACGGGCGTCA
SPBC31F10.02	AGGAGCCCCGATCGCAAGAG	TGACCCTCCCCGCCTGACCT
SPCC594.06c	AGGAGGGATGACCAGGCGGA	GCGGTTCCCCATTCCTTGAG
SPAC1F7.13c	AGGAGGGTCGTTGTCGGTGG	GGAGAAGGGAGTTGCGGACG
SPCC757.09c	AGGCAAGCAAGCACGAACGG	TCCGACACCAAACCGAAGGC
SPAC821.07c	AGGCACCCGGTCATGTCGAC	GCCGGGACCATTTGACGATT
SPBC26H8.03	AGGCACTTTTGGGGCGGCAG	TACCAGCATAGGCGCCCGAA
SPBC18H10.16	AGGCGAAAGGGCGTAGGACA	AGCCGCAAGCCGAAAAAAAA
SPAC24C9.15c	AGGCGAAGGGAATAGTGGCA	TTGGAGAGTTGCACCCGTCG
SPAC3G9.07c	AGGCGACGGCAAAATGAGCT	ATCGTCCCCCCATGCTTGTC
SPAC1610.04	AGGCGCGCGATGGCTTCTAG	GGATGTGAAGGGCGGGCGTA
SPBC2D10.19c	AGGCGGAAATGATCGTGGGG	TCTCCATTCGTTGTGCCGGC
SPCC162.02c	AGGCGGATAGGGGTAGGCGT	GGCGGATGGGTACGGCAACA
SPAC869.11	AGGCGGGCAGCAGGGGAGTT
SPAC1A6.06c	AGGCTCGACCGCAATCCATA	GAGCGGTGGGGTCGAAAAAG
SPAC56F8.06c	AGGCTCTGAATCGCCGGGAC
SPBC3H7.06c	AGGCTGCGCGCGAATAACCA	CTGGACGGCTGGCGGCTATT
SPBC9B6.03	AGGCTTTGGCGTGGGTGTTT	CCTCCGCACCAGACCCAACA
SPAC17G6.02c	AGGGAGAAATTGCCCGGTTT	AACGGCGACGGTGATTGCTG
SPAC17G6.15c	AGGGCGAGTTGGGATTGGCG	GCGTGCCATAAAAGCGGTCG
SPBC1711.08	AGGGCGGAACGTGAATGGTG	GATGGTTCCGTGTCCCCGTT
SPAC9G1.03c	AGGGCGGGAGACTGGGTGGA	TAATGTCGCGTGGGCGGGTA
SPBC6B1.05c	AGGGCGTTTTGTGGACCAGC	ACGAGCGCCGTCTCCTGGAC
SPAC10F6.15	AGGGCTGCGGGTTTCTGTCG	GAGGCGCGGAAAAGTGGAAA
SPAC1002.07c	AGGGGCCCACGGCTAACGTT	GCCCGTCTCAAAGCGCACAC
SPCC61.05	AGGGGCGAGGGTAAGGGAAA	TGCCCCCGCCACCATTTATT
SPAPB1E7.12	AGGGGCTCGTTGTGCAGGGT	AACTTTATGCGCGGATCGGG
SPAC664.07c	AGGGTAACGCGGTATTGCGG	GGCGGCTTCTCCCTTCCGAA
SPBC29B5.04c	AGGGTTGGGTCGTTGTCGCT	CGCTCTGCAATACGCCCATC
SPCC4G3.08	AGGTCGTCGGGCAGGTGGTG	CAGAATGGAGCAGGCGTTGG
SPAC17C9.09c	AGGTGCGGGAAGTGAGCGAT
SPBP4G3.03	AGGTGTTCGCCGTTCTCGCC	CCTCATTCGTATCTCGCGCG
SPBC685.03	AGGTTGGGGTGGTCCGGATG	ACCCAACCATGTCCAAGCCG
SPAC694.05c	AGGTTTTTGAGCGACGGATT;AGGTTTTTGAGCCCGACGGA	GAGAAAGATGGGCGGGCGGA
SPACUNK4.16c	AGTATCAAGGACCCCGCCCC	CGGAAACAGGTGCAGGACGG
SPBC27.06c	AGTCCTAACCCTCCGCGCCC	CCACCGCCTCTTCAGTCACG
SPAC56F8.09	AGTGAACCCCCGAGCAAGCC	GGGGGCTCGCTGTTCCACCT
SPCC622.17	AGTGACCCCAACCCCCCACC	GTGCTGAACGAACCCCGTGA
SPBC1861.02	AGTGGGAGCAGGCGGAGGTC	CAAAACGGCCAGGTAGGGGA
SPBC9B6.07	AGTTGCCCTCCTCTCGCTGC	AACGGGTGCTGGCTTCGGTG
SPAC19A8.14	AGTTGTCATTGGGTGGCACG	CGATCCCCGAACACACAGGC
SPAC6G9.10c	ATAAGACGCCCCGAAACCGA	GAACGCCCCTTGCTTTTGCC
SPAC22A12.14c	ATACCATCCCGACCCACGCC
SPBPB2B2.18	ATACCATCCGGCGACCCCCA	TCGCGGGTGGGTAGGTGCAT
SPAC2F7.10	ATACGGGCGGAAGCACACCA	CAGGACAAGGTGGCGGGTCG
SPAC664.15	ATACGTTCGGAGGGATGCGG	CGGCGCGTTAGTTTTGGCGA
SPAC1F5.10	ATAGGTTGCTTTTGGCGCCG
SPAC140.03	ATATCAGCTCATCCCGCGCG
SPAC23H3.13c	ATATCCCGACCCGAGCCAAG	GGTGAGGGGGCGGACAGAAC
SPBC25H2.08c	ATATCCGAAACCCTGGCCCG	AAAAGGCCCGTCCGACACGC
SPCC24B10.16c	ATCACCATTCCCCGGCCACC	TGTGGAATGGCTGAAACCGC
SPAC13C5.03	ATCAGAAGGCGGGCGTGGTT	AGCCTGCCCCCAAGAAGGTT
SPBC1105.04c	ATCATCCATCAACGGGCGCG
SPBP35G2.06c	ATCATCCATTCCCCGACCCA	CGCAAAACGCATATCGCCTA
SPAC24B11.07c	ATCCAGCGAGGCCACAGACA	GTATCCGGGGTGTCGCTGCA
SPAC29A4.13	ATCCATCCTTGCGCGCGTAG	TCAAGGACGATTTGCGGCGA
SPCC576.12c	ATCCATCGCCCAGCCCTTCT	TGCGGGAGTTGCGTAAATGG
SPCC553.12c	ATCCCTGCTCCGTCCGCCTT	TGGCGGGGAACGGGCTTAGT
SPAC4C5.02c	ATCCGATTTCCCTCCGCCCT	CCCCCGTTTCTCTCCGGTTC
SPAC2E1P3.05c	ATCCGCGACTCCCCAACTAA	CAAAAAGCCGGCGTAGGTCC
SPAC323.03c	ATCCTGGCCGTCTTGGTGCG
SPAC227.17c	ATCCTTCTCACCGAGGCCGT	CGGTGGGGGAGAGGTGCATA
SPCC364.05	ATCGAGAGCGGTGAGGTGCA	CGTCGGGTCGTATGCTCGGT
SPAC23G3.04	ATCGAGCCGGAGACCCACAC	CGCTCAATATCGATCCCGGG
SPAC1071.05	ATCGAGGCGGAGGAGGGTGA	CTGCTTCTCCACCCCCACTC
SPCC126.12	ATCGCGACCATCTACCGGCC	CTCAACCGCGTCCTTACCCC
SPCC1281.04	ATCGGAGAACGGCAGGCAAT	CCCATACACCGGCCGAAAAG
SPAC20G8.07c	ATCGGTTCGTTCAGCAGACC;ATCGGTTCGTTCAGCAGGCT;ATCGGTTCGTTCAGCAGGCC	GCTGGATCATGTTGGCCCGA
SPAC22F3.06c	ATCGTCGGTTGGTGCGTCCT	TGCGCTTGCGATGGGTTGTA
SPCC1795.09	ATCGTGGGGGGACAGGGATT	GCCCCCTCAAACCCGTCCAT
SPBC530.08	ATCGTGTGGGGTTCCTGAGG	TCTCCTATCCGCCTGCTCGC
SPBC4F6.16c	ATCGTTTGGCCGGCTAAGCT	CAGCAGGCGCACTCCCAACA
SPBC409.17c	ATCGTTTTTGGCGTTCCCCA	GGCGAAGACGTGAGGGGTGT
SPAPJ691.02	ATCTCCCCCCACTCCAGGCA	TGGACCGGCCTGGAGCTGAT
SPAC3H1.05	ATCTCCCTGAACGCCCTCCC	GGTCGTAAGGGGGTTTGGGG
SPCC736.13	ATCTCGACTGACACCCCGGC	TTCGGTTACGGTGGGTGGGC
SPBC776.11	ATCTTCAAGCCGTGGCACCC	AGCATTTGACGTAGGGCGGC
SPAC11E3.04c	ATCTTCATTCGGCGCGGCTC	GTTTTGGGTCTGTGCGGGCT
SPAC3H5.04	ATGAAGTTGGGGGGTGCGTG	CAGAGAAGGAACCCCCCACG
SPBC1105.01	ATGAATGAGTCCTGCGCCCC	ACAGGGGGCGATTAGACCGG
SPAC1250.05	ATGACCCTCCCGTCGCCTTC	TGGAGTGGAGTGCTTTGCGG
SPCC330.12c	ATGAGAAGGGTGAGGCGCGA	GTCCTTGCTCCGCTGTTGCC
SPAC16A10.03c	ATGAGCGTGGGAGAGGCGAT
SPAC1687.16c	ATGAGTCCGCCCCCCTAACT	TCGGTTTAGGGGGTCAGGCG
SPBC18E5.09c	ATGATCAAGGGGGTGGGCCG	CATCAACCCGACCGAAGCCG
SPBC2G2.01c	ATGATCCCCAGTCCGTTGCG	GTTAAGCACAGGGGGGGGGA;GTTAAGCACAGGGGGGGGGG
SPAC7D4.03c	ATGCCCACCGTCAACCTCCC	CTAGCCGTTCGCGATTGGGT
SPAC17A2.02c	ATGCCCCGCCAAATCAGCCT	CCCTTCGCACTCCTCCCAGT
SPAC31G5.03	ATGCGGGTTGGGGTTGGATC
SPAC1F5.03c	ATGCTCCGCTCCACCCCTAA
SPAC29B12.05c	ATGCTGGGGGTCGGGTGTTT	TTCCCGGCCCAATGCGTTAT
SPBC3B8.07c	ATGCTTTCGGGGGATTGCCA	TGCGTGGTAGCGGGGTGTTT
SPBC1861.03	ATGGAGCGTGGCAGGGTGAT	CGGACGTGGCATGAGGTGGT
SPBC56F2.03	ATGGCCCCAGCTAGACACGG	TGTCGTGCGATACACCCGAT
SPAC637.03	ATGGCGTGACAATGAGGGGC	CCCGTCTCCACTCCCACCGT
SPBC18H10.05	ATGGGCACACGTGGGAGTCG	GGAGAAGAAACCGAGGCGCA
SPAC1805.12c	ATGGGGGCTTGGTGGTCTTG	AAGAGTGGTGCGTTGGGGCG
SPAC24H6.11c	ATGGGGTTGTGGGGACGAAA
SPCC70.10	ATGGTCCCGCAAGATGTCCT	CGCAGAGGGGGGTGGAAATC
SPAC24H6.03	ATGTAGAGGGGCGTGGAGCG	AAATCCAAGCCCCGCCTCCA
SPAC26F1.02	ATGTCAACCCGCGCACCTGG
SPBC23E6.10c	ATGTTTTCTCGCGCATGCCT	CCCGACGCCACATGATAGGT
SPBC336.03	ATTCAAGACAGCCGCCCTGG	CGCGCGTGCTCCCAACATCA
SPBC31F10.15c	ATTCCAACACGCCGCAAGGG	CCGCCAAAAAAGAGCCCGTA
SPAC1B3.17	ATTCGATTCTCCCGCCCTGA
SPAC5H10.01	ATTCGCCCTTTCCGCTGCTG	AGACCACCGGGACACCACCA
SPAC25B8.11	ATTCGCGTTCGGGTGAGCCT	AGAGGCTGGGGGGTTGCAAC
SPBC1773.01	ATTCGTAACTTGCGGGGCCC	GGGCCGGCCTTCGTAGTGAC
SPBC83.16c	ATTCTTGATCCTGCGGCCCT	CTCTCAACCCCCCGCCACTT
SPBC4B4.12c	ATTGCCCCCCCAGTTTCGAT	TGTGTCAAGCGCGCGTAGGT
SPCC550.15c	ATTGCGGGGAGTGGGAGACT	CGGGTTGGTTGCGTCTTCCT
SPAC8C9.11	ATTGCTGGCGCCCTACTCGT	ACCAGGGTGGCAGCTCGTTT
SPAC3C7.01c	ATTGTGGAAACCGGAGGCGT	TCGGGGGCATGGCTAGGAGG
SPBC12D12.09	ATTTCCACCCCTCCGACCGT	GTCCACCCCCCCACCACGTT
SPAC3H1.06c	ATTTCTGTTGCCCGCCCCTG	GCCCTTATTGTCCCCCCCAT
SPBC428.07	ATTTTGGAGTTGCCCGCCGT	GACAAACCGCGGAGGAGACC
SPAC823.03	CAAAAAGGGGGAGCGCTGGT	CCGGCGCATCCAGTACACAC
SPAC869.08	CAAAAGCCCCCCCGTCAAAA
SPAC11E3.09	CAAACCACAACCGCCACGAA	CTTCCAGCCGCCCTCTACCT
SPBC2A9.03	CAAACCTGCCCGCGATACCA	CAACGAACACACCGGGCAAA
SPAP7G5.03	CAAAGCCCGGACCCCATGAT	GACGTTTGCGCGGATTACAT
SPBC1921.03c	CAAAGCGATGGGAGCCAAGG	AGAGCACCCCCACGACCCTC
SPAC1782.02c	CAAAGCGGGTGCGAAGTGGA	CGATATATGGCCACCCCCCC
SPBC21B10.06c	CAAAGGCCCAAATGATCCCG	TCGAGGTGGGGCGTACAGGT
SPAC19G12.08	CAAAGGGGATGGGGGTGCTG	CCACACCATAGCGCCATCCA
SPBC18E5.13	CAACAAAGCGGGCGAGGAGA	CGCTAATGGGAAGGTGGCCG
SPCC1840.04	CAACACCTCACTCGCCCCCC	GGGGCGCGAGTAGCTTGGAA
SPAC6B12.15	CAACCCCCGGCTTGCTTCGC	CGCACTTTGGCCTAGGGGCT
SPBC660.06	CAACCGCGCAAAGCCAAGAT	CTTGGGGTCGGCTTGATGGT
SPBC1711.12	CAACGAAAGGACGGCCACAA
SPCC645.08c	CAACGAGCACCCCAACCCTC	ACCCCTAAAGCCCCGCCAAT
SPAC2F3.05c	CAACGCTGCTACGACCCTAT	CCTCCCGCCCCTGTTTTGGT
SPAC222.05c	CAACGTCGAGGTGGCGGTCA	GGGGACGTCGGGCTCATACG
SPBC16E9.14c	CAACGTCGCGAAATGGCCAG	GAGGGTGGTCGAGGAGTGCG
SPAC31G5.09c	CAAGAGGAGCAAGCGAGGCA	ATTGGTGGGGCGAAGGGCTA
SPCC622.16c	CAAGAGGGGGTTCGCAGGTC	TCCTGCCCGACCAAGCTGTT
SPBC1A4.04	CAAGATCGAAAAGGCCCGGA	ATCATGGAAACCGCGCACCT
SPAC2F3.08	CAAGATGCGCCAAAACAGCC	AACGCGGTGGTGGGAAGAAC
SPCPB16A4.05c	CAAGCGATCAAGCAACCGGG	CTCTACCCCTCTGGCCCCCG
SPAC926.08c	CAAGGCAGGCGTCGAAAACC
SPCC825.05c	CAAGGGAACGCAAGGCAAGG	GGCCCCCGCATAGCACCTGT
SPAC3H8.04	CAAGGGGTTTTCGAAGCGGT	GAAACTCTGAGGCCGGCGCT
SPAC20G4.07c	CAAGGTGAGGTGAGGGGGCG	TACCCACTTCTCCCACCGCG
SPBC365.16	CAAGGTTCTCTCCCCGCCAA	GGTCGTGGGCGTCTCGGCTA
SPAC3A11.09	CAAGTTTATCGTCGCCCGCC	TCGGGCGGGGGGTAACAGAG
SPBC1604.12	CAATACCTGTCACCGCGCTC;CAATACCTGTCACCGCGCCC;TGCCCCAAGTGAAGCCGCCC	ATCCGCAGCTCTCCCTCCCC;ATCCGGGGCTCTCCCTCCCT
SPAC10F6.06	CAATCCCCCCCGTTTGCCAC	CGAACACCGTCCAAAAGCGA
SPCC1753.05	CAATCGCTCAACCCAGTCGT	CCGCAGTTACGATACCGCCC
SPBC16A3.19	CAATCGTTTTCCCCCCCCGT	GCACCACAGCCCGCCAAAAC
SPAC15A10.06	CAATGCGGAAAGCAGCGGAG	CGTTTCGTCCGCCTCCTCTC
SPAC20H4.11c	CAATGGGGTTTGCGGGAGCC	GTGTGTGATGCAGGGCTGGG
SPAC24C9.12c	CAATTAGCCACCCCACCCAC	TTTGCAAGACGCCCAGAGGA
SPAC10F6.16	CACAACCAGAGGAGCGCCGT	TTCTCCCGACCCCCTCCAAA
SPBC947.06c	CACACAACCCTTCCCTCGCC	CGCCGTTGGCTTAGTTCGTG
SPBC29A10.06c	CACACCCGACCACACCCGAA	AGGCAACCGGAGAGGCGAGC
SPAC589.03c	CACACCCTACGCACACGCCG	TTGAAACTCCACTATCGCCG
SPBC23G7.12c	CACACTGCCCCCCACCCGAC	GAATCCCCGCCCTACCCTGC
SPBC30B4.08	CACATCAAAGGCAGGCCCAC
SPBC146.02	CACATCGGGCGGGTAAGCGT	TGGTTTGCTAGGTTGGCGGC
SPBC30B4.02c	CACCACCAGACCCAAACGGC	GTTATAGGGGCTGCGCGGTC
SPCC162.10	CACCACCGGCAAAATAGGCT	GGACGGGCGTGGATATGGGA
SPAC27D7.06	CACCATCCAATGCTTGCCGG	CCCTTCAACCGGAGCCCTCT
SPBC25H2.10c	CACCCACTCCGCGTCTCCTC	GAGCGGGCATATGGGGTGAA
SPCC4B3.06c	CACCCCATAGAACGCCCACC
SPAC4G9.09c	CACCCCCTCCTCGCCATCTG	TGCAACCCCCATGACTCCAT
SPAC19B12.04	CACCCCTCCGCTCGACATTT	GTTTCCATTCGTCCCGGCTG
SPAC11E3.05	CACCGATTTGACGCGGAGAA	AGTCCGTAGTGCGGCCGAAC
SPAC1782.06c	CACCGCCCCCGAGTCCTACT	CCATTCAACCCTCCCCCAAA
SPCC737.05	CACCGCCCCCGATCTAGCTC	TACTCCCCAACACCCGCACG
SPAC4G8.11c	CACCGCCGTGGGAGCCATAA	ACCCCGTACGACCCTTCATC
SPAC22F3.11c	CACCGCCTCCTTGATCACGC	ACCTCCCAATCCTTCACGGC
SPBC365.11	CACCTCAACCATCGCGCAAC	CTCTGACCCCCGCCGAAACT
SPAC26A3.06	CACCTCAGTTAACCCGCGCG	AGGGGAGCGGTTATCGGGCA
SPAC17H9.03c	CACGAAGCCACCCCATACCG	GCACCCCGAGCAACAGGATT
SPBC365.20c	CACGACGGCGCACGAAGATA	TCCTGCTTGCCGATCGTCCC
SPAC3G6.04	CACGCAAACCACTCACGCGA
SPCC1682.14	CACGCAAACCCCTCGGAACA	ACCTTCCAGGGGTTTCGGCA
SPBC646.13	CACGCCCGCTCTCATCACCC	CGCCAAATACACCCCCCCTC
SPAC56E4.03	CACGCCGACAATTGCCTTCC	CACCCAAACTCGCAAGGGCG
SPBC1347.12	CACGCTCCAGGCCATGCACT	GCGCCTGTGGCTTAACCGAA
SPCC1322.03	CACGTGAATTTGGCGGGACT	TGCTGCGTGTCGGGGTAGTT
SPBC23G7.07c	CACTAGGCCTTCCGGGGTCG	CGGTAATGCGCGCGGAAGTC
SPAC1952.17c	CACTTGCGCCCTTGGACACC
SPBC713.11c	CACTTGCGCGCGTTTGAGTT	GAGCTTACGGTGCGCCGGGT
SPCC1795.06	CAGAACCCCATCCGCAGCAG;CAGAACCCCTCCGCAGCAGT
SPAC19D5.02c	CAGAAGGGTGGGGACGCGTG	AACCCTGCTCCCTGAACCGA
SPBC215.01	CAGAATCCCCCCGTCGATGA	GACCCGCAAAAGGAATCCGA
SPAC20H4.03c	CAGACCCAAACTGCGCAGAA	ACGGGGCTGGGGTTATGCTG
SPBC713.07c	CAGACCTGCCCTGTCCCACG	CGCACTTCGGTCCGCTCCTC
SPAC6F6.01	CAGAGAACGACGGGGTGGCG
SPAC12G12.10	CAGAGAATGCGGGGGCGGTA	CAAAGGCTCACGAAGGGGGA
SPBPJ4664.06	CAGAGTGAGCCCGCGACAGA
SPCC11E10.08	CAGATCGCCGGTGACAAACG	AGAAGCTTATCCCCCCCCGC
SPAC23C11.01	CAGCAGATTTTCGGAGGCCC	CTGCTTCTGCTCGTTGCCCG
SPAC1399.02	CAGCAGGCAAGGGGCACATA	TCCGCTACCTTCCCCGTGTT
SPAC19B12.12c	CAGCCCTTTAAACCGCCAGC
SPBC1D7.03	CAGCCGCCTTCTACCCGATG	GATGGATTGGGCAGGAGGGC
SPAC5D6.07c	CAGCCGGCAGCGATATTTGG	TGGGCTTTCACGGGGTTCTT
SPCC584.13	CAGCGAGAGCGAACCGAGCA	TCTGTGGGGCAGGGGTTGCT
SPBC1289.11	CAGCGGTAATGAAGGGGCGT	GGGGCGCAGATCGAAGCTTT
SPBC902.03	CAGCTGATCGGTTGCGGGAG	AGGACGCCGTAATGGAACAA
SPAC13G7.13c	CAGCTTATTGCGCAGGGACG	GGGAAGTGAGCGGGACCTGG
SPAC26H5.08c	CAGGAAAAGTTGACGCCGGG	CGCGTCATCTTAGGGGGTCG
SPBC28F2.11	CAGGAACAAGCCGCATCGGG	TACACGCGCGCCAAAAGGAT
SPBC428.17c	CAGGCCGGGAAGGGCAGGGA	GCACAAAGGGAGACCAACGT
SPBC32F12.11	CAGGGCGGTCAAAGTCGTCA	TGAACCACCCGCAAGCATCC
SPAC1783.07c	CAGGGGAGACGAACAACGGG	CACCGCCCATCGCCTAAACA
SPAC144.01	CAGGGGCGTCCAACATTCCG	TAAATCCGCGCCAGTCCCCT
SPAC23G3.03	CAGGGTGGCCGGTAGGTGCA	GGGCTCTGTCATTGGGTGCC
SPAC139.03	CAGGGTTCAGCGCGCAAAGA	GCAGGGGCTCCAGGCAAGAC
SPAC3H8.03	CAGGTGAGGCCGCCATCGGA	CACGCGCCGCACTCTTCATC
SPAC1D4.13	CAGGTGGGTCACGCCGGAAT	CGCGTCCCACGTCTCTCGTC
SPAPB1A10.10c	CAGGTTCGCCCGTTGGAGAT;TGAAACCTGGCGGCGTTAGT
SPAPB1E7.05	CAGTCCCCGCGCGTTTTGAA	CCATAGGAAGGAGCCGGGGT
SPBC21C3.18	CAGTCGACCAGGAAAGCCCC	GGCCGAATGGGGAGAGCTTT
SPAC4F10.16c	CAGTGGGGGTCTCTCGTGCG	CCCAAAACGAGCGGAGACCA
SPCC1235.09	CAGTTGGAGGGGTTGGTGCC	ACCAGCCCAGCACCTCCAGT
SPBC2G5.06c	CATAGGTTGGTTGCCGGGGG	TTGCCTCCATGATTCCGTGT
SPCC777.06c	CATCACATTCTCCGTCGCGC	GGGGAAATTTGGCGGAGGCA
SPAC1399.05c	CATCACGCGGTTTTGGCCTA	AAAATGCTGCGGCCTGACGT
SPBC18H10.04c	CATCATTCATGGGGTTGCGG	CTTAACCCCAACCCCAGGGC
SPBC32H8.02c	CATCCAGCGAACCACGACCA	CTCTCCCCCCTGGCGCCTTA
SPBC2G5.02c	CATCCCCCGGCAAAATAAGT	GTGGTGGGCGGGGCTTTTTC
SPAPB1A11.03	CATCCCGAGTCCAGTGCCCC	ATTTCCCTTCGCACGCCCTA
SPAC18G6.13	CATCCGCACCCGAAAACAAA	CTATGGCGCGGTTGGTGGTG
SPAC328.06	CATCCGCCAATCAGCCTCCC	CGTTTCTGGCACCCCCTGGA
SPAC3G9.01	CATCCTTGTCCGCTTCCCGT	CCCCACGCGAGAACAGGACA
SPCC1393.09c	CATCGACATCCACCCCACCG	CGCCGTCCCTGATTGTCTGC
SPCC1753.02c	CATCGCCAACTCCCCCCAAA	TTGGTGCGTTCTCAGGGGGG
SPAC869.09	CATCGTACACCCAGCGCCGT	TCTTCGCGCCCTCTTCTCCA
SPAC2G11.10c	CATGATCCGTGTCCCCTGCG	ACTCCGGTCTGCCCCCCACT
SPAC20G8.08c	CATGCAGCTCCACACCCGGT	ACCCCTTCCCGCTACGGTCT
SPCC576.13	CATGCGCCAACCTCCCTAGC	AATTTCAGGCGGGGAGCACC
SPAC30D11.01c	CATGCTACCTGACGCGCCAT	TGTGGGGGCGTGGTTTCTCT
SPBC3B8.10c	CATGGCGAAAATAAGCGGGT	AAAGCGCTCCGTCCCCCAAC
SPAC23H3.06	CATGGGAGGAGGGGTCGTCA	CGAACAGCAAGGGGGACGAG
SPCC1322.15	CATGGTACGAACAGCGCCGT	AAGTCTTTCGCCGGCCACCA
SPBC839.05c	CATGGTTCAGGGCCGGGTTT	CGTCGCACAAGCAATGAGCC
SPAC27D7.04	CATGTCTCGCCCCACCTCCT	TGTGAGGGTATGTGGGGGCA
SPCC4G3.02	CATTCCCGCAAACGCAGCCT	GCAGGGCGGTGTGATGGATA
SPAC26F1.12c	CATTCCGCGGCTATTTTGCA	TCTGCGGGCCTTTCGATTTG
SPCC4G3.05c	CATTCGGGCAGGAGGAGGCA	CAGTGAGCGGCGAATAGGCA;CAGGAGCGGCGAATAGGCAT
SPAC24H6.13	CATTGAACACGACGCCCCCA	TTCGGTCTGGGTTTGCCGTG
SPBC3B8.06	CATTGCCGTCCCTCCCGTAA	ATCGCCCCACGACCCACTTT
SPBC342.03	CATTGGGTGGCGTATTCGGG	ACAGACCCCGAACGCGAAAC
SPAC20H4.05c	CATTGTGTCTCAGCCCCCGG	TAGCGGTTCGCCCCCACAAG
SPAC14C4.01c	CATTGTTCGGCCTTCGTCCT	GTCCCACGCCCACCACAGGT
SPAC1805.02c	CCAAAATGCCGCCGACTGCT	CGCGAAACCGACCTGGGTAT
SPAC1006.03c	CCAACACGGAAGGCCCCAAG	AACCTGAACCGTGCGCCCTC
SPAC24B11.09	CCAATCACAGACACCCGCGC	AAGGCAGCAACCCCCGAACG
SPCC18B5.05c	CCAATCCAACCGGCCGTAGT
SPBC19C7.05	CCAATCGGGGCTTTACTCGC	CCCCAAGTCGCCATAGCTCC
SPBC354.07c	CCACAAGCCGGGAAGGGAAC	TCATGGTGCTCGGTGCTGTG
SPCP31B10.04	CCACACAGACAACGCCGCTC	CGGCTGGGTTACAAGAGGGC
SPBC1289.16c	CCACAGAAGCCCGCGGTAAC	CGTCCTCCACCGCCATCATT
SPAC11H11.04	CCACATCCGCCTCCGTTTTC	TTAGCCCCCCTTTTCCCGTC
SPBC660.11	CCACCCACGTCCTTTTGCCC
SPBC649.02	CCACCCCGGACAAGAGACGC	CGTCGGGTGGCTGGAATGTA
SPCP31B10.02	CCACGCCCTTTGTTCCGCTC	CTCACACACTCAGCCCGCCA
SPCC1442.11c	CCACGCGAAGCAACCCTAGC	TCGTACCGCCACCACACCCC
SPBC146.06c	CCACTCGCCCCACGCTCTAC	TTCCCCCTGGCGTTCATTGT
SPCC338.11c	CCAGAGCGAGGGCGTCAAAA	CGCATCTCTCCCATCCACGA
SPAC18G6.05c	CCAGCAAATCACCACCGCCC	AGCCACGACCCCCAGCATTT
SPAC1296.03c	CCAGCACGCCACCAAGAGCA	GGCTGGAGTGGGATGGGTGT
SPBC31A8.01c	CCAGCGTCCGGGAATCAAAA	CGTTACGAAGCAGAGCCAGG
SPBC3B9.15c	CCAGGCGCGGAGTCAAAAAC
SPAC227.06	CCAGGGCAAAGCGGTAACGG	ACAAGCACCGCGACTCCCCC
SPBC405.05	CCAGTACACCAAAGGCCGGC	CACTACCCGGCCCAGCTCCT
SPAC19B12.13	CCATAACCTCCGGCCGCTCA	CGCCGGGTTGGGATTTGTAT
SPAC3F10.15c	CCATAATCCAGGCGCCACCG	AGGGTTCCGATCGCGTTTGT
SPAC1B3.10c	CCATCATCCGCTCCTACCCG	ATGGGCGCGGCGAGTACTGT
SPCC191.09c	CCATCCGGTCTTCTCCCCAA	GTGCATTTCGTGAGGCGTCG
SPBC16D10.02	CCATGCCCACGAACAGACCA	CCCTGTGCACCCCCTTCTGA
SPCC13B11.03c	CCATGCCTACCGTTCTCGCT	GAGCCATACCCCCCACCCGT
SPAC1610.03c	CCATTGGGGGGTCGTCGTCC	TGCATAGAAGCTGCCGCGAC
SPBC29A10.16c	CCCAACCTCCCTTTTGTTGG	TTAATCGGGGCGACGAAGGC
SPAC5D6.02c	CCCAAGAAACCAGCAACGCA	CCCCCATGCGCCCTACCTCT
SPAC3G6.01	CCCAATCCCGTGCGCAAAAA	ACGGCACGGGCTTTCAGGAC
SPAC1D4.09c	CCCACCTCCAAACAACCGCT	TTCGGTCTGGGGCTCTTGGT
SPAC186.03	CCCACGGCCGGATCTTGTAT	CACGCAAGAACAACCGCCAC
SPCC70.02c	CCCAGAACCGACCTCCCCGA	AACCCCCTGCGCCACAATCC
SPBC1198.09	CCCAGCCTTCCGCTCCTTGC	CTCCGCCAGAAACCCCTCCC
SPBC1709.13c	CCCAGCGGCCAAATATCCTC	CTGTGCATTGGTACCTGGGC
SPBC21B10.04c	CCCAGGTTTGGCGCTTCGGG	GTGAGAGTGTCGGCGTGCGG
SPAC1952.09c	CCCAGTCTCACCCGCGCTTT	TCACGGACGAGGCAACGACA
SPAC31A2.09c	CCCATCCCACAACGCACTCG	GCGCATAGAGGGCACACCGA
SPCC1259.11c	CCCATGAGGCGAGTGATCCG
SPCC18B5.09c	CCCATGCCGCCCTTAACAGA	CCGCCCCATGTGCTCCTAGT
SPBC18E5.07	CCCCAAAGCAAAACACGCGC	CCGCTCCTTCCTATTCCCCG
SPAC3A11.07	CCCCAAGATGCACTCCCGAA	TCGGGATGGACAGTGGGCTC
SPAC13D6.02c	CCCCACACGAGCGTAAAGCC	AGGCGGACGAAGGGAAGCAT
SPBC25B2.07c	CCCCACCGGCGTCCAAGTAC	GATCCCCCGCTTCACCATGT
SPBC1105.13c	CCCCACGGAGTCAACCAGCA	CGTCTTCGGTATTGGGCGGC
SPBC36B7.08c	CCCCATAGCCTGCCGTTCTC	GCCGCGCGACAAGCAAGTTC
SPAC227.03c	CCCCATCCTGGTCTTGCCCC	TACCAGGCCCAAGCCCAGAG
SPCC1739.06c	CCCCATGGCCTTGCGACTTT	TGCCCCAATGTCAGTCCCAA
SPAC22E12.01	CCCCCAAAGACCAGACCCGT
SPCC417.07c	CCCCCACTTAGGCCGTCTGC
SPAC637.13c	CCCCCCTTCCCGCAAAAATT	CGGTGGGTGAAGGCGGGTAC
SPCC576.17c	CCCCCTTCCGTCTACCCCCA
SPBC1734.12c	CCCCGAGCGCTTCACTTTTT	TATGGCACCGCAACCAGAGC
SPBC28E12.02	CCCCGGAGAGCATACCCAGA	GAGCCACAACGTCCCCCTGA
SPAC22F3.02	CCCCGGCATGCACTACGTAA	CGTGGCTTTGCGAATGTGGA
SPAC1556.03	CCCCGTATGGGTTGGCCTTG	CTCCATCGGGGGGGGGTACT;CTCCATCGGGGGGGGTACTT
SPAC17C9.08	CCCCGTTCACCGCACTCATC	ACGAAAGGGAACGCGAGTGG
SPAC4C5.03	CCCCTCAGCCCCAATCAGTG	AAGGGGCTAAGGCAAGGGGT
SPAC1834.09	CCCCTCGCCCTACGGCATTT	TCGGGGGGGAACAAAGGCTC
SPAC29A4.19c	CCCCTCGTTCCTCCATCTGC	GAGATGGCGGATAGGGAGCG
SPCC1919.12c	CCCCTGCCAACGACTGAACA	GCATTCTCACCCACCACGGA
SPAC13G6.01c	CCCCTGGTCCTTGTTTGCGG	GGTTCATCCCCCTCACGCAT
SPACUNK4.15	CCCCTTCCGGACTCACCCAC	GGGCCCGGAAGCTTAGGAAA
SPBC30D10.10c	CCCGAACCGAGATAAGCCCA	CAGGCCACGGAATAAACGAT
SPBC2G2.06c	CCCGAACCGTCCCCAAAAAA	CCCATCGGTTACGGCTCCCT
SPCC162.03	CCCGACAAGCACCCGCCATA
SPAC8E11.05c	CCCGACCGTTTAGCCGATTC	TGGCAAAGGGTGGGTAGCGA
SPCP25A2.02c	CCCGCAAAAGCGCTACGGTC	TCCAACCGCATGCAGCCAAG
SPAC29B12.11c	CCCGCCCGATCACTCCCTTA	TTTTACGGCGGACAGGGGGC
SPAC17A5.09c	CCCGCCGCAGACATGTACAC	CACGGGCCTCCATCACACAC
SPCC188.09c	CCCGCCGTCACAGAAAGGTT	TGAGGGAAGGCGTATGCGGT
SPAC1805.15c	CCCGCCTTGCCTCTCCTCCT	TGGGGGGGTGGGTTCAAGTG
SPAC11E3.01c	CCCGCGCACACAGCACAGAC	ACCCCCCCAATGCCGAGAGA
SPBC32F12.03c	CCCGCGGTCCTCTTAATGTC	CGATATTCCGCCGCTTGCTG
SPAC23C4.05c	CCCGCTCGTTCCGTCCAGTA	AAACCCCCCAGCCTAGCCAG
SPCC1322.08	CCCGGAAACCCGTCGTCACT	CTCCTGTGCCCGCGTTGATT
SPAC9G1.04	CCCGGCGAAGCTCAACGAAT	CTTTGACGACTCCGGCCCTA
SPCC1840.07c	CCCGGCGTTCCGAAAAGTTT	GCAACCCCGGCCCCATAAAG
SPCC1235.05c	CCCGGGACGCTACGCATAAT	AGTGAATCCAGTCGGCCGCA
SPBC18A7.01	CCCGGGAGCATTAGAGGTCG	GCAGCCGTTTGTGAGCCGTT
SPAC589.05c	CCCGGGCGTGATTGAGTGGT	AGGGCAGGTAAAGGCGGTCC
SPAC2F7.17	CCCGGGTTACGCTAGTTCTG	CCACTTCTTAGCCGCGCCTT
SPBC31E1.02c	CCCGTCTTTTGTGGGTCCGA	TGCGAAAGCCACAGGCATGA
SPBC725.05c	CCCGTGGAGGGGCGAGTACA	GTCGCAACTCATCGCTGGGT
SPBC359.05	CCCGTTTTGCCTGTGTCCCC	TGCGTGTTTGTCCTGTGCGG
SPBC354.09c	CCCTAACCGCACCCCCCTAC	TTGTGGCAGAGCGATTGGGG
SPAC1639.02c	CCCTAACTGATTCCGCCGCA	AAGGCAAGCGCGCAGTCAGT
SPCC4B3.08	CCCTAATACCACCCGGCCCT	GCGCCCTCTGAAGCACATCT
SPAC24B11.10c	CCCTACGGGACCGGAAACAA
SPBC4F6.06	CCCTAGCGCGATTAGCCCCG	GCCCGTCTTGCCTAGCCAGT
SPAC513.02	CCCTATCCTATCCCGCCCGG	TAACACCGCCCTTCCCGCCT
SPCC663.13c	CCCTCAGTTCCGCCAGTCCG	CGAGACCAACGCCCACCTTT
SPBC691.03c	CCCTCCCCTGGTTCCGCATT	GCAGCCACTCCCATTGACCA
SPCC1682.08c	CCCTCCGCCTGCTGCCCTAA	GCAAGGCAAGGAACCCGAAC
SPCC622.08c	CCCTCGTCGATAACCCTCGG	ACCGGGGCGAAAGAACATGG
SPAC19D5.03	CCCTCGTTTCCTCCCATCCC
SPAC24H6.10c	CCCTCTCCTCTCCCGCCTGT	TTGTCAGTCCCCAGCCCCGA
SPBC146.04	CCCTGTACTCGCGCACTTGG	GATGTCTGCGAGGCGACGGG
SPBC17D1.07c	CCCTGTTGGGGCCTTGATGT	GGGGAGCGAGGTCAAGGTGA
SPCC1840.12	CCCTTATGCCTCGGGAGTCG	CTTGGGGCAACTGGCTGCGT
SPBC405.06	CCCTTCGCTTCCCCAGATCA	CCACGTTTGCTTCATCCCCC
SPAC23H3.08c	CCCTTCTGTGCTCCACGTGC	CGGGAAAGTGCCAGCTAGGG
SPAC869.02c	CCCTTCTTTGGCCCGTCCTG	CGCGGCGCATAGAGATTTTG
SPCP20C8.01c	CCCTTGGTTGCGTGTGAGCG	TGATATAACGGGTGCGGCGG
SPCC790.03	CCGAAACACCGCCAAACCTT	GTTTATCCGACCGCCGCCTC
SPAC343.18	CCGAAATACGCCTCCAAGCC	AGACGGGGACGGGAAAGGGT
SPCC794.03	CCGAAGCGGGACGAACCAAG	TTGGGCGGGAAACTGGGATG
SPBC2G2.02	CCGAATGCCCCGCGTAAGCC	CCACTGCGCAATCTTCACCG
SPBC16E9.09c	CCGAATTCCCACGCAGCCTT	CCAACCATCCCCTCATCCGC
SPAC16C9.02c	CCGACAAACCCAACAGGCGC	AAACGAATATCCGCGCGACT
SPBC4C3.09	CCGACCCAAATGCCAATCCG	GCATCCCCGGCCTTTTCCAC
SPBC16G5.06	CCGACCCATGCTGAACCGTG	AACCATCGACAAAGGGGGCG
SPAC19G12.09	CCGAGAGGGTGAGCGACGAT	CTGCGCGATGGAAGGAAAGG
SPAC29A4.11	CCGAGCCAAAAGCCCCCTTA	AGCCGCACTCAACCCAGGAC
SPAC19B12.08	CCGAGGGGCATTGGCAGTTC
SPCP1E11.10	CCGATAGTGCCGCATGCAGC	TTTCGCGTCATGGCCTGTTC
SPAC607.07c	CCGATAGTGCCTCCCGCTGT	CTGGGACTAGGGATGGGGGC
SPBC1685.04	CCGATATCCCGCACACCGTC	GGCTTCCTCCGCGTTGGTTT
SPBC530.03c	CCGATGCTCCCGCTTTGCTA	CTTCATGTTTCCGGCGCTGC
SPBC902.02c	CCGATGGAGCGCGCAGAGTC	CCCAAGGGCCGTAGATCCCA
SPBC336.14c	CCGATGTTCCTGCCCGTTCC	CGCACGCGCATATCCATCTG
SPAC27E2.07	CCGCAACACACCAGGCTCAC	GGGGTGAGGCAGGAGAGGCA
SPBC3D6.02	CCGCAACCAGGCCTAAGCAT	AATTTCTGTCGCCGGGTGGG
SPBC649.03	CCGCACCCCCCATATTCAGC	GGAGGGCTGTGGGGGTCAAT
SPAC664.04c	CCGCAGTGCACCCTTCCCAT	TGCTAGTTCCGTCGAGGCCC
SPCC1620.03	CCGCATCTAAGCCCCCATTC	CGCGCGGAAGATTAGGAACT
SPBC1271.03c	CCGCCCCGACCTTCTCATAG	AGGGATGGGTTTGTTGCGGG
SPAC23C11.04c	CCGCCCTCATCGGTGTCACT	CAGACAATGGGGTGGGTCCC
SPBC2G5.01	CCGCCGTATTTGGTTCCCCG	GACTTGCCCCGCCCTCATTA
SPAC23D3.10c	CCGCCGTCAGCAGCCAAGTA	CGCTAGCCCCCGAAAGAGAA
SPAC31A2.15c	CCGCCTCGCCAACACTATCC	TTCCCAATACCTCCACGCCT
SPBC428.14	CCGCCTTTGCCCTATTGCCT	ACCAGGGGCCACCAGACAGA
SPBC119.12	CCGCGCACCACAATAACGGT	GCGGCCGTTTAAGGGGTGGT
SPAC17C9.11c	CCGCGCAGCATCTCCCAAAG	TGGGCATGAGGCCGTTACTG;CTTCTGTTCGGATGCATTTA
SPAC11D3.04c	CCGCGCCTACATTACACCGA
SPBC839.13c	CCGCGTGTCCGTGATGTCCT	GTGCAGGCAATCTCGGCTCG
SPBC3H7.13	CCGCTATCGTCCCGTTTCCA	TCGGGGGAGGGGGACGTATT
SPAC9E9.09c	CCGCTCCAAACAATGCCCAA	CCCCTACGTCCATGCGCAAT
SPBC16A3.10	CCGGAGGCGAACCCAAGAAG	GCCCTGCCATACCGGACCCT
SPBC28E12.04	CCGGATACGTGCCAAGCCCA
SPAC823.05c	CCGGATCGATTGGCTTGGAA	GCACCCTCCCCCGCCACTAC
SPCC16A11.17	CCGGATCGCCTACTTCATGA
SPAC186.01	CCGGATTCAAGGCGCCAGGT	GTAGCGGGCTGAGGTTGGTC
SPBC3B8.03	CCGGCAAAGGCACACCAGTA	CCTGTGCCCTAAAGCCCGTC
SPAPB24D3.09c	CCGGCCGCTAGCTCCATAAT	AGCCCCGATCGCCCATTTAT
SPAC1F12.02c	CCGGCCTAAATGCCTCCTGC	TTCACAGCGGGGCCACATCT
SPBPB2B2.10c	CCGGCGACTAAACCCAACCC	GCCCCTCTGAAGTCTCGCGT
SPAC27F1.05c	CCGGGACAGCGTATCGGGTT	TGTTAGCCCCGCGTTTGCAG
SPAC144.17c	CCGGGCGCGTTATTGCTACA	GAACCGGTGGGGGAGAGGAA
SPCC1223.11	CCGGGCTGAGCAAACAAACG	GGGAGAAGGCGGATGGGTCA
SPCC16A11.15c	CCGGGGAGGCGTCTATGCGT	CAGCAAGCACAAGGCAACCG
SPBC17F3.01c	CCGGGGGGTTAAACGAGGAC	AACCCCCGCGTGCTAGGATA
SPCC1442.04c	CCGGGGGGTTCAATCATCAA	GGTACAACATCGGGGGCGTC
SPAC22F3.09c	CCGGGTACGTCAAGGCGCAA	GAGCCACCCCGTACCAAGGA
SPCC757.11c	CCGGTCCGCATCAGAACGAG	GAGGGTGGGGCTCGTGTTTG
SPBC1347.02	CCGGTGACCCCAGATTCGCA	GCATAAGCGGCCCAAGAACC
SPAC25B8.17	CCGGTGATGTGTCGCTGCCT	GCACCCCCCACACACGAAAA
SPCC1322.16	CCGGTTGTGCGTCCCTCTTC	CCACACCTCCCCACGCATCT;CCACACCTCCCACGCATCTT
SPCC970.02	CCGGTTTTGTTGCGATCCCA
SPAC637.06	CCGTACACTTTAGCCACGCA	GACTCACGGCGAGCACATCC
SPBC1683.09c	CCGTAGGTTGCCGCTTGTGA	ACGTTGTTGGGCTGTCCGGT
SPAC3H8.09c	CCGTCCTACTCCCGTCGCCA	CTCGCTCTGCCTGCCTTTCC
SPBC1778.03c	CCGTCGCCCACTACACAGCA	TCTTGGTTGGGCAGGGTCGA
SPAC26H5.04	CCGTCGCGTTTCTTTCCGTT	GCGAGAGGGCAGTAGCGAGC
SPAC4F10.11	CCGTCTCGCCCCTCTCAGCC	CCATGGCCTGACCGCAAAAC
SPBC839.07	CCGTGGCCCTTTCTTCCGTT	CCGTGTGGGTTGATGCGCTA
SPCC1322.14c	CCGTGGGCGTCCTTTTGGGT	GTCTGGTGGTTTCTGGCCCG
SPCC4F11.03c	CCGTGGTGCTTGTAGTCGCG
SPAC22A12.11	CCGTGTGCGAATAGGGGGAA	ACCGCCCATCCAACTCCGAA
SPAC1142.07c	CCGTTTGGGGCTGGGTTGAG	GCGGGTTGCATGTGTAGGGG
SPCC417.06c	CCGTTTTGGGCCGTGACCAT	ATCCGCATCACCTCGCCTCA
SPAC13G6.13	CCTAATGCACACCCCCCGGC	ACCGTTGGGGAATGCTGACC
SPCC18.10	CCTACCTTTCTGCTGCCGGC	CATTTGCCAGCCCCCCTTCG
SPBC18H10.08c	CCTACGCCTCCGGAACAACG
SPBC24C6.08c	CCTATCCTTCTCGACCGCTG	GCGGTGTCGGGGATGGAGGT
SPBC1D7.04	CCTATCTTTGCGGGGGCGTC
SPCC1450.11c	CCTATGGTGCGGAATCTCGT	TCTGCCCCACTAAAGCCCGA
SPBC106.01	CCTATTGCCGGCCCTTTACG	GCGTGGCTTGGAGGAGTTGA
SPAC22H10.11c	CCTCAAACCCGCCAGCCGTA	CAGACCGCCCCATCCAAACC
SPBC32H8.03	CCTCAACCGACTCCCCGAAT	CACGTGACAAGGCCCCAGCT
SPAC17D4.03c	CCTCAAGCCAACCTTCCTTT	AGCGGAGCAGGAGTGGGTGG
SPAC12B10.11	CCTCAGCCCGTTCCCTCGTG
SPAC1834.03c	CCTCATGACTAGCCCCCCGC
SPCC70.09c	CCTCCCCGCGCTCCCTAATC	TTTGGTGGCAGGTGGTGGAA
SPAC23H4.09	CCTCCCCGGCAAATCTCAGC	TAGGGCAGGCAATGGGAACC
SPAC4G9.16c	CCTCGGCGCGTACACATCCT	GAGGCGATTTGTTCCGGAGG
SPAC31G5.10	CCTCTCCGATGCCCTGAAAC	TCGGGCAAGCAAAGCAAGCG
SPAC24C9.14	CCTCTGCCAATCCAATGCCC	CCGGCCCCGCTACGTAGAAT
SPCC162.11c	CCTCTGCGCGCTTGTGCTCT	TTGTACGGTGGGAGGCGGAA
SPAC959.04c	CCTGCACAACACCGCCAACA	GATGGGGTCGGTGGCGTGTA
SPAC29E6.05c	CCTGCCCAAAGACCAAACGC	GCGAACACCCGACCAGCCAG
SPBC3D6.09	CCTGCCCCATCGACGCCTTA	TTAATCACGCGGAGCCCCAC
SPAC631.01c	CCTGGCTCGTAAAGGCGTCC	GCCTGTTAGGGCACCGATGC
SPAC3C7.04	CCTGGCTGCTGTGTCGGAAA	TCTCCATACGGGGGTCGTGC
SPBC2A9.04c	CCTGGGCGCTGGTAACGGTG	GCGCATATGTGCCCGACGTG
SPAC1B3.15c	CCTGGGCGGGAGATGTTGGA	TACCGCCCTCTCCCATACAC
SPBC29A3.13	CCTGGGTCCGTCTGCGTTCA	TGGACGAGTTATTGGCCCCC
SPAC30C2.08	CCTGGTTCGGGGGTATCGGG	AAACTCTACCCCCGCCCACC
SPAC6G10.02c	CCTGTTGGGGGACGTATGCG	CGGTGAACGATGGGGTGGGT
SPBC30D10.05c	CCTTATCAGCCGCCACAGCA	TCGCATCTTAACGGGAGCAC
SPAC20H4.06c	CCTTCCCGGTTGCGCAGTTA	CAGGCGACGACGAGAACAGC
SPCC4G3.17	CCTTCCGCACCGTACCCACA	ATTCCCCGCTGCCGTATCAC
SPAC17G6.03	CCTTCTCTGGCGCGTTGTTG
SPAC10F6.07c	CCTTGACCCTCGCGCCTTTT
SPCC1620.08	CCTTGGGGGCTCGGTGTCTC	ACTCTGTTCCACCGGCGCTT
SPBC17G9.10	CCTTTCTGGGGGGGAGACCG	GGATTCTGGGTGATGGCGGG
SPCPB16A4.02c	CCTTTTCGTGCATGCGCCTA	TCCTCACCAAGCTCCGCCAT
SPAC2C4.06c	CGAAAACCCGCGGGAATACC	ACCGGGGCGACATCATCCTA
SPAC140.02	CGAAAAGAAGTTGGCGCCGT	GCGCCGTCTGCCTAACCTTC
SPAC1687.21	CGAAACTACGCGACAGGGCC	ACCAGCCCCCGCATTTTTCA
SPCC663.14c	CGAAAGGGGAGGGCGAAGAT	TTTGTGAGGCGGTGGGCGAT
SPCC1450.09c	CGAAAGGTGGGCGTCTGCAT	CGACCACCGCGCCAATTTAA
SPAC17C9.02c	CGAACCACCCCCAAAAATGT	TCCCCCTGTTGGCCTTCTCG
SPCC24B10.02c	CGAACGGGCATTAGCAAGGG	CACGTGGTTGGGTCGGGTTG
SPAC13D6.01	CGACAAACAACCCCCCCGAT	TCGTACACTCCTCCCCGCGT
SPBC557.05	CGACACCGGACCCCCTCAGA	TGCTTTGACCTGCCTCGCTG
SPAPB24D3.03	CGACACGCATTTCCAGCACT	CGGGCTCCTTGTGCGGTCTA
SPBC1198.14c	CGACAGCGACAGCACCCGAT	TTGCCTGTGCGCCCTCCATA
SPAC31G5.14	CGACCCACTTGCCCCCATCA	TCTGTGCGGTGTGCTTGGCG
SPBC1703.12	CGACCCCTACCGCTTTCTGG	CGATGGCGCAGGGATTGTCA
SPBC29B5.01	CGACCCGAACCGCTCCAAGA	AATCGGGTGAAGGGTGGGCT
SPBP23A10.16	CGACCGAATGACAACCCCCG	AAGGATAAACGCGTCGGGGG
SPAC12B10.14c	CGACGACGCCCTCCCCAACT	CGGTCCCCCCATCCCAGGTA
SPAP7G5.05	CGACGAGCTCCCTCACCACC	AGAAAGGCGGGCGTCAGTCA
SPCC126.06	CGACGGAAGCCTAGCAGCCA	TGAGCGGAGATCAGCAACCG
SPBC336.05c	CGACGGAGACGGGCTAGGGT	GGGGGCAGGCACAAATGGTA
SPBC119.14	CGACGGCAGGGGATGGGTAG	ATAATCGTGCGCCCTTCCGG
SPAC13C5.04	CGACGGGCGAGTAAAATGGG	AACTCAAAGGGCTGCGGGTG
SPAC22A12.16	CGACGTGGGGCTCATTTGCA	GGGTGACGCCTTACGCGGAT;TCAACCTCCCCATCAACGCA
SPBC11C11.08	CGACTGCCTGCCCCACAACC
SPAC630.10	CGACTTTCATCCCACCTTCC	TCGATTTTGCGACTCCTTCA
SPAC23H4.01c	CGAGAAAGCTGAGGCCGGAG	TTGGTCGCAGGGTTGGTTTG
SPBC4F6.05c	CGAGAGGGCAAACCCAGGAA	CCAAACGAAACTGTCCGCCG
SPAC15A10.08	CGAGATAACGGCGGCAGGCA	TGACCCAATCCAAGCGCCAG
SPAC4H3.07c	CGAGCAGAAGTTCCAGGCGG	GGTGGGGGCTCGGCTGTTTA
SPAC19B12.07c	CGAGCCGGTCACAAGAAGCC	CGGGCAACGGATTTTCCAGC
SPBC3H7.14	CGAGCGCCCACCGATTTAGT	TCGGGTGAAGAGGGCAGGTC
SPAC32A11.02c	CGAGGGCCAGCATGTCAGGA	CATACCCTCAACGTCCGGCG
SPCC330.07c	CGAGTATCCCGGCACCACGG	AAACCGTTCGTCGCCCGATA
SPCC285.10c	CGAGTGCGCGTGAGTTGCTG	CGGGGCATCTTCACGGCAAT
SPAC19E9.01c	CGATACCGCCGCCCACAGTT	TGGGGCGGGACGCATAAATA
SPCC737.09c	CGATATCCCCCCGACCCTTT
SPAC3H1.11	CGATCACTGCTACACGCGCC	TTCGAACCGAGCACCCCCAG
SPAC1039.06	CGATGGCGCGTTGGACTGAA	GTGTTGCTACGTCCCCCCGC
SPBC902.05c	CGATGGCTGGGCGGTGTGTT	GCCACAGTCGACCCCAACCC
SPAPB1A10.15	CGATGTTGCCGCGTGTTTGT	TCGTCCCGGCCAAAAAACAG
SPBC4C3.06	CGATTGGAGTTGCCGTTGCC	GATCCACGACCCACCCTCCG
SPAC3A12.13c	CGCAAACATGTCTCCCCCAT	TGGATGGGCCGCAGGATATT
SPAC3G6.03c	CGCAAGGGGTTATCCAGGGG	AATATTCCCAACGGCAGGCG
SPAC1F7.11c	CGCAATTGTCGGAAGGCTCA	GCTTGATGTGTGGCGCAGGG
SPBC30D10.14	CGCACAAAAAGCCGCGGAAA	TAGGCAGCACACCGAGACGC
SPAC2C4.10c	CGCACGCAATAGAGCAACGG	TAGGGCGAGAACGAGCTGGG
SPCC417.02	CGCAGGCAGAGGGACAGCAT	AGGGTCGGTCATACTGGCGG
SPBC25D12.06	CGCATCCTCGGCCCTGTTTA	CCGGATCTGGGCTCTGTGGC
SPBC428.06c	CGCATTTCACCCGACTCCGC	TTTCCCGCGCCGTGTAGCTC
SPAC8C9.05	CGCCAAAGCACCTCAAAGCC	TCCAGCCGTCGTAAAGCCAT
SPAC1952.10c	CGCCAACGCCAAGCCTAACT
SPCC1906.02c	CGCCACACTAACCCAGCCGC	TTGACTGGGTGGGCGGGGCT
SPBC14C8.17c	CGCCACCTCCAAGACCATTA
SPCC320.03	CGCCACTGTTCTCCTCGCAC	GGCAGGTGTTTGTCGTCGGG;GGCAGGGGTTTGTCGTCGGG
SPBC1347.03	CGCCAGCGACCCAACGATAG
SPAC1039.09	CGCCATCACCCTTGACACCC	CGTGAAGGCGGAAAGCAGCG
SPAC4H3.05	CGCCCACAAATACCCCTCGG	GCCGGGACACGACCTCAAAA
SPAC17H9.13c	CGCCCACCCCAGCATCTTCT
SPBC713.05	CGCCCCCATGAAAGTCGTTT	CAGCTCTTTCCGGTTGCCCC
SPBC1198.01	CGCCCCCGACCAGTTTTTTT	AGATGCATGGTCGCGTGGGC
SPAC17A5.10	CGCCCCGATCTGGTTTCTGA	GGGGCACGGGCAATTATCAA
SPAC144.03	CGCCCCTCGCCCTAGTGACA	CTCCAACCGCTCCGACACCC
SPAC823.09c	CGCCCGCTGCTGAATGCTTT	CGCAGAAACAGGGGACAGGG
SPBC29A10.09c	CGCCCGTGCCGCTTACAATA	GCGCTGCCTCTTGCAACTTG
SPBC25H2.09	CGCCGAACCCAACATGACGT	ACCCCCATCCGCCTCATCAT
SPAC5H10.11	CGCCGAACCCTAGCCACATT	TCTAGCCAGGAGCGGCAGGC
SPAC23H4.08	CGCCGAGGTACCAAATCAAA	CCTAGGCCACCCCCCGATGT
SPBC405.02c	CGCCGCATAGCAGGCCAGTT	CTCCGCAAACCTCAGCCCGA
SPBC1271.09	CGCCGCCACGCATAAACTAA	TAACTCCGCCGCCTCCCTCC
SPAC12B10.07	CGCCGCCAGGGTCCAACTAC
SPAC890.03	CGCCGCGATTTTTTGCACTA	TTGCCCACGCTGTGACGATT
SPAC14C4.11	CGCCGTGGAATTGGACATGG	CCTGCAAGGGGGCTGAATCA
SPCC1902.01	CGCCGTTGCCCTTGTTGTTT	TTTGCATCGGTCGGGGCCTA
SPBC1703.06	CGCCGTTTGCGGAATTTTTG	CTAGGGCGGACAGCAAGGCT
SPAC7D4.02c	CGCCTAAAACCGAATGCCGC	GCCATACGGGGTCCAAAGCA
SPAC31A2.16	CGCCTCACGCTATCAGTCCC
SPAC926.03	CGCCTCCCTCCTTCCCCATC	GCGGTGAGAGAAGGTGGCGT
SPAC26A3.11	CGCCTCGCAAGCCAAAGAAA
SPBC13E7.07	CGCGATGGTGAAGTGGGGCC	AGGTTGGGGGCGTCGTGTCA
SPBC577.12	CGCGCAAACCTGAAACCCTG	GACGTCGGCGGGGGGAACAA
SPAC1952.07	CGCGCGAAAGACCGGACAAA	CAATAAGCGAAGCGGGAGCC
SPBC2G5.03	CGCGCGGACACAATCTTACG	TCGCGCCACATCTCCGTCTC
SPCC1259.14c	CGCGCGGTTCCTTTCCTCTC
SPCC737.06c	CGCGCTGTCCCGGTGATAAT	GTGGACGCCTTGACCTTGGG
SPAC343.04c	CGCGGCGCCTTACATGAGAA	TTAGCGGGTGGGCCGATGTT
SPAC1783.05	CGCGGCTTCGTTTCACTGGT
SPBC27.02c	CGCGGGGGCAAGAGGGTTTA
SPAPB1A10.05	CGCGGGGGTGATAGCTTGGT	GCTGGCAAAAGACGGGGAAC
SPAC4G8.05	CGCGGTAGCCGATTGGTTGC	CATGGGTTTCGGGGGCCTAC
SPCC825.01	CGCGGTCTCGCATGCATCTC	TGGCCCCGAAGCATGGTACC
SPBC1706.01	CGCGGTGCAGGCTTTTAGTG	GGGACTGACCCCGGCCTTGT
SPBPJ4664.03	CGCGTTGCAGGCGAGAATAC	CATGCACTTCGCGCTCCACT
SPAC3G6.11	CGCGTTTTGTCGAGGCGAGT	CAACTTCCCCGCTCGAGCTC
SPBC1773.06c	CGCTCAACTTTCCCAACCCG	ACGGCCTGGGGGACTGAAGA
SPAC3A12.17c	CGCTCCCCGCCGAAATTTAC	TCACCCTCCCAACGACCCAA
SPBC14C8.05c	CGCTCCTACGATTCCCCCCT	GCAGCAAGAGGCAGGGGAAC
SPAC6F12.09	CGCTGGCGGTTCTCAATTGG	GATAGTCTCCCCCCCCCGTG
SPAC12G12.09	CGCTGGGGTGCTTTTCTTCT	TGAGAAGACGTGCCGAACCG
SPAC32A11.03c	CGCTGGTGGGGGTTGAGATT	GGGAGGCCGCTGAAAACATC
SPAC19B12.11c	CGCTGTCCCCCTCGCTTCTT	CGACCTGGCCTTCCGCTAGC
SPCC1183.09c	CGCTGTGGCTTCCCTGTTGC	TCCAAGAACACAGTCGCCGC
SPAC1F5.09c	CGCTTACCTGCCCCCACCTT	GCGGTCGGGTAAAGGTGGAG
SPBC359.01	CGCTTCCGCTCTCCCGTCAC	AACGCCGGACAACTCAGCCC
SPBC3B8.05	CGCTTTCGGCCCCCCTTTTA	GGAGGTGGGCGGCAGGAGTC
SPBC543.05c	CGGAAAAGGGATGGGGTTGG	CGGCTGGGTAAAGGGCAGGA
SPCC777.04	CGGAACCCAACGCATCCCAT	CACCCGCTCCAAGACCACGC
SPAC23H3.15c	CGGAATAGATGAGCGCGGGG	ACAGGGAGCACGACACAGCG
SPBC776.16	CGGACAGGAGCGAAGCGGAC	CTGTTGGTGCGCGGAGAGTC
SPCC18.01c	CGGAGACGGCGGATGTGGTA	GCGCCCACCCTCGAAAATCT
SPAC29B12.03	CGGAGCCGGTTGACGTTTCT	TCTCAATGCTAACGGCCCGG
SPCC70.08c	CGGAGCGGCAACGGTAAACG	AGCGAGCACGACCCCAATGT
SPAC644.09	CGGAGGGGGTCGTTGGCTAG	CCCACTTAACCCGGCGACTC
SPCC306.07c	CGGAGTTGTGGGCGTCGGAT	GGCCATACTTCACGACCGCG
SPBC1773.02c	CGGATAATGACGGGGCTGGA
SPBP18G5.03	CGGATGATTGGGTGTTGCGT	GCGCGGCCGGTAAGTTTTTT
SPCC553.08c	CGGATGCAGCCGGCGTTTAC	TGGGCCAATGCAGATCACGT
SPAC57A10.12c	CGGCACTGCGACATGTTCTG
SPBC14C8.03	CGGCAGGGTCAGGCAGTAGC	TGCAGACAGCGAAAACCCCC
SPAC6B12.14c	CGGCATGTGGCTGGGTGTAG	ATTCATGATTGGGAGCGGCC
SPAC18B11.04	CGGCATTGGTGCAGAGGGGT	CAGGGGCGGTCTTTGGGCAT
SPAC23A1.14c	CGGCCCACGACAAGAGCATG	ATGACAGGGGAGGGCCAACA
SPCC24B10.09	CGGCCCGATTTGCCTCTCTC	GACGTTGGGGCATGCACAGG
SPBC3H7.09	CGGCCTCAACCAGTCATCCC	GGTGCTCTCCGTGCTTCCGC
SPAC1952.15c	CGGCCTCGCGGTACATGTCA	AGGGTTTGTGGGCTCAGGGA
SPBC27.04	CGGCGAGGGTGAAGAGCGAC	GGAACTCAGAACCCCGCGGC
SPCC13B11.04c	CGGCGGCTTTTGGCTTAATC	GAGGGGGCAGTCCAATTTCG
SPAC1A6.07	CGGCGGGGTTATTGTTTCAG	GCCGTTCCGATCCCTTCTCC
SPAC1002.14	CGGCGGTATGGTGTCATGCA	GATGCCGAAATGGCCTAGCG
SPBC317.01	CGGCGGTTCCAGGCATATTG	TCGTTGGGAGGGGCATGTGG
SPAC17C9.14	CGGCGTGCTAGCGAATTTGG	ACACCCCCAACATGACCCGT
SPBC19G7.04	CGGCGTGCTGGGATGAGTGA	GTGAACGGCCCCTGGTCTTG
SPAC3H1.13	CGGCGTGGGGGACGTTTTAA	GACACACCCCCTTCCTGGGC
SPBC3B8.04c	CGGCGTGGGTCGGTTAGGTG	CGAACCTCCGTCACCCCCTC
SPAC25B8.08	CGGCGTTTTTCTGCATGGGG	TCTTTGAGTCCGCTGGGGGG
SPAC4F8.10c	CGGCTCGGTGAAGTGTTGCC	GCCGTGGGGGTTCGGTAAAC
SPBC12D12.07c	CGGCTGGACCTTTGCGAATT	ATGCCCTTACGCCCCGATGT
SPAC57A10.07	CGGCTTACCCTGCACCCCAT	TGCAGCGAGTGGATGAGCCT
SPBC18E5.08	CGGCTTATTCCACGCAGGCT	GCAACCAGCGCCTCCAGATC
SPAC11E3.14	CGGGAAGCGCACCATCTGAA	CGGGGCTGGAAGTGGGTTAA
SPAC186.06	CGGGAAGGGCTATGACGGGA	TCCCCTACTCCCCGCCCATT
SPAC26H5.09c	CGGGAAGTGAGGGGGCGTTT	CGTCCCGCGCTTCAAATTCT
SPAC3G9.04	CGGGACACAGGGTGACGACA	GTAGAGGGGGTGTGGGGGCA
SPAC23G3.05c	CGGGAGAGGAGGGGTTTGGG	AACCCAACCAATCCGACCCA
SPBP4G3.02	CGGGAGAGGCGAGGTCATGA	CGCAACCGTACCCTCAACCC
SPAP8A3.13c	CGGGAGATCGGGGGTTTGTG	CTCCCCGATCCTGCTTCCCT
SPCC132.01c	CGGGATAACTGCAGGAGGCC
SPAPB24D3.08c	CGGGCAGGCGAGTTGAGAAG
SPAC9E9.13	CGGGCCTTGGGAGAACGAGG;CGGGCCTTGGGAGAACGAAG	CGCGCGAGAGCCGACTTTAG
SPBC725.01	CGGGCGCGACTCATTCCTTT	TTGCGTGAGGCCGTCCTGTT
SPBC543.03c	CGGGCGGTGAGCGAAATGAA
SPBC18H10.06c	CGGGCGTACCCTCTTCACCA	CGCCTCGCGTTCATTTGCTC
SPAPB1A10.14	CGGGCGTATTTCAAGGGGAG	AAGCCACCCCGAAACGCAGA
SPAC1002.01	CGGGCGTCCACTAACCAAGC	CAGGTTTTGGGTGTCCGGGT
SPAC823.15	CGGGCTGTTTTTCGAATGGG	TTGTGGCTTTATGGCGGACG
SPBC14F5.11c	CGGGGAAAGCACGAGGAATG	CGCTTCCCGACTTTGCCATG
SPBC839.15c	CGGGGATAGGGAGTGGCTGC	CAACGACTGGCTGATCCCGA
SPAC328.05	CGGGGCTTTTGCGTCCTTAA	GGGTCAGCAGTCGTTTCCGC
SPAC2C4.16c	CGGGGGCAAAATAAGGGGCT	GTCCCCCGCCGTTTTTACCT
SPBC1778.01c	CGGGGGCACGACGGTAATGA	ACAGCCCCGCACACCATGAC
SPBC216.05	CGGGGGGGCACATCTCTCTG	ACGGCGAGAGCGGACGTACC
SPCC16A11.03c	CGGGGGGGCTACTTCTTGGA	ATTCCGCACCTTGTCCCCCC
SPAPB8E5.06c	CGGGGTATAGTGAAGCGGCG	GCGCCCCCTTGGACATGTTC
SPBC1683.02	CGGGTAGTCGGCTTTGCTGC	GGCGAAAGATACCGAGGCGA
SPAC22H10.08	CGGGTGGTGCATTTTGTTGT
SPBC1D7.01	CGGGTTGCTTCGGGATCACG	GGCGGAAGTCAAGACAGGGC
SPAC8C9.07	CGGGTTGGGTAATCAGGGCA	CCAAGAAAACGGACAGCGGG
SPBC1703.14c	CGGGTTGTGCTCGGGGTCCT	CCTTCCCTTTCGGTTCCCGC
SPCC895.09c	CGGGTTTTCGGGTTGGCATT	TTCAAGGGAGGTGGGAACCG
SPBC651.07	CGGGTTTTGCAGGCGAGGAG	CACTCCGCACTTCCCGCCAA
SPBC428.04	CGGTACTCGGCTCGTTGCGT	TGACTGAAGGAGCGCCCGGA
SPAC24C9.08	CGGTCGGGATGTCTGTGTCG	ATCGTGGCTGGGGGGTTACA
SPAC24C9.16c	CGGTCGTAAAACGGCGAGCA	CCACAAGGGCGTCGATAGCG
SPAC26A3.17c	CGGTCGTCCTCCCCCTTTCC	CGAGGCGATGGGGAAGGCTA
SPAC6G10.08	CGGTGCTTTTCCCCTCCTCT	TATGGGCGCGAACAGGATGG
SPCC777.03c	CGGTTGTGGGCTAGCGTGGG
SPAC16E8.12c	CGGTTTGGCGCGGGTTCTTT	AGAACACCCCCCCACACACG
SPCC126.13c	CGGTTTTCGACGGCCATAGC
SPBC18H10.15	CGTAATGCTCCGGGCCCAGT	CGGCGGCAGTGCTTTGGAGT
SPAC18B11.10	CGTAGCCCCGTAACATCGCG	TATTGCAGCAGACACGCGGG
SPBPB2B2.02	CGTAGCGTCACAGAGCAGCA
SPBC13G1.08c	CGTCCCGTTGGTCGCCGTAG	CTGCTGGAATGCCGGGTCTT
SPBC27.08c	CGTCCGCCCATTTTGCTCGT	GTCACAACTACGGCGCGGGC
SPAC14C4.09	CGTCGAGCCTTAGCATTGGG	TATCGTGGGCTTGCAGGGGA
SPBC2D10.03c	CGTCGCAGAAGAGCCAGGGA	ATGTAAAGCGCGGAAGGTCC
SPCC550.11	CGTCTCGCTATTGCCCGTCG	GCGAGGGACCAAAGAGGTGG
SPCPB16A4.06c	CGTCTGGTTGGTTGCGTGCC	CCTCTGTCCGCCGCTTTTGA
SPBC30D10.03c	CGTGAGGGGTGGGTATTGCC	GCTGGGACGGTTGTGTGGAA
SPCC594.01	CGTGCCCGGTAGCTTTTCGA	CTGAAAGACGGGGCGACCAC
SPAC3A11.06	CGTGGCGATGTGGGTCTTGG	AGTAGGAAGGAGACCGCGCG
SPBC215.11c	CGTGGGCTTGCATGTGTGGA	ATCTTGCGGCTGGGGTCGTG
SPAC9E9.12c	CGTGGGTAGGAAGGTCGGCG	CTCTGACCCCATCTCCCGCA
SPBC947.04	CGTGGGTGAATGCCGGGTGT	AGACGCACTCCAACCCAAAC
SPAC1F7.09c	CGTGGTGGGTATGCGGCTTT	TTGGCTGCGTCTGTTGCTGG;TTGGAGGAGGCAGTCGCGGA
SPAC22F8.02c	CGTGTCTGGTTGCTTGCGGG	TTGCTGCGGAGTGGGTGTGT
SPAC27F1.06c	CGTGTGCGGATCTTTTGCCT	TCAGAGATGACGGCACGGCA
SPBC25B2.03	CGTGTGGGCCTGCGAGAATA
SPAC328.10c	CGTTACCCATTGCCCGCTCG	TGATCCGGTGCTGCTTCGGG
SPAC17A2.07c	CGTTAGAGTAGCCGAGGGGG	GACCCGCTTCCCGCCTACAG
SPAC5D6.09c	CGTTCGATTTCTGGTGCCGC	CACGCTTGGGGGTTTCCGAT
SPAC6G10.03c	CGTTCTCCCCCGCCCTTAGT	TTGGATTCACCCTGCGCTCA
SPAC806.04c	CGTTGGATGGGGTGGGAATT	GTTCGGACGTTGGAGGGAGC
SPAC9E9.03	CGTTGGGGCGCGATGTCTAC	GGGGGGTTTGCCTATCCGTC
SPAC13F5.05	CGTTTGCGCCATCCTATCGG	GCCATTCCGAGCGCCCTAGA
SPCC1884.02	CGTTTGTTCCCAAGCCCCAC	GTTTCTGGTGGGGCTGTGCG
SPBC16A3.03c	CGTTTTGCTCCTTCCCCGCC	CCGTCTTCGCCTCGCCAGTC
SPAC2F7.09c	CGTTTTGGCCCGCATGACAG	TAGAGGGGAGGCATGCGGTG
SPCC13B11.02c	CTACATGCATTCCGGGCCCA	CCCCCCATATTCCGGACCAC
SPAC25B8.05	CTACCCGCGGCCGAATCTTG
SPAC12G12.11c	CTACCGGCCACCAATTCGCA	TGGTCTTGCGCTCCCGATTC
SPAC977.11	CTACGGAAGGGCATGGCGGT	TGAGAACAACGGGAGCAGCG
SPAC22F3.13	CTAGGATGGGGGGCGAACGA	AAATGGGGAATGGCAGGCGT
SPAC823.14	CTAGGCGGAGGGGGTATGCC	CCACCTCAGCCGACCATCGA
SPCC1183.06	CTAGGTTTCCCCCGGCTTGT	TAATCCCTCGGCGCCTACGT
SPBC1685.13	CTATCCGCGCCCCACATTGA	GCGTTTCATTGCGGCGAGGT
SPBC1271.06c	CTATGTTGGTAATGCGCGGC	TCGTTAGCCCCGCCCTCATT
SPAC20H4.08	CTCAAGGGGCGCAATCCAAT	CGATACCCATATCCGAGCGC
SPAC1B1.04c	CTCAGCCAGTCCCTCACCGG
SPBC609.03	CTCATCCCAACATTCGCCCG	GGGGATGCAGCGCTTGTGTG
SPBC887.02	CTCATCCTCCAGCCCGCCCT	CGGCTGGGTAAAGGGCAGAA
SPBC342.05	CTCCAGGTCGTTGTTGCCCC	CTCACCCGCTCCCCTGCTTC
SPCC70.03c	CTCCCACCTCCAGCACCACA	AGGGGGATCGGTGCAATGGG
SPAC25H1.06	CTCCCCAACCTGTCATCGCA
SPAC13F5.07c	CTCCCCCGACTACCCCGCAC	AGAGCCCAAATGTCACGCGG
SPAC17G8.11c	CTCCCCCGCTTACCCTGCTT	GCGGAAATGTTGGGCACCTC
SPBC839.02	CTCCCCCTTTCCTGCCGTTG
SPCC1223.03c	CTCCCCGGTGCTCGTCTGAA	AATGGTACCGGGGGCAGGGA
SPCC126.09	CTCCCCTTTCGCTTCGTCCA	AGCATGCGTACTGGGTGGGA
SPBC83.17	CTCCCGGTGTACGCCTCCGA	GAGCGGGGGTTTCACATGGT
SPBC14C8.11c	CTCCCTCCTCGCCCACAGCC	TGTATGGCGCCGGGATTCTT
SPAC17G8.13c	CTCCCTGGTCCCCGCTCTGT	GCATCTACGGGCTTGGCTGG
SPBC18H10.19	CTCCCTTCGATCGCATGCCC	GCTGTCTGCCGGCCCATTGT
SPAC2G11.13	CTCCGCTTCGTTACCTCGCC	GCGTTCCACCCGCACTTCCT
SPAC22F8.05	CTCCGTCTCCGCTCGCTCCA	GATTGCTTTACGGTGGGCGG
SPBC557.04	CTCCTAGCTGCTCCGTCGCC	GGCGTTGGCGATCCTTATGG
SPBC428.03c	CTCGATAGGGCAACAGCTGA	ACAAGTCGCTCCGTGCACCA
SPCC663.04	CTCGATTACAGCCGTGCCCC	CATTTCGTCAGTGGCGGCGT
SPAC144.02	CTCGCCCAAACGTCCCACCA
SPBC11G11.03	CTCGCGCGAACTAGGACCCC	CGAGGTTATTGGGCGGCTGC
SPAC8C9.14	CTCGCTCTTGCCCGTCCTCA	TGACCCAGTATACCCGGCCC
SPBC13E7.06	CTCGCTTTCACCCTCACCCG	TCGACACGCAGCCAAACAGT
SPBC25H2.03	CTCGGTAGCAAGGGGGTGGG	TCCGGCCAGAAGTCAACCCT
SPAC19A8.05c	CTCGGTGTCGCGTCTTGGGG	CATGGACGCGCGCTAAAATC
SPBC25B2.06c	CTCTCCCCGTTTGCGCATTC	AGTTTCACCCCGACCGCGCT
SPAC31A2.13c	CTCTCGGGCTGCTTGCGGTG	CGGACGCGGTGTGAATCTTG
SPCC18.09c	CTCTCTTGTGCCGGGTGTGC;CTCTCTTGTGCCGGGTGTGG	CTTTCGGATCACCCACGGCG
SPCC1494.09c	CTCTTAATCGGGCTCGGCGT	GGAGAAGGCCGGGAGGTGGA
SPBC1652.02	CTCTTCCGCCTCTCTGCCGC	CCTTGGGGTTTGGGCGGTCT
SPAC19D5.07	CTCTTCCTCTCACGGCCGCC	GAAATCCCCGCCCTCGACTG
SPAC12B10.05	CTCTTGGATTGGGCGGCAGT	GGCGGATTTACGGTGGCGGT
SPBC8E4.02c	CTCTTTCGCAGCTACGGGGC	TCACACGCACCTACCCGCGC
SPAC1805.03c	CTCTTTGTCCGCACGCCCGA	TTTTCAGCGGTACGGGGGGG
SPAC17A2.06c	CTGACCCGCTTGTTACCGCC;CTGACCCGCTTGTTACCGCT;CTGACCAGCTTGTTACCGCT;CTGACCCGCTTGTTACTGCC	TTAAAGTCACCCGGCCAGCG
SPAC167.07c	CTGAGACGGGAGGAGCGGAG	CTGCTCCTTGCGTCTTTGCG
SPCC1494.01	CTGAGGGGCCGGATTCTTGG;CTGAGGGGCCGGATTCTTGA	CGGTTGCTTAATGGTGCGCG
SPAC29B12.04	CTGAGGTTGCCGTTTGGGGT	TCCTCCCGCCCCCGTTCATA
SPBC3E7.05c	CTGATTGGTCCCGCAGAGCC	CAATCGGCAATTTAGGCGCT
SPAC11E3.08c	CTGCCACTGAAACCGCCCTT	AGGCTGGGTGTGGAGGAACG
SPAC9G1.02	CTGCCCCGCCATAGACCTCA	TCGGGGGTGAGGGAGGAGTA
SPAC15A10.09c	CTGCCCCTGACCGCTATCGA	CATCTTGGGACGGGTTGGGT
SPBC1711.04	CTGCCCGCTCCCATCCCTAG	CCAACACTTCCCCGCAACCT
SPCC31H12.06	CTGCCCGGTTTTCGCTTTTG	CGCTGCCGCGAACCCAATAG
SPBC36.11	CTGCGAGGGTGGGAAGGAGG	GCACGGGCTGAGGATAACGG
SPBPB2B2.07c	CTGCGCCAAACTCTCCCTCG	CCGGGAGATTTTGGCGCAGA
SPAC29B12.06c	CTGCGGGGAGTAAGGGGCCA	TACCCCATGCGTGTGCCTCC
SPAC1687.07	CTGCGTGGCCTGGGGTGTTT	TTTCGCCGCCTCGCTAGTTT
SPCC622.12c	CTGCTCGCGCGGTGCTTTAT	AGCAGCCACCCCGAGACGAA
SPAC1565.04c	CTGCTCGGGGTGATGGGTTT
SPAC105.03c	CTGGCCGCTGACTGCGTGTT	CCACTCTCACGCACGCAAGC
SPAC4F10.17	CTGGCGCATGGAAACACCGA	CCTATTGTCCTCACCTGCCG
SPBC21D10.10	CTGGCGGGCTTGTAGGCTGT	CGGTGTGTTCTTAGCGGGCA
SPAC22F3.03c	CTGGCTCGCTCTGCGCTCTT	CATGGGAATTTAACGCGGCA
SPAC1687.13c	CTGGGAAGGTAGGCGCGTGG	CAGGTTAGATGCCGCAGTTT
SPAC1687.05	CTGGGAATTGGCGCCGATAA	CTCATGCAAGTGGCGGCTCG
SPBC582.08	CTGGGAGGCCTTGCAGAGAA	TGAACCCTCCCCCCTCGCTT
SPAC1783.01	CTGGGCACGCGAACCGAGAC	GTGCGGGGGGACCTAGGCTT
SPBC2A9.05c	CTGGGCGCCTGGGGTATGTT	CAAGTCTAGTCGCGGGGGGT
SPBC428.10	CTGGGCGGGGTAACGACATA	TCGGTCCATGCCCTCCTTCG
SPBC1604.20c	CTGGGCTGTTCGACGGGCTG	CTTATGTGCGGCTCGGCTGA
SPBC13A2.04c	CTGGGGGAGGTGGCTGGAAT	GCCTACCCTCTGCCCGAGCC
SPAC23C4.02	CTGGGGGGGCAAAATGTGGA	CACACCCCCTGCTTGTTGCC
SPAC12B10.09	CTGGGGGGTGTCCACGGAAT	AACAAAAAGCCAAGCGCCGA
SPBC16H5.11c	CTGGGGTCGGGATTGGAGCA	GTTAGCCGAGGGCGGAGGAG
SPAC21E11.03c	CTGGGTATGCGGTGGCTTTT	CGGCGTTCATGCAAAGTGCG
SPAC17G6.17	CTGGGTTCGCGGGATGGGTT	GCAATATCCGCCATCCCACG
SPAC139.04c	CTGGTCTGTGCCCCCTCCCA	TGGGGCCATGACTGTGGGAG
SPBP23A10.10	CTGTGAAAACGCGAGAGCGG
SPAC16E8.17c	CTGTGAAGTGGACCTGCAGC	CGGAACGCAAGCACCACACG
SPBC36B7.06c	CTGTGCCAATCGTAACCGCG	TGCATCACAGCCCCCGAACA
SPBC21C3.19	CTGTGCGTGCGTGGGATCTG	CGGCAGTCGTTTGGGGGTGT
SPAC13G7.09c	CTGTGGCGCGCATTTTTCGA	GTTGACGAGGGGCGGGCAGT
SPCC1919.01	CTGTGGTGAGTGGGCGAGGT;CTGGTGGTGAGTGGGCGAGG	CGGCGAAGTCAAAGGCAATG
SPBC354.12	CTTATCGACTGCCGGGGACT
SPAC20H4.09	CTTCACCCTTCGCACCGCTT	GCCCTGTCCTACGCCCAGTT
SPCC622.15c	CTTCACCTCGGACGCCATCA	CTTGCCGCCCATAATCCGCT
SPBC20F10.02c	CTTCAGTGGGGCGGGATGTT	CAACAAGGGGCCGCGAAGGT
SPCC1020.12c	CTTCCACTGGGGTGCTCCTT
SPBC215.14c	CTTCCCCCCCTCGTATGGCT	CTGGCTCGGGTGAAAGGGGA
SPAC23H4.17c	CTTCCTTCGTGTTGGGGCGT
SPBC577.11	CTTCGCGTCCGGGTGTTTTG	ACTCCTCTCCCGAACCCCCA
SPBC19G7.10c	CTTCGGGGGGCTGGGACCTT	ATCGTGTCGGGGTTTCCTGT
SPACUNK4.17	CTTCGGGTTGAGCGTGGTGA	GCACCCAAGGCAATACCGCT
SPCP31B10.06	CTTCTCATTGTCGCCCACCC;CTTCTCGTTGTCGCCCACCC	ACAGGGCCCAATAAAGCGTC;ACAGGGCCCAACAAAGCGTC
SPBC1718.03	CTTGAACTCCCCGCGACCTC	ATAGCTCGTCCCTCGCCCCC
SPAC23C11.13c	CTTGACCCACCCCCGCCTTA
SPAC22H12.01c	CTTGCGGGGGTTAGATGCGT	GGGCCCATCAAAAACCGTGC
SPAC1687.08	CTTGCGTGGCCTGGGGTGTT	CGCCACGCCACCAAGAGAAT
SPCC16C4.17	CTTGCGTTGTGCGGGCTTAT	AGGCGGATAGGGGTAGGCGT
SPBC1A4.10c	CTTGGCGGGGGTCACTCTGG
SPAC6G9.04	CTTGTTCCTGTGGTGGCGGC	CGGCACGTGGCTGGAGGTAA
SPAC5H10.05c	CTTTCAATCCCACGCCCCCT	CTTGCTGCCCTTCCGTTGTG
SPBC660.12c	CTTTCTGGGGGACAGCTTGC	GGTCGGAGCGCGGAAAACAG
SPAC1805.11c	CTTTGGCCTTAACGGGTTCG;CTTTGACCTTAACGGGTCGG
SPAC30C2.02	CTTTGGGCTAGCGGGGGATG	GATGGATTGATTCGGCGCGT
SPBC800.04c	CTTTTCGTGCGGCGGAGGAG	ACTCGGGGCGCGCTTTAATC
SPAC56E4.06c	CTTTTTTCCGCCCGCACTCC	ATCGGCGGGTGGGGACTGAA;ATCGGCGGGGGGGGACTGAA;ATCGGCGGGTGGGGGCTGAA
SPCC18.02	GAAAGTGGGGGTTTACGGCG	TGAGGCTGACGGGGTGGAGG
SPAC1782.01	GAAAGTGTGCACGCCCGGGA
SPAC139.05	GAAATCCCTCAGCCTCGCCG	TGGTATCAAGACGCGCCGGG
SPAC6B12.07c	GAAATCGCGGCGGAGAAGAC	CCGCGTGTTGAGGCTCGCTA
SPAC977.05c	GAAATGACGAGACGGGGGGA
SPAC23D3.04c	GAAATGTCAGCGGCCGGTTG	GTCACGCCCAAACGAATCCG
SPAC869.05c	GAACCACCACGGCACCCTCC	CACGCACGCTTATTGCCCAT
SPBC29A10.01	GAACCGCCTTTAACACGCCC	CGACGCGCCACAAAACAACC
SPBC660.10	GAACGGAAGGCAGGCACCAA	CGGACGTTGCGCGAAAGAAA
SPAC8E11.06	GAACTACGCAACGCCGCAAC	GGGATGGGCGGAGTTTTCAA
SPAC22A12.06c	GAACTCGGCGCTACATCGGG	ACGATATTCCCCGCAGCCCT
SPBC16A3.13	GAACTCTCCGCCACGCCTTG	CGTCCCGCCTGCCTCTTTTT
SPCC364.04c	GAAGAGCGGAGAGCGGGGAA	CGGGAGAGGGGCACAAGCAG
SPBC31F10.17c	GAAGAGTTTTGCCACGCGGA	CGGAGCGCGTGTCTTGTTGG
SPAC1F12.05	GAAGGCACCCCGAACCCAGG	AACCCACGCGACAAAGGCCA
SPAC23G3.07c	GAAGGGAAAGCACAGACCGC	TGTCGCTCTTTCCGGCTCCC
SPAC2H10.02c	GAAGGGACGGGCAGCGAGAG	TGTTCGCGGTGTCGGGCTAT
SPAC1952.05	GAAGGGTGGAATGTGCCGCG	CCCCGATGCAGGAATGAAGT
SPCC1450.12	GAATCGCCCGCCTGCTACTG	GACCTGCGCGCCCACTGATT
SPAC27D7.12c	GAATCGCTGCCTGGTACCTC	CTGCTTTTCCCTGCCCGCAT
SPAC3F10.09	GAATCGTAGGAGGGCGGCAC	GCCTGCTCTTTCCCCTTCCG
SPBC1105.05	GACAACACTGGGGGGGCTGA	AACGGGTGGTGATCAAGGCG
SPBC839.17c	GACAATTATCCGCGGTGCCG	AAAGTCATGGCAAGGCCCGC
SPAC6G10.12c	GACACAGCCGATAGGCCGCT	TAGCGCTCCTGCCAATCGGC
SPBC14C8.09c	GACACCCCACTTGCGCCCTG	CTGCATGAACGCGGTGGGGT
SPBC902.06	GACACCTAGCGGCCGAAACC	CTGGGGGATATGCGGGTCGA
SPBC1709.01	GACACGACCACCACAGAGGA	TCGCCTGCACTACCCCTGAG
SPAC20G4.02c	GACACGGGCTCCCCAACTCG	GAGACGGCGCCATGAACCTG
SPAC1834.08	GACATGGGGGGAGGAAGACA	CTTCCCCCCTTCATCGCGCT
SPBC16E9.15	GACCAAGCGCCACTATCCGT	AGTGGGGCGGGCTGGGTTAA
SPAC18G6.15	GACCCAGCAAAATGAGCCCT	GTGCTTGGGCGGGTTTGCCT
SPCC1281.08	GACCCGCCTGCCAATCGTAG	CCGTTTGCCAGCGCTTCAGT
SPBC2F12.11c	GACCGACCCATCGCCAAATC	CGTGGAACGAGCAAAATGCG
SPBC16E9.02c	GACCGCGCAGCTTCCACGAT	CACCGGCCCTCCAAGTCACA
SPBC30D10.04	GACCGTTTCCTGCCTCCCCT
SPBC30B4.01c	GACGAAGCGCCAGGGAAACA	TCGGTCTCCCCATCGCCTTC
SPCC594.02c	GACGACCCCCTGACGCTTGT	GGGCGAATGGTTGGGCTAGC
SPAC57A10.04	GACGACCCGCAAACAAGGCC	CTCGCAGCACCAATAACGCC
SPAC22E12.18	GACGAGCTGAAGGGGACGCA	GGCGTCCCTCGGCTTTTCCA
SPAC15E1.02c	GACGGCATAGGAACGGGAAA	CGTCGGGTGGATGGTGGTCA
SPBC15D4.10c	GACGGGCGGGACAAACTACC	CAGCCATCCGTCCAACACCA
SPBC16C6.04	GACGGGGATGGGACAGGGGT	ACCAATCTGCTGCCCACCCG
SPAC6C3.08	GACTATGAAGCGCGGAGCCC	GTGCCGCCCCATTATTCGAT
SPCC613.06	GACTCACGCCCCGATTCGCT	GGCCCCCTTCGAAGCAAATC
SPAC1F5.08c	GACTCGCCTCAATGCCTCGC	CACACAGGCTCCCCCAATCA
SPAC4F8.08	GACTGAATGCCCGGAGCACC	CCAAACCGGCCGCAAGCTAG
SPAC4H3.14c	GACTGAATGCCCGGAGCCCT	AGGTCGTGCGGAAGGTGGGC
SPBC365.01	GACTGACCGACGATGGGCCC	ACTTACTCCCCCCGCTGGCG
SPBC24C6.06	GACTGTGCTGCGCCTATCGA
SPAC26A3.14c	GACTTATCCCCCCCGTGCCC	GTGAACGGAGGTGCGGAGTG
SPAC16.01	GAGAAGGTAGACGCCGGGGG	TGAGGTGCACAGGGCTCGGT
SPAC17G8.08c	GAGAATAGGTGGCGTGGCGG	TATGGCAGCACGGGGACAGA
SPCC830.10	GAGACACAAAGGGGCGAGCG	CCCTCCGCATCCCCTGTTCT
SPBC336.01	GAGACATCCTTCCCCACGGC	GGGGCCAACAAAACGCGTGA
SPAC20H4.04	GAGACGGGGGCCAAGAGGAC
SPBC776.01	GAGCCCAATCCCGTGCCCTT	AGGCCCCATGCTTTTCCGTA
SPBC4F6.10	GAGCCCCCAATTCCGCAGGC
SPBC25B2.04c	GAGCTATGCCCGTGTCGCCT	TCTTTTCCCGCCATGGACCG
SPAPB8E5.05	GAGGCCAGACGAACCGCGTA	ACTAAACCGTCGGCCGCCTA
SPCC126.15c	GAGGCCGGGGATTACGCAAT	GGGGTCAATTAAGCGCGGAA
SPAC20G8.02	GAGGCGGCGATTTGCTGGTG	GACGACCCCCGCCTACATGC
SPAC1486.02c	GAGGGAATCGTTGGCGGGTC	CATGGGGTGGGCGCTAGCAA
SPAC6B12.08	GAGGGCACGGGGGCTGTAAC
SPAPB1A11.02	GAGGGGGAGAGTATGCGCGT	TGGACTGCCCCCCTTTCATG
SPAC806.07	GAGGGTAGCGTTCGGCGGGT
SPAC1071.04c	GAGGTGGCAGGGACGAACGG	GGAACACAGCACGCACGCCA
SPAC607.10	GAGGTGGTTGCTTTGCCGGT	GAATCCACCGAGCCCAACCG
SPBC19G7.02	GAGGTTTCGAAGTGCGCGCG;GAGGTTTCGAAGTGCGTGCG;AAGGTTTCGAAGTGCGCACG	TCATCCCTCCGCGACCCTAT;CTTCCAACATGCAGCTCCCA
SPBC354.10	GAGTAACCTTTCGCCCGCCC	TCGGGGTCGAAGCGCTCAAA
SPBC365.03c	GAGTACCACCATTGCCGCCG	CTGGTGATTGCGGCGTCTGT
SPCC4F11.04c	GAGTCGGCGGGTTGAAGGTG	CTGTAGAACGCCGGCCCATG
SPAC1783.02c	GAGTGAAGATCGTGGACCGG	TCGGGGATTGGCGCCTTATA
SPAC17H9.14c	GAGTGAGAGGAGCGGGACGG	GTTAGGTGCCGTTGGGTGGG
SPAC1556.06	GATAACGCGCCCACTCGACA
SPBP4H10.17c	GATAATGGGGGTTCGGCTGC	GCGGGATGGAAGTCGAAAGG
SPAC1071.09c	GATCACAGCGCGACGGAATA	TAGCAACAGCATCGACGGGG
SPBC36B7.02	GATCATACTGTGGCCGGCGC	AAGTCCGCGAACGAAGCCCC
SPCC188.02	GATCGTCTGCGAACGGGGTT	TCCCCCTGTTGACACGCTCC
SPAPB8E5.10	GATGCCTTCCCTCGGTTCGC	GGCCCGCTTTGAGGATTTGG
SPAC6G9.03c	GATGGCCGGTCTTTTCCTTG	CGTGCGCGGTTGTAGGTGAC
SPAC31G5.17c	GATGGCGAAAATGGGGGCGT	CCGTGTGTGTCCCTGTCCGC
SPBP4H10.05c	GATGGCTGTTGTTGCTGCGG	TCGCCCGCTATGGATCCTCT
SPAC222.15	GATGTCGGGAGCGTTGCAGA	GGCAAACCCGCCTACCGAGC
SPBC21C3.06	GATGTTTGCTGTCCGCCCCA	CCCGAGCATCAAAGAAGGCG
SPBC839.04	GATTCCTCGCACGCCCCATG	TGAAGTCCGAGGCCGTGTGG
SPAC1F7.06	GATTCGCTTCGTTGGTGGCA	TTAGGGGTCGCGGAATACGG
SPBC16D10.11c	GATTGTCGGTCGGGGTTTGG	GGGAGGGTACGGCAAAAGGT
SPAC186.09	GATTTGTCGGGGTGCAGCGC
SPCC663.03	GATTTTGCGGGGTGGGACAG	ACGGGGGGCGTTCTTCATCG
SPCC1906.04	GATTTTGCTGGGGTTGCGCT	ACCCGTGCCGCTCTCTTTCC
SPAC9.02c	GCAAATAGCAAAGCGCACCC;GCAAATAGCAAAGCGCGCCC
SPAC3H1.03	GCAACAACCGAGCAAGGGGG	CAGCGGCCCACGAGTTGACA
SPAC13A11.05	GCAACAAGGAGACGGGGCAG	AGGGAGGGGTTGGGGGTAAA
SPAC3H8.07c	GCAACCCATACGCACACGCG	CATGTCCTCCGCAAAGCGTC
SPCC663.10	GCAACCCCTAGCGCCGATCC	TCAAACCGATGCGAGAGGGG
SPBC1215.01	GCAAGCAGCCCACGTCCGAT	CCCGGGCCTACGCCTTTACT
SPBC32F12.07c	GCAAGCATCACAAGCACCGC	ACCAAGGAACATCGGCGCAT
SPCC777.17c	GCAAGCCCGCTAGTCCAGTC	ACCCAACTCCCGACGACCAC
SPCC364.03	GCAATCCCCCTCGTCAACCG	TCGTTTTCCCCCCATCCACG
SPBC15D4.12c	GCAATTCACTCCACGCGCCT	GCTTTTGCGCATTCCGGACC
SPAC6B12.16	GCACAAGCACGCGGAAGATG	CGGCCGCTCCCTTACCAGTC
SPAC25G10.03	GCACAGACGCTTTCCGGGTC
SPBC21C3.14c	GCACGAGAGGGATCAACGCG	GCTCCATCGTCTCGCACCCA
SPAC323.01c	GCACGAGGAGGCGCAATTGT	CGAGACGTGAGCAGAGGCGA
SPAC29B12.13	GCACGCCACCAGACCCTTAG	GACGTGCAATTTCGGGGACC
SPBP35G2.13c	GCACGGGTTTTAGGGGCAGG	TTGAACGAAACGGGGGGAAA
SPBC13E7.11	GCAGCCAAAGCGGCCGATAA	CCGAATGGGTCCGGCAAGCT
SPAC1556.04c	GCAGCCCAGACGAATCACGC
SPBC365.13c	GCAGCCCCAACATTTCCAGC
SPAC23C4.12	GCAGCCCCCCAAACCTATCC	GCATTGGGGCATTCTCGGGT
SPAC5H10.13c	GCAGCGTTACAATGCCGGAG	ATTTCCGCCCCACATTCGCC
SPAC637.07	GCAGCTGACCGGGGAGGTTC	AGGCGGAGAAGGCGGTACTG
SPCC24B10.14c	GCAGCTTATCCATGGGGCCG	CGAATGCTAGCCGGAGTGAT
SPCC777.08c	GCAGGCACGCGTTTTTACCA	GCGGGTCAAGCATGCAGTGG
SPCC417.05c	GCAGGCGACTAGCGTATCCT
SPAC12G12.12	GCAGGCGGATTAGGGGAGTT	CGTAGGTCGTGGGCGTCGTG
SPAPB1A10.09	GCAGGGCCTTCGATTGGCTT	CTTTGCTGCGTCTGCGGTTG
SPAC25G10.02	GCAGGGGCGTCGAACATGGT	ACTGCTCGTCCAACCCATCG
SPAC869.06c	GCAGGGGGAGAGACGCAGGG	ACAGCGGGTTTGGGATTCGA
SPAC11D3.01c	GCAGGGTCAGAAAGGGCTCG	CGCGTTATGCATTCCTCGGA
SPCP1E11.02	GCAGTAGGGGGTACAGGACG	CGCCGCGACTACGACCACAG
SPAC22A12.02c	GCATAAGCGGCGGATCAACG	CATCGAAGGCAGGAGCAGCG
SPCC584.16c	GCATCACGCACCTCCCTCCA
SPCC594.07c	GCATCACGCACCTCCCTCCT
SPAC25B8.07c	GCATCCCAGCACCATCCACA	TGGATGTCGTGTGGGAGGGC
SPBC25B2.08	GCATCGCGGCCTTTTTCACT	ATGGAGTTGGCCGGGCTTCT
SPCC1442.02	GCATGCAGGGGTTACGGGAC	AGGCGGGAGGGGACTTCGAG
SPBC31F10.07	GCATTGATCGGGAGGTTCGG	CCTCCCGAACCGAGACCATC
SPCC16C4.20c	GCATTGGATACCCGGCGCTC
SPAC17A5.04c	GCCAAGCGAAAAATGCCCAC	GACAGGGTCTCGGGCAAGCA
SPBC14F5.07	GCCACAGGGTCCAAACGCAC	GGAGTAAACCGCCGGAACGA
SPCC1020.08	GCCACCCCCTTAACAACCCC	GCCCTCCATCCCCACAAAGC
SPAP8A3.12c	GCCACCCTTTTGATGACCCG	GCCGCTTGGGGTACTTCGCA
SPBC16G5.03	GCCACGTTATCAATCCGCGA	GGGCGCAATGGGTGGCTATC
SPAC9G1.12	GCCAGCACCTGCAACCGAAA	TCGTTATGGAGCGAGTGCGC
SPAPB1E7.02c	GCCAGCCGCAAACACACGAG	ACGCGGTGCCAAGTCCTCAA
SPBC1773.16c	GCCATCCATACAGCTCCCGG	ACATGGGCTTAAGACGGCGC
SPBC19F8.02	GCCATGTCGCGTTTGTTGCC	TGTGGGACGGAACAAGCAGG
SPBC365.07c	GCCCACTCCCCTGCCTACCC	CGACGCGCGAGCCAAAAGAT
SPBC119.08	GCCCAGCCCCGTCCTACAAC	TCCCCCGCCCAACCAAGTAT
SPAC57A7.05	GCCCAGCGCCGTACAACAAT	CCGCCCCCAAAAACCTTCAG
SPAC1687.19c	GCCCATCCTTGCCCTCCTCT
SPAC27D7.14c	GCCCATTGGTCGGCTCCTAA	CAAAGCGACCGAGTACCCCC
SPAC1071.02	GCCCCAAGGTTCCAAGGCGA	GCCAAGCTCGGGGAAGACAA
SPBC2G2.07c	GCCCCAGTCCATCCGGTTGA	TGGAGAATTCGATGGGCCGC
SPAC323.05c	GCCCCCCATTTCCCCCGTAG	GATCGGGGTTGGGTGGCTGT
SPBC15D4.05	GCCCCCGCCCTCTTTTGAAC	TCAACCATCCGCGCCTCAAA
SPAC343.12	GCCCCCTCTCGATAGCCGTT	TGGCGATCTTCCACTGGCGG
SPCC24B10.20	GCCCGGTTGCTGTGAGTGAA	CCCTCCGCCCCCGTATGAAC
SPCC1919.05	GCCCGTCCATTTCCCACCTA
SPCPJ732.01	GCCCTACGAGCTTCCGGACA	GGGGACGAGAGAACCGGCAT
SPBC4F6.08c	GCCCTGCCGCAAATCAGTCT	CGGGAGACGAGGGCTGAGGT
SPBC1105.02c	GCCCTGCCGTTGACCTTTCG	CGGGGGGCATATTGTTGAGG
SPBC3D6.05	GCCCTGGGGTTGGACATGTT
SPAC4H3.02c	GCCCTTGCAAAACGCCGATC	GGAGAGTGGAGGGGGGCTGG
SPBC1289.14	GCCGAAGCCATGGAAGGGAT
SPCC330.06c	GCCGAGCACCGATCCCAAGT	CGTGGGGTTTCGGAGGGCTT
SPAC11D3.10	GCCGATCCCGCCCAGTTAAT	CGCTTTCGTTCGCCGTCCTC
SPCC1682.13	GCCGATCCGCCAACCAAAGG	ACAATGGGGGAGGACAGGCA
SPBC23G7.06c	GCCGCCAACAAAGCCTAGCC
SPAC1F5.05c	GCCGCCCTATCAAACCCTGC	TCACAATCGAGTTCCGCACT
SPAC23H3.03c	GCCGCCGCATCTCACTCAAC	TGCACCTGAAGAGCGACCCG
SPBC354.04	GCCGCGCCTGTTAGCATTTG	CGAGTTGCGCTGTGCTTGGT
SPBC1773.08c	GCCGCGCTGTAATCTGCTTG	CTCCCCCGGTCGTTTTTCGC
SPAC23D3.09	GCCGCTGACATTGCCGATCT
SPAC222.16c	GCCGCTGTTCGCACCTCTGT	CGGCCCATTGCTATCGTTCC
SPAC23D3.03c	GCCGGACTTACCCCTGCCTG	TCCATGGGGGGTCTGACGTC
SPAC144.05	GCCGGCATCGGGAAATTGAG
SPAC521.03	GCCGGCCCTATTGGATTGTG	GCCGCCCCCATCATAAGCTG
SPAC977.15	GCCGGCCTCAATCTCCACCA	ACCTGCCCATGCCTGCCTAC
SPAC328.01c	GCCGGCTTTGCTGATTTCCC	ATTTGCGCGGTGGTGAGATG
SPCC1322.02	GCCGTGTTTTGGGGTGTTGA	CGCCTGTCTTGTGCCTCCCT
SPBC2D10.06	GCCTACACCTATCCCCCCGC	GCCCTCCCGAAGACCGACAC
SPAC6C3.07	GCCTCCCAGCCGATTTCCAC	AAAGTGCTCTACCGGGCGCT
SPBC2D10.13	GCCTCCCCTAGCCCCCTTCC	GGAATGGGTCAAGTGCGGGT
SPBC646.02	GCCTCCGGTACCTTGCGCTT	TCGAACCATTACCCACCCTG
SPCC74.02c	GCCTGCACTCCGCCGTTTGT	CCGTTTGGGGCGAGGAGTGA
SPCC1322.06	GCCTGCCAAACTCCATCGCC	TCCGCAGTCAGCCGCAATAG
SPAC14C4.05c	GCCTGCTCAATGCCCTCGTC	AACCGCAACCCCGCACCTTA
SPBC1778.04	GCCTGCTGTCCCGCACTTCG;GCCTGCTGGCCCGCACTTCG	AGAGCGTTTGCAGCCGGAAA
SPCC1020.07	GCCTGGTGCCGCCTTGACAA	GGCCCGGCATTCACCACTAA
SPCC1840.09	GCCTGTGCTTCCCCCGATGA	GCCCGATATAACCGCGACGT
SPBC56F2.06	GCCTGTGTCTCGCCTTTCCC	TGTCGCGATTTACGTGGGCC
SPAC1952.11c	GCCTTAATCGTTGCCCCTGG	CATAGGAAGCGCACGGAACG
SPBC11C11.11c	GCCTTCGCGCTTTTTTCACG	GCGCCTCCCGACACTAATCC
SPAC1093.02	GCCTTCTTTTCGCATCCGCA	GGGCGGGAGGCTAAAAGGCA
SPBC577.14c	GCCTTTCCTGCGTGCCTGAC	GAAATCCTAAGCGCGCCCCA
SPAC15A10.11	GCCTTTTTCAGCCCCTTGCC	GGGGGGTGTGCTTGCTTCAT
SPBC1709.09	GCGACCTCACCCCAGGAAAC	CTATGTTGGGGGAGGGGGGT
SPCC4B3.15	GCGACGCACGGGGGTATTTT	TGGTGGGCAGGCATGAAGAA
SPAC27D7.02c	GCGAGCGATCGGTTCAGTCC	GGTCGCGGTGCTTCCGATGG
SPAC29A4.18	GCGATCGTGGTTTGAGGGGC	ATGGGACGAGGGCGGGGATA
SPBC530.06c	GCGCAAAGGCGGGATCACAT	AAGCCCTCCTCCGCCTAGCC
SPBC32F12.12c	GCGCACACCTGACTTCCCCC	GGCCAATGCGGAGGGGTATC
SPAC4G9.10	GCGCACCGAGGGATTTATGG	CGCCCTATCCAACACGAGCC
SPBC1685.02c	GCGCCACCTCCGCATAGACA
SPBC18H10.13	GCGCCACCTCGCATAGACAG
SPAC3A12.03c	GCGCCCGCGTACTATTCACG	TTAGACGACACGCCCCAATC
SPBC19C7.08c	GCGCCCGTCTCTATCACCGT	TCCATTACCTCGTCCGGCCA
SPBC16A3.07c	GCGCCCTCGGTCAACTGTCT	AATCCCCTCGTCCCCTCGTC
SPCC1682.12c	GCGCCGAAGAACCCCAGAGG	ATAGGGCTTGGGCATCGGGT
SPAC19G12.02c	GCGCCGTTGCGTGGTATGAT	GTCGTTTCCCCGCATCCACG
SPBP8B7.02	GCGCCTCACACCTCGAACCG	CACGCCAAAGTTCCCCCATT
SPCC622.19	GCGCGCCATGACTCGAAAGC	CGAGAAGGGAGCGCGAGACG
SPBC13G1.04c	GCGCGCCCGGGATGTTTTAT	TCGGGGTTTCGTGCATCGTT
SPAC3H1.10	GCGCGCCGTACCTGAAGAGA
SPAC6B12.09	GCGCGCGGACATTCTAGGAG	AGCCACGCCCTCCGAAAAGA
SPAC12G12.07c	GCGCGCTCCAGTCCATCAGA	TTGTGGGCTCCTGCTGGTCC
SPCC297.04c	GCGCGCTTTGGGTTATCACA	CAGCAAAGCGCCACAATCGG
SPAC22H12.04c	GCGCGGCGAAGATCTACGAC;TTCTCCTCTACTCGGCGCGG
SPBC2A9.02	GCGCGTTGGAGCTTATCGTG	ATAACGAACGCAGGGACGCC
SPBC29B5.02c	GCGCTTGGTGCCTCTCCACT	GGGAACGCCACACCGCGCAT
SPCC23B6.02c	GCGGAAGGCAGCGGTCTAAG
SPAC25B8.09	GCGGAAGGCGGATACGAATG	GGAACGGGGTGGCAATGGTT
SPCC63.13	GCGGAATGCAGGAACGGGTA	ATGAGGGGGAGACTGGCGTG
SPBC56F2.08c	GCGGAGGGTGGCTTGGAGAG	CATTTGCTTGTCGCCCGCCT
SPCC548.07c	GCGGATTTTCGGTGGGGTTG	ATTCGCACCCCCCGTCTTCC
SPAC5D6.05	GCGGCACGACAGGGACGAAT	TGAAGATGTGGGCCCGCGAA
SPCC1442.05c	GCGGCCATTCAGTACCCCTT
SPAC24C9.05c	GCGGCGTCATTCAGGGATCT	ACATTCGAACCCACCCCAAC
SPAC4D7.03	GCGGGACTGAGGCAAAAAGG
SPCC24B10.12	GCGGGAGTTGCTAGGGCTTG
SPAC1F7.01c	GCGGGCCCTTTGAGTATCGG	AAGGCAACCACTACCCCCGT
SPBC1198.12	GCGGGCGCAGGAACTACTTT	AAGTGGCGATGCATGGGTGG
SPCC594.04c	GCGGGCTCACTAAACGGCGA	GTCCGCGAAGTCCCATCCAT
SPAC4G9.13c	GCGGGCTTTGTTTGGCTGGA	ACCTCCGGCGCCAACCTATT
SPCC1281.07c	GCGGGGAACTTTGAGGAGCA	CCGCCGAGCTAATCCCACCC
SPAC17A5.01	GCGGGGAGCTTATGTTGGCG	CTGACTTGCCCCACCGCGAT
SPCC4G3.15c	GCGGGGTGGGAAAAGAGTGG	ACGCTTGGATTGGGTGGGTG
SPBC19C2.10	GCGGGTGCTACGTTTGGGCT	TGCGCCTCCCCCTATCAGAA
SPBC12C2.04	GCGGGTGGGTTAGTGCCTGA	GCAACCACCCGAAGCCGAAA
SPBC21B10.12	GCGGTCTAATTCGTTCGGGG	ACATGTGCTCGAGGGGCGTT
SPAC227.04	GCGGTGTTGGTGATGACGGT	AGTGTTAAGCGCGCCCTCGA
SPBC21D10.09c	GCGTCAAGCCGCGAGGAGTT	GGAGCAAGTATGGCCGGGAG
SPAP8A3.04c	GCGTTGCCTTCCCGGTTTTG	ACTGTGGTATGGGTCCGGCG
SPBP8B7.09c	GCGTTGCGGCTGGATTATGG	TCGGCTTTTCCCAGCAAGGT
SPBC4C3.08	GCGTTGGGTGAGAAATGGCG	TCACAAGGCAAACGGGATCG
SPAC1F8.01	GCGTTTTGAGGGCTTGCTGG	CAGGCAGAACGAAGCGAGCA
SPCC23B6.05c	GCGTTTTGCCCGACCCTGAC	ACGGTGCGGTCGGTAAAGGA
SPAPB1E7.04c	GCTAGAACCGCACGACCCGA	GACCGCATCGCAGAAACGCT
SPBC1709.06	GCTATCCGACACCCCTCCGC	AGCAACCCCCCGAGAAGCAT
SPCC569.07	GCTATGCCCTCCTTCGGCGC	TCCTCGCCCGAAACTCCAAG
SPAC821.06	GCTCATCGGGGCTGTGGATT	GCGGGACTTTCTATCGGCCA
SPAC630.05	GCTCGACACACGGGGCCTTC	GAAAGGCGGACATCAAGCGG
SPAC3H1.08c	GCTCGCCCAGTGCCATTTTT	CGCAATGTGAGCTACGGGGC
SPCC645.13	GCTCGGGGGGGGTAGTTAGT	CTTCGCCCTTCCACACCGAC
SPAC1006.01	GCTCTCTCCGCATCCCGTCC	CGCCAAGCAACCAGCATCAA
SPBC17G9.12c	GCTGAATTGCGTGCCGAGAC	CGTAGATTGTGCGCCCCGTA
SPAC17A2.13c	GCTGCCATGAGGCCCAAACA	TTGGCTCAAAGCGGTGATGG
SPBC2A9.11c	GCTGCCCGTACTCCTCACCC;AGCAGTTAGGCCGCGGTCAG	TGGGGGAATTACGACGAGGC
SPBC1198.03c	GCTGCGGCGTTAAGTGTGGG	CGTGGGGCTGGATTGGCATG
SPAC922.05c	GCTGCTGCCGGTATAGTGAA	CCGTCATCGTTTCGCCCTGG
SPAC977.17	GCTGGGTGGTGGGGTGCGAG	ATACCGCCGCTCCCTCCCCT
SPBC17A3.06	GCTGGTAAGCGGGCCCTGGA	TTTTTGAGGGGGCTGCGCTA
SPCC4G3.09c	GCTGGTTTCGCATCTCCGTG	TCTGAATGAGCGCAGGGCAC
SPBC21B10.07	GCTGTTGGCTCGTTCTCGCG	ATGTCCGTGTGCCTGCCTGA
SPBC1683.11c	GCTTATTGCTGGGGGGCGGT	TGCTACTCCGCCCTGTCCCA
SPCC895.05	GCTTCGCCACTCGTCCACCG	TTTCACGACGAGCCACACGA
SPAC13G6.15c	GCTTGCCGCGGAGGTGAGTG	CCGACCGACCACTTCACCCT
SPAC1B9.02c	GCTTTAGGGGGCGGGACATT;GCTTTAGGGGGCAGGACATT	TCGTGGAAGTTGTGGCGTCG
SPBC13G1.02	GCTTTCACCCCGCGTTCAAC
SPAC5H10.02c	GCTTTGCGTCCTACCTCCTG	GGGAAGATGTCGGGTTGGGC
SPBC2G2.09c	GGAAAACCTCGTAGCCGGCC	CCCAAGGAACGCGGAAAGTG
SPCC4B3.03c	GGAAAAGCGCATACACCGGG	CACATCTTCCAGGCCGACCC
SPAC2F3.07c	GGAAACCTGTGCGTCGGGAG	ATTGTCTGGCGCCCGTGGAT
SPAC4F8.15	GGAAAGGTGCGGAGGTGGAT
SPBC1861.06c	GGAACCCATGAGACGCCGAA	TGGTTCAATAGGCGCGGTGG
SPBC215.05	GGAAGCCGAACACGGGCACA	CGAAGCGTGGGTTGGTCCTG;CAAAGCGTGGGTTGGTCCTG
SPAC6F6.04c	GGAAGGCGCCGGGACTAATG	GCAACTGTCCCCAACCCGAA
SPCC757.04	GGAAGTGCGGATGGTTGGCG	GCTCACCCGTTCTCCCCCCA
SPAC14C4.10c	GGAAGTGCTAAAACGGGGGT
SPBC3E7.16c	GGAATTGGCGTCTGAGGGCG	GGCTTGGATCTGCATGGGCG
SPBC660.08	GGACAGCGCAACGGGGTATT	TGCCGCGCCTCCTGTAGTCT
SPBC18E5.10	GGACCGCCCATCAGCCTTCA	CCCCCGGACAACAAGAACCC
SPAC3C7.08c	GGACGCCACCGAACACAAAA	GCCCCCATCCCCGACCTATT
SPBC1921.06c	GGACGGTTCTGGTGCGGGAG	GGCCCCGACCACGACTTGTA
SPBC354.01	GGACTAGGTTGGGCGGCTGA	TGTCCTCGCGCCTGATTCCC
SPBC119.16c	GGACTCGCGCCCTTTTGACT	CTCCGGGGTTGACATTGGCG
SPCC16C4.01	GGAGAAGGCGGGAGGTGGAG	ACTTCACCCTGCCGCGACAC
SPAC3A12.06c	GGAGACGGGCAAGAAGACCG	GACCCTCGCCTCCTTGCTGC
SPCC24B10.15	GGAGGAGGACGCAACGACGA	CGTTGGGCATCAGGGCTTCT
SPBC18H10.10c	GGAGGCAAGGGGCGAACAGG	GTCATCCCATCATCCCGCCG
SPBP8B7.10c	GGAGGCTGGTTGGGTGACGT	CCTTGCTTCTTCGGCCGGTA
SPBC646.06c	GGAGGGGCAGCATCGGTTTC	TAATCGTCATGCGGGGGGAG
SPAC17H9.12c	GGAGGGGTTGGATGGGACGG	GCGGACGAGGAGCCGGGATG
SPBC887.17	GGAGTGAGCGTTGCAGGGCG	CCTGTTCACGCCCATCCATT
SPAC31G5.18c	GGAGTTGCAGCGGGGGATCT	CCACACCCGCGTATTCCCGA
SPAC23H3.05c	GGATACCAACCTGCGGGCAC	CCTTCCGCCGACCCGTATAA
SPBC83.18c	GGATCGGGCAGTGACAAGGC	TGCCTGACCCAACATCGACC
SPAC2C4.14c	GGATCTGGGAAAAGGGGGGG	GCATCCTGACCGCCCTCTGA
SPAC1851.03	GGATTTGTGCTGGCGGCTGG	TTCTGAGGCGAGGTGCGGAG
SPAC11G7.06c	GGCAACACGGCAGGAGGACA	GCCGGTCACAAGAAAGCCCC
SPBC651.03c	GGCAACCAGAGACGAACCGC	GTCGCTCCCCCACATCCATT
SPBC83.11	GGCAACGCAAAAACGGGAAC
SPBC428.12c	GGCAAGAAGGTGCGGGGTTG	CCGACGACCCCACCGCTACA
SPCP1E11.11	GGCAAGCACGCGGAAATCAG	AGTGCTGCTGTTCCTGCCGA
SPAC24C9.07c	GGCAATGACGTGGGAGGGGA	TCGGACAAGGGACACGGCAC
SPCPB16A4.03c	GGCAGCTATCCGCGGTTCGA	GTCATGCCCCAAAGCTCCCC
SPAC6F12.06	GGCAGCTTTAAATTGGGCGG	TAAAGCCCCGCCCAAAGTGA
SPAC1D4.11c	GGCAGTGGAATAGGGGTGCG	TCTGCTCGTTTGGGTCGGCT
SPBC11B10.10c	GGCCAAACATCCACAGGGGG	GTTCCTCGACCTACCCGCCA
SPBC15D4.01c	GGCCACCCGGCTAACTCGCT	GTGGGTGGTGGCGGGATGTA
SPAC18G6.12c	GGCCATACGACCTCCCCCTG	AACCCTGCGCCGTACCCAAT
SPAC1002.18	GGCCCAGAACCGTGAAACCC	TTAGCCGCGGCCTCGATCAT
SPCC285.13c	GGCCCCCTATTGCGTGTTGA	AAATCCAGCAACGGCCCCAG
SPAC6F6.11c	GGCCCCCTGCGACATAATCA	TCCCGTCCGCCAGAAACACT
SPBC1773.04	GGCCCGACCCACGTAGATCC	TTCCTATTCCTCCCGCCGTG
SPAC20G4.08	GGCCGATGTTGGAGGTGCTT	TTTGCCCGTTGTTTGCGCTG
SPBPB2B2.09c	GGCCGCGGGATTAAGGTGGA	GCTTGCCCCCTGCCATTTGA
SPBC8D2.19	GGCCGGATCGCATAGAGGTG	GAGCTGAACAAAACGCGGCG
SPCC965.08c	GGCCGGTTCAGGGTGTCATA	AAAGGAGGGCGCGCGATCAT
SPBC1105.11c	GGCCTACCACCTGCCGACTG;AATCCGAGACCCCATGTGCG	TCGGGCCAACTAACGGGGTC
SPBC3B8.08	GGCCTGCGAGTGGGGTTGTC
SPAC1142.08	GGCGACCCCTAGCGCAGATA	GGTAAGGAAGCGACGGGGCA
SPBC359.03c	GGCGAGTGGTTGCGTGATGG
SPBC8D2.12c	GGCGATTTGTAGCGGGGGTG	TCTTCCCCAGGCGCCACTAT
SPAP32A8.03c	GGCGCCCCTCTCCTACCATT	TTGGAGGGTGCTGTTCCGGT
SPCC1620.12c	GGCGCTACCCCTGTCCTGCA	GGACCCGACCTACAAACCGC
SPBC1685.11	GGCGCTGGAGTTGGCTGTCA	CGCGCCAGTCAGTGGACAAG
SPAC4A8.06c	GGCGGCCTCGGTGGATCTGT	ATCAATCGGGCTTCCAACGG
SPAPB1E7.08c	GGCGGCGGGAATCTCATAGT	TTTCGGAGAGCGGTGGGCAA
SPAC1805.10	GGCGGCTTCGGGGCTTAATG;GGCGGCTTCGGGGCTAATAT
SPCC330.14c	GGCGGTGGATCAGGCGTGTT	GCTCGATTTGCCCCTACCGG
SPAC22G7.02	GGCGTCGTTGTTGCTGCGTG	GGTGTGCCTCGTCCGCTGTT
SPBC776.17	GGCGTGGTGTTGGGTCAATG	TACGAACGCACCGAAGCCCC
SPAC4G9.20c	GGCTCTCCGCTGCGCGTCTA	CGCCGCTTCACCACCCAACT
SPBC119.03	GGCTCTGGATCGGGGCTGAA	CATCGGCGGTTCCTTTCTCG
SPAC17H9.11	GGCTCTGGCTGCCGTGTTCT	ACGATCACTTGAGGGGCCGG
SPAC7D4.12c	GGCTGCCGGAAGCGTGTCTG	GAGCCCCTTTCCTCCCACGG
SPAPB1A10.03	GGCTGGGTAGGACCGTGGGG;GGCTGGGGAGGACCGTGGGG	TTGTGATGCAAGCCCCGTGG
SPBC354.03	GGCTTCCGTCGCGTTTGGTA	CCGGCTCGGCATAAACAGGA
SPAC22F8.12c	GGCTTTCATCCGCATCCCCA	GCCGCCAGATTCACCAAGCC
SPCC338.04	GGCTTTGTTGTGGGCATCGA	GCGCACAGAGGAAACCTATT
SPAC16A10.04	GGCTTTTGCGCTGAGGTGGA	ATATGGGGCTACGCCGACGG
SPBP23A10.14c	GGGAAATGTGTGGCCGGTTG	TACGATACCTCCGCGGGCAA
SPBC2D10.12	GGGACGAAAGTGGGCAACCG	CGGTTGGGCATCAGGAGGAG
SPBC31F10.03	GGGACTGGCTGGCTGGACGT	CGGGATCGGTTGCGCTAGCT
SPCC61.03	GGGAGAACGGGACACGGGAT
SPBC409.16c	GGGAGCGAGATTGTGAGGGG	GCCTGGTTCTTTTTGCCCCC
SPAC2E12.03c	GGGATACGACGGCAAGGCTG	TAAAGGGAGGACGGCGGTTG
SPAC23A1.07	GGGATCGTGCTGGAGTGCAA	GGGAAATCCGCGGTCAAGCT
SPAC23C4.03	GGGATGCGGACGGTTGAGCA	CGGGGGAGGTCCTATAGGGC
SPCC550.01c	GGGATGGGGCTCAAAGGGGA	GCCGCGCTCATGAATCGTTG
SPBC530.11c	GGGATGGGTGCGTCTCGTGT	CCTGCTTCGGGTTCGTGTGA
SPBC530.14c	GGGATTTGTGCGTGGATTGT	TCCACCCACCTGCCTCCAGA
SPAC31G5.11	GGGCAACCGGAACGAAACTC	TGCTTTGCGCCACTCACCGA
SPCC24B10.08c	GGGCAATGGGATAAGCGGGG	GGTCAATCAGGGCAGGGGAA
SPCC1682.11c	GGGCACAAAGCATGAACGGC	TACGGGCGGGGTCGAGAGAT
SPBC887.10	GGGCAGAGGAACCGAATAGG	ACAGGCGAAAGCGGCAAACT
SPBP8B7.18c	GGGCAGGGGGCTAACAGGAG	ACAAGGGCCCACGCAGCTAA
SPAC222.08c	GGGCAGGGGGCTAACAGGAT	AGCCGCGCAAGACGAAGATT
SPAC186.05c	GGGCCAACGCTTACATCCGA	GTGAGTCCGGGCAGAATGGC
SPBC8D2.03c	GGGCCGCGAACATCCATTAA	CCCAGCGAGAACAGGCAAGC
SPAC1527.03	GGGCCGCGAGTAAAGCAGTT	GAAGAGGTCGAATGGGGGCA
SPAC19G12.04	GGGCGAAGACCTATTGGGCG	CGGGGATTACAGACGCGTGG
SPCC645.12c	GGGCGCGATGGCTGTTAAGG	TTCTAGCCTCCCCAACCCCG
SPBC1E8.02	GGGCGGACTATGGGGGCAAT	TTTCCGCCAATCCCGCCTAA
SPBC106.02c	GGGCGTACAGGCCAAACTCC	TAGCGGGTCTTTTCTGCGGC
SPCC777.13	GGGCGTTGGTTGCAGAATGA	TGATGGAAGTGATGGCGCGG
SPAC19A8.04	GGGCTCCAAACTTCCGGGGA	GAATCCCAAGCCCTCCCGGT
SPAC14C4.07	GGGCTGGCTTCTGGGGGAAT	GTGTTGTCGGTCGTTCGGCG
SPBC19G7.18c	GGGCTTTTGACCATCGCTTC	CCCAAGGAGCGGCGAGTAAG
SPAC1142.02c	GGGGAAAGACGGGCAGGAAC	GCGCCCCGTCAAGCTCAGAA
SPCC11E10.07c	GGGGAAATTGGGCGGGCATA	GCAGTAAGTCATCCGGCCGG
SPBC11G11.01	GGGGACGGGCCTTGGACAAC	GCCGCGCACTCACACAACCA
SPCC965.06	GGGGAGCAACGAGAAGGTGG
SPAC1F12.04c	GGGGAGCGGGGATTTAGCGC
SPBC947.15c	GGGGATTAGCGCGCACTTTG	GGGCGGCGTATTTGCATGTC
SPCC965.05c	GGGGATTGGGATGGGAGCGA
SPCC790.02	GGGGCAACGCAGGTACGAAT	TCATAGAGTTTCGGCCGCGC
SPAC8C9.12c	GGGGCACAGCAATGGGAGAA	CAATTGCATCTCCGCCCAGA
SPCC584.11c	GGGGCCTATGGTTGGTTCGA
SPAC26H5.07c	GGGGCGAGGGAAAAGGATTT	CCCCCTAACCCCAATGCACC
SPAC8F11.09c	GGGGCGCCAAAGCAGAAAGG	ACAGCATCCGGCCTCCAAGA
SPAC56F8.02	GGGGCGGAACTCATCGAACA	CAGGCGCGGGGACGTTATAT
SPAC1002.17c	GGGGCGGAAGGGGGAAGTCC	CGGGGAGGCAGGGTCTAGGT
SPCC24B10.10c	GGGGCTCCACCTCGAACAGA	TCACCACGAGCGGCAACGAA
SPBC29A10.07	GGGGCTGCGTTGGTTTATCG	ACAAAAGACCGCCCCCCTCC
SPBC106.07c	GGGGGAAAAGTGCATCGGCT	GTTGGGCGTGGGATGTCGAC
SPBC685.04c	GGGGGACGCCAACATCATCT	GAAAAAGACCCCTCCCCGGT
SPBC1703.03c	GGGGGCAAGCACGGGACAAT
SPAC57A10.08c	GGGGGGGCCAGTGTGTGTAC	CCCTACTCGCCTATGCCGCC
SPBC4.06	GGGGGGGCGACGTAATTTTG	TTTGCGGTTTGGTGTGTGGG
SPCC330.02	GGGGGGGTCGTCATTTCGGT	CTCAGAGACGGGCCCAATCC
SPAC6B12.02c	GGGGGGTAAATGGGCGTAGG	GGGGAGCCGCAGAGAAACGA
SPCC285.15c	GGGGGGTAGGCGAAAAGCGA	GGGCTCCCGCCTTTGTTCCA
SPCC4G3.04c	GGGGGTCAAGGGTCGGTACA	TTGCCCATGTTACGCCTCCC
SPAPJ696.01c	GGGGGTCCAAGGCAGATCAA	GGCCGGCTTTGTGGTGTGGT
SPAC227.10	GGGGGTTGGCCACATGTCTT	ATCTATGCCGCTGTTGGGGT
SPBC947.05c	GGGGTACCAAACGAGGGCGC	GCGCCCTGCAAATACGATCA
SPAC10F6.11c	GGGGTCGGCCAGAAAGAGGT	GGGGCGCGGCAGATACGAAT
SPAC3A11.03	GGGGTGCGGAGGAAGGTTTT	GGTGGATGATGGGCGTGGGC
SPAC25G10.01	GGGTCGGGCGTAGCAGCTTT	CCTTTCATCTGGGCGCTGGT
SPBC1683.04	GGGTGAAACTCTGCTCGGCG	GTCTTGTTGGGAGCCGGCCT
SPBC215.02	GGGTGACATTGGGCTGGGTT	CATAGTCCTCCACGCCCCCC
SPCC1223.12c	GGGTGGCATAAGGGGTTCGG	GGGTGGGGGAGGCAGTTGTA
SPBC11C11.06c	GGGTGGCGGAACAAAGTGGT	TCGGTGCGCATAGGGGTCTC
SPBC691.05c	GGGTGGGGAGGGCATATTGA	ATGAGGGGACAGGCGGAGGT
SPBC1711.11	GGGTGGTCGGATCGGGTAGT
SPCC132.04c	GGGTTTACTTGCTGCGCGCC	ACATCATACAATCGCGCGCC
SPAC20G4.01	GGGTTTATTGGGGTCGCGCG	TGACGCACCCCTTCCAAACG
SPCC965.13	GGTAAGGCGAAAGGGGAGGG	GGCACCTCCCTCACGCACTT
SPAC31G5.12c	GGTAAGGCGAGGGGTGCGTA
SPCC622.01c	GGTAATGAATGCCGTGGGGG	TTTCGGCAGTGATCGGTTCG
SPAC12G12.03	GGTACTTCCGCCACGCCATC	TCCCGCGCCACTGTGTTCAA
SPBP22H7.04	GGTAGCGGGGGGAACGTGGA	CTGAACACTTGACGCGCGCC
SPAC1250.04c	GGTCACTACAGCCCCCCGAA	ATGGGGAGTGCAACGCGAAT
SPAC4G9.06c	GGTCAGTGGGGGAGTGCGAT	TTTGAGAGCGTGGTGTCGGA
SPCC1739.08c	GGTCCAGCCCAGATAGCCGA	CCGCATCTAAGCCCCCATTC;CCGCATCTAAGCCCCATTCT
SPAC13G6.07c	GGTCCCGTGTGCAACAATGC	ACCCAGGCTACGCCCGCAAC
SPAC25B8.04c	GGTCGCCTGAGGTGGGTCTC
SPCC569.05c	GGTCGGATGGCGTGGGAGTT	TGGTTGCCGTCTTGGTTCGG
SPAC17G6.06	GGTCGGCGGTAGGCGTGTCT	GCGGCACGAAACCCTTGAAA
SPAC2E1P3.04	GGTCGGGATGTTAGGGCGGG	GTTGCGAAGGAGACAGGGGC
SPAC4F10.19c	GGTCGGTGGATGGGAGCTGT	CTGCGTTTTCGGCCCCTTCC
SPBC106.20	GGTCGTGCATGAAAGCGGGG	TCTCGTCCTCGCCGTTGAAA
SPAC23C4.08	GGTGAACCCGGCCTACGTGC	AGGGGGTCGGAGGCGAATAA
SPBC800.02	GGTGCGGATTCGTGGAGGGT	GCGCATCCTCTACCTCCCGA
SPBC21H7.04	GGTGCGGCTCCGTATAGGGA	GCGAACAGCCACCGTGACCC
SPAC1687.14c	GGTGCGTCTGCTAGGCCGTG
SPBC1709.11c	GGTGCTGTTTCGGCGACGTT	ATTGCGAATGCACCCGTGTG
SPCC31H12.04c	GGTGGACAGAATCCGGCGTG	CATCCGCCAACCGAGCCAAC
SPBC1271.01c	GGTGGGATCGCATTTGGCTT	CGCCCTACGTTCTTTCGCCC
SPBC2F12.09c	GGTGGGGGGGCAGTGGATCT
SPBC2D10.15c	GGTGGTTACGGTTCATTGGG	TCGGCGGGGAGGGTACAAGT
SPCC18B5.03	GGTGGTTAGCGGTGGGGACA	GCGTAGGAGTGCGGGGGGTA
SPAC26A3.10	GGTGTCCCCAAGCCCTCGGT	ATTTTCCATCGTGGGGTCGG
SPAC1296.01c	GGTGTTGGGTCGGTTTTCGG	TTCCATTGGCGTACCCTCCG
SPAC3F10.13	GGTTATGCCTGCGGTTGCCT	CCGCGTGGTTGGATCAGAAA
SPBC27B12.08	GGTTCAGGTGACGCACATCG
SPAC922.07c	GGTTCTTAAGGGTCGGGCGC	CGACCCGCCACTCAGCACAC
SPCC285.04	GGTTGAGGACGACGGCGAGG	AGGCCGAGGTGGGAAAGGAC
SPAC222.14c	GGTTGTGATGCGGGTGGGTC	TTCGCAGACGGCAGGACTGT
SPCC794.09c	GGTTTATCGGGCGGCTGAGA
SPAPB8E5.04c	GGTTTCAGGCAGGTGTCGGC	TCGATGCCCCCGTTCCTTTC
SPBC29A3.08	GGTTTGCTTGGATCCGTGGG	TGGCGTAAGGAAAAGCGGGT
SPCC417.11c	GTAACGAGGGGCCAGAGGGG	TGCGCCGATCGACCTTGAAC
SPBC14C8.15	GTAAGGAGGCGGCGGAGACC	TGCGCGTCATTTCGTCTCGG
SPBC28F2.02	GTAATCGGTTTCTGGCGGCG	GGTTGGCTGGGTCTGAAGGG
SPCC584.03c	GTACAAGAATGCGCCCCCCA	CGGTGCTAATGTGGGCGATG
SPAC9E9.10c	GTACACCGCGAGCGAACCCC	GACCATTCCCAACCCGCACC
SPBC418.02	GTACAGGCGTTCGAGCGGGA	CCGCTGCTCCGTTGTGCTTT
SPAC1805.01c	GTACCGCCCAAACGCCCAAT	GGTTATTTCCGACTGCGCCC
SPAC1B3.07c	GTACGTTGCGGGCTTGCTGA	GAGGCACACCGGGAAGGACA
SPBC6B1.06c	GTACTGCTCGCCCCCATTCG	TGTTTTCTGGCCTCCTCCGG
SPBC8D2.02c	GTACTTCCCCTCATCGCCCG	GTCGGGAGGGGCTGCTATCA
SPAC869.03c	GTAGCGGGGGTAGGGGCTCT	TCCGACCACATCCCTCACGC
SPCC757.12	GTAGGGTCGCGCGCATTGAG	CGCTCACCTCATGTCCACCC;CGCCCACCTCATGTCCACCC
SPBC32F12.05c	GTATGGGTTGTGGGCGTGCA	ACGTTCCGCCAATGCTCCTC
SPAC8F11.02c	GTATTCCATGCGCCTGCCCC	TTGACGTACTGCCTTGCCGC
SPBC577.03c	GTATTTGCGGTTGCGGCCAG	TGTGAGACCGCGCAGACGTG
SPBC947.08c	GTCAACACCCGAACCGCCCA	TAGTCAAGGCGGGAAAGCGG
SPBC651.06	GTCAATGCGGCCGAAAAAGG	CGAGCCCCCCAGCGAAATGT
SPAC15A10.16	GTCAGGTGGGCAGAGGCGGA	CCAGCCACCTTGCAACCGTC
SPAC1006.06	GTCATACTCGCCACCGCCCG	CGACGGACATGCGGGTGAAT
SPBC3D6.13c	GTCATCGGTTTCTGGCGGGC	TTGCGGTGTGGGCTGCTTGG
SPCC1442.07c	GTCCAACGCCCCACACAAAA	GAGGAAGAACGGAACGCGGA
SPCC594.05c	GTCCAACTCCCCCGATTCCA
SPAPB2B4.04c	GTCCATCTCGACATCGCCGG	GATCGGCGCGGTCGTAAGCA
SPAC22H10.13	GTCCCAACCCAACCATGCGC	TCGGGGGTAAGAAGGGTCCG
SPBC577.13	GTCCCACACATGGCCCCCTA	CACCCACGTTGCTGCCAATG
SPBP35G2.07	GTCCCGCCCAACCCCTGTGT	ACGACCGGACGCATTCAACC
SPAC22F3.12c	GTCCCTTGACCCGTTCCGCT	GTGACCCCCAACACCTGCCA
SPBC14F5.13c	GTCCGCCCCGTCGCATATCA	TGGGAGTTCGTTGGCGGTTT
SPBC337.07c	GTCCGCTCCGTAAATTCCCG	GCAAACACACACAGCGGCCT
SPCC1235.15	GTCCTCCGGCTTCCCACCTT	CCACGTTCCATCCCCCCACA
SPAC110.02	GTCCTCTGCCCTCCATCGCC
SPBC337.04	GTCGCCCTTGCTGTTGCATC	TGACTCACCCCACACGGCAA
SPAC56F8.14c	GTCGGGAGTGGGAGCGCTAG	CCCCTTTTGAACCTCTGCGC
SPAC12B10.12c	GTCGGGGCAAGTCAAGCACG	GGCGACTGAACCGGGAGGGA
SPAC19A8.02	GTCGTGAAGGCGGGAGGCTG	ACAAGCAGACCGGCGACCCC
SPBC24C6.10c	GTCGTGCCGTTGCGTGGTAG	AGCCCCTTTCTGCACTCCCT
SPBC20F10.07	GTCGTTCGTTCCTCGCCCGT	CGCCAAAAGTTCACCCGCAG
SPAC343.07	GTCTCCACTGCCCCTCCGCT	TGGTCTATCGGGGGGGAGCA
SPBC4F6.12	GTCTGGCCCGCGTTGACATC
SPAC56F8.05c	GTCTGGCGGTGGGGCTTAAA	TAGGGTTGTTCGCGTGGTGC
SPAC14C4.04	GTGACCCCGCTGCCCATAGT	TCGGAAATGGGGCGTGCTAT
SPAC6G9.08	GTGACCGCCAAAATCCCCGA	GTTGCCCCGATGACCCACTT
SPAP8A3.02c	GTGATGCAAGAAAGCGGGGG	CTGGCGTAGGGGTGGCTTGG
SPAC977.14c	GTGCAAGGTGGTTGTGGCGC	ACTTTGCGTGCGACTGGATC
SPBC17D11.04c	GTGCAGGGAAAATTGGCCGT	CAAGAGTGGCTGGCCGCGTT
SPBC16C6.11	GTGCGCCCTGAAACCAACGA	GTCCAGGGTGCGGTCCAAGG
SPBC1539.03c	GTGGAATGGCGTTGGGTGGG	CGCCGGCAACAGTAACGCAC
SPBC1198.08	GTGGAGGGAGGGCTTGGGTG	TGAGATTCCCGCGCGCTATG
SPBC1683.03c	GTGGATGGGGATGGGGAACG	GCACAAAAGGTCGGGCAGGA
SPAC824.08	GTGGCAACCCTAAGGCGGGA	TAGGCGGAGCGTCGGTCAAG
SPCC4G3.11	GTGGCCGGTCTGTTTGTGCG	CACAAGCCAAACGACGCCAT
SPAC343.06c	GTGGCTGGGTCGGGTACGTC	TCCGACCGCACAAGCACTCA
SPBC1683.07	GTGGGACGGGGTGGACATGA	ATGGAGGCGAGGTGAGGGTG
SPAC23E2.03c	GTGGGAGACAGGAGGTGGCT	GCGGCTTGGTTCTGCTTCCG
SPCC965.09	GTGGGAGGCTTGTTTCGGCA	CAACAATGAGGAGGGCGCAG
SPAC16E8.01	GTGGGCACGCAATTAGCACG;GTGGGCACGCATTAGCACGT	TTGATGCGCGGACTGAGACG
SPAC23H4.16c	GTGGGCGCTGGGGTACGTAA	CGACGGCGGGCAAGAGATAT
SPBC1685.06	GTGGGGCTTGGCGCATTATT	TGGGCGAAGCAGGGGAAGTA
SPAC1F7.08	GTGGGGGGGCAGTTGGGTAT
SPBC106.03	GTGGGGGGTCTGTTGAGCAT	AGACAGAGACACGCGCGACG
SPCC1235.11	GTGGTGCTTCTGCGCTCTCG	CTTGCGATGGTTGCGGTCTG
SPAC683.02c	GTGTTGGCGACGGGCTGAGA	CATTGCGACTTGGGAGTCAA
SPCC613.01	GTTAGCCTGGAGCGGGCGAT	CTGCCCAGCACGCGCACTTA
SPAC9E9.08	GTTAGCGTCTGCACAGGGCG	TCTTGACCCCTGCTCGCATG
SPAC5H10.10	GTTAGGGGGTGGCGTGGAGA	AACACCCCGCAAATCCACGC
SPBC725.06c	GTTCAAGTGCCGCGTGGGTT	ACGGGTCAGGGCGGTGCTAA
SPAC11D3.18c	GTTCATCCCCCACGCATCCA	ACGGAAGAGCCAAGGGACGA
SPAC12B10.10	GTTCATTCCGGCCGTGGGTA	AACCCCCTGGCCAATACCCC
SPAC630.13c	GTTCCCCCAAAAGGCGCAGT	GCATGCGCACTCCGGACAAA
SPCC1795.10c	GTTCCGCTTTTCCCCTGTGG	AGGATTTGGAGGGCGTGGGT
SPBC16H5.08c	GTTCCGGCAGTCGGTCCCTA	ACCGTCTCCCGTGGGTCATT
SPBC30B4.04c	GTTCCTGCCGTAGCACCCCA	GACCGCCCCCGACGTAGCTA
SPBC146.12	GTTCGCCGCCTCACAATTGA	CCATTCCCGCTTCATCTCGC
SPAC10F6.08c	GTTCGCGTCTGCCCACCCTT	AAACGTCAAGCAAGGCCGGT
SPBC1709.04c	GTTCGGTCCTCCCCCACTGC	CAAAGCGTGGTCGGGTCGGA
SPBC691.04	GTTCTCAATGGGCGCGGCTA
SPCC1393.07c	GTTCTCTCTTCCCCCGGCCC	GACATTCACACCGGGGCCAG
SPAC27F1.08	GTTCTTGACTGGGGCGTGCG	GCCCTAACCCCCTCTGCCCC
SPAC29B12.08	GTTGACGTAGCGCCTTCCCA	TCACCGCCCAAATGCACCTT
SPAPYUG7.06	GTTGCCTGCTTCGGGTGTCG	TGGACAGGGGTGCGGTTGAC
SPAC15E1.10	GTTGCGGTCGGGTATTTGGG	AAGGCGCGAAAGGGGAGACG
SPAC15F9.02	GTTGCGTGCGGATGTGTTCG	CAGAAAAAGGGCAACGCCGA
SPAC8C9.16c	GTTGCTGACGGCCCACTTCC	GGCATACGTGGCTTTCGGCG
SPAC343.10	GTTGGCGGGGGGGATATGTT	AATGGGTGCAGCGGTTTGGC
SPBC685.02	GTTGGGATCAGTGACGGGGT	GCGGGCATGGCACAGATTAA
SPCC4B3.11c	GTTGGGGGTGCCTTTGGGAT	CCTGCCCGAATACCGCGATA
SPAC1687.06c	GTTGTTTGGGGGGAGGAGCA	TCCGGATTCACCCCACCCAT
SPCC1739.14	GTTTACGCAGCCAGCCCTCC	CAACCCCTGACCCTTCCCGA
SPAC19B12.06c	GTTTACGGGGCGGTGTTGGT	ACGAGAGGCGATGTGGGTGG
SPCC830.08c	GTTTGGAGTTTGGACGGCGC	CTCCGGGCCCAAAAAGAATG
SPAC3F10.17	GTTTTGCCGGGCTGGATCTC	CCACGCGGGGACTATGCAGT
SPBC28F2.08c	GTTTTTCCCGGTCGACGCTG	GTATTCGCCACCCCACCGCT
SPBC660.14	TAAAAACCAGGGCGGGGATG	CACAACTCCGTCCCCCACGC
SPAC688.13	TAAAAAGCCGGGGGTGCCAG
SPAC1B3.06c	TAAAAGACCCACCCCCGCGA
SPAC3F10.02c	TAAAAGTCCGTCCCACCCGC	GTGGGGACGCTGGGAGACAT
SPAC9G1.08c	TAAACCTCGGCTGCTCCCCT	TTTCATTAACCGCGCAACCG
SPBC776.04	TAAAGGAGCGCACCCGGAAC	CAAAGTGCACATCCGGCTGG
SPAC15F9.01c	TAAATGTCGAAAGCGCCGGG	CCTATTTCGGTACTTCGGGC
SPBC16G5.02c	TAACAAAGGGCGACGAGGCG	GCCGTCATTCAACCCCGCTC
SPAC6G9.16c	TAACAGCCCACACGCCAAGT	TGCGTCCTTACCCCCACCTC
SPAC732.02c	TAACAGCCCACACGCCCAAG	CACACTTGGGACGACGACAG
SPAC9G1.07	TAACCAGGGGACGGACGCTT	AGGTGGGGGAGGGGATGAGT
SPAC821.03c	TAACGTGGGCCGGATCAAGC	CAGACCCCGGACAACGCTTC
SPCC4B3.07	TAACTCAAACCGCCCCACCG	GCGTGGGCTGTGGGGGTCTA
SPAC24B11.13	TAAGATGCGCGGGGGGTAGA	ACCGCCACTTGCCCCATTAA
SPAC6C3.02c	TAAGCCACCGCAGCCCAAGG	AGGCTAGGGCACACGATGGG
SPAC2G11.07c	TAAGCCATGGACCCGGATCG	TCCGGGGACGACGAAAGAGC
SPCC4B3.13	TAAGCCGGCGACGGGAGGAG	TTAGCAGCAGGTGCGGACGC
SPBC12C2.08	TAAGCCTCCCCTCCCGCAAT
SPCC1020.05	TAAGCGGGCAAACATAGCGA	AAGGCGAACGAGGCACGAAT
SPCC965.10	TAATACCCCGCCTCCCCGTT
SPBC651.02	TAATCCCGTTGCCGGCCTGT	TGGCTTCGGCGGGTCAATAT
SPAC4A8.14	TAATCGCACGCTCAAACCCG	GCCCACGCGCTCTCTCTCTG
SPAC22G7.03	TAATCGTCCCGCCTTGCCTG	CGTCTTATCGTCGGGGACAC
SPBC29A10.11c	TAATGACGATGGTGCGGGCC	TCGCCGTTCGTCCTTACCCC
SPBC409.06	TAATGGGCCGCGGGTAAAGG	GCATCAGAACAGAGGGGGGC
SPAP14E8.02	TACAGCGGGGTTGCCGGATC	TGACATGGTACTCGGTGGGG
SPAC222.07c	TACCAAACGGAACGACGCGA	CGGGAGGAAAATACGGGCAG
SPBC106.17c	TACCAATGAAAAGGCCGGCG	TAGCTGGGTGGTGCGGTTCA
SPCC1235.03	TACCCCCTTGGCCGGCCTTA	TGGGAGGCTGTCTGATGGCG
SPCC188.12	TACCCCGCTTTGCTGCCTGT	CTTTTGGGTCCTGCGATCGC
SPAC3C7.10	TACCCGTGTAACGCTCGCCC	CCACGCGGGGACTAGTGCAG
SPBC1271.08c	TACCGCGTGCGCATGATCTA
SPAC26F1.05	TACCGGGGACATGGCGCAAA	AGAATGTTTTGGCCCTGCGC
SPACUNK4.10	TACGACATGCTGGGAGGGCA	TGGAGGGTTCGGGCTTGTGA
SPCC584.01c	TACGCCATTTTCGCACGCTC	CCGGCCCACCATGACACCAG
SPAC23G3.08c	TACGGGGAGGCGAAAGTGGG	GGAGAGCGGACGGGGACACA
SPAPB2C8.01	TAGACCCGCCATGACCCCAA	CGCCATCCTCGCAACTCACG
SPBC685.06	TAGATGCTCGGGAGGGCGGA;TAGATCAGCGGCTACGCGAG	GCCCCGACAACCCAAATGAT
SPAC13A11.03	TAGCACGCCGGGAGACAAAT
SPAC4F10.18	TAGCGCATCCCGGGTTTTGG
SPBP26C9.02c	TAGCTACCGCCCATCCCATC	GCCCGTTGCCTCTTCGAATG
SPBP8B7.25	TAGCTTGGTGGAGGAGCCGT	CTTACGGTGGGGGTGTCGGA
SPCC1223.13	TAGGAAAGCGGGCAGGGCAC	TCACCAACTTCAACCCGCCG
SPAC1687.09	TAGGAAAGGAGCGCGGGGTG	CTGGGGGGGATTCATGAGGC
SPCC1450.16c	TAGGAGACAGGGGAGGCGGC	CTACGCGCCGACACCTTGCT
SPAC1071.08	TAGGCAACGTCCCAGCCCAA	CTGGTTGCGCAATGAGGCCT
SPCC757.05c	TAGGCGGGCAAGAAACGAGC	GCATGGGGTAAGGTGGAGCG
SPAC186.08c	TAGGGGGAGGAGGCGGATTT	CCTGCACCGCTAATCCCCCT
SPAC17H9.04c	TAGGGTGAGGGCGCATCCGA
SPAC4H3.04c	TAGGGTTGGGGCATCTGGCA	CAATCCGCGGAACCCCATCA
SPBC106.11c	TAGGTGGGGCAGCAGTTCCG
SPAC4F10.08	TAGTCGGTGATGTAGCGGGT	CAGACCCTCCAGACCGCCAG
SPBC800.03	TATACCCCCCGATCTGGCCG	ATGCACTTCACGCGTTTCGG
SPAC11H11.03c	TATCAAGGTTCTGCCCCGCG	ATTCCGTTGCCCCTGACCCC
SPBC18H10.18c	TATCCACTCCGCCCACGCTC	GTGTTCGCGATTGGGGCTAT
SPBC3E7.10	TATCCCCGCACGTCTCCAGC
SPBC1685.15c	TATCCCCGCGCAAGTCCTGA	CGGGGCGTGTTTGATGGGTC
SPBC36.07	TATCGCCTTTCGGGGGCTCC	GCGGCTGTACGTGATCGGGC
SPBC660.07	TATGGTCGGTGGAGGGGTGC	CAGCCGTTCTTTCCGCCACA
SPBC3D6.10	TATGTGCGGCGTTTTTGGGA
SPAC26H5.03	TATTCACCGCCGCTTTCCGA	TTGGCCTGACGGGGGTTGAT
SPCC1739.10	TATTCGCCCCCATCCCCGAC	GTCCCCGCGGCCTTGTCCTA
SPAPB1A11.04c	TATTGGGAGCATGCGCGAGG	TGGCCCTACATCTCAGCCCC
SPBC17D1.05	TCAAAACGCGCACCGGGAAA	CGATGCCCAAAGCCCACCAA
SPAC27D7.13c	TCAAACGCGAGGGAAAGTGT	GATCGAAAGGGTCGCGGTTT
SPAC1002.06c	TCAAAGTCCGGCCCCAAACA	ACTGCTCGTCCATCGCCTGC
SPBC2D10.09	TCAAAGTTCCCCCCTCGCAG	TCTCGCGAACGGTGGCTCAT
SPBC23E6.02	TCAAATTCCAGCCGGTCCCG	AAAGATCCAGCCGGGTTGCA
SPAC589.07c	TCAACCCGGGCGTCACGAAC	AGCGGTTTGTTTCGGGGCCT
SPAC1687.15	TCAACCGGCATCCACCTCGC	TAACGCGATCGAGGCCAATG
SPAC4F10.20	TCAACCGGCATCCACCTTGC	GTTTGACGGGGCGGTATGCT
SPBC21B10.13c	TCAACGGGGATGACCTGGGA	ATCGTTTACGCTACGCGCCG
SPCC285.17	TCAAGAATGCCCCCCGAAAG	CACACCCGTCCAAGGCTCAA
SPAC29A4.20	TCAATCTGCGGGCTTTGGTG	CCAACCGGATATGACGCATC
SPAC869.04	TCAATTCCGGCGCACACCAA	GGCACCCCTGACAAGCCTTT
SPCC1393.02c	TCAATTCCTGGCCCGCTTTT	TCAAAACCCGAATCCCGCTT
SPAC20H4.02	TCACAAATCGGACGCGAGGT	TATCGGGGGTAGCTGACGCG
SPBP35G2.10	TCACACAATGCAATCCCGCG
SPAC9G1.06c	TCACCAGGGGGGAAATGCAA	GGCTCATCAAGTCGCGCAAC
SPAC1952.08c	TCACCCCACCACGTTTCCCA	GGAACCGAAACAGCCAAGGG
SPAC521.04c	TCACCCCACGAGCCCATCTT	CCGTGAAAAATGATGCGGGG
SPCC1840.05c	TCACCGAAAAGGGCCGCTAC	GTCCACCAACACCCCGCCAG
SPAC10F6.05c	TCACGTAGCATGGGGGAGCC	ACAGGGAGCGCGGTGGGATC
SPAC16E8.06c	TCACTCCCCAGCGAACGGTC	GTTGTACGTTGCCCGCGGTT
SPAC3G6.05	TCAGCCAGTGCCCCGTTCTC	GCAAAACAACGTGGGCAGCA
SPAC3F10.11c	TCAGGGGCAGTGGTGTGCTG	ACCCGCCTCTTCGGTTCCTC
SPBC1539.02	TCAGGTCGTTGGCGTGGTCC	AGCGCGACCTGAAACCCATG
SPBC20F10.06	TCAGTTCATCCCCGTCGCCA
SPAC688.03c	TCATAAAGGCGCAGGGACGA;TCATAGAGGCGCAGGGACGA	GAAAAACGTACGCGCAGGCA
SPAC4G9.19	TCATCACGGAGACGCCAGTT
SPAC630.07c	TCATCCGACGCCGAGGTATG
SPBC713.09	TCATCCGACGCCTACCTGGT
SPAC57A10.06	TCATCCGCGACGCCTAGAGT
SPBC2A9.13	TCATCGACGCATCACCGTGC
SPCC16A11.08	TCATCGACGCCCGAGGCTAT
SPAC4D7.10c	TCATCGACGCCCGTATCGAC
SPBC25D12.05	TCATCGACGCCTACGCTCAG
SPCPJ732.02c	TCATCGACGCCTACTACCCG
SPAC513.06c	TCATCGACGCGCTAACCAGT
SPCC613.12c	TCATCTTGAGCGACGCCCTC
SPBC29A3.03c	TCATGCTCCTGGTATCGCGG	GATGCAACGACCTGGAAGCG
SPBC530.01	TCATTTCTGGTCCTGGGGGC	AATGGAGTGCGGTTTGGCCT
SPBC1921.04c	TCATTTGGGGCGGTTGCTGG	TTCTTGCCCAGCCGTCATTG
SPAC1071.11	TCCAAAGCCGCCGTGAATGC	CCGCGCGCAACCAAAATCAG
SPBC1734.09	TCCAACAATGTCCCAGGGGC	GTTGAGCGCTAGCGGAGGCA
SPBC16D10.07c	TCCAACTGACCCTTCCCCCC	CCGCGTTCTTCGTGTCGCTT
SPCC553.03	TCCACATTCCGCCACAGCAA	GATGTCCGTGGGGTCGTCGT
SPBC1734.15	TCCACCGCCATCCCTGACTC	GCGGTAGCGTAGGGTCGGGT
SPAC922.04	TCCACGCTCCCTCTCATCGA	TAAGGGGCGGTTGGGACATG
SPAC22E12.06c	TCCCAAATCGGTTGCAACGG	TTCCGCCATCGACTTCAGCC
SPAC222.13c	TCCCAGACGCGCTCCAATCA
SPBC1861.05	TCCCCACTACGGCGCATTCT	CTGCGGGGGAATGAGCGTCT
SPAC17C9.16c	TCCCCAGCAACGCGCCTCAT	GCCCGGTGCGTCTGTCGTAA
SPBC530.04	TCCCCGCTCCTGTCCTGCTT	CAAGGGGGGATTAGCAGCGA
SPBC3H7.10	TCCCCGTCGCGTCTTGTACA	GAATCGGAACCAGCCAAGCC
SPBC15D4.15	TCCCCGTGATGCGACTCCCC	TGGCTCTCGCCGCTACGTTA
SPAC14C4.15c	TCCCCTCAATTCCGCCCATC	CTTCCGGTCGCCTCATCTGC
SPBC3B9.13c	TCCCCTCCGCCGTCTTTTGT	CAATGTTCGGTGGGGGGCTA
SPAC11E3.13c	TCCCGAACCAAATCCAGCCA	AGCGACAGGGAAGCGAAGTG
SPCC663.11	TCCCGACCCCTACGCCCCTA
SPCC18B5.06	TCCCGACTACCTTCGCTCGC	AAACCCTCGCCCCTGATCGG
SPAC30.02c	TCCCGCCTAGCTTCGCTCTG
SPCC777.12c	TCCCGCGCACCGATGTACCT	AGTGTGGGCGTCGGTAAGTG
SPAC25B8.15c	TCCCGCGGCATACTTCTCAG	GCAAGAATGGGCGAAACGGT
SPBC17G9.05	TCCCGCGTGTGGTGTTGTCT;TCCCGCGTGTGGGTGTTGTC;TCCCGCGTGTGGGTGTTGTA	AAAGCCACGCGGCACACGTA
SPBC16G5.16	TCCCGGCCTCTGTCAACGAT	GTACTTTTCGTTCGGCCGCC
SPBC31F10.08	TCCCTGGTCCTGTGTTCCCC	GCTCATTTCCGGGCCCTTGT
SPCC24B10.11c	TCCCTTCAAACCCACCCCCG	CGCCTTCGTGGGTGGTTTCG
SPCC63.02c	TCCGAAAATGAGGGCACCGT	GTGAACGGCGAACATGGGGT
SPAC20G4.04c	TCCGAAGCACCACGCAATCC	TCTACGGGGCAGGGGTGTGT
SPAC2F7.04	TCCGAGGCGTAGGGTGGTGG	TTACCGCCAAGCCCTCATGT
SPAC9G1.05	TCCGAGGTCCCCGCAACTAT	GAGGCCGGGAAGACAACGAT
SPAC1B3.16c	TCCGCACCCGCCTCTACACC	CAACCTCTTCTTGCCCCGCC
SPAC1002.02	TCCGCCATGTCCTGAAACCA	CCCGCTTCGACAATCCCCCT
SPAC167.04	TCCGCCCCTCCGACGTCATT	GAGCGTCGTTTCGTTGCCAG
SPAC1F7.12	TCCGCCCGCTCGATGCTTAT	GGCTGAAGGGGAATGGTCGG
SPAC14C4.13	TCCGCGCCAGCCTGTCTAGT	GTTGTTTATGGCTACGGCCT
SPAC167.06c	TCCGCGCCCATGAACAACAC	ACGGGGCAGGTTTGGGGATA
SPBC359.06	TCCGCGCTTGGTCCTTCAGT
SPAC25G10.05c	TCCGCTCCACATCCTCACGC	TGTGTGTTTGCTCGCCGGGA
SPBC3H7.03c	TCCGCTGGCCCGTATACTGC	CCTACCTTCGGCTTCGCGGC
SPBC17D11.08	TCCGGATTGTTACGCCCACG	CGTCGCCGGGGTAAGTTTCA
SPAC1783.08c	TCCGGCGCCCTTATTGAGAG	GGTTCCTAGGCGATCGGTGC
SPBC26H8.05c	TCCGGCGTCCACAGTTTGCT	CCTGCCGCACTCCATACACG
SPBC1271.05c	TCCGGTGTGGTTATCGCCAA	GTGGCGCCAGGGAGACTAGC
SPAC4F10.14c	TCCGTGTTGCGCGGTCTCAG	GCTCATTCTGCTACGGCGCA
SPBP8B7.30c	TCCGTTTGTCGCCCACCTTC	CCGCCACCACGAAGAAGCAC
SPBC23G7.11	TCCTATCCCCGCCCCAATCC	GGCAAGGGAGACGGCAGAGG
SPCC14G10.04	TCCTCCAACAAGCCGTACCA	CGCTTTACGGCCCCACTTCC
SPCC550.10	TCCTCCCAGCTCCCAATCCT	CGCCGCTCTACGTCAACACT
SPBC31F10.14c	TCCTCCGTCTGCTCCCCTTT	GGGAATGAGCGCTAGTGGCG
SPBC1773.03c	TCCTCGGCCGCCAAACATGT	GTGCGGGTCATAGGGGGCAG
SPAC2H10.01	TCCTCGTGCGTGTGTTCCGT	CGTTGATGCCCCGTTTCGCC
SPAC13G7.02c	TCCTGCGGGTTCTTGATCGG	GGGCGCGGGTAGGTAAACAC
SPAC12B10.15c	TCCTGCGTGGTTGGGAGTAT	GCACCCGTATTGAACCCGCA;CGCCTCCTCTAAAGCCCCCC
SPBC1683.08	TCCTTAGCTGTTGCCCTGCT	CTCGCCCCGAATCCAAGTGT
SPBC25H2.15	TCCTTGGCCGTTTTCCGTTC
SPBC31F10.09c	TCGAAAAACGGGCTACCGGT	CGTCGCGAGGCTCGTCCAAA
SPAC9.11	TCGAACCCCTCAAACACGCC
SPBC3H7.12	TCGAACTACTGCGGTGGGCC	GGATGGCCAATGACGAAGCG
SPBC15D4.09c	TCGAATACCCGCACCGCTCT	CAAAGGAACGGCAACGCATG
SPAC1952.16	TCGAATCAGCCTGGGCAACC	AGAGGGCCCCACAACGGCAC
SPBPB2B2.12c	TCGACACCAGGCCACGCTAA	GGGACGCTGGCAATTGGTGG
SPCC5E4.05c	TCGACGTTATCCGCCCACAG	CGTAAGGCCGCGAAGGTGAT
SPCC306.02c	TCGAGAAGTGGAGGGGTGGG	CGGGGTAGGTTCAGGCGAGG
SPBC646.08c	TCGATACCCCCAGGCGCCAC	GGGGAAGCGCGCAAAACAGT
SPCC1840.02c	TCGCAGGCCGGCAGTTGTAC;TCGCAGGCCGGCCAGTTGTA;TCGCAGGCCGGCAGTTGTAT	GTGGCGATGGCTTTACCGGC;GTGGCGATGGCTTTACGGGC
SPAC17C9.10	TCGCATCCCCTCCTCCGTAG	AAATTGGGCTGTCACGGGGC
SPBC16G5.07c	TCGCCCATTCCCAAGCCAAA	ATCTTCTCCGCTCCGCCACG
SPBC29A3.05	TCGCCGCTCCATCCAAGAAC	TCTACCACAGCACCGCAGCC
SPBC31F10.12	TCGCCTCGCAACCACTCCGT
SPAC144.11	TCGCGACCCATAACCGTTCC	CCGACCCAGAAGCAAGCACC
SPAC1093.03	TCGCGCGGCATTGATTTTTG	CTGATCAAAGCTCGCCACGG
SPBC947.02	TCGCGGAGAGCACAGATTGG
SPAC4F10.04	TCGCTACGCTTGTGGCACGG	GCCAAAGAACTCGCCCGTGC
SPAC12B10.13	TCGCTTGTTCTATGGCCCCG	AGCACAGCCGAACCCCCACT
SPAPB1A10.13	TCGCTTTCAGGCCTTTCGGA	CGGAGGTGTCGGGCAAAAAT
SPAC1565.03	TCGCTTTCCCGGCTCCATAT	CGCTACTGCACGGCCCAAAA
SPAC27E2.03c	TCGGACTCAGGGATTGCGTG	TACCTAACCCCTCCGCGAAG
SPBC1271.14	TCGGCCAACCACCCATACGG
SPBC21B10.03c	TCGGCCGGATCCTCACACAC
SPAC16C9.06c	TCGGCGCCAACTCCGTCTGT	GCGGGTTTTCACCTTCCCAT
SPAC5H10.07	TCGGGAGCAGCACGTGAAGT
SPAC17H9.09c	TCGGGAGCGGGGGACATACA	CCCCCCGTCCACCAATTCTC
SPBC20F10.05	TCGGGCTAATCGGGCAACAG	GCGGTATTGGCCTGGACGTG
SPAC2C4.07c	TCGGGCTTCTGGGTGGAATG	GGAAAGCAAGAGCCAACGCC
SPCC1183.04c	TCGGGGCCAGTGATTGATTG	CAAGCTGATCCACCATGGCG
SPAC23G3.12c	TCGGGGGAGGACGGTGAATA
SPCC970.10c	TCGGGGGAGGACGGTGAATG
SPAC4G8.08	TCGGGGGGTTCTCGCAGTTG	ACAATATCCCTTCCGGCCCC
SPAC6G9.14	TCGGGGTGCGTGAGGCTTTG	TCTGAAGGTCCAAGCCCCGT
SPAC821.09	TCGGGGTGGGAATGGGGCTA	CTACGAGGAGAGGGGGGCCA
SPBC18E5.01	TCGGGGTGGGGTTGAAGACA	ACGCATCTGAAACCGCCCAC
SPBC25H2.05	TCGGGTGGCAGGGTAGGAAG	AGGGGGATGCGTTGAGGGTG
SPBC16G5.05c	TCGGGTGGCGGTTTGATCTT
SPAC1F8.04c	TCGGTCCGTGATGGGCATGT	CCTGCTCGGAGTAACGCCCC
SPBC2G2.14	TCGGTCTCGCCCATTCTGCA	TGCTGAGTGAGTGGCGTGGG
SPAC30C2.07	TCGGTCTGGGTGATAGGCGC	GACGTGAGGCGCGAAGTGTG
SPCPB1C11.03	TCGGTGCTTGGCCTGTCCTG	GTTGGGGCGTCTCTCCTTGT
SPBC11B10.08	TCGGTGGTGAAGGTCGGGGT	TGATGCTCCTTGCGCGGTTG
SPBC725.09c	TCGGTGGTTTGAGCTGCGCC	CGTCTTCTGGCCCCTGTCGA
SPCC663.09c	TCGGTTACTCCCCCTGCGTT	CTGAACGGCCGAATGGAGGA
SPAPB8E5.08	TCGTAATCAGTGCGGCGGAA	TTGCAAACATCCCGGCGCTA
SPAC926.09c	TCGTCCCGTGCCCCATATCA	CAATCAAGGGGGGCAAACGA
SPBC428.02c	TCGTCGCATGCCCACCTCCT	ACAATTGCGCCCTCACCACG
SPBP35G2.08c	TCGTGATGCGGGATTGGGGA
SPAC17A2.09c	TCGTGTCAAGGTGGCGCAGG	AGGTTTGTGCGCCCGGACTG;AGATTTGTGCGCCCGGACTG;AGGTTTGTGCGCCCGGAACT
SPAC30D11.02c	TCGTTGCGTCCCCCGGTTAG
SPAC644.08	TCTAAACGCCCGACCGCCAC	TGCCCGCCCCTCATTTGTTC
SPBC36.04	TCTACCATGCCGTGTTCGCG	TATGGATGGACCGCGCGAGA
SPBC19G7.06	TCTACCCGTACACCGTCGTC	TTCGCCGTTGCCCACCTTCT
SPBC725.07	TCTACCGCTGCCCGTCTCGT	CACCGACAAGGCGACCAACA
SPAC24B11.08c	TCTCAAAAAGCCCGGCCAGG	GCTCCGCGACTTTAGGCCCT
SPAC23H3.14	TCTCCGACCACTGCCCCATT	TGCCAATGAAATCCCGAGCC
SPAC1782.09c	TCTCCGCCCGCCAAAATGTC	GTCCCAACACCCCCATCCGC
SPBC12C2.07c	TCTCGGCATCATCTGGGCTG	AATAGGGCAGCGGAATGGCA
SPAC1039.03	TCTCGGTGTCGCGTCCCCTC
SPBC1271.07c	TCTGCAGCTTGACCGGGGAG	GGCGTGGGTGGGCGAAGATA
SPAC21E11.04	TCTGCCCCGATCAAACGTCC	TGTTCCCCATATCGCTCCGC
SPBP8B7.04	TCTGCTATTGCCCCCCCCTC	GGGCAAACAGGGGGAACCAT
SPBPB10D8.01	TCTGCTTTTCGCCTTCCCCC	CGCTTGCCGTCACCTCTGCC
SPAC1F3.09	TCTGGTTTGTCCTGGTGCGG	TACGTACCTTGGCCCCCTGG
SPAC1D4.02c	TCTGTTGGCGCGTCTTGGAG	ATACCCCCGAACACCGGCTC
SPAP14E8.04	TCTTACCGTGGGGCTTTGCG	CCCACACGCCCAAGAACGGA
SPBC32H8.13c	TCTTCCGCCCACAGCTTTGC	TCCCCCGTGACCGAATTCAA
SPACUNK4.09	TCTTCCTTGTTCCCGCCCAA	TGGTCCGCAAAAACAAGGTG
SPBC902.04	TCTTCTTGGGGGTCGTTCGT	AACGAGCAGCGGGAAAACCA
SPCC1450.03	TCTTGACCCTTCGCCCGACA	AACGGGCGGAAGAACAGTGT
SPAC57A10.10c	TCTTGCGTCCCGTTCCCAGC	CTTTAGAAGGCCGCACCCCA
SPAC3F10.16c	TCTTGGCGTCTACGAGGCGG
SPAC6B12.04c	TCTTTCGCGGGCTAGCTGCT	AGTCGCCAATTAAGCCCTTT
SPBC21H7.06c	TCTTTTTGACGATCGCCGGC	CGGTAAAGGGGTGCTGTGGC
SPBC15C4.01c	TGAAAGCAAAGGTCCCCCGA	CTGTCGCTCCGGCCTGGTTA
SPAC26F1.08c	TGAAAGTTCCCGCGCATGCC	GATTGATCCGCCAAGAGGGC
SPBP8B7.28c	TGAACGAAGGGGCCGATAGG	GGGACGGGGGACTTGCTTTG
SPBC4C3.12	TGAACTGCGCTCGCGGAACT
SPBC1289.13c	TGAAGCCCACGCAACCGAAA	CCCATCCAAAATCGCATCGC
SPBC3E7.11c	TGACAAAAGCAATGGCCCGC	TGGGGGTGGGGAAAACGTGT
SPBC56F2.11	TGACAAGAAACCGGCGCCAC	GCAGTAGGAGGGCGCCGGTT
SPAC664.13	TGACAGGGTGCGGAGTGGGT	GGCGCGGGAGACAGGACATC
SPCC126.10	TGACGAAAGCCAACCGGATG	CAAAGCATGACTGGGCCGAA
SPCC24B10.03	TGACGGGTGTGTGGCGAGAT	CGTGGTGCGGGGGGTTTTAG
SPBC354.15	TGAGATCGGCAACGCGTGTT;TGAGATCGGCAACACGTGTT	CCTTTCATGACCCGCTCGGA;CCTTTCATGACCCCGCTCGG
SPBC106.13	TGAGCTTTTGTGGCCGCGAG	TCACCTGCCGTCGCTCAAAC
SPBC365.14c	TGAGGCGCGGTTCCAAAATT	CCGGACCTTTGCACACCCCT
SPBC1198.07c	TGAGGGAACCGAAAGCAGCA	GATGCTGGGTGGGGTGCCTT
SPAC17H9.08	TGAGTAAGTCAGCCGCGCCT
SPCC584.02	TGAGTCGGTCGGGTGTAGCG	TGAATACGTTGCGGGGTTGC
SPBC19C7.01	TGAGTTCTGCTGGTGGGCGC	GCATAAAACTCCCGCCCCCT
SPAC30D11.05	TGATAGGTTCCGCTCCCCGT	ATTGGATTGCGCCCCTGGAT
SPBC6B1.03c	TGATCACCTGCGAAATGACC	CATTGTTTCTCGGCCGCACC
SPAC18G6.01c	TGATCACGCAACGAGCCCAG	ACCTGTCGCGCCCTTGATGT
SPCC737.03c	TGATCGCCTTTCCTTCGCCA	CGTAAGGGCCCAATCCGGTC
SPBC428.08c	TGATGAGGTGGGGCCTTGGG	ACCAAACGCCAATCCAACGC
SPAC806.08c	TGATGCAGTGTTCTCCGGGG	GAGCTAGGTCACCGGCCCCT
SPAC25H1.04	TGATTGTGGGCGCAGGTTCG	TGGGCTATGGATTTTGGGGC
SPAC11H11.02c	TGCAAAATGTGGGGCGAAAA
SPCC126.04c	TGCAACTGATCCCGGCCTCT	CTTGGGTGAATGGACGGGCA
SPAC3F10.18c	TGCAAGGGGTGCGGTCAGTC	CGCCGCGGAGGTAATAACGT
SPAC2F7.07c	TGCACCAACGCTAACCGGAC	CGTACAACCTCGGGGCCTCC
SPAC8E11.01c	TGCACCCCAACCACGACCAG
SPAC23E2.01	TGCACCGCCCGGATTAAGTG	TGCAGACTCGGGAAAACGGC
SPBC1683.13c	TGCACGCGGTCCTTCCTGTT	CGGGCTTACTTAGGCAGCGG
SPBC1773.12	TGCAGCCGGGCACACTTTTG	TGGGACATCTCAACGGCTCG
SPBC13E7.09	TGCAGCGGAGCATATCAGCC	GGGCAGGGTTGTCGTCTCGT
SPAC16.04	TGCAGTCACGGGGGGAAAGT	GGGGGAGTAGTGCAGGGGCT
SPAC23C4.07	TGCATGAGGGGAAAAAGGGA	AGAAAAACGGCCCAGCGAAA
SPBC887.04c	TGCATGGCGAGTTGGTAGGC	AGCAACAACTCGCCCACCCA
SPAC227.18	TGCCAAATTCCCCAGACCGG	ACCCAGCCCAGTTTCCGCAG
SPAC31A2.12	TGCCAACAAATACCCGAGCC	AGCACGAGCCGCAAGGGATT
SPAC30D11.14c	TGCCACCGACCAAGAACGCT	GAGGACATTTGGGGCGGGAC
SPCC1795.03	TGCCACTCTACCCCGGACTT	CCCTCCGGTATCACCAACGT
SPAC23A1.04c	TGCCCATTCTCCCTGCGTTC	CGCCGGCACGTCTAGTTACG
SPCC126.03	TGCCCCAAGCCGTCCATCAT	GGGGCTTCTGGCGGCTGGTA
SPBC1604.18c	TGCCCCAAGTTAAGCCGCCC
SPBC839.06	TGCCCCCCCGAAATAATGAA	CCCCGCCCTTGTTGTTTCCT
SPAC11D3.17	TGCCCCCGTGGATAATTGGG	CCGGCAGACGACCCCAACAG
SPBC11B10.07c	TGCCCCGCACCACAACAAGA	CCTCTCCCTGAGCCCCCCAT
SPBC1685.01	TGCCCCGTAGTTTTCCGCAT	GAGGGACGCAAGAGCCGAAA
SPAC9.07c	TGCCCGACAGCACATGCAAC	TTACTGCGGCCTGACCACCA
SPBC16G5.15c	TGCCCGCCATCTTTCGTGCT	ATCCCCAAACTGGACCGCCC
SPAC23D3.11	TGCCCTCCACTCCTGCTTTT	TGGGACTGGTGGATGGGCCT
SPAC1952.12c	TGCCGCCGCTTTGTGATAGT	AGAGTGTTGGGGTGCTGCGG
SPAC6F12.12	TGCCGGCCACACTGACCTAA	TGCGGGATCCTGTGCTGAAA
SPAC23C4.06c	TGCCGGGCGTATTCCTCTTG	AGTTCTCGCACGTCGGGGTG
SPCC777.07	TGCCGTTAACGTCCCCCCAT	AACTTCCAGGCACGACCCGC
SPCC613.11c	TGCCGTTGGGGGGGTATGTC	CCGGTGTGATGGGGGCAAGA
SPAC29A4.05	TGCCTTGTGGTGGGTGGGTT	TCTCGCCTCGCCACTTCGTT
SPBC1685.05	TGCGCGTTTGGGATGCTAGG	TGGTCGCGGCCGGGTTTAAT
SPBC1105.08	TGCGGCTCTTCCCTGTGCTT	GTCCAGCCCAATCCTCCGAA
SPCC663.12	TGCGGGAATTGGATGGTGGT
SPAC664.14	TGCGGGACCAGGGAACAACG	ACATTGGGTTAGGGCTGCGG
SPCC74.06	TGCGGGCGTTGGACTCTTTT	TTGAGCATTGGGCGAACGAG
SPCC306.04c	TGCGGGGAAACGCCAGGATA	TGCCACTTCCGTCCCGTCCT
SPCC63.03	TGCGTGGATTCTTGGCGGTG	CGTCCCGTATTCCCCTTGCA
SPAC644.11c	TGCGTGGCGGAGGAATGAGC
SPAC26H5.02c	TGCGTGGTTCGGTCGTGGTG	CGCAAGCAAACACGAGGGGA
SPAC630.09c	TGCTCCCCTTCCACGCCACT
SPAC458.04c	TGCTGACGAACCCCCCTCTT	CTGGGTTAGATGGCCTGCGC
SPBC2G2.08	TGCTGTTCCTATGTCGCGCG
SPAC11D3.06	TGCTGTTCGGAGCTACCCAC
SPAC3C7.09	TGCTTAAGGGACGCGGGACT	CTAACTTCCCCCCCCTCCGC
SPAC23A1.06c	TGCTTGGGCCGGACGTGAAT;GTGGGGTAATCGGAAGCGGC	AGATGTTCGGCGCGGTGAGA
SPAC29E6.09	TGCTTGGTCCGGCGTTGCTT	ACACGCCGGCCAAAACCTCT
SPBP8B7.07c	TGGAAAGCGCACCCCGTAAT	GGTGACGGCTCGCTTGTGAA
SPBC16A3.17c	TGGAAGCGGAGAACACGGCA	GGGGGGTGCTTGGTCGTTCA
SPBC16E9.16c	TGGAAGGGATCGAGGCGGAA	CTCTTTTTTCCCGCGTGCCT
SPAC1A6.03c	TGGAAGGTAAGCAGGGGCGG	ACCGCCGATCGCTATGACCC
SPAC1F3.06c	TGGACCCGCGGCTTTATAGG	AGGGGGCAAGGCGACGTGTA
SPCC777.15	TGGAGACGAGAGCGCGAGGT	GTGAAGGCAGGAAGGGGCGG
SPBC27B12.11c	TGGAGCAAGTCGACCGGTTT	ACCCGTCACCACTCCCTGCA
SPBC336.10c	TGGAGGACTCGTGCGAATGG	AGTGCGGCCGGGTGTTAGTC
SPCC962.04	TGGATGGAAGAACGTGCGCA	CGTCGGGGAAGAAAATGCCA
SPAC22H10.07	TGGATTCAGCGGCCAGGAGG	CCACTGATTACCGGGCGGGA
SPBC16E9.06c	TGGCAAGGTGGGACGAACGG	CGTCAGCCCCTTCGGTTGTT
SPBC21D10.07	TGGCCCCGCTCGTCTGCTCT	CCTAAACATTCCCGCCGCCT
SPAC22G7.08	TGGCCTTTGACCTTGGGCGT	TTTTGGACCTGGCTTGCACG
SPAC4G9.14	TGGCGGGACAGTGCATCACA	AGACCAACCCACCTCGGCCG
SPCP31B10.07	TGGCTGAGTGACGCGGATGA	GTCCTTGTCCCTTCCCCGCT
SPAC17A5.02c	TGGCTTTGGCGTCTGGGTTT	AGCCGTGGGGGTGGATGATG
SPBP8B7.23	TGGCTTTTACTGGCTGGGGT
SPCC1739.05	TGGCTTTTCACTGGCTGGGT
SPAC17C9.15c	TGGGAAGCAGCGAATTTGGT	TGAATCCCCCCACGCAGCTA
SPAC22F3.08c	TGGGAGTTTGCTGGAAGCCG	CCCGCATTCCCCCTAGGTTT
SPBC16C6.08c	TGGGATTATGCGGGGTGGAT	TGCATCCGAACAAAAGCCCA
SPBC19C2.13c	TGGGCGAAACGGGCATGAAC	GGCGGAACTTGAGGGGAGGT
SPBC36B7.05c	TGGGCGTGCAGGATGGTTGT	AAGCGCACATACGACCACGG
SPCC794.01c	TGGGGCGATCTGGGTGTTTT	CAATCCCGGCTGTACCCTGC
SPAC6C3.05	TGGGGCGGATAATGGGGTAA	CCCCCCGCATGTTGGAAGTT
SPAC2F7.06c	TGGGGCTTCGCTGTGTGGAG	CAAACCTGCCCCGAATGAAT
SPAC4G8.03c	TGGGGGACGAGTAGGGGGTG	CCTCCCCAACACCTCCCGTT
SPAC13G6.14	TGGGGGCTACGTTAATGGGC	AAGCGGGGGGTCGAGTTGTG
SPCC1020.09	TGGGGGCTTAAGTGGCAGGA
SPBC215.10	TGGGGGGAATGGCACTGAGG	GAACGCATCGACCCACCCTT
SPCC18.13	TGGGGGTTTCCGTGAGTCAC	GGGCACAAAGCATAAACGGC
SPCC1827.03c	TGGGGTTTGCTGTGCCGTTG	AATCAGGCGAGGGACAGGCA
SPAPB24D3.07c	TGGGTCGGTAGCGTGTTTGG	CGCCGCCCCTAACCCTTCAC
SPAC823.02	TGGGTGAGTCGGGGGATTAG	CGACCTGGGGCTTTTGGGAG
SPAC31G5.19	TGGGTGGCTGTGGGTCTGGT	ACCTTGTTCGTTGCGGGTCG
SPCC364.06	TGGGTGTTGCGGCTAGGAGG	GTGCTGTGCGGGTTTAGGCG
SPCC1919.09	TGGTAGGATCGAGCCGTAGG	TTAGGCGGGTTTTGTTGCCG
SPBC106.04	TGGTCACGCGGGAGGATTTG	CAACCGCGCAAAGGAGGAAC
SPBC1703.04	TGGTCCGGGCAGTGGGTTAT	CGTGAGTCGCCGAGGAGATG
SPBC725.14	TGGTCTTCTCCGGCCCTCCC	GTACCCACGAAGTCCCCAGC
SPAC23A1.02c	TGGTGCGTAGGAGCGAGAAT	ACGGGGCTTGCTCATTGCTG
SPAC29B12.10c	TGGTGGACGGAACCCTTGGA	CGCCACTCCACGCCTAACCA
SPAC4F10.13c	TGGTGTCTTCGTGGATGGCG	GCGGGGCATCTTGGTTGTGA
SPCC1840.08c	TGGTGTGCGCGAGGGTTAAT	GGGGGGAACAAGTAGCGACG
SPCC191.06	TGGTGTGCGCGAGGGTTTAA	GGGGGGAGCAAGTAGCGACG
SPAC1805.16c	TGGTGTTTCCTGGGCGCCTG	CCGGGGCCTCCATGTCAAGT
SPBC582.09	TGGTTAGGGAGGCCGCGTTT	CCCGGGAACATGCAAGAACC
SPBC1271.12	TGGTTCCCCCGTAGATGCGC	CAACATTTTCCCCCCCCAGG
SPBC30B4.03c	TGGTTGGTCGCTGGGCTTTC	GCCGTTTACGATGGTGGCGA
SPAC20G8.04c	TGTAACTGCGGGCTGGGTGA	GGCGCCTACGTTCATTCCGG
SPBC342.06c	TGTAATCGGGCCTGCCAAGC	TCATCCCGGTTCAAGCCCCC
SPBC651.04	TGTAATGCGTTCCCCTGTGC	TGGGGGGGGGCTTATCGATG
SPAC1F8.06	TGTACCCGCCTCTCCGTCCG	TTGATACCCGCGCCTTGGAA
SPBP35G2.12	TGTAGTCCCCCCCCAACGCC	AGGGTGGTTGCGGTCGTGCC
SPBC115.03	TGTCATTCGTCTCCGCCCAA	GTTGGTGGTGGGGCGTCTTT
SPAC22H10.04	TGTCCAAATCACACGGCGCT	GGTGCGCCTAATGCAGTGGG
SPAC30D11.09	TGTCCCGCCGCCTCAATTCT	TAGGGAGGGGAGAGGCACCG
SPAC3F10.04	TGTCCTTTACCACCGGCGCT	GCGTAAAGGATGCGGTTGGG
SPBC2G5.04c	TGTCTCTGGATGGTCGGGGC	CCATCAATTCGCACCATCCG
SPAC1556.02c	TGTGAAGAAGACGGCGCGAA	GATCGTCTTTGGTGGCCCGG
SPBC1347.11	TGTGACGCTCCGGAAAGTGC	GCGTCGGTGTATGGCTTGCA
SPCC1393.08	TGTGCCCCCGAGAAAATGGC	CAGACGCAAGAGGGTGGGGT
SPAC17C9.05c	TGTGCGGATTACCGTTCGGG	ATAACCTCCGCCCGCAATAA
SPBC3B9.11c	TGTGGGGAGGTTTGTCCGCT	TTGAGAACAGCCCCGCCCTA
SPBC23E6.08	TGTGGGGCTCGTTCGCTTCT	CGAAACTCCCCTGCCGCTCC
SPBC1685.14c	TGTGTAAGGGCGATGCGGGA	GCCACATAAGCCAACCCGCA
SPAC890.05	TGTGTGAATGCTGGTGCGGT	GTAACAGCACGCCACACGGG
SPAC15A10.07	TGTGTTCGCGGCCAGGTATG	GTGAGGGAGCGATGGGCAAC
SPCC794.12c	TGTTACCCAGTGCCCCGCTT	TTTACGAACGGGGACACGGC
SPBC3E7.07c	TGTTACCCTCTCCGGCCCTG	GCGGAATGCGTGAAGCGGAA
SPAC2E1P3.02c	TGTTCCGCACCTCGTCCTCA	ACCTACCACCCCCCGACTGC
SPBC19C2.06c	TGTTCCGGTTGGTATGCGCA	TAAACCCCGCCAAGCAAAGC
SPAC23C11.06c	TGTTCTGCGCGTGGGGGATT	TCGGGGGTCATCAAAACGCA
SPAC26F1.03	TGTTGAATCGCCCCCCTTGG
SPCC126.08c	TGTTGCACCTCCGACAGCGA	TGCAGTAAAGTCCCCGGCCT
SPAC7D4.08	TGTTGCATCACGCTCTGGGG
SPCC794.11c	TGTTGCCATCGGGTTGGTCC	CAGGAAGCGACCCCATGTTG
SPCC285.05	TGTTGGGGTTGTTCGTGCGG
SPCC126.01c	TGTTTGGCGCGGTGGGTAGG	CGCTTGTTACCCGAGGCCAT
SPBC1711.13	TGTTTGGCTTTGCAGGGTCG
SPBC13G1.12	TGTTTTCCCCACCCACGCAT	CAAAGGCCCCCCACTCGACC
SPBPB2B2.05	TTAAATGCCGCGCACGTGAG
SPAC11D3.02c	TTAATCGGGCGGGCAAGTGT	CCAAGCACCCGAAGCAAGGA
SPAC19D5.06c	TTACAAACACCGCCGGCCCT	CTTGGTCGTGGGGTTGGCTC
SPCPB16A4.04c	TTACACGACCCACCGCAGCC	GAGTACAAAGCGGGTCGGGC
SPAC16E8.05c	TTACCGGTTGGGGTGCGATC	AGGTCCGTGGAGGCAAAAAC
SPBC32H8.06	TTACGAAGTTTGTGCGCGCG	GCCGTAGGCAGCACCCCCTC
SPBC21C3.08c	TTACTGGGAGGGGCACTGGG	AGGGATGCAGGGCGACGAAC
SPCC338.06c	TTACTGGGGTCGCTCCCTGG	GAGCGGATGTCACTTGCGGA
SPAC17G8.02	TTAGACTAGCGCACGCCGTG
SPBP35G2.14	TTAGCGGGGAAGGTGAGGGA	ACGAGGAGTCGGGGAGGAGG
[truncated: 475 more rows]
