# Supplementary material for: Parallel Profiling of Fission Yeast Deletion Mutants for Proliferation and for Lifespan During Long-Term Quiescence
Source: G3 (Bethesda). 2014 Dec 1;5(1):145–55. doi: 10.1534/g3.114.014415 (PMC4291465; doi:10.1534/g3.114.014415)
Supplement: Supporting Information [file supp_g3.114.014415_TableS2.xlsx]

## Sheet: Table S2
Table S2 – Sequence counts per mutant in each sample for standard CLS screen
Gene name	Common name	Description	Dn1-0	Dn1-4	Dn1-8	Dn1-12	Dn1-14	Dn2-0	Dn2-4	Dn2-8	Dn2-12	Dn2-14	Up1-0	Up1-4	Up1-8	Up1-12	Up1-14	Up2-0	Up2-4	Up2-8	Up2-12	Up2-14
SPAC1002.02	pom34	nucleoporin Pom34 [Source:PomBase Gene ID;Acc:SPAC1002.02]	215	49	0	14	23	237	23	55	125	5	215	68	2	17	28	282	16	94	155	78
SPAC1002.05c	jmj2	histone demethylase Jmj2 [Source:PomBase Gene ID;Acc:SPAC1002.05c]	61	21	6	0	0	103	5	36	17	2	187	23	24	1	4	284	47	150	97	101
SPAC1002.06c	bqt2	bouquet formation protein Bqt2 [Source:PomBase Gene ID;Acc:SPAC1002.06c]	161	89	11	44	22	346	41	39	201	9	232	25	25	31	16	241	38	28	203	97
SPAC1002.07c	ats1	N-acetyltransferase Ats1 (predicted) [Source:PomBase Gene ID;Acc:SPAC1002.07c]	164	74	1	0	0	243	10	50	84	2	98	11	0	0	0	127	14	28	81	25
SPAC1002.12c	SPAC1002.12c	succinate-semialdehyde dehydrogenase (predicted) [Source:PomBase Gene ID;Acc:SPAC1002.12c]	739	313	20	2	5	1180	285	416	562	41	50	0	7	0	1	36	14	35	39	26
SPAC1002.14	itt1	ubiquitin-protein ligase E3 (predicted) [Source:PomBase Gene ID;Acc:SPAC1002.14]	167	74	70	0	0	235	356	224	216	13	113	75	50	4	0	153	278	215	161	96
SPAC1002.18	urg3	DUF1688 family protein [Source:PomBase Gene ID;Acc:SPAC1002.18]	111	28	1	2	14	80	12	20	107	6	72	13	8	6	13	98	53	17	126	94
SPAC1006.01	psp3	vacuolar serine protease Psp3 (predicted) [Source:PomBase Gene ID;Acc:SPAC1006.01]	634	281	15	6	73	1236	78	57	110	22	9	0	0	0	0	5	1	0	0	0
SPAC1006.06	rgf2	RhoGEF Rgf2 [Source:PomBase Gene ID;Acc:SPAC1006.06]	115	95	26	33	19	113	3	10	188	5	67	112	29	16	13	73	4	16	82	84
SPAC1039.02	SPAC1039.02	phosphoprotein phosphatase (predicted) [Source:PomBase Gene ID;Acc:SPAC1039.02]	262	53	0	0	2	423	8	99	136	5	213	11	2	0	9	268	36	94	156	65
SPAC1039.04	SPAC1039.04	nicotinic acid plasma membrane transporter (predicted) [Source:PomBase Gene ID;Acc:SPAC1039.04]	286	127	2	0	0	609	28	465	328	19	268	33	0	4	1	317	27	317	308	127
SPAC1039.07c	SPAC1039.07c	aminotransferase class-III, unknown specificity [Source:PomBase Gene ID;Acc:SPAC1039.07c]	91	10	0	1	0	140	7	0	0	1	0	0	0	0	0	0	0	0	0	0
SPAC1039.09	isp5	amino acid permease Isp5 [Source:PomBase Gene ID;Acc:SPAC1039.09]	174	60	19	3	2	284	25	29	172	10	151	86	17	0	0	197	13	16	200	70
SPAC105.01c	kha1	potassium ion/proton antiporter Kha1 (predicted) [Source:PomBase Gene ID;Acc:SPAC105.01c]	381	133	17	47	60	647	28	87	311	17	278	49	10	33	32	229	34	51	242	128
SPAC105.02c	SPAC105.02c	ankyrin repeat protein, implicated in meiosis [Source:PomBase Gene ID;Acc:SPAC105.02c]	146	95	4	0	1	267	38	12	3	1	0	0	0	0	0	0	0	0	0	0
SPAC105.03c	SPAC105.03c	transcription factor (predicted) [Source:PomBase Gene ID;Acc:SPAC105.03c]	144	59	1	3	17	214	17	22	159	4	70	11	5	0	11	84	33	19	91	28
SPAC1071.03c	SPAC1071.03c	sequence orphan [Source:PomBase Gene ID;Acc:SPAC1071.03c]	49	22	12	5	9	90	4	9	33	1	186	94	16	10	14	247	34	24	57	57
SPAC1071.08	rpp203	60S acidic ribosomal protein P2C subunit [Source:PomBase Gene ID;Acc:SPAC1071.08]	59	13	12	15	1	67	4	44	23	2	68	7	14	17	0	44	18	58	12	23
SPAC1071.09c	SPAC1071.09c	DNAJ domain protein, DNAJC9 family (predicted) [Source:PomBase Gene ID;Acc:SPAC1071.09c]	230	74	2	11	0	363	23	19	7	1	144	8	7	0	13	182	25	17	0	0
SPAC1071.12c	stp1	dual specificity phosphatase Stp1 [Source:PomBase Gene ID;Acc:SPAC1071.12c]	390	206	84	14	6	645	105	124	374	27	26	7	2	2	1	29	8	10	23	21
SPAC1093.02	SPAC1093.02	pyridoxamine 5'-phosphate oxidase (predicted) [Source:PomBase Gene ID;Acc:SPAC1093.02]	2	2	1	0	0	4	0	3	7	2	37	2	0	0	0	34	4	14	18	14
SPAC1093.03	SPAC1093.03	inositol polyphosphate phosphatase (predicted) [Source:PomBase Gene ID;Acc:SPAC1093.03]	228	69	4	6	1	378	10	6	0	3	110	0	0	0	3	162	0	1	0	1
SPAC10F6.06	vip1	RNA-binding protein Vip1 [Source:PomBase Gene ID;Acc:SPAC10F6.06]	123	57	34	0	2	212	25	3	0	3	122	91	24	0	3	118	122	15	0	0
SPAC10F6.07c	mug94	sequence orphan [Source:PomBase Gene ID;Acc:SPAC10F6.07c]	37	16	0	0	0	24	0	3	19	1	0	0	0	0	0	1	0	0	0	0
SPAC10F6.15	SPAC10F6.15	S. pombe specific UPF0300 family protein 1 [Source:PomBase Gene ID;Acc:SPAC10F6.15]	129	70	4	21	3	282	62	46	97	8	161	8	6	19	0	164	20	46	84	38
SPAC10F6.16	mug134	mRNA stability protein Igo1 (predicted) [Source:PomBase Gene ID;Acc:SPAC10F6.16]	63	19	0	2	2	91	0	0	1	7	11	0	0	0	0	11	0	0	0	2
SPAC10F6.17c	SPAC10F6.17c	mitochondrial pyruvate dehydrogenase (lipoamide) phosphatase (predicted) [Source:PomBase Gene ID;Acc:SPAC10F6.17c]	125	35	23	7	2	127	12	31	106	1	277	63	72	18	0	303	55	40	230	97
SPAC1142.01	SPAC1142.01	DUF654 family protein [Source:PomBase Gene ID;Acc:SPAC1142.01]	7	3	10	4	2	20	5	5	16	4	0	0	0	0	0	0	0	0	0	0
SPAC1142.02c	SPAC1142.02c	TPR repeat protein, SGT2 family (predicted) [Source:PomBase Gene ID;Acc:SPAC1142.02c]	129	44	20	7	4	198	0	17	17	7	5	2	2	0	0	9	0	0	1	6
SPAC1142.03c	swi2	Swi5 complex subunit Swi2 [Source:PomBase Gene ID;Acc:SPAC1142.03c]	87	46	0	6	13	163	6	37	61	3	0	0	0	0	0	0	0	0	0	0
SPAC1142.06	get3	GET complex ATPase subunit Get3 (predicted) [Source:PomBase Gene ID;Acc:SPAC1142.06]	766	278	132	71	8	1052	38	89	65	5	175	19	40	12	1	229	23	61	17	51
SPAC1142.08	fhl1	fork head transcription factor Fhl1 [Source:PomBase Gene ID;Acc:SPAC1142.08]	34	3	1	0	3	52	0	3	22	2	17	0	2	0	0	14	3	4	16	2
SPAC11D3.01c	SPAC11D3.01c	conserved fungal protein [Source:PomBase Gene ID;Acc:SPAC11D3.01c]	8	5	0	0	3	25	0	16	9	1	492	64	64	2	65	536	103	555	459	362
SPAC11D3.02c	SPAC11D3.02c	ELLA family acetyltransferase (predicted) [Source:PomBase Gene ID;Acc:SPAC11D3.02c]	303	119	44	16	1	532	60	36	127	17	209	29	26	24	0	297	39	60	146	229
SPAC11D3.04c	SPAC11D3.04c	SnoaL [Source:PomBase Gene ID;Acc:SPAC11D3.04c]	76	13	0	0	2	21	1	43	32	1	134	5	8	0	0	179	9	134	156	155
SPAC11D3.09	SPAC11D3.09	agmatinase (predicted) [Source:PomBase Gene ID;Acc:SPAC11D3.09]	257	324	745	1012	574	491	100	30	301	42	0	3	0	1	0	0	0	0	0	0
SPAC11D3.10	SPAC11D3.10	nifs homolog, possible cysteine desulfurase [Source:PomBase Gene ID;Acc:SPAC11D3.10]	344	165	52	47	27	600	46	12	100	13	38	15	9	12	2	77	12	11	26	25
SPAC11D3.16c	SPAC11D3.16c	sequence orphan [Source:PomBase Gene ID;Acc:SPAC11D3.16c]	78	42	2	0	5	117	30	10	46	2	43	0	0	0	0	48	1	3	19	11
SPAC11D3.17	SPAC11D3.17	zf-C2H2 type zinc finger protein [Source:PomBase Gene ID;Acc:SPAC11D3.17]	90	35	50	0	2	133	70	43	213	4	177	33	75	0	6	209	99	50	434	162
SPAC11E3.01c	swr1	SNF2 family helicase Swr1 [Source:PomBase Gene ID;Acc:SPAC11E3.01c]	79	32	0	0	3	165	2	16	124	1	72	24	1	3	0	102	6	13	127	37
SPAC11E3.04c	ubc13	ubiquitin conjugating enzyme Ubc13 [Source:PomBase Gene ID;Acc:SPAC11E3.04c]	148	95	2	9	0	229	94	7	0	2	171	90	4	4	0	154	116	7	0	18
SPAC11E3.10	SPAC11E3.10	VanZ-like family protein [Source:PomBase Gene ID;Acc:SPAC11E3.10]	379	179	136	7	2	656	34	34	205	16	328	104	116	5	5	366	44	27	165	129
SPAC11E3.13c	gas5	cell wall protein Gas5, 1,3-beta-glucanosyltransferase (predicted) [Source:PomBase Gene ID;Acc:SPAC11E3.13c]	151	77	1	1	0	331	11	5	1	2	0	0	0	0	0	0	0	0	0	0
SPAC11E3.14	SPAC11E3.14	conserved eukaryotic protein [Source:PomBase Gene ID;Acc:SPAC11E3.14]	211	98	4	20	33	430	13	84	189	15	154	11	4	3	21	141	12	89	158	127
SPAC11G7.01	SPAC11G7.01	sequence orphan [Source:PomBase Gene ID;Acc:SPAC11G7.01]	155	78	12	2	8	275	24	4	0	2	0	0	0	0	0	0	0	0	0	0
SPAC11H11.02c	mug162	sequence orphan [Source:PomBase Gene ID;Acc:SPAC11H11.02c]	125	48	8	17	10	200	10	49	101	6	194	29	20	4	27	272	66	69	136	182
SPAC11H11.03c	SPAC11H11.03c	SMR and DUF1771 domain protein (predicted) [Source:PomBase Gene ID;Acc:SPAC11H11.03c]	157	44	4	5	1	202	20	43	289	18	102	17	4	0	0	110	5	32	179	102
SPAC11H11.04	mam2	pheromone p-factor receptor [Source:PomBase Gene ID;Acc:SPAC11H11.04]	50	15	18	8	27	13	4	15	78	8	160	27	67	26	80	171	37	25	298	68
SPAC1250.03	ubc14	ubiquitin conjugating enzyme Ubc14 (predicted) [Source:PomBase Gene ID;Acc:SPAC1250.03]	237	66	1	16	0	400	13	43	225	14	0	0	0	0	0	0	0	0	0	0
SPAC1250.04c	atl1	alkyltransferase-like protein Atl1 [Source:PomBase Gene ID;Acc:SPAC1250.04c]	245	76	35	1	1	415	48	28	286	18	154	14	17	2	4	190	63	34	201	106
SPAC1250.05	rpl3002	60S ribosomal protein L30 (predicted) [Source:PomBase Gene ID;Acc:SPAC1250.05]	190	48	25	42	33	500	43	203	327	33	190	13	28	7	9	163	49	132	211	236
SPAC1296.01c	SPAC1296.01c	phosphoacetylglucosamine mutase (predicted) [Source:PomBase Gene ID;Acc:SPAC1296.01c]	275	129	2	10	5	539	64	140	141	13	199	27	0	0	0	304	100	142	163	80
SPAC1296.03c	sxa2	serine carboxypeptidase Sxa2 [Source:PomBase Gene ID;Acc:SPAC1296.03c]	18	13	2	5	3	46	1	7	16	1	63	10	6	17	7	111	21	21	123	12
SPAC1296.04	mug65	spore wall assembly protein (predicted) [Source:PomBase Gene ID;Acc:SPAC1296.04]	212	134	17	9	18	352	72	10	34	12	141	156	0	0	4	144	5	0	30	47
SPAC12B10.01c	SPAC12B10.01c	ubiquitin-protein ligase E3 (predicted) [Source:PomBase Gene ID;Acc:SPAC12B10.01c]	87	228	144	14	11	91	7	11	185	3	204	1772	211	46	11	259	25	37	483	147
SPAC12B10.04	SPAC12B10.04	tubulin-tyrosine ligase (predicted) [Source:PomBase Gene ID;Acc:SPAC12B10.04]	85	15	0	6	0	30	0	5	54	1	178	18	1	17	5	224	29	28	172	152
SPAC12B10.05	icp55	mitochondrial intermediate cleavage peptidase Icp55 (predicted) [Source:PomBase Gene ID;Acc:SPAC12B10.05]	114	63	15	3	1	156	12	59	176	5	179	19	17	8	1	247	47	115	351	132
SPAC12B10.09	SPAC12B10.09	S-adenosylmethionine transporter (predicted) [Source:PomBase Gene ID;Acc:SPAC12B10.09]	38	16	8	4	13	103	14	12	11	8	35	0	0	0	2	43	1	16	37	45
SPAC12B10.10	SPAC12B10.10	sequence orphan [Source:PomBase Gene ID;Acc:SPAC12B10.10]	486	205	1	2	2	604	37	164	194	14	518	21	9	17	20	550	100	165	204	207
SPAC12B10.11	exg2	glucan glucosidase Exg2, unknown specificity [Source:PomBase Gene ID;Acc:SPAC12B10.11]	179	56	0	12	6	59	6	10	141	3	259	32	5	11	14	288	43	86	354	90
SPAC12B10.14c	ppk2	serine/threonine protein kinase Ppk2 (predicted) [Source:PomBase Gene ID;Acc:SPAC12B10.14c]	74	52	6	0	20	144	10	11	28	5	1	0	0	0	0	1	0	0	2	0
SPAC12B10.15c	SPAC12B10.15c	ribonuclease H2 complex subunit (predicted) [Source:PomBase Gene ID;Acc:SPAC12B10.15c]	316	117	73	29	6	556	62	87	434	39	272	22	87	10	16	311	28	98	425	327
SPAC12G12.01c	SPAC12G12.01c	ubiquitin-protein ligase E3 [Source:PomBase Gene ID;Acc:SPAC12G12.01c]	83	13	20	8	2	83	20	61	279	21	142	35	44	37	8	194	62	85	745	584
SPAC12G12.07c	SPAC12G12.07c	conserved fungal protein [Source:PomBase Gene ID;Acc:SPAC12G12.07c]	3	0	0	0	0	20	0	10	8	1	0	0	0	0	0	0	0	0	0	0
SPAC12G12.10	wdr21	WD repeat protein, human WDR21 family [Source:PomBase Gene ID;Acc:SPAC12G12.10]	76	19	0	8	22	109	4	16	87	3	360	144	1	33	68	387	65	62	452	230
SPAC12G12.11c	SPAC12G12.11c	DUF544 family protein [Source:PomBase Gene ID;Acc:SPAC12G12.11c]	160	28	0	0	0	254	9	24	49	7	12	4	0	0	0	8	0	2	2	0
SPAC12G12.12	SPAC12G12.12	NST UDP-galactose transporter (predicted) [Source:PomBase Gene ID;Acc:SPAC12G12.12]	58	25	53	35	0	48	6	23	60	9	111	225	115	55	2	121	466	26	207	311
SPAC12G12.13c	cid14	poly(A) polymerase Cid14 [Source:PomBase Gene ID;Acc:SPAC12G12.13c]	1442	509	15	9	93	2199	213	146	902	79	1232	260	24	1	93	1390	328	124	898	1049
SPAC12G12.15	sif3	Sad1 interacting factor 3 (predicted) [Source:PomBase Gene ID;Acc:SPAC12G12.15]	166	55	0	0	0	380	15	32	184	8	154	51	4	0	0	144	14	34	171	27
SPAC139.02c	oac1	mitochondrial anion transporter (predicted) [Source:PomBase Gene ID;Acc:SPAC139.02c]	72	16	3	0	0	138	2	17	45	1	28	1	0	0	0	35	0	3	14	2
SPAC139.03	SPAC139.03	transcription factor, zf-fungal binuclear cluster type (predicted) [Source:PomBase Gene ID;Acc:SPAC139.03]	75	40	1	2	18	98	8	8	27	1	60	25	7	0	21	101	25	15	43	0
SPAC139.04c	fap2	L-saccharopine oxidase [Source:PomBase Gene ID;Acc:SPAC139.04c]	135	88	0	8	47	319	3	103	197	8	105	35	0	16	29	158	29	102	216	78
SPAC139.05	SPAC139.05	succinate-semialdehyde dehydrogenase (predicted) [Source:PomBase Gene ID;Acc:SPAC139.05]	124	43	0	8	0	148	21	42	82	2	90	7	1	0	0	80	7	11	47	16
SPAC1399.01c	SPAC1399.01c	membrane transporter (predicted) [Source:PomBase Gene ID;Acc:SPAC1399.01c]	411	204	5	1	2	686	29	80	380	17	109	8	5	0	0	125	10	25	198	40
SPAC1399.02	SPAC1399.02	membrane transporter (predicted) [Source:PomBase Gene ID;Acc:SPAC1399.02]	311	143	0	9	0	534	42	180	174	10	289	19	6	6	8	389	60	154	217	101
SPAC1399.04c	SPAC1399.04c	uracil phosphoribosyltransferase (predicted) [Source:PomBase Gene ID;Acc:SPAC1399.04c]	77	28	2	2	6	29	7	13	19	1	14	1	0	0	4	38	3	9	7	8
SPAC1399.05c	SPAC1399.05c	transcription factor, zf-fungal binuclear cluster type (predicted) [Source:PomBase Gene ID;Acc:SPAC1399.05c]	129	48	13	32	8	185	43	24	23	4	115	34	14	25	4	177	38	10	19	11
SPAC13C5.03	tht1	nuclear membrane protein involved in karyogamy Tht1 [Source:PomBase Gene ID;Acc:SPAC13C5.03]	200	70	7	6	0	184	20	26	148	4	242	26	14	6	6	303	42	38	334	46
SPAC13C5.06c	mug121	sequence orphan [Source:PomBase Gene ID;Acc:SPAC13C5.06c]	211	55	0	4	8	271	1	25	54	5	266	24	2	15	4	318	45	52	43	56
SPAC13D6.01	pof14	F-box protein Pof14 [Source:PomBase Gene ID;Acc:SPAC13D6.01]	168	59	3	0	9	259	13	34	49	13	161	12	0	0	11	206	28	67	70	83
SPAC13D6.02c	byr3	zinc finger protein Byr3 [Source:PomBase Gene ID;Acc:SPAC13D6.02c]	131	34	1	1	3	212	44	26	29	2	97	5	0	2	1	120	30	39	29	11
SPAC13D6.04c	btb3	substrate adaptor for cullin 3 ubiquitin ligase Btb3 [Source:PomBase Gene ID;Acc:SPAC13D6.04c]	144	95	15	7	0	251	21	17	53	3	237	99	37	19	0	193	44	15	50	21
SPAC13F5.01c	msh1	mitochondrial MutS protein Msh1 (predicted) [Source:PomBase Gene ID;Acc:SPAC13F5.01c]	341	145	131	27	37	546	2	189	313	3	0	0	0	0	0	0	0	0	0	0
SPAC13F5.03c	gld1	mitochondrial glycerol dehydrogenase Gld1 [Source:PomBase Gene ID;Acc:SPAC13F5.03c]	754	340	48	13	99	1356	62	59	560	26	535	68	26	18	36	616	74	109	419	182
SPAC13F5.04c	SPAC13F5.04c	Vps20 associated proten Vts1 (predicted) [Source:PomBase Gene ID;Acc:SPAC13F5.04c]	162	308	1500	1700	4590	330	603	505	1998	299	145	1048	1258	1354	3307	237	641	402	2552	3083
SPAC13F5.07c	SPAC13F5.07c	zf PARP type zinc finger protein [Source:PomBase Gene ID;Acc:SPAC13F5.07c]	133	82	3	17	3	266	26	26	170	5	62	7	1	6	0	70	8	18	77	39
SPAC13G6.01c	rad8	ubiquitin-protein ligase E3 Rad8 [Source:PomBase Gene ID;Acc:SPAC13G6.01c]	204	80	24	7	2	341	36	44	91	5	0	0	0	0	0	0	0	0	0	0
SPAC13G6.06c	gcv2	glycine cleavage complex subunit P (predicted) [Source:PomBase Gene ID;Acc:SPAC13G6.06c]	47	9	3	3	3	98	11	46	49	7	130	13	3	5	3	140	19	51	95	26
SPAC13G6.07c	rps601	40S ribosomal protein S6 [Source:PomBase Gene ID;Acc:SPAC13G6.07c]	683	313	9	7	8	1040	83	67	229	16	603	23	17	3	7	687	154	102	331	16
SPAC13G6.13	SPAC13G6.13	sequence orphan [Source:PomBase Gene ID;Acc:SPAC13G6.13]	3	0	0	0	0	1	1	1	2	1	282	31	17	22	22	390	66	76	472	204
SPAC13G6.14	aps1	diadenosine 5',5'''-p1,p6-hexaphosphate hydrolase Aps1 [Source:PomBase Gene ID;Acc:SPAC13G6.14]	47	20	3	0	1	47	0	0	2	1	0	0	0	0	0	0	0	0	0	0
SPAC13G6.15c	SPAC13G6.15c	calcipressin (predicted) [Source:PomBase Gene ID;Acc:SPAC13G6.15c]	513	191	3	8	1	812	12	65	43	9	9	0	0	0	1	19	1	3	1	2
SPAC13G7.02c	ssa1	heat shock protein Ssa1 (predicted) [Source:PomBase Gene ID;Acc:SPAC13G7.02c]	124	41	54	2	0	209	50	16	114	1	0	0	0	0	0	0	0	0	0	0
SPAC13G7.05	are1	acyl-coA-sterol acyltransferase Are1 (predicted) [Source:PomBase Gene ID;Acc:SPAC13G7.05]	15	21	3	11	7	17	3	3	18	5	0	2	0	0	1	2	0	0	0	2
SPAC13G7.10	mug152	Myb family telomere binding protein (predicted) [Source:PomBase Gene ID;Acc:SPAC13G7.10]	1	3	0	0	4	0	30	4	0	1	0	0	0	0	0	0	0	0	0	0
SPAC144.01	SPAC144.01	sequence orphan [Source:PomBase Gene ID;Acc:SPAC144.01]	338	123	13	9	2	582	25	185	349	45	500	86	7	14	10	568	142	338	554	388
SPAC144.02	iec1	Ino80 complex subunit Iec1 [Source:PomBase Gene ID;Acc:SPAC144.02]	42	5	1	0	0	45	2	0	0	1	7	0	7	0	0	16	2	0	0	0
SPAC144.05	SPAC144.05	ATP-dependent DNA helicase (predicted) [Source:PomBase Gene ID;Acc:SPAC144.05]	31	16	3	6	0	46	2	32	34	1	128	26	15	8	6	151	59	121	215	51
SPAC1486.02c	dsc2	UBA domain protein Ucp14 [Source:PomBase Gene ID;Acc:SPAC1486.02c]	184	104	4	19	97	417	180	26	14	6	150	0	2	25	80	258	208	22	6	26
SPAC14C4.04	B22918-2	hypothetical protein [Source:PomBase Gene ID;Acc:SPAC14C4.04]	473	146	12	37	21	736	46	140	206	10	266	20	7	16	3	257	52	98	125	81
SPAC14C4.05c	man1	LEM domain protein Man1, Sad1 interacting factor (predicted) [Source:PomBase Gene ID;Acc:SPAC14C4.05c]	326	105	1	1	3	619	30	201	130	37	190	20	5	0	2	178	25	140	72	110
SPAC14C4.07	SPAC14C4.07	membrane transporter (predicted) [Source:PomBase Gene ID;Acc:SPAC14C4.07]	202	88	4	9	0	404	15	48	149	25	192	18	4	1	2	210	38	27	228	130
SPAC14C4.08	mug5	meiotically upregulated gene Mug5 [Source:PomBase Gene ID;Acc:SPAC14C4.08]	280	92	0	19	46	442	47	291	273	13	244	60	1	18	24	304	16	268	248	123
SPAC14C4.09	agn1	glucan endo-1,3-alpha-glucosidase Agn1 [Source:PomBase Gene ID;Acc:SPAC14C4.09]	82	31	14	3	19	131	26	28	27	4	76	15	9	0	6	125	32	30	45	63
SPAC14C4.11	SPAC14C4.11	polyphosphate synthetase (predicted) [Source:PomBase Gene ID;Acc:SPAC14C4.11]	422	166	310	62	18	116	115	21	90	6	1153	1028	800	182	40	1363	1371	210	677	261
SPAC14C4.15c	SPAC14C4.15c	dipeptidyl peptidase (predicted) [Source:PomBase Gene ID;Acc:SPAC14C4.15c]	365	160	271	28	0	583	11	213	44	14	308	159	164	13	5	355	62	171	49	125
SPAC1527.03	SPAC1527.03	RNA-binding protein (predicted) [Source:PomBase Gene ID;Acc:SPAC1527.03]	160	66	75	200	199	249	12	76	1083	87	115	72	50	135	75	84	13	51	833	661
SPAC1556.03	azr1	serine/threonine protein phosphatase Azr1 [Source:PomBase Gene ID;Acc:SPAC1556.03]	80	22	28	4	10	82	11	18	286	6	2	3	2	0	2	5	2	3	28	11
SPAC1565.01	SPAC1565.01	conserved fungal protein [Source:PomBase Gene ID;Acc:SPAC1565.01]	236	54	1	9	4	342	39	116	145	2	260	20	14	10	0	353	61	158	230	84
SPAC1565.02c	SPAC1565.02c	Rho-type GTPase activating protein (predicted) [Source:PomBase Gene ID;Acc:SPAC1565.02c]	57	12	0	20	58	98	2	6	0	1	0	0	0	0	0	0	0	0	0	0
SPAC1565.03	SPAC1565.03	sequence orphan [Source:PomBase Gene ID;Acc:SPAC1565.03]	419	202	1	50	16	870	77	114	510	22	14	4	0	1	0	34	6	12	19	16
SPAC15A10.05c	mug182	YjeF family pyridoxamine-phosphate oxidase (predicted) [Source:PomBase Gene ID;Acc:SPAC15A10.05c]	60	24	0	53	59	103	9	13	91	8	138	34	0	38	80	144	23	29	186	34
SPAC15A10.07	SPAC15A10.07	sequence orphan [Source:PomBase Gene ID;Acc:SPAC15A10.07]	108	33	0	0	0	51	4	16	4	2	151	2	2	1	2	152	21	21	5	48
SPAC15A10.08	ain1	alpha-actinin [Source:PomBase Gene ID;Acc:SPAC15A10.08]	125	46	0	6	0	238	37	40	46	5	20	0	0	0	0	20	6	7	6	1
SPAC15A10.09c	pun1	SUR7 family protein Pun1 (predicted) [Source:PomBase Gene ID;Acc:SPAC15A10.09c]	2	3	0	1	0	5	1	2	3	1	187	29	10	0	0	219	36	128	150	126
SPAC15A10.10	mde6	Muskelin homolog (predicted) [Source:PomBase Gene ID;Acc:SPAC15A10.10]	23	14	0	0	7	55	2	21	58	4	106	7	1	0	1	105	8	47	91	41
SPAC15A10.16	bud6	actin interacting protein 3 homolog Bud6 [Source:PomBase Gene ID;Acc:SPAC15A10.16]	465	274	0	12	4	1062	93	13	43	5	97	13	1	0	3	126	21	11	8	0
SPAC15E1.02c	SPAC15E1.02c	DUF1761 family protein [Source:PomBase Gene ID;Acc:SPAC15E1.02c]	108	43	32	8	27	117	1	24	33	1	8	16	1	1	2	12	3	5	2	1
SPAC15E1.03	rpl42	60S ribosomal protein L36/L42 [Source:PomBase Gene ID;Acc:SPAC15E1.03]	1464	390	997	600	2044	1985	76	145	586	59	1251	780	808	636	1405	1382	58	64	411	783
SPAC15E1.05c	SPAC15E1.05c	ethanolamine-phosphate cytidylyltransferase (predicted) [Source:PomBase Gene ID;Acc:SPAC15E1.05c]	726	239	188	68	44	1496	806	25	7	5	869	250	199	62	68	1034	1616	43	18	11
SPAC15E1.10	SPAC15E1.10	PI31 proteasome inhibitor (predicted) [Source:PomBase Gene ID;Acc:SPAC15E1.10]	594	132	24	46	38	752	43	96	372	6	642	85	42	33	19	725	215	145	626	289
SPAC15F9.01c	SPAC15F9.01c	central kinetochore associated family protein [Source:PomBase Gene ID;Acc:SPAC15F9.01c]	327	176	20	2	29	515	41	79	136	10	0	0	0	0	0	0	0	0	0	0
SPAC16.01	rho2	Rho family GTPase Rho2 [Source:PomBase Gene ID;Acc:SPAC16.01]	247	7624	10631	2529	707	496	776	339	637	33	218	25598	7653	2280	500	296	785	282	650	265
SPAC16.04	dus3	tRNA dihydrouridine synthase Dus3 (predicted) [Source:PomBase Gene ID;Acc:SPAC16.04]	106	17	0	0	0	177	26	37	29	6	118	20	4	1	0	199	63	53	35	22
SPAC1610.03c	crp79	poly(A) binding protein Crp79 [Source:PomBase Gene ID;Acc:SPAC1610.03c]	374	151	33	34	44	599	75	172	206	17	3	0	0	1	0	1	1	0	0	0
SPAC1610.04	mug99	meiotically upregulated gene Mug99 [Source:PomBase Gene ID;Acc:SPAC1610.04]	138	42	6	1	0	211	6	9	0	1	191	31	11	0	1	206	23	8	0	0
SPAC1635.01	SPAC1635.01	mitochondrial outer membrane voltage-dependent anion-selective channel (predicted) [Source:PomBase Gene ID;Acc:SPAC1635.01]	52	13	10	5	0	92	18	0	0	1	74	4	0	0	0	54	0	0	0	0
SPAC1639.02c	trk2	potassium ion transporter Trk2 [Source:PomBase Gene ID;Acc:SPAC1639.02c]	143	58	95	2	9	246	15	139	23	2	41	0	20	2	2	55	5	40	7	5
SPAC167.01	ire1	serine/threonine protein kinase Ppk4/ sensor for unfolded proteins in the ER (predicted) [Source:PomBase Gene ID;Acc:SPAC167.01]	236	91	26	3	3	392	22	6	16	2	177	23	26	0	3	228	46	4	24	4
SPAC167.04	pam17	TIM23 translocase complex-associated motor subunit Pam17 (predicted) [Source:PomBase Gene ID;Acc:SPAC167.04]	9	87	461	252	404	10	121	29	21	2	4	46	36	16	13	20	270	11	10	0
SPAC167.06c	mug143	sequence orphan [Source:PomBase Gene ID;Acc:SPAC167.06c]	202	48	8	108	99	340	14	22	136	7	354	74	30	168	118	525	83	93	200	108
SPAC1687.05	pli1	SUMO E3 ligase Pli1 [Source:PomBase Gene ID;Acc:SPAC1687.05]	332	119	2	12	4	622	13	42	8	2	0	0	0	0	0	0	0	0	0	0
SPAC1687.06c	rpl44	60S ribosomal protein L28/L44 (predicted) [Source:PomBase Gene ID;Acc:SPAC1687.06c]	467	244	80	17	84	945	41	159	498	24	1	0	0	0	0	0	0	0	0	0
SPAC1687.07	SPAC1687.07	conserved fungal protein [Source:PomBase Gene ID;Acc:SPAC1687.07]	215	73	0	7	135	303	27	66	68	5	197	19	3	7	88	260	51	74	130	42
SPAC1687.08	SPAC1687.08	sequence orphan [Source:PomBase Gene ID;Acc:SPAC1687.08]	147	29	2	19	8	173	22	44	142	6	2	0	0	0	1	3	0	0	3	0
SPAC1687.09	SPAC1687.09	ENTH/VHS domain protein (predicted) [Source:PomBase Gene ID;Acc:SPAC1687.09]	69	9	0	6	0	78	6	21	19	1	604	47	3	38	2	632	73	190	171	152
SPAC1687.14c	SPAC1687.14c	EF hand family protein, unknown role [Source:PomBase Gene ID;Acc:SPAC1687.14c]	466	144	8	64	63	801	102	56	71	6	0	0	0	0	0	0	0	0	0	0
SPAC1687.15	gsk3	serine/threonine protein kinase Gsk3 [Source:PomBase Gene ID;Acc:SPAC1687.15]	588	1180	1267	830	316	992	2271	623	22960	2027	78	351	127	97	58	57	255	71	2339	1547
SPAC1687.16c	erg31	C-5 sterol desaturase Erg31 [Source:PomBase Gene ID;Acc:SPAC1687.16c]	245	45	1	7	10	295	10	98	89	3	6	4	0	0	0	0	2	0	0	1
SPAC1687.21	SPAC1687.21	phosphoglycerate mutase family (predicted) [Source:PomBase Gene ID;Acc:SPAC1687.21]	883	400	97	59	147	1645	94	172	559	52	524	142	36	19	77	611	86	94	388	176
SPAC16A10.02	sub1	transcription coactivator PC4 [Source:PomBase Gene ID;Acc:SPAC16A10.02]	416	84	109	35	11	429	375	593	499	12	6	9	12	0	3	40	156	32	28	18
SPAC16C9.07	pom2	serine/threonine protein kinase Pom2 [Source:PomBase Gene ID;Acc:SPAC16C9.07]	184	67	4	17	3	307	35	25	56	4	13	0	1	0	0	46	6	12	5	5
SPAC16E8.01	shd1	cytoskeletal protein binding protein Sla1 family, Shd1 (predicted) [Source:PomBase Gene ID;Acc:SPAC16E8.01]	789	567	2189	485	360	1477	146	172	230	33	326	219	455	208	158	373	70	82	150	103
SPAC16E8.05c	mde1	sequence orphan [Source:PomBase Gene ID;Acc:SPAC16E8.05c]	20	13	11	0	2	30	0	7	5	1	0	0	0	1	0	0	0	0	0	0
SPAC16E8.08	SPAC16E8.08	sequence orphan [Source:PomBase Gene ID;Acc:SPAC16E8.08]	114	67	8	0	0	258	18	58	84	5	82	7	0	0	0	87	11	23	53	14
SPAC16E8.12c	SPAC16E8.12c	ING family homolog Png3 (predicted) [Source:PomBase Gene ID;Acc:SPAC16E8.12c]	126	89	84	23	16	223	6	123	121	12	142	32	121	20	17	222	38	107	169	174
SPAC16E8.17c	SPAC16E8.17c	succinate-CoA ligase alpha subunit (predicted) [Source:PomBase Gene ID;Acc:SPAC16E8.17c]	224	103	26	12	27	352	10	20	126	15	0	0	0	0	0	1	0	0	0	0
SPAC1705.02	SPAC1705.02	human 4F5S homolog [Source:PomBase Gene ID;Acc:SPAC1705.02]	392	186	42	22	66	645	75	253	337	24	423	41	33	8	60	414	103	253	498	277
SPAC1751.01c	gti1	gluconate transporter inducer Gti1 [Source:PomBase Gene ID;Acc:SPAC1751.01c]	0	0	0	0	1	3	0	0	0	1	145	193	64	71	42	195	60	21	286	92
SPAC1782.02c	SPAC1782.02c	conserved fungal protein [Source:PomBase Gene ID;Acc:SPAC1782.02c]	18	11	15	4	4	52	2	29	72	5	578	475	266	154	77	677	102	440	2036	1167
SPAC1782.04	cox24	mitochondrial mRNA processing protein Cox24 (predicted) [Source:PomBase Gene ID;Acc:SPAC1782.04]	285	114	15	45	63	598	20	32	201	22	0	0	0	0	0	0	0	0	0	0
SPAC1782.06c	phb1	prohibitin Phb1 (predicted) [Source:PomBase Gene ID;Acc:SPAC1782.06c]	296	173	94	85	71	743	77	211	799	78	404	28	127	56	89	522	99	291	1295	665
SPAC1782.09c	clp1	Cdc14-related protein phosphatase Clp1/Flp1 [Source:PomBase Gene ID;Acc:SPAC1782.09c]	442	505	400	17	56	998	178	252	319	32	309	949	304	18	22	487	171	206	195	231
SPAC1783.02c	vps66	acyltransferase (predicted) [Source:PomBase Gene ID;Acc:SPAC1783.02c]	116	285	1774	1599	2317	243	167	152	1041	88	113	1387	2122	1681	2182	187	286	248	1679	863
SPAC1783.06c	atg12	autophagy associated ubiquitin-like modifier Atg12 [Source:PomBase Gene ID;Acc:SPAC1783.06c]	257	74	3	7	1	464	20	0	0	2	51	1	2	1	0	48	1	3	0	1
SPAC1783.08c	rpl1502	60S ribosomal protein L15b (predicted) [Source:PomBase Gene ID;Acc:SPAC1783.08c]	97	25	117	231	557	231	8	13	29	14	61	39	55	204	277	98	5	13	44	35
SPAC1786.02	SPAC1786.02	phospholipase (predicted) [Source:PomBase Gene ID;Acc:SPAC1786.02]	48	14	20	1	1	13	3	6	7	1	0	0	0	0	0	0	0	0	0	0
SPAC17A2.01	bsu1	high-affinity import carrier for pyridoxine, pyridoxal, and pyridoxamine Bsu1 [Source:PomBase Gene ID;Acc:SPAC17A2.01]	181	85	39	3	4	359	47	70	117	8	0	0	0	0	0	0	0	0	0	0
SPAC17A2.02c	SPAC17A2.02c	DUF887 family protein [Source:PomBase Gene ID;Acc:SPAC17A2.02c]	6	3	3	2	3	10	196	14	30	1	0	0	0	1	0	0	3	1	1	0
SPAC17A2.05	osm1	fumerate reductase (predicted) [Source:PomBase Gene ID;Acc:SPAC17A2.05]	190	79	2	12	0	354	23	109	129	10	161	4	0	6	5	257	59	111	114	63
SPAC17A2.07c	SPAC17A2.07c	sequence orphan [Source:PomBase Gene ID;Acc:SPAC17A2.07c]	80	31	2	0	0	118	6	24	25	2	159	23	2	0	2	227	23	21	35	26
SPAC17A2.09c	csx1	RNA-binding protein Csx1 [Source:PomBase Gene ID;Acc:SPAC17A2.09c]	3	9	5	14	1	7	52	3	11	2	0	0	0	7	0	0	0	0	4	6
SPAC17A2.10c	SPAC17A2.10c	sequence orphan [Source:PomBase Gene ID;Acc:SPAC17A2.10c]	178	69	5	15	4	264	33	41	114	2	400	13	9	13	12	473	178	118	349	72
SPAC17A2.11	SPAC17A2.11	sequence orphan [Source:PomBase Gene ID;Acc:SPAC17A2.11]	129	61	58	6	1	204	16	30	37	2	64	6	19	0	0	92	21	13	44	6
SPAC17A2.12	SPAC17A2.12	ATP-dependent DNA helicase (predicted) [Source:PomBase Gene ID;Acc:SPAC17A2.12]	253	100	1	62	8	466	15	37	136	22	6	0	0	2	0	10	2	0	7	5
SPAC17A2.13c	rad25	14-3-3 protein Rad25 [Source:PomBase Gene ID;Acc:SPAC17A2.13c]	386	174	107	45	52	669	1350	525	716	37	127	83	48	16	10	175	600	229	248	107
SPAC17A5.01	pex6	peroxin-6 (predicted) [Source:PomBase Gene ID;Acc:SPAC17A5.01]	153	94	6	4	1	363	46	15	39	4	121	19	1	0	0	145	18	7	45	29
SPAC17A5.04c	mde10	spore wall assembly ADAM family peptidase Mde10 [Source:PomBase Gene ID;Acc:SPAC17A5.04c]	275	47	7	3	4	355	19	28	89	4	340	22	11	1	9	402	52	48	117	63
SPAC17A5.05c	SPAC17A5.05c	conserved fungal protein [Source:PomBase Gene ID;Acc:SPAC17A5.05c]	406	180	76	24	91	767	51	185	459	18	0	0	0	0	0	0	0	0	2	0
SPAC17A5.09c	SPAC17A5.09c	protein phosphatase regulatory subunit Glc9 (predicted) [Source:PomBase Gene ID;Acc:SPAC17A5.09c]	271	137	8	0	0	532	70	19	8	3	60	23	9	0	0	49	19	4	0	0
SPAC17A5.10	SPAC17A5.10	conserved fungal protein [Source:PomBase Gene ID;Acc:SPAC17A5.10]	161	60	11	14	17	309	46	80	99	3	3	0	0	0	0	3	1	3	1	0
SPAC17A5.11	rec12	endonuclease Rec12 [Source:PomBase Gene ID;Acc:SPAC17A5.11]	263	93	42	73	1	317	30	63	231	2	0	0	0	0	0	1	0	0	0	0
SPAC17C9.02c	lys7	alpha-aminoadipate reductase phosphopantetheinyl transferase Lys7 [Source:PomBase Gene ID;Acc:SPAC17C9.02c]	81	26	794	95	43	105	61	87	1	2	31	28	401	45	9	57	7	38	0	0
SPAC17C9.05c	pmc3	mediator complex subunit Pmc3/Med27 [Source:PomBase Gene ID;Acc:SPAC17C9.05c]	7	1	0	0	0	15	5	11	15	1	0	0	0	0	0	0	0	3	1	0
SPAC17C9.10	stm1	G-protein coupled receptor Stm1 [Source:PomBase Gene ID;Acc:SPAC17C9.10]	420	197	146	60	94	654	25	101	905	32	426	159	144	47	91	554	67	117	977	516
SPAC17C9.14	SPAC17C9.14	Pex19 protein (predicted) [Source:PomBase Gene ID;Acc:SPAC17C9.14]	117	52	0	2	0	245	29	10	0	4	126	17	7	1	5	187	0	4	0	1
SPAC17C9.16c	SPAC17C9.16c	MFS family transmembrane transporter Mfs1 (predicted) [Source:PomBase Gene ID;Acc:SPAC17C9.16c]	231	71	8	106	38	349	26	96	150	18	1	0	0	0	0	2	0	0	0	0
SPAC17D4.03c	cis4	cation diffusion family zinc membrane transporter Cis4 [Source:PomBase Gene ID;Acc:SPAC17D4.03c]	210	70	67	10	17	418	104	77	253	6	0	0	0	0	0	0	0	0	0	0
SPAC17D4.04	SPAC17D4.04	tRNA (cytosine-5-)-methyltransferase (predicted) [Source:PomBase Gene ID;Acc:SPAC17D4.04]	498	215	3	5	14	938	73	123	327	31	0	0	0	0	0	0	0	0	0	0
SPAC17G6.02c	tco1	RTA1-like protein [Source:PomBase Gene ID;Acc:SPAC17G6.02c]	512	198	13	9	0	783	61	70	45	11	0	0	0	0	0	0	0	0	0	0
SPAC17G6.03	SPAC17G6.03	phosphoprotein phosphatase (predicted) [Source:PomBase Gene ID;Acc:SPAC17G6.03]	28	4	0	5	0	31	2	47	14	1	168	12	4	27	5	204	34	321	233	147
SPAC17G6.06	rps2401	40S ribosomal protein S24 (predicted) [Source:PomBase Gene ID;Acc:SPAC17G6.06]	126	26	0	2	17	317	3	20	4	5	86	6	0	1	15	107	23	11	1	1
SPAC17G6.13	slt1	sequence orphan Slt1 [Source:PomBase Gene ID;Acc:SPAC17G6.13]	351	207	22	66	2	902	77	118	389	16	233	60	12	18	0	220	91	79	210	68
SPAC17G8.08c	SPAC17G8.08c	human TMEM165 homolog [Source:PomBase Gene ID;Acc:SPAC17G8.08c]	137	56	1	3	13	169	9	23	110	2	98	15	8	15	1	109	28	33	96	43
SPAC17G8.09	shg1	Set1C complex subunit Shg1 [Source:PomBase Gene ID;Acc:SPAC17G8.09]	304	178	12	0	0	617	42	130	125	14	132	29	3	0	3	185	26	76	66	50
SPAC17G8.13c	mst2	histone acetyltransferase Mst2 [Source:PomBase Gene ID;Acc:SPAC17G8.13c]	234	111	4	1	2	438	29	4	0	4	125	0	2	0	1	223	27	7	0	2
SPAC17H9.03c	rdl1	RAD51D-like protein 1 [Source:PomBase Gene ID;Acc:SPAC17H9.03c]	246	91	6	8	4	462	44	175	143	7	73	12	1	2	2	70	29	59	49	56
SPAC17H9.11	gmf1	cofilin/tropomyosin family Glia Maturation Factor homolog Gmf1 [Source:PomBase Gene ID;Acc:SPAC17H9.11]	188	82	4	5	2	291	5	114	151	8	123	17	1	1	0	119	19	50	94	72
SPAC17H9.12c	SPAC17H9.12c	mitochondrial cytochrome c-heme linkage protein Cyc2 (predicted) [Source:PomBase Gene ID;Acc:SPAC17H9.12c]	81	25	0	3	3	146	5	178	770	34	90	23	3	0	3	103	19	235	1013	499
SPAC17H9.13c	SPAC17H9.13c	glutamate 5-kinase (predicted) [Source:PomBase Gene ID;Acc:SPAC17H9.13c]	165	70	85	0	4	279	121	203	230	9	0	0	0	0	0	0	0	0	0	0
SPAC1805.01c	ppk6	serine/threonine protein kinase Ppk6 (predicted) [Source:PomBase Gene ID;Acc:SPAC1805.01c]	219	133	68420	1877	2662	497	48	372001	789	114	4	2	196	12	13	14	4	1364	7	14
SPAC1805.02c	SPAC1805.02c	electron transfer flavoprotein beta subunit (predicted) [Source:PomBase Gene ID;Acc:SPAC1805.02c]	317	106	45	15	9	502	84	89	220	12	146	21	29	5	2	169	31	62	168	67
SPAC1805.03c	trm13	tRNA 2'-O-methyltransferase Trm13 (predicted) [Source:PomBase Gene ID;Acc:SPAC1805.03c]	5	1	0	0	1	3	0	0	6	1	149	21	1	3	1	177	22	35	187	113
SPAC1805.04	nup132	nucleoporin Nup132 [Source:PomBase Gene ID;Acc:SPAC1805.04]	62	12	2	0	3	75	2	10	1	3	90	0	3	0	0	90	15	6	3	0
SPAC1805.06c	hem2	porphobilinogen synthase Hem2 (predicted) [Source:PomBase Gene ID;Acc:SPAC1805.06c]	139	35	0	0	1	185	10	60	76	3	145	27	1	0	0	185	39	37	153	84
SPAC1805.07c	dad2	DASH complex subunit Dad2 [Source:PomBase Gene ID;Acc:SPAC1805.07c]	43	32	3	0	1	40	130	5	2	2	37	76	1	5	0	46	429	1	9	8
SPAC1805.08	dlc1	dynein light chain Dlc1 [Source:PomBase Gene ID;Acc:SPAC1805.08]	315	108	4	2	5	403	10	104	102	13	0	0	0	0	0	1	0	0	0	0
SPAC1805.09c	fmt1	methionyl-tRNA formyltransferase Fmt1 (predicted) [Source:PomBase Gene ID;Acc:SPAC1805.09c]	211	88	1	2	1	400	51	27	29	8	47	7	0	0	0	67	0	3	11	35
SPAC1805.11c	rps2602	40S ribosomal protein S26 (predicted) [Source:PomBase Gene ID;Acc:SPAC1805.11c]	109	39	1	0	15	253	23	53	207	4	0	1	0	0	0	0	0	0	7	5
SPAC1805.12c	uep1	ribosomal-ubiquitin fusion protein Ubi2 [Source:PomBase Gene ID;Acc:SPAC1805.12c]	7	1	0	1	0	5	0	4	3	1	119	1	5	13	21	147	13	48	65	85
SPAC1805.15c	pub2	HECT-type ubiquitin-protein ligase Pub2 [Source:PomBase Gene ID;Acc:SPAC1805.15c]	160	27	4	2	2	223	100	39	56	4	9	1	1	0	0	12	17	5	1	4
SPAC1834.04	hht1	histone H3 h3.1 [Source:PomBase Gene ID;Acc:SPAC1834.04]	411	4385	17999	21051	35425	635	1108	1390	21285	1117	385	15310	14207	18591	25252	474	1857	1372	24346	15325
SPAC1834.07	klp3	kinesin-like protein Klp3 [Source:PomBase Gene ID;Acc:SPAC1834.07]	253	158	6	0	9	548	58	75	234	14	0	0	0	0	0	0	0	0	0	0
SPAC1834.08	mak1	histidine kinase Mak1 [Source:PomBase Gene ID;Acc:SPAC1834.08]	6	5	1	3	0	23	2	8	16	1	259	126	7	37	12	284	45	128	352	204
SPAC1834.09	mug51	variant protein kinase 19 family protein [Source:PomBase Gene ID;Acc:SPAC1834.09]	144	28	26	1	1	172	6	168	84	3	0	0	0	0	0	0	0	0	0	0
SPAC1834.10c	SPAC1834.10c	sequence orphan [Source:PomBase Gene ID;Acc:SPAC1834.10c]	757	358	52	16	4	1487	163	473	1491	112	491	92	40	7	11	635	204	273	994	472
SPAC186.03	SPAC186.03	L-asparaginase (predicted) [Source:PomBase Gene ID;Acc:SPAC186.03]	633	305	2	58	143	1172	69	209	814	38	472	132	16	40	95	621	174	198	912	316
SPAC186.05c	SPAC186.05c	human TMEM165 homolog [Source:PomBase Gene ID;Acc:SPAC186.05c]	335	124	30	11	65	540	18	107	314	15	370	19	41	9	26	379	47	92	418	200
SPAC186.06	SPAC186.06	ER unfolded protein response protein (predicted) [Source:PomBase Gene ID;Acc:SPAC186.06]	281	108	87	13	0	434	44	40	239	14	301	87	97	28	3	424	147	96	467	274
SPAC186.08c	SPAC186.08c	L-lactate dehydrogenase (predicted) [Source:PomBase Gene ID;Acc:SPAC186.08c]	246	91	24	3	10	430	5	26	420	25	197	121	11	8	12	240	22	22	382	288
SPAC186.09	SPAC186.09	pyruvate decarboxylase (predicted) [Source:PomBase Gene ID;Acc:SPAC186.09]	276	122	11	0	5	548	57	56	361	15	120	11	7	0	2	134	30	30	165	65
SPAC18B11.02c	SPAC18B11.02c	tRNA pseudouridylate synthase (predicted) [Source:PomBase Gene ID;Acc:SPAC18B11.02c]	344	143	46	49	21	663	52	209	444	41	178	17	26	20	21	206	22	96	151	150
SPAC18B11.03c	SPAC18B11.03c	N-acetyltransferase (predicted) [Source:PomBase Gene ID;Acc:SPAC18B11.03c]	289	87	9	14	19	444	8	39	28	6	4	0	1	0	4	12	1	0	0	0
SPAC18B11.04	ncs1	related to neuronal calcium sensor Ncs1 [Source:PomBase Gene ID;Acc:SPAC18B11.04]	310	2833	12613	28440	37311	554	290	525	16949	913	115	4809	5018	11467	16690	216	208	293	5934	4622
SPAC18B11.08c	SPAC18B11.08c	conserved fungal protein [Source:PomBase Gene ID;Acc:SPAC18B11.08c]	291	114	2	11	25	580	73	25	155	7	263	27	5	11	20	264	58	46	148	66
SPAC18B11.09c	SPAC18B11.09c	serine O-acetyltransferase activity (predicted) [Source:PomBase Gene ID;Acc:SPAC18B11.09c]	312	110	9	2	128	505	43	65	185	16	289	12	1	6	109	230	40	30	224	94
SPAC18G6.05c	SPAC18G6.05c	translation elongation regulator Gcn1 (predicted) [Source:PomBase Gene ID;Acc:SPAC18G6.05c]	117	27	18	12	13	186	31	114	220	1	0	0	0	0	0	0	0	0	0	0
SPAC18G6.12c	SPAC18G6.12c	hypothetical protein [Source:PomBase Gene ID;Acc:SPAC18G6.12c]	138	27	2	5	0	228	33	573	56	26	33	5	0	2	0	13	4	104	8	37
SPAC18G6.13	SPAC18G6.13	sequence orphan [Source:PomBase Gene ID;Acc:SPAC18G6.13]	244	58	38	10	0	376	36	100	97	6	273	5	37	3	2	281	94	175	143	109
SPAC1952.03	otu2	ubiquitin specific cysteine protease, OTU family, Otu2 [Source:PomBase Gene ID;Acc:SPAC1952.03]	53	22	12	4	10	110	6	9	47	7	168	55	37	35	1	165	17	21	139	21
SPAC1952.05	gcn5	SAGA complex histone acetyltransferase catalytic subunit Gcn5 [Source:PomBase Gene ID;Acc:SPAC1952.05]	117	36	3	9	0	244	299	1	0	1	81	13	2	3	0	77	144	1	3	1
SPAC1952.06c	SPAC1952.06c	DUF1716 family protein [Source:PomBase Gene ID;Acc:SPAC1952.06c]	476	291	32	32	35	1078	152	566	695	17	0	0	0	0	0	0	1	0	1	0
SPAC1952.08c	SPAC1952.08c	pyridoxamine 5'-phosphate oxidase (predicted) [Source:PomBase Gene ID;Acc:SPAC1952.08c]	204	108	5	17	2	373	49	48	327	13	342	34	19	14	6	521	64	44	496	203
SPAC1952.10c	SPAC1952.10c	conserved fungal protein [Source:PomBase Gene ID;Acc:SPAC1952.10c]	338	172	5	58	39	757	69	119	210	20	55	15	0	7	3	64	8	15	40	19
SPAC1952.11c	ure2	urease Ure2 [Source:PomBase Gene ID;Acc:SPAC1952.11c]	677	331	120	22	9	714	44	24	49	4	546	201	97	31	22	616	83	35	48	21
SPAC1952.12c	csn71	COP9/signalosome complex subunit 7a (predicted) [Source:PomBase Gene ID;Acc:SPAC1952.12c]	113	37	3	4	3	176	9	38	89	4	0	0	0	0	0	0	0	1	0	4
SPAC1952.15c	rec24	meiotic recombination protein Rec24 [Source:PomBase Gene ID;Acc:SPAC1952.15c]	168	77	20	1	16	327	40	52	341	3	11	0	1	0	0	0	0	5	8	7
SPAC1952.16	rga9	RhoGAP, GTPase activator towards Rho/Rac/Cdc42-like small GTPases (predicted) [Source:PomBase Gene ID;Acc:SPAC1952.16]	187	100	43	0	4	288	21	58	197	9	164	69	44	6	0	224	52	107	238	87
SPAC19A8.02	SPAC19A8.02	pleckstrin homology domain protein [Source:PomBase Gene ID;Acc:SPAC19A8.02]	695	281	75	8	73	1216	114	162	429	39	206	12	2	0	14	94	9	54	92	29
SPAC19A8.04	erg5	C-22 sterol desaturase Erg5 [Source:PomBase Gene ID;Acc:SPAC19A8.04]	26	1	6	0	0	41	6	0	0	1	46	3	8	0	3	73	24	1	0	0
SPAC19A8.05c	sst4	sorting receptor for ubiquitinated membrane proteins, ESCRT 0 complex subunit Sst4 [Source:PomBase Gene ID;Acc:SPAC19A8.05c]	0	1	0	0	1	0	0	0	2	5	0	0	0	0	0	0	0	0	0	0
SPAC19A8.10	rfp1	SUMO-targeted ubiquitin-protein ligase subunit Rfp1 [Source:PomBase Gene ID;Acc:SPAC19A8.10]	247	116	6	4	0	573	94	82	106	2	157	8	0	0	0	208	103	65	78	50
SPAC19A8.14	SPAC19A8.14	aminoacyl-tRNA hydrolase (predicted) [Source:PomBase Gene ID;Acc:SPAC19A8.14]	411	165	1	6	0	700	27	147	195	16	370	37	3	5	5	444	128	124	255	143
SPAC19B12.04	rps3001	40S ribosomal protein S30 (predicted) [Source:PomBase Gene ID;Acc:SPAC19B12.04]	81	12	0	2	1	126	0	1	20	1	3	0	0	0	0	7	1	0	1	0
SPAC19B12.06c	SPAC19B12.06c	rhomboid family protease [Source:PomBase Gene ID;Acc:SPAC19B12.06c]	60	23	1	5	4	108	12	8	85	2	108	16	1	0	0	125	27	9	104	30
SPAC19B12.07c	SPAC19B12.07c	human ZNF277 ortholog [Source:PomBase Gene ID;Acc:SPAC19B12.07c]	256	90	29	85	23	323	23	48	291	11	281	86	30	65	18	369	79	116	497	325
SPAC19B12.12c	yip11	SMN family protein Yip11 [Source:PomBase Gene ID;Acc:SPAC19B12.12c]	237	124	13	3	13	457	64	40	320	5	93	15	1	2	1	113	34	13	79	42
SPAC19B12.13	cox1102	fusion cytochrome c oxidase assembly protein Cox1102, mitochondrial ribosomal protein Rsm2202 (predicted) [Source:PomBase Gene ID;Acc:SPAC19B12.13]	57	43	10	19	7	116	12	54	90	9	95	45	19	17	10	126	58	66	188	52
SPAC19D5.01	pyp2	tyrosine phosphatase Pyp2 [Source:PomBase Gene ID;Acc:SPAC19D5.01]	137	68	6	0	1	242	36	184	126	8	203	31	1	4	0	204	67	285	209	72
SPAC19D5.02c	SPAC19D5.02c	peroxisomal membrane protein Pex22 (predicted) [Source:PomBase Gene ID;Acc:SPAC19D5.02c]	428	101	53	108	94	486	15	174	536	11	475	267	68	124	75	522	116	318	917	395
SPAC19D5.06c	din1	Dhp1p-interacting protein Din1 [Source:PomBase Gene ID;Acc:SPAC19D5.06c]	354	122	105	115	76	604	39	181	623	45	5	3	0	0	1	6	1	1	3	6
SPAC19E9.02	fin1	serine/threonine protein kinase, NIMA related Fin1 [Source:PomBase Gene ID;Acc:SPAC19E9.02]	34	13	9	0	5	32	5	13	32	1	43	4	19	0	2	49	21	9	41	11
SPAC19G12.02c	pms1	MutL family mismatch-repair protein Pms1 [Source:PomBase Gene ID;Acc:SPAC19G12.02c]	163	77	36	57	5	377	120	45	78	10	194	62	43	43	13	217	124	34	42	51
SPAC19G12.03	cda1	chitin deacetylase Cda1 [Source:PomBase Gene ID;Acc:SPAC19G12.03]	2	0	1	5	1	2	0	2	4	2	230	131	82	148	89	351	93	320	408	313
SPAC19G12.04	SPAC19G12.04	ureidoglycolate hydrolase (predicted) [Source:PomBase Gene ID;Acc:SPAC19G12.04]	166	61	12	21	18	250	19	38	228	8	19	2	4	3	2	25	3	9	44	20
SPAC19G12.09	SPAC19G12.09	NADH/NADPH dependent indole-3-acetaldehyde reductase AKR3C2 [Source:PomBase Gene ID;Acc:SPAC19G12.09]	17	8	1	0	2	15	4	1	14	1	192	26	22	0	3	176	52	21	107	99
SPAC19G12.16c	adg2	conserved fungal protein Adg2 [Source:PomBase Gene ID;Acc:SPAC19G12.16c]	587	246	41	80	18	853	28	478	750	28	707	202	40	75	25	1054	165	669	1259	782
SPAC1A6.04c	plb1	phospholipase B homolog Plb1 [Source:PomBase Gene ID;Acc:SPAC1A6.04c]	204	845	1714	121	163	399	6478	768	1378	25	179	2262	1034	98	87	306	6397	619	1072	182
SPAC1A6.06c	meu31	sequence orphan Meu31 [Source:PomBase Gene ID;Acc:SPAC1A6.06c]	98	37	0	1	1	179	15	32	162	3	0	0	0	0	0	1	0	0	0	0
SPAC1A6.08c	mug125	sequence orphan [Source:PomBase Gene ID;Acc:SPAC1A6.08c]	332	1231	610	1027	845	511	932	873	1144	20	6840	14001	7835	7589	14664	7281	12039	11042	10634	12532
SPAC1B3.01c	SPAC1B3.01c	uracil phosphoribosyltransferase (predicted) [Source:PomBase Gene ID;Acc:SPAC1B3.01c]	678	441	145	70	24	1188	450	150	90	7	0	2	1	0	1	0	0	0	0	0
SPAC1B3.02c	SPAC1B3.02c	transcription elongation factor, Elf1 family (predicted) [Source:PomBase Gene ID;Acc:SPAC1B3.02c]	222	86	61	15	15	331	3	22	45	16	221	54	41	32	7	200	6	35	37	38
SPAC1B3.03c	wis2	cyclophilin family peptidyl-prolyl cis-trans isomerase Wis2 [Source:PomBase Gene ID;Acc:SPAC1B3.03c]	227	52	0	40	4	466	39	28	34	11	88	10	3	10	0	156	11	25	21	13
SPAC1B3.04c	SPAC1B3.04c	mitochondrial GTPase involved in translation Guf1 (predicted) [Source:PomBase Gene ID;Acc:SPAC1B3.04c]	300	112	1	1	24	562	22	55	499	28	14	2	0	0	0	17	7	6	14	4
SPAC1B3.07c	vps28	ESCRT I complex subunit Vps28 [Source:PomBase Gene ID;Acc:SPAC1B3.07c]	32	10	0	0	0	43	0	3	4	1	26	2	0	0	0	29	1	0	0	0
SPAC1B3.10c	SPAC1B3.10c	SEL1 repeat protein, unknown biological role [Source:PomBase Gene ID;Acc:SPAC1B3.10c]	136	36	12	2	10	205	31	27	91	4	168	29	7	7	7	214	41	29	162	89
SPAC1B3.11c	ypt4	GTPase Ypt4 [Source:PomBase Gene ID;Acc:SPAC1B3.11c]	113	47	2	3	6	292	8	2	4	1	65	0	0	1	0	101	16	3	2	0
SPAC1B3.15c	SPAC1B3.15c	vitamin H transporter (predicted) [Source:PomBase Gene ID;Acc:SPAC1B3.15c]	205	97	20	0	1	387	8	25	143	6	166	26	16	1	5	178	37	17	123	28
SPAC1B3.16c	vht1	vitamin H transporter Vth1 [Source:PomBase Gene ID;Acc:SPAC1B3.16c]	101	2	0	6	10	252	7	3	23	6	15	0	0	0	0	10	2	1	1	8
SPAC1B9.02c	sck1	serine/threonine protein kinase Sck1 [Source:PomBase Gene ID;Acc:SPAC1B9.02c]	1449	823	441	23	10	3405	164	106	61	23	1634	277	385	18	9	1847	193	69	11	18
SPAC1D4.02c	SPAC1D4.02c	human GRASP protein family Golgi protein (predicted) [Source:PomBase Gene ID;Acc:SPAC1D4.02c]	666	241	8	138	630	1109	72	233	827	58	582	175	18	119	431	711	119	206	907	402
SPAC1D4.03c	aut12	autophagy associated protein Aut12 (predicted) [Source:PomBase Gene ID;Acc:SPAC1D4.03c]	346	49	8	7	7	512	1	3	0	3	336	25	11	13	8	418	9	0	11	3
SPAC1D4.11c	lkh1	dual specificity protein kinase Lkh1 [Source:PomBase Gene ID;Acc:SPAC1D4.11c]	74	10	0	7	16	88	167	13	12	1	86	1	9	6	2	125	503	9	13	4
SPAC1F12.02c	SPAC1F12.02c	translationally controlled tumor protein homolog (predicted) [Source:PomBase Gene ID;Acc:SPAC1F12.02c]	8442	2394	133	230	84	16148	592	320	621	101	7765	296	120	329	72	8485	404	273	573	93
SPAC1F12.05	SPAC1F12.05	endocytosis regulator (predicted) [Source:PomBase Gene ID;Acc:SPAC1F12.05]	168	90	53	37	35	307	12	66	10	1	145	46	45	10	21	189	17	50	47	15
SPAC1F3.03	SPAC1F3.03	Lgl family protein (predicted) [Source:PomBase Gene ID;Acc:SPAC1F3.03]	3	4	1	0	1	21	0	3	20	1	136	52	4	7	16	166	44	66	369	112
SPAC1F3.06c	spo15	sporulation protein Spo15 [Source:PomBase Gene ID;Acc:SPAC1F3.06c]	223	104	6	11	2	375	14	29	88	3	359	26	9	12	10	408	57	77	175	36
SPAC1F3.09	mug161	CwfJ family protein, splicing factor (predicted) [Source:PomBase Gene ID;Acc:SPAC1F3.09]	34	24	79	565	698	54	2	7	4	2	423	410	666	4695	5538	521	76	40	52	23
SPAC1F5.08c	yam8	calcium channel regulatory subunit Yam8 [Source:PomBase Gene ID;Acc:SPAC1F5.08c]	194	26	6	8	1	331	4	1	0	5	58	0	0	0	0	47	1	0	1	0
SPAC1F7.09c	SPAC1F7.09c	allantoicase (predicted) [Source:PomBase Gene ID;Acc:SPAC1F7.09c]	140	26	4	10	4	181	1	0	0	2	487	2	0	10	1	520	15	7	0	11
SPAC1F7.10	SPAC1F7.10	hydantoin racemase family (predicted) [Source:PomBase Gene ID;Acc:SPAC1F7.10]	276	143	0	0	2	417	41	59	250	12	2	0	0	0	0	1	0	0	0	0
SPAC1F7.11c	SPAC1F7.11c	transcription factor, zf-fungal binuclear cluster type (predicted) [Source:PomBase Gene ID;Acc:SPAC1F7.11c]	233	90	24	19	6	368	10	50	271	13	375	54	21	16	24	388	56	99	499	293
SPAC1F7.12	yak3	aldose reductase ARK13 family YakC [Source:PomBase Gene ID;Acc:SPAC1F7.12]	267	94	17	9	17	489	49	40	176	12	195	32	17	4	0	252	32	29	175	91
SPAC1F8.01	ght3	hexose transporter Ght3 [Source:PomBase Gene ID;Acc:SPAC1F8.01]	327	110	0	17	2	490	116	731	256	15	84	14	1	4	1	113	53	298	120	35
SPAC1F8.04c	SPAC1F8.04c	hydrolase (predicted) [Source:PomBase Gene ID;Acc:SPAC1F8.04c]	427	227	7	5	3	937	39	74	32	5	271	2	11	0	16	322	51	33	28	1
SPAC1F8.06	fta5	cell surface glycoprotein [Source:PomBase Gene ID;Acc:SPAC1F8.06]	174	367	366	104	30	268	1624	60	1292	77	78	480	151	23	3	90	1113	42	630	427
SPAC20G4.01	caf16	CCR4-Not complex subunit Caf16 (predicted) [Source:PomBase Gene ID;Acc:SPAC20G4.01]	1076	455	62	61	86	1231	136	462	1008	43	845	148	80	51	47	1067	137	488	1395	696
SPAC20G4.02c	fus1	formin Fus1 [Source:PomBase Gene ID;Acc:SPAC20G4.02c]	158	68	12	59	123	239	0	89	345	8	214	46	4	54	51	211	42	102	417	159
SPAC20G4.03c	hri1	eIF2 alpha kinase Hri1 [Source:PomBase Gene ID;Acc:SPAC20G4.03c]	183	77	3	3	3	353	16	21	61	3	0	0	0	0	0	0	1	0	0	0
SPAC20G8.02	SPAC20G8.02	mitochondrial DDHD family phospholipase (predicted) [Source:PomBase Gene ID;Acc:SPAC20G8.02]	1858	621	408	5	14	2138	169	517	814	86	62	4	7	1	1	67	17	18	39	43
SPAC20G8.04c	SPAC20G8.04c	mitochondrial electron transfer flavoprotein-ubiquinone oxidoreductase (predicted) [Source:PomBase Gene ID;Acc:SPAC20G8.04c]	216	125	128	33	113	349	70	31	31	7	34	17	7	3	11	32	6	5	9	4
SPAC20G8.07c	erg2	C-8 sterol isomerase Erg2 [Source:PomBase Gene ID;Acc:SPAC20G8.07c]	338	149	18	7	15	410	57	79	288	9	463	93	53	24	44	636	129	171	501	333
SPAC20G8.08c	fft1	fun thirty related protein Fft1 (predicted) [Source:PomBase Gene ID;Acc:SPAC20G8.08c]	189	99	37	13	0	289	8	62	84	15	118	39	11	38	8	167	28	8	104	51
SPAC20H4.03c	tfs1	transcription elongation factor TFIIS [Source:PomBase Gene ID;Acc:SPAC20H4.03c]	83	680	1184	864	1086	185	66	180	1261	74	76	1916	768	608	737	105	44	112	1169	764
SPAC20H4.05c	SPAC20H4.05c	5'-methylthioribulose-1-phosphate dehydratase, adducin (predicted) [Source:PomBase Gene ID;Acc:SPAC20H4.05c]	153	86	3	21	6	331	54	98	140	28	179	41	8	20	5	254	57	136	154	111
SPAC20H4.06c	SPAC20H4.06c	RNA-binding protein [Source:PomBase Gene ID;Acc:SPAC20H4.06c]	282	185	27	13	23	649	49	155	279	9	225	53	11	2	46	255	77	129	280	65
SPAC20H4.09	SPAC20H4.09	ATP-dependent RNA helicase, spliceosomal (predicted) [Source:PomBase Gene ID;Acc:SPAC20H4.09]	171	61	1	15	9	211	32	165	225	7	2	0	0	0	0	0	1	1	0	0
SPAC20H4.11c	rho5	Rho family GTPase Rho5 [Source:PomBase Gene ID;Acc:SPAC20H4.11c]	214	84	39	2	1	334	33	36	117	10	60	15	7	0	0	84	47	13	32	26
SPAC212.02	SPAC212.02	sequence orphan [Source:PomBase Gene ID;Acc:SPAC212.02]	157	61	0	0	15	265	69	38	202	9	21	6	0	0	0	18	14	2	18	2
SPAC212.04c	SPAC212.04c	S. pombe specific DUF999 family protein 1 [Source:PomBase Gene ID;Acc:SPAC212.04c]	227	106	127	122	28	335	66	39	234	28	198	43	121	113	25	212	44	47	316	219
SPAC21E11.04	ppr1	L-azetidine-2-carboxylic acid acetyltransferase [Source:PomBase Gene ID;Acc:SPAC21E11.04]	214	107	30	0	0	432	12	39	129	6	180	40	38	1	1	247	42	27	147	21
SPAC222.07c	hri2	eIF2 alpha kinase Hri2 [Source:PomBase Gene ID;Acc:SPAC222.07c]	255	128	69	25	15	480	36	65	433	21	191	38	65	19	0	242	63	73	432	99
SPAC222.08c	SPAC222.08c	glutamine aminotransferease subunit (predicted) [Source:PomBase Gene ID;Acc:SPAC222.08c]	15	1	0	0	1	49	0	6	0	1	3	0	0	0	0	1	1	3	0	0
SPAC222.14c	SPAC222.14c	GTP binding protein Sey1 (predicted) [Source:PomBase Gene ID;Acc:SPAC222.14c]	142	25	5	4	9	165	6	65	62	6	209	27	13	3	9	196	8	72	87	66
SPAC222.15	meu13	Tat binding protein 1(TBP-1)-interacting protein (TBPIP) homolog (predicted) [Source:PomBase Gene ID;Acc:SPAC222.15]	206	69	16	2	3	325	16	101	210	9	97	15	12	0	0	77	23	49	75	42
SPAC222.16c	csn3	COP9/signalosome complex subunit Csn3 (predicted) [Source:PomBase Gene ID;Acc:SPAC222.16c]	1348	520	190	33	38	2120	136	121	492	20	422	85	56	17	4	464	27	52	185	62
SPAC227.03c	SPAC227.03c	mitochondrial NAD+ transporter (predicted) [Source:PomBase Gene ID;Acc:SPAC227.03c]	570	319	458	151	191	968	80	128	767	30	340	367	282	99	91	404	68	94	417	220
SPAC227.04	SPAC227.04	autophagy C terminal domain family protein (predicted) [Source:PomBase Gene ID;Acc:SPAC227.04]	407	116	9	10	1	886	10	0	1	7	439	6	19	3	6	562	22	2	2	21
SPAC227.14	SPAC227.14	uridine kinase (predicted) [Source:PomBase Gene ID;Acc:SPAC227.14]	152	49	15	28	51	221	55	27	40	3	86	13	15	15	38	76	20	7	32	48
SPAC227.18	lys3	saccharopine dehydrogenase Lys3 [Source:PomBase Gene ID;Acc:SPAC227.18]	0	0	0	3	0	0	4	7	1	2	0	0	2	0	0	0	0	0	0	0
SPAC22A12.03c	csn4	COP9/signalosome complex subunit Csn4 [Source:PomBase Gene ID;Acc:SPAC22A12.03c]	202	92	53	2	1	439	20	44	107	10	113	28	13	5	12	144	5	37	107	102
SPAC22A12.06c	SPAC22A12.06c	serine hydrolase-like [Source:PomBase Gene ID;Acc:SPAC22A12.06c]	165	70	3	4	0	301	9	10	91	7	195	42	17	0	5	199	12	29	108	46
SPAC22A12.14c	SPAC22A12.14c	BSD domain protein, unknown biological role [Source:PomBase Gene ID;Acc:SPAC22A12.14c]	156	47	24	3	44	234	22	48	82	8	0	0	0	0	0	0	0	0	0	2
SPAC22A12.17c	SPAC22A12.17c	short chain dehydrogenase (predicted) [Source:PomBase Gene ID;Acc:SPAC22A12.17c]	123	48	0	1	0	213	29	19	121	17	60	18	1	1	1	51	8	14	51	43
SPAC22E12.06c	gmh3	alpha-1,2-galactosyltransferase Gmh3 [Source:PomBase Gene ID;Acc:SPAC22E12.06c]	393	129	0	6	0	532	36	45	127	7	564	27	4	10	11	696	77	93	241	75
SPAC22E12.11c	set3	histone lysine methyltransferase Set3 [Source:PomBase Gene ID;Acc:SPAC22E12.11c]	147	60	0	9	9	290	593	47	3	2	74	10	4	2	1	91	433	39	4	14
SPAC22F3.02	atf31	transcription factor Atf31 [Source:PomBase Gene ID;Acc:SPAC22F3.02]	1266	1466	751	1215	1240	1729	1828	1285	1941	67	1600	2193	1132	1038	2047	1908	2112	1883	2022	1965
SPAC22F3.03c	rdh54	ATP-dependent DNA helicase Rdh54 [Source:PomBase Gene ID;Acc:SPAC22F3.03c]	228	107	0	23	0	438	17	34	77	10	229	14	12	9	5	247	34	25	75	22
SPAC22F3.04	mug62	AMP binding enzyme (predicted) [Source:PomBase Gene ID;Acc:SPAC22F3.04]	73	23	0	3	0	128	12	19	4	1	83	11	0	0	0	89	16	48	13	48
SPAC22F3.12c	rgs1	regulator of G-protein signaling Rgs1 [Source:PomBase Gene ID;Acc:SPAC22F3.12c]	223	89	0	0	0	397	27	42	238	7	187	4	0	0	0	173	26	37	164	103
SPAC22F3.13	tsc1	hamartin [Source:PomBase Gene ID;Acc:SPAC22F3.13]	116	71	1	0	0	240	9	0	4	4	149	10	0	4	1	200	14	3	0	0
SPAC22F8.03c	SPAC22F8.03c	sequence orphan [Source:PomBase Gene ID;Acc:SPAC22F8.03c]	122	56	39	21	0	144	38	23	251	25	5	11	3	6	0	12	16	5	23	35
SPAC22F8.04	SPAC22F8.04	triose phosphate transporter (predicted) [Source:PomBase Gene ID;Acc:SPAC22F8.04]	503	153	3	12	3	1208	23	42	3	8	598	15	16	14	20	813	44	50	7	29
SPAC22F8.05	SPAC22F8.05	alpha,alpha-trehalose-phosphate synthase (predicted) [Source:PomBase Gene ID;Acc:SPAC22F8.05]	267	55	20	2	32	316	23	96	465	15	98	19	15	7	11	92	21	34	167	69
SPAC22G7.07c	SPAC22G7.07c	mRNA (N6-adenosine)-methyltransferase (predicted) [Source:PomBase Gene ID;Acc:SPAC22G7.07c]	283	94	0	16	86	538	24	63	67	5	169	6	6	2	40	180	32	50	43	47
SPAC22G7.08	ppk8	serine/threonine protein kinase Ppk8 (predicted) [Source:PomBase Gene ID;Acc:SPAC22G7.08]	203	72	26	32	3	325	34	32	662	40	140	165	14	43	5	228	31	62	662	646
SPAC22H10.02	SPAC22H10.02	conserved fungal protein [Source:PomBase Gene ID;Acc:SPAC22H10.02]	209	45	8	15	2	290	23	24	8	1	8	0	0	0	5	8	1	0	0	2
SPAC22H10.07	scd2	scaffold protein Scd2 [Source:PomBase Gene ID;Acc:SPAC22H10.07]	31	11	1	1	0	30	3	1	7	1	88	40	14	13	0	103	28	25	19	34
SPAC22H10.13	zym1	metallothionein Zym1 [Source:PomBase Gene ID;Acc:SPAC22H10.13]	200	84	0	1	4	331	10	76	191	6	178	18	2	8	3	199	17	51	167	91
SPAC22H12.01c	mug35	sequence orphan [Source:PomBase Gene ID;Acc:SPAC22H12.01c]	850	382	9	35	96	1579	218	559	518	37	198	21	8	6	16	221	55	123	114	83
SPAC23A1.02c	SPAC23A1.02c	phosphoprotein phosphatase (predicted) [Source:PomBase Gene ID;Acc:SPAC23A1.02c]	163	59	6	1	0	291	39	74	98	12	0	0	0	0	0	2	0	0	0	0
SPAC23A1.04c	mnl1	alpha mannosidase Mnl1 (predicted) [Source:PomBase Gene ID;Acc:SPAC23A1.04c]	294	75	2	54	20	506	57	72	187	10	230	55	2	32	7	269	26	73	154	109
SPAC23A1.06c	cmk2	MAPK-activated protein kinase Cmk2 [Source:PomBase Gene ID;Acc:SPAC23A1.06c]	62	60	224	194	247	113	14	238	1900	82	109	254	389	286	294	149	72	613	3813	2555
SPAC23A1.14c	SPAC23A1.14c	uncharacterised trans-sulfuration enzyme (predicted) [Source:PomBase Gene ID;Acc:SPAC23A1.14c]	244	82	19	0	2	244	13	69	211	1	201	11	11	6	5	288	54	67	192	150
SPAC23C11.01	SPAC23C11.01	ER membrane protein, ICE2 family [Source:PomBase Gene ID;Acc:SPAC23C11.01]	282	66	32	17	31	335	17	297	286	14	214	91	28	63	31	239	58	280	318	164
SPAC23C11.04c	pnk1	DNA kinase/phosphatase Pnk1 [Source:PomBase Gene ID;Acc:SPAC23C11.04c]	164	966	1296	571	608	330	107	17	83	13	0	8	5	1	0	0	0	0	0	0
SPAC23C11.06c	SPAC23C11.06c	hydrolase (inferred_from_context) [Source:PomBase Gene ID;Acc:SPAC23C11.06c]	238	84	13	18	34	359	12	51	87	8	2	0	0	2	0	4	1	0	3	1
SPAC23C11.07	SPAC23C11.07	sequence orphan [Source:PomBase Gene ID;Acc:SPAC23C11.07]	172	106	18	46	38	307	42	123	146	4	247	28	26	29	47	240	65	135	180	17
SPAC23C11.10	usb1	mitochondrial respiratory chain complex III assembly Usb1 (predicted) [Source:PomBase Gene ID;Acc:SPAC23C11.10]	68	5	5	0	0	165	20	3	0	2	50	17	3	0	3	92	8	0	3	0
SPAC23C4.02	crn1	actin binding protein, coronin Crn1 [Source:PomBase Gene ID;Acc:SPAC23C4.02]	176	115	37	6	1	376	50	32	171	13	68	5	6	2	0	31	35	3	40	3
SPAC23C4.03	hrk1	haspin related kinase Hrk1 [Source:PomBase Gene ID;Acc:SPAC23C4.03]	274	83	31	8	3	461	67	129	215	4	53	5	2	0	0	58	15	39	67	13
SPAC23C4.06c	SPAC23C4.06c	methyltransferase (predicted) [Source:PomBase Gene ID;Acc:SPAC23C4.06c]	130	31	0	0	0	141	11	72	73	6	161	10	1	5	0	162	26	102	99	56
SPAC23C4.07	tht2	meiotically upregulated gene Mug22 [Source:PomBase Gene ID;Acc:SPAC23C4.07]	240	98	12	19	13	413	8	195	187	6	230	22	2	15	7	245	13	106	238	42
SPAC23C4.08	rho3	Rho family GTPase Rho3 [Source:PomBase Gene ID;Acc:SPAC23C4.08]	61	13	0	1	1	97	15	1	0	1	195	3	2	0	1	183	29	5	4	7
SPAC23C4.12	hhp2	serine/threonine protein kinase Hhp2 [Source:PomBase Gene ID;Acc:SPAC23C4.12]	216	48	7	2	2	379	54	17	28	1	198	5	6	0	6	232	17	31	17	13
SPAC23D3.03c	SPAC23D3.03c	GTPase activating protein (predicted) [Source:PomBase Gene ID;Acc:SPAC23D3.03c]	68	304	1075	438	666	105	7	44	569	11	177	1802	1579	712	952	137	33	110	1235	454
SPAC23D3.04c	gpd2	glycerol-3-phosphate dehydrogenase Gpd2 [Source:PomBase Gene ID;Acc:SPAC23D3.04c]	565	226	27	15	7	1077	12	15	5	6	824	56	33	28	27	958	105	33	6	21
SPAC23D3.10c	eng2	endo-1,3-beta-glucanase Eng2 [Source:PomBase Gene ID;Acc:SPAC23D3.10c]	162	60	0	2	4	336	38	43	81	12	35	1	1	0	0	45	6	8	28	38
SPAC23D3.11	ayr1	1-acyldihydroxyacetone phosphate reductase (predicted) [Source:PomBase Gene ID;Acc:SPAC23D3.11]	313	132	6	1	0	623	48	86	259	10	227	13	0	2	0	223	44	55	143	58
SPAC23D3.12	SPAC23D3.12	inorganic phosphate transporter (predicted) [Source:PomBase Gene ID;Acc:SPAC23D3.12]	120	41	1	0	0	156	18	17	73	4	22	2	0	0	0	22	10	4	14	11
SPAC23E2.01	fep1	iron-sensing transcription factor Fep1 [Source:PomBase Gene ID;Acc:SPAC23E2.01]	186	90	85	556	330	308	45	18	3	4	121	48	75	354	266	167	34	8	0	6
SPAC23G3.04	ies4	Ino80 complex subunit Ies4 [Source:PomBase Gene ID;Acc:SPAC23G3.04]	111	71	4	9	0	242	12	5	38	6	118	5	5	4	0	127	16	9	64	32
SPAC23G3.05c	SPAC23G3.05c	regulator of G-protein signaling (RGS) domain (predicted) [Source:PomBase Gene ID;Acc:SPAC23G3.05c]	213	101	4	24	42	459	59	71	155	5	68	3	1	6	8	79	5	8	50	41
SPAC23G3.07c	snf30	SWI/SNF complex subunit Snf30 [Source:PomBase Gene ID;Acc:SPAC23G3.07c]	287	86	45	38	41	441	22	17	107	9	0	0	0	0	0	4	0	0	0	0
SPAC23G3.08c	ubp7	ubiquitin C-terminal hydrolase Ubp7 [Source:PomBase Gene ID;Acc:SPAC23G3.08c]	238	96	142	63	181	404	4	51	142	17	4	1	2	0	1	0	0	1	2	0
SPAC23G3.10c	ssr3	SWI/SNF and RSC complex subunit Ssr3 [Source:PomBase Gene ID;Acc:SPAC23G3.10c]	159	77	1	1	2	325	13	106	319	11	43	4	1	0	0	52	9	21	39	25
SPAC23G3.12c	SPAC23G3.12c	serine protease (predicted) [Source:PomBase Gene ID;Acc:SPAC23G3.12c]	153	48	1	0	0	246	2	14	37	4	21	0	0	0	0	17	3	7	5	4
SPAC23H3.04	SPAC23H3.04	conserved fungal protein [Source:PomBase Gene ID;Acc:SPAC23H3.04]	469	327	256	72	117	972	217	653	3368	189	385	305	176	114	43	471	215	570	2888	1586
SPAC23H3.05c	swd1	Set1C complex subunit Swd1 [Source:PomBase Gene ID;Acc:SPAC23H3.05c]	67	11	0	1	0	122	13	6	0	3	45	7	1	0	0	105	4	0	0	0
SPAC23H3.08c	bub3	mitotic spindle checkpoint protein Bub3 [Source:PomBase Gene ID;Acc:SPAC23H3.08c]	215	66	9	1	0	381	20	187	24	3	238	8	2	0	3	344	57	227	29	8
SPAC23H3.11c	SPAC23H3.11c	glucosidase (predicted) [Source:PomBase Gene ID;Acc:SPAC23H3.11c]	278	82	3	10	2	352	29	111	347	16	0	0	0	0	0	0	0	0	0	0
SPAC23H3.12c	SPAC23H3.12c	mitochondrial hydrogen/potassium transport system protein (predicted) [Source:PomBase Gene ID;Acc:SPAC23H3.12c]	69	24	3	1	0	152	3	23	38	7	37	1	0	1	0	61	12	24	43	63
SPAC23H3.14	SPAC23H3.14	LAlv9 family protein, involved in post Golgi transport (predicted) [Source:PomBase Gene ID;Acc:SPAC23H3.14]	240	137	4	5	2	449	40	47	272	41	112	17	0	4	0	170	32	62	123	198
SPAC23H3.15c	SPAC23H3.15c	sequence orphan [Source:PomBase Gene ID;Acc:SPAC23H3.15c]	386	137	21	1	10	579	15	202	273	20	276	22	8	1	2	345	56	179	247	193
SPAC23H4.08	iwr1	RNA polymerase II nuclear import protein Iwr1 (predicted) [Source:PomBase Gene ID;Acc:SPAC23H4.08]	258	95	32	94	82	388	39	81	131	14	298	34	38	97	103	323	60	139	183	65
SPAC23H4.09	cdb4	curved DNA-binding protein Cdb4, peptidase family [Source:PomBase Gene ID;Acc:SPAC23H4.09]	159	131	13	46	25	384	25	59	177	11	0	0	0	0	0	0	0	0	0	0
SPAC23H4.10c	thi4	thiamine-phosphate dipyrophosphorylase/hydroxyethylthiazole kinase [Source:PomBase Gene ID;Acc:SPAC23H4.10c]	20	22	7	0	3	24	59	45	222	4	6	34	2	0	4	8	94	55	158	44
SPAC24B11.05	SPAC24B11.05	pyrimidine 5'-nucleotidase (predicted) [Source:PomBase Gene ID;Acc:SPAC24B11.05]	541	250	4	10	4	776	140	218	879	23	0	0	0	0	0	0	0	0	0	0
SPAC24B11.10c	cfh1	chitin synthase regulatory factor-like Cfh1 (predicted) [Source:PomBase Gene ID;Acc:SPAC24B11.10c]	167	49	3	0	1	286	32	5	6	1	158	1	0	1	2	176	17	19	0	8
SPAC24B11.12c	SPAC24B11.12c	P-type ATPase (predicted) [Source:PomBase Gene ID;Acc:SPAC24B11.12c]	202	51	3	4	1	308	24	1	1	1	0	0	0	0	0	0	0	0	0	0
SPAC24B11.13	hem3	hydroxymethylbilane synthase (predicted) [Source:PomBase Gene ID;Acc:SPAC24B11.13]	132	22	5	1	7	124	33	36	21	2	116	15	9	13	6	164	25	36	42	14
SPAC24C9.07c	bgs2	1,3-beta-glucan synthase subunit Bgs2 [Source:PomBase Gene ID;Acc:SPAC24C9.07c]	183	89	94	8	27	404	81	81	300	44	202	28	72	15	17	229	30	102	354	114
SPAC24C9.14	otu1	ubiquitin-specific cysteine protease, OTU family, Otu1 [Source:PomBase Gene ID;Acc:SPAC24C9.14]	153	71	93	217	156	336	25	27	147	10	246	67	73	253	170	271	35	32	218	184
SPAC24C9.15c	spn5	septin Spn5 [Source:PomBase Gene ID;Acc:SPAC24C9.15c]	116	80	0	3	7	285	4	31	53	5	1	0	0	0	0	1	0	1	0	1
SPAC24H6.03	cul3	cullin 3 [Source:PomBase Gene ID;Acc:SPAC24H6.03]	302	129	6	8	34	434	67	56	256	31	331	14	9	1	20	355	53	36	352	117
SPAC24H6.10c	SPAC24H6.10c	phospho-2-dehydro-3-deoxyheptonate aldolase (predicted) [Source:PomBase Gene ID;Acc:SPAC24H6.10c]	166	69	17	6	12	300	41	52	159	4	22	0	2	1	1	36	12	15	19	8
SPAC24H6.11c	SPAC24H6.11c	sulfate transporter (predicted) [Source:PomBase Gene ID;Acc:SPAC24H6.11c]	189	67	0	2	20	314	27	52	180	8	75	7	0	1	14	70	10	14	137	73
SPAC24H6.13	SPAC24H6.13	DUF221 family protein implicated in Golgi to plasma membrane transport (predicted) [Source:PomBase Gene ID;Acc:SPAC24H6.13]	103	53	1	4	0	224	27	57	19	12	126	17	6	6	17	140	10	32	31	99
SPAC25A8.02	SPAC25A8.02	sequence orphan [Source:PomBase Gene ID;Acc:SPAC25A8.02]	235	54	4	0	6	359	24	3	0	1	68	0	1	0	4	112	5	2	5	2
SPAC25B8.01	dap1	cytochrome P450 regulator Dap1 [Source:PomBase Gene ID;Acc:SPAC25B8.01]	153	28	0	6	2	131	15	11	42	4	108	17	1	4	4	160	64	18	43	16
SPAC25B8.04c	mss51	mitochondrial splicing suppressor Mss51 (predicted) [Source:PomBase Gene ID;Acc:SPAC25B8.04c]	111	32	1	110	11	201	9	36	139	2	163	51	7	62	12	239	19	65	232	76
SPAC25B8.05	SPAC25B8.05	tRNA-pseudouridine synthase (predicted) [Source:PomBase Gene ID;Acc:SPAC25B8.05]	43	8	0	0	13	102	0	21	14	4	0	0	0	0	0	1	0	0	0	1
SPAC25B8.07c	SPAC25B8.07c	hypoxia induced family protein [Source:PomBase Gene ID;Acc:SPAC25B8.07c]	33	7	0	2	0	35	0	17	40	4	185	17	8	14	0	155	17	77	235	100
SPAC25B8.08	SPAC25B8.08	conserved fungal protein [Source:PomBase Gene ID;Acc:SPAC25B8.08]	47	8	7	0	22	52	3	4	17	1	223	39	23	0	74	256	52	53	97	46
SPAC25B8.11	SPAC25B8.11	transcription factor (predicted) [Source:PomBase Gene ID;Acc:SPAC25B8.11]	151	34	2	1	7	194	9	41	219	7	374	58	5	6	16	387	88	113	473	273
SPAC25B8.15c	SPAC25B8.15c	wybutosine biosynthesis protein Tyw3 (predicted) [Source:PomBase Gene ID;Acc:SPAC25B8.15c]	353	133	48	3	7	633	120	100	192	16	150	24	18	2	10	152	53	41	110	107
SPAC25G10.01	SPAC25G10.01	RNA-binding protein [Source:PomBase Gene ID;Acc:SPAC25G10.01]	125	48	36	102	128	36	2	21	299	11	363	322	110	154	347	403	55	132	1876	1095
SPAC25G10.02	cce1	mitochondrial cruciform cutting endonuclease Cce1 [Source:PomBase Gene ID;Acc:SPAC25G10.02]	5	3	0	0	0	10	0	4	2	1	2	0	0	0	0	0	0	0	0	0
SPAC25G10.05c	his1	ATP phosphoribosyltransferase [Source:PomBase Gene ID;Acc:SPAC25G10.05c]	38	15	7	2	12	55	18	0	0	2	22	22	0	0	10	38	3	0	0	6
SPAC25H1.02	jmj1	histone demethylase Jmj1 (predicted) [Source:PomBase Gene ID;Acc:SPAC25H1.02]	218	83	26	31	30	388	35	62	170	10	151	20	22	8	14	200	42	69	163	105
SPAC25H1.04	mug105	ubiquitin-fold modifier-specific protease (predicted) [Source:PomBase Gene ID;Acc:SPAC25H1.04]	385	166	33	4	93	604	52	71	282	8	1	0	0	0	0	1	1	0	0	0
SPAC25H1.06	pcf3	CAF assembly factor (CAF-1) complex subunit C, Pcf3 [Source:PomBase Gene ID;Acc:SPAC25H1.06]	211	89	98	3	22	361	27	45	123	6	48	4	20	1	1	65	10	4	28	13
SPAC25H1.09	mde5	alpha-amylase homolog Mde5 [Source:PomBase Gene ID;Acc:SPAC25H1.09]	152	40	0	3	2	298	18	45	132	11	0	0	0	0	0	0	0	0	0	0
SPAC26A3.02	myh1	adenine DNA glycosylase Myh1 [Source:PomBase Gene ID;Acc:SPAC26A3.02]	222	160	238	203	241	347	79	35	124	15	51	42	80	37	60	78	12	6	18	20
SPAC26A3.06	SPAC26A3.06	rRNA (guanine) methyltransferase (predicted) [Source:PomBase Gene ID;Acc:SPAC26A3.06]	119	58	5	12	39	216	49	229	218	13	110	5	0	30	17	123	28	113	133	79
SPAC26A3.07c	rpl1101	60S ribosomal protein L11 (predicted) [Source:PomBase Gene ID;Acc:SPAC26A3.07c]	123	44	3	4	4	202	457	217	294	12	52	4	2	0	0	70	351	104	158	53
SPAC26A3.11	SPAC26A3.11	amidohydrolase [Source:PomBase Gene ID;Acc:SPAC26A3.11]	202	73	10	26	0	414	57	73	131	3	104	35	2	4	0	99	3	5	9	4
SPAC26A3.16	dph1	UBA domain protein Dph1 [Source:PomBase Gene ID;Acc:SPAC26A3.16]	68	11	0	0	0	100	9	4	0	1	347	50	7	10	2	414	64	25	27	58
SPAC26A3.17c	SPAC26A3.17c	N-methyltransferase (predicted) [Source:PomBase Gene ID;Acc:SPAC26A3.17c]	260	99	1	11	6	508	33	70	218	14	257	15	3	0	14	277	47	64	247	130
SPAC26F1.01	sec74	guanyl-nucleotide exchange factor Sec74 (predicted) [Source:PomBase Gene ID;Acc:SPAC26F1.01]	279	97	13	28	3	408	8	0	43	6	192	15	15	19	0	228	6	5	50	13
SPAC26F1.05	mug106	sequence orphan [Source:PomBase Gene ID;Acc:SPAC26F1.05]	232	138	32	6	16	466	83	137	430	29	160	38	13	4	11	192	22	96	338	264
SPAC26F1.08c	SPAC26F1.08c	conserved protein [Source:PomBase Gene ID;Acc:SPAC26F1.08c]	334	135	94	61	58	559	59	87	219	9	0	0	0	0	0	1	0	0	0	0
SPAC26F1.09	gyp51	GTPase activating protein Gyp51 (predicted) [Source:PomBase Gene ID;Acc:SPAC26F1.09]	22	4	3	0	0	20	0	1	0	1	0	0	0	0	0	0	0	0	0	0
SPAC26F1.12c	SPAC26F1.12c	conserved eukaryotic protein [Source:PomBase Gene ID;Acc:SPAC26F1.12c]	158	49	10	0	1	231	10	15	174	8	79	8	4	0	0	87	15	9	88	51
SPAC26H5.02c	SPAC26H5.02c	DNA replication ATPase (predicted) [Source:PomBase Gene ID;Acc:SPAC26H5.02c]	42	20	0	7	3	40	1	15	51	3	166	22	3	12	1	153	15	52	200	132
SPAC26H5.03	pcf2	CAF assembly factor (CAF-1) complex subunit B, Pcf2 [Source:PomBase Gene ID;Acc:SPAC26H5.03]	58	12	0	3	19	68	2	13	18	1	112	10	5	43	20	153	41	29	55	49
SPAC26H5.04	SPAC26H5.04	vacuolar import and degradation protein Vid28 (predicted) [Source:PomBase Gene ID;Acc:SPAC26H5.04]	197	105	15	17	20	351	40	179	23	6	137	11	11	9	2	126	25	122	18	5
SPAC26H5.07c	SPAC26H5.07c	seven transmembrane receptor protein (predicted) [Source:PomBase Gene ID;Acc:SPAC26H5.07c]	149	109	317	51	35	269	86	272	376	21	0	2	1	0	0	1	1	1	3	0
SPAC26H5.08c	bgl2	glucan beta-glucosidase Bgl2 (predicted) [Source:PomBase Gene ID;Acc:SPAC26H5.08c]	85	13	1	0	0	83	3	6	103	1	211	30	3	0	2	240	37	93	304	167
SPAC26H5.09c	SPAC26H5.09c	gfo/idh/mocA family oxidoreductase (predicted) [Source:PomBase Gene ID;Acc:SPAC26H5.09c]	1332	495	68	90	32	2440	254	388	924	89	948	117	31	55	27	1097	307	259	770	492
SPAC26H5.10c	tif51	translation elongation factor eIF5A (predicted) [Source:PomBase Gene ID;Acc:SPAC26H5.10c]	192	68	0	16	0	418	10	29	77	7	0	0	0	0	0	0	0	0	0	0
SPAC27D7.03c	mei2	RNA-binding protein involved in meiosis Mei2 [Source:PomBase Gene ID;Acc:SPAC27D7.03c]	156	69	1	0	0	271	1	37	112	1	333	24	6	10	0	453	56	84	299	92
SPAC27D7.04	omt2	4-alpha-hydroxytetrahydrobiopterin dehydratase (predicted) [Source:PomBase Gene ID;Acc:SPAC27D7.04]	103	20	0	0	1	107	18	34	92	2	159	31	0	2	0	157	15	56	191	43
SPAC27D7.06	SPAC27D7.06	electron transfer flavoprotein alpha subunit (predicted) [Source:PomBase Gene ID;Acc:SPAC27D7.06]	86	29	0	3	0	203	8	41	22	6	17	0	0	0	0	23	1	9	3	19
SPAC27D7.10c	NA	NA	341	147	36	20	13	633	97	94	121	15	300	39	18	11	16	309	114	89	117	68
SPAC27D7.11c	SPAC27D7.11c	But2 family protein [Source:PomBase Gene ID;Acc:SPAC27D7.11c]	143	59	45	0	0	314	28	65	302	10	0	0	0	0	0	0	0	0	0	0
SPAC27D7.12c	but1	neddylation pathway protein But1 [Source:PomBase Gene ID;Acc:SPAC27D7.12c]	211	94	12	17	40	318	36	41	59	6	135	19	15	25	28	145	18	25	42	38
SPAC27D7.13c	ssm4	p150-Glued [Source:PomBase Gene ID;Acc:SPAC27D7.13c]	6	1	0	1	1	6	1	2	5	1	0	1	0	0	0	0	1	0	0	0
SPAC27E2.02	SPAC27E2.02	IMPACT homolog, translational regulator (predicted) [Source:PomBase Gene ID;Acc:SPAC27E2.02]	472	305	13	19	9	889	390	114	131	11	106	1	10	6	7	126	16	28	82	72
SPAC27F1.03c	uch1	ubiquitin C-terminal hydrolase Uch1 [Source:PomBase Gene ID;Acc:SPAC27F1.03c]	132	57	2	2	1	268	9	123	65	24	119	43	2	0	2	106	6	98	79	79
SPAC27F1.05c	SPAC27F1.05c	aminotransferase class-III, unknown specificty [Source:PomBase Gene ID;Acc:SPAC27F1.05c]	327	116	4	6	1	682	42	38	97	7	243	3	1	1	4	278	3	38	144	52
SPAC27F1.06c	SPAC27F1.06c	FKBP-type peptidyl-prolyl cis-trans isomerase (predicted) [Source:PomBase Gene ID;Acc:SPAC27F1.06c]	242	57	0	10	54	435	26	65	118	10	0	0	0	0	0	0	0	1	1	0
SPAC29A4.05	cam2	myosin I light chain Cam2 [Source:PomBase Gene ID;Acc:SPAC29A4.05]	117	54	0	25	8	201	12	33	75	13	68	29	4	9	2	103	19	24	64	23
SPAC29A4.06c	SPAC29A4.06c	human CCDC55 ortholog [Source:PomBase Gene ID;Acc:SPAC29A4.06c]	27	5	7	8	10	34	2	1	3	1	0	0	0	0	0	0	0	0	0	0
SPAC29A4.10	rrn5	RNA polymerase I upstream activation factor complex subunit Rrn5 [Source:PomBase Gene ID;Acc:SPAC29A4.10]	337	132	69	32	8	468	51	67	190	18	0	0	0	0	0	0	0	0	0	0
SPAC29A4.11	rga3	Rho-type GTPase activating protein Rga3 [Source:PomBase Gene ID;Acc:SPAC29A4.11]	537	217	164	143	157	945	53	299	242	45	333	83	84	101	79	320	64	173	182	359
SPAC29A4.13	SPAC29A4.13	urease accessory protein UreF (predicted) [Source:PomBase Gene ID;Acc:SPAC29A4.13]	272	137	32	1	6	452	22	21	40	5	222	92	30	0	1	250	19	31	47	4
SPAC29A4.14c	SPAC29A4.14c	peroxin-3 peroxisome import protein (predicted) [Source:PomBase Gene ID;Acc:SPAC29A4.14c]	110	29	12	0	2	198	5	1	0	1	13	1	2	0	1	24	0	1	0	0
SPAC29A4.17c	SPAC29A4.17c	mitocondrial FUN14 family protein [Source:PomBase Gene ID;Acc:SPAC29A4.17c]	67	32	3	20	1	181	7	4	57	2	126	16	6	14	0	142	15	23	131	15
SPAC29A4.19c	cta5	Ca2+/Mn2+ transporting P-type ATPase P5 type Cta5 [Source:PomBase Gene ID;Acc:SPAC29A4.19c]	188	53	15	10	13	204	19	23	214	4	270	47	28	25	13	387	42	47	482	283
SPAC29B12.02c	set2	histone lysine methyltransferase Set2 [Source:PomBase Gene ID;Acc:SPAC29B12.02c]	133	93	23	3	1	256	51	132	334	24	0	0	0	0	0	0	0	0	0	0
SPAC29B12.03	spd1	ribonucleotide reductase (RNR) inhibitor [Source:PomBase Gene ID;Acc:SPAC29B12.03]	920	698	303	188	235	1670	1084	898	2975	298	734	1002	234	164	106	806	1340	628	2775	2811
SPAC29B12.05c	SPAC29B12.05c	mitochondrial S-adenosylmethionine-dependent methyltransferase (predicted) [Source:PomBase Gene ID;Acc:SPAC29B12.05c]	99	30	7	6	1	289	21	35	65	13	47	2	1	0	0	38	15	18	19	33
SPAC29B12.06c	rcd1	RNA-binding protein, CCR4-NOT complex subunit Rcd1 [Source:PomBase Gene ID;Acc:SPAC29B12.06c]	160	96	404	102	13	281	25	1	284	8	137	270	306	63	17	212	9	12	276	109
SPAC29B12.08	clr5	Clr5 protein [Source:PomBase Gene ID;Acc:SPAC29B12.08]	84	13	28	4	0	183	75	0	1	8	42	31	31	1	2	135	89	2	0	0
SPAC29B12.10c	pgt1	glutathione transporter Pgt1 [Source:PomBase Gene ID;Acc:SPAC29B12.10c]	164	43	2	0	0	120	22	20	75	2	353	48	6	1	10	419	121	41	299	96
SPAC29B12.12	SPAC29B12.12	helper of TIM (predicted) [Source:PomBase Gene ID;Acc:SPAC29B12.12]	775	293	95	23	7	1332	60	186	1092	70	697	74	113	38	24	855	131	131	1064	483
SPAC29B12.14c	SPAC29B12.14c	purine transporter (predicted) [Source:PomBase Gene ID;Acc:SPAC29B12.14c]	358	131	3	7	0	705	32	81	460	10	342	47	4	9	8	444	57	96	567	200
SPAC29E6.01	pof11	F-box protein Pof11 [Source:PomBase Gene ID;Acc:SPAC29E6.01]	161	77	10	5	29	261	12	29	74	1	11	12	2	1	10	19	1	6	2	6
SPAC29E6.05c	mxr1	peptide methionine sulfoxide reductase Mxr1 (predicted) [Source:PomBase Gene ID;Acc:SPAC29E6.05c]	114	73	17	2	0	218	11	45	144	4	145	7	10	0	8	171	12	38	135	60
SPAC29E6.09	SPAC29E6.09	sequence orphan [Source:PomBase Gene ID;Acc:SPAC29E6.09]	400	132	159	3	13	745	83	178	510	24	369	28	73	23	14	372	82	148	514	220
SPAC2C4.07c	SPAC2C4.07c	ribonuclease II (RNB) family (predicted) [Source:PomBase Gene ID;Acc:SPAC2C4.07c]	182	44	6	0	0	227	20	43	40	3	145	4	1	4	0	148	16	28	22	27
SPAC2C4.10c	SPAC2C4.10c	sequence orphan [Source:PomBase Gene ID;Acc:SPAC2C4.10c]	165	39	5	26	0	219	18	53	14	3	123	8	4	15	3	113	26	42	13	10
SPAC2C4.14c	ppk11	PAK-related kinase Ppk11 [Source:PomBase Gene ID;Acc:SPAC2C4.14c]	131	69	1	11	2	260	13	6	6	3	176	0	9	11	1	194	24	7	0	7
SPAC2C4.15c	ubx2	UBX domain protein Ubx2 [Source:PomBase Gene ID;Acc:SPAC2C4.15c]	73	17	0	5	3	78	5	6	5	1	0	0	0	0	0	0	0	0	0	0
SPAC2E12.03c	SPAC2E12.03c	PQ loop protein [Source:PomBase Gene ID;Acc:SPAC2E12.03c]	52	19	0	0	14	91	9	7	53	5	90	3	0	1	19	127	25	12	140	76
SPAC2E1P3.02c	amt3	ammonium transporter Amt3 [Source:PomBase Gene ID;Acc:SPAC2E1P3.02c]	126	63	3	2	40	230	6	39	69	5	73	6	1	6	30	79	14	15	55	18
SPAC2E1P3.04	cao1	copper amine oxidase Cao1 [Source:PomBase Gene ID;Acc:SPAC2E1P3.04]	65	3	3	0	0	46	0	4	39	1	922	111	60	9	17	987	143	128	853	607
SPAC2E1P5.02c	mug109	Rab GTPase binding protein upregulated in meiosis II (predicted) [Source:PomBase Gene ID;Acc:SPAC2E1P5.02c]	129	55	5	12	0	189	8	12	173	4	16	7	0	4	0	8	20	4	25	9
SPAC2E1P5.03	SPAC2E1P5.03	DNAJ domain protein Erj5 (predicted) [Source:PomBase Gene ID;Acc:SPAC2E1P5.03]	933	433	46	62	4	1883	120	264	469	55	0	0	0	0	0	4	0	4	0	0
SPAC2F3.05c	SPAC2F3.05c	xylose and arabinose reductase (predicted) [Source:PomBase Gene ID;Acc:SPAC2F3.05c]	108	40	13	60	2	79	8	31	24	1	1	1	0	2	0	1	0	0	0	0
SPAC2F3.07c	SPAC2F3.07c	sequence orphan [Source:PomBase Gene ID;Acc:SPAC2F3.07c]	92	47	33	70	89	186	15	16	63	3	169	46	31	50	25	79	13	15	123	15
SPAC2F3.08	sut1	alpha-glucoside transporter Sut1 [Source:PomBase Gene ID;Acc:SPAC2F3.08]	367	139	56	14	22	535	26	14	35	4	266	127	38	31	11	348	5	9	7	0
SPAC2F3.11	SPAC2F3.11	exopolyphosphatase (predicted) [Source:PomBase Gene ID;Acc:SPAC2F3.11]	81	13	0	8	1	154	5	0	0	1	72	0	0	0	0	73	1	8	6	0
SPAC2F7.04	pmc2	mediator complex subunit Pmc2/Med1 [Source:PomBase Gene ID;Acc:SPAC2F7.04]	225	69	2	8	0	450	335	23	16	7	0	0	0	0	0	0	3	0	0	0
SPAC2F7.09c	SPAC2F7.09c	mitochondrial GTPase related protein (prediected) [Source:PomBase Gene ID;Acc:SPAC2F7.09c]	218	118	64	25	6	521	39	160	811	65	178	113	49	16	25	239	33	89	745	552
SPAC2F7.17	SPAC2F7.17	mitochondrial peptide chain release factor (predicted) [Source:PomBase Gene ID;Acc:SPAC2F7.17]	33	2	1	1	0	78	5	0	48	1	30	2	0	0	0	33	2	5	39	21
SPAC2G11.04	SPAC2G11.04	RNA-binding protein, G-patch type (predicted) [Source:PomBase Gene ID;Acc:SPAC2G11.04]	281	97	19	21	0	493	22	19	41	7	128	21	3	5	0	130	7	8	32	28
SPAC2G11.05c	SPAC2G11.05c	BRO1 domain protein (predicted) [Source:PomBase Gene ID;Acc:SPAC2G11.05c]	319	153	14	26	79	548	125	224	340	51	70	8	0	2	8	81	16	70	110	67
SPAC2G11.07c	ptc3	protein phosphatase 2c homolog 3 [Source:PomBase Gene ID;Acc:SPAC2G11.07c]	137	49	1	0	0	190	32	17	0	1	135	2	0	3	0	150	56	12	0	0
SPAC2G11.13	atg22	vacuolar amino acid efflux transporter Atg22 [Source:PomBase Gene ID;Acc:SPAC2G11.13]	234	79	247	1	50	377	33	156	111	10	117	4	110	5	17	153	45	76	84	56
SPAC2H10.01	SPAC2H10.01	transcription factor, zf-fungal binuclear cluster type (predicted) [Source:PomBase Gene ID;Acc:SPAC2H10.01]	483	324	238	372	245	942	78	470	2750	257	628	584	150	343	185	659	183	446	3370	2403
SPAC30.04c	abc4	glutathione S-conjugate-exporting ATPase Abc4 [Source:PomBase Gene ID;Acc:SPAC30.04c]	222	48	5	0	0	384	0	4	9	1	96	0	3	1	1	89	0	2	3	0
SPAC30C2.05	erv14	cornichon family protein Erv14 (predicted) [Source:PomBase Gene ID;Acc:SPAC30C2.05]	93	32	0	0	0	191	16	0	0	1	0	0	0	0	0	0	0	0	0	0
SPAC30C2.08	SPAC30C2.08	conserved fungal protein [Source:PomBase Gene ID;Acc:SPAC30C2.08]	872	434	349	6	4	1429	38	16	35	11	266	39	79	5	0	249	6	9	9	0
SPAC30D11.01c	SPAC30D11.01c	alpha-glucosidase (predicted) [Source:PomBase Gene ID;Acc:SPAC30D11.01c]	441	117	198	10	11	707	18	62	152	14	2	2	2	0	0	0	1	0	0	0
SPAC30D11.02c	SPAC30D11.02c	sequence orphan [Source:PomBase Gene ID;Acc:SPAC30D11.02c]	258	147	4	1	2	442	35	102	323	30	190	28	8	0	1	269	51	90	322	200
SPAC30D11.04c	nup124	nucleoporin Nup124 [Source:PomBase Gene ID;Acc:SPAC30D11.04c]	142	27	4	1	4	177	17	4	6	1	0	0	0	0	0	0	0	0	0	0
SPAC30D11.05	aps3	AP-3 adaptor complex subunit Aps3 (predicted) [Source:PomBase Gene ID;Acc:SPAC30D11.05]	57	4	0	4	1	137	2	6	0	1	63	8	14	5	0	62	4	3	3	8
SPAC30D11.06c	SPAC30D11.06c	DUF300 family protein [Source:PomBase Gene ID;Acc:SPAC30D11.06c]	167	53	124	8	8	295	34	208	165	6	67	16	57	1	1	105	18	106	51	15
SPAC30D11.07	nth1	DNA endonuclease III [Source:PomBase Gene ID;Acc:SPAC30D11.07]	80	16	3	5	17	144	3	9	6	5	79	1	0	7	19	121	9	3	9	10
SPAC30D11.09	cwf19	complexed with Cdc5 protein Cwf19 [Source:PomBase Gene ID;Acc:SPAC30D11.09]	166	58	0	8	4	253	69	193	135	3	52	1	1	2	2	33	19	84	31	3
SPAC30D11.11	SPAC30D11.11	Haemolysin-III family protein (predicted) [Source:PomBase Gene ID;Acc:SPAC30D11.11]	69	58	50	17	11	96	15	55	238	18	141	318	74	19	8	129	125	154	627	423
SPAC30D11.14c	SPAC30D11.14c	RNA-binding protein (predicted) [Source:PomBase Gene ID;Acc:SPAC30D11.14c]	88	38	8	2	0	199	70	61	13	3	139	13	5	3	5	139	76	42	61	51
SPAC31A2.09c	apm4	AP-2 adaptor complex subunit Apm4 (predicted) [Source:PomBase Gene ID;Acc:SPAC31A2.09c]	7	21	74	83	61	12	0	27	88	2	505	3412	2282	2899	3238	670	207	1198	4653	2263
SPAC31A2.14	bun107	WD repeat protein, human WDR48 family Bun107 [Source:PomBase Gene ID;Acc:SPAC31A2.14]	371	187	48	0	4	681	1641	123	5	3	0	0	0	0	0	0	0	0	0	0
SPAC31A2.15c	dcc1	Ctf18 RFC-like complex subunit Dcc1 [Source:PomBase Gene ID;Acc:SPAC31A2.15c]	105	23	3	1	2	231	15	13	60	1	15	0	0	0	0	24	4	0	3	0
SPAC31G5.07	dni1	tetraspan protein Dni1 [Source:PomBase Gene ID;Acc:SPAC31G5.07]	85	35	0	0	0	114	14	4	45	6	23	1	0	0	0	21	34	1	9	13
SPAC31G5.10	eta2	Myb family protein Eta2 [Source:PomBase Gene ID;Acc:SPAC31G5.10]	299	138	16	97	6	621	70	173	266	16	265	29	16	86	7	294	74	190	224	123
SPAC31G5.14	gcv1	glycine decarboxylase T subunit (predicted) [Source:PomBase Gene ID;Acc:SPAC31G5.14]	102	66	1	1	1	168	11	10	16	1	128	1	0	1	0	78	13	14	8	4
SPAC31G5.17c	rps1001	40S ribosomal protein S10 (predicted) [Source:PomBase Gene ID;Acc:SPAC31G5.17c]	59	16	0	5	0	125	26	10	1	1	52	0	1	0	2	66	12	0	0	0
SPAC31G5.18c	sde2	silencing defective protein Sde2 [Source:PomBase Gene ID;Acc:SPAC31G5.18c]	43	21	12	0	0	108	13	0	0	1	0	0	0	0	0	0	0	0	0	0
SPAC31G5.19	SPAC31G5.19	ATPase with bromodomain protein (predicted) [Source:PomBase Gene ID;Acc:SPAC31G5.19]	12	1	0	0	1	15	0	0	0	1	0	0	0	0	0	0	0	0	0	0
SPAC323.03c	SPAC323.03c	sequence orphan [Source:PomBase Gene ID;Acc:SPAC323.03c]	255	108	3	9	0	433	41	11	14	1	240	4	15	1	5	371	51	20	16	5
SPAC328.05	SPAC328.05	RNA-binding protein involved in export of mRNAs (predicted) [Source:PomBase Gene ID;Acc:SPAC328.05]	91	45	19	22	100	151	11	89	18	6	117	11	28	20	78	123	14	161	30	62
SPAC328.09	SPAC328.09	mitochondrial 2-oxoadipate and 2-oxoglutarate transporter (predicted) [Source:PomBase Gene ID;Acc:SPAC328.09]	120	61	3	0	1	226	19	24	65	7	39	0	0	0	1	29	11	3	35	20
SPAC328.10c	rps502	40S ribosomal protein S5 (predicted) [Source:PomBase Gene ID;Acc:SPAC328.10c]	24	8	7	0	1	34	2	4	0	1	18	35	5	0	0	26	16	3	2	4
SPAC32A11.01	mug8	conserved fungal protein [Source:PomBase Gene ID;Acc:SPAC32A11.01]	34	7	1	3	53	46	1	17	4	1	91	16	5	4	73	89	11	57	20	34
SPAC32A11.02c	SPAC32A11.02c	conserved fungal protein [Source:PomBase Gene ID;Acc:SPAC32A11.02c]	229	148	1	10	8	428	45	46	169	19	234	17	7	10	12	289	60	41	193	198
SPAC32A11.03c	phx1	homeobox transcription factor Phx1 [Source:PomBase Gene ID;Acc:SPAC32A11.03c]	488	135	31	6	3	715	7	44	0	9	40	5	2	0	0	48	2	2	0	0
SPAC343.04c	SPAC343.04c	WD repeat protein, human WDR26 family, ubiquitin ligase complex subunit (predicted) [Source:PomBase Gene ID;Acc:SPAC343.04c]	430	176	21	7	11	751	69	27	2	3	20	3	0	0	0	39	9	1	2	1
SPAC343.06c	SPAC343.06c	phospholipid scramblase (predicted) [Source:PomBase Gene ID;Acc:SPAC343.06c]	130	72	13	0	5	295	28	53	74	14	136	9	20	3	1	147	12	35	98	120
SPAC343.07	mug28	RNA-binding protein Mug28 [Source:PomBase Gene ID;Acc:SPAC343.07]	29	4	2	0	0	35	1	5	47	1	128	8	1	8	6	127	30	40	216	75
SPAC343.11c	msc1	multi-copy suppressor of Chk1 [Source:PomBase Gene ID;Acc:SPAC343.11c]	98	64	91	107	62	230	48	87	333	31	92	20	63	92	49	121	11	78	302	267
SPAC343.12	rds1	conserved fungal protein [Source:PomBase Gene ID;Acc:SPAC343.12]	71	29	0	0	8	100	0	18	51	6	73	2	0	0	3	77	12	12	46	65
SPAC343.18	rfp2	SUMO-targeted ubiquitin-protein ligase subunit Rfp2 [Source:PomBase Gene ID;Acc:SPAC343.18]	150	61	21	15	3	300	20	15	232	12	80	8	9	1	5	62	8	12	158	92
SPAC3A11.03	SPAC3A11.03	methyltransferase (predicted) [Source:PomBase Gene ID;Acc:SPAC3A11.03]	1	1	2	0	0	4	5	0	4	1	208	687	256	79	24	269	1817	80	736	642
SPAC3A11.04	SPAC3A11.04	seipin homolog [Source:PomBase Gene ID;Acc:SPAC3A11.04]	225	89	3	0	0	359	0	0	0	3	16	1	2	0	0	37	2	0	0	10
SPAC3A11.06	mvp1	sorting nexin Mvp1 (predicted) [Source:PomBase Gene ID;Acc:SPAC3A11.06]	391	161	8	2	21	802	82	118	188	19	387	69	12	2	21	468	122	134	219	138
SPAC3A11.09	sod22	plasma membrane alkali metal cation/H+ antiporter Sod22 [Source:PomBase Gene ID;Acc:SPAC3A11.09]	66	11	1	0	1	87	2	4	3	2	0	0	0	0	0	0	1	0	1	0
SPAC3A12.03c	meu34	ubiquitin-protein ligase E3 Meu34 (predicted) [Source:PomBase Gene ID;Acc:SPAC3A12.03c]	165	77	2	0	0	288	4	47	175	11	105	2	5	0	0	124	17	38	158	103
SPAC3A12.08	SPAC3A12.08	conserved fungal protein [Source:PomBase Gene ID;Acc:SPAC3A12.08]	213	71	122	19	48	357	21	89	177	11	218	30	139	28	95	225	51	109	239	75
SPAC3C7.01c	SPAC3C7.01c	inositol polyphosphate phosphatase (predicted) [Source:PomBase Gene ID;Acc:SPAC3C7.01c]	111	19	20	0	23	114	23	140	695	17	116	17	17	2	13	136	76	166	981	393
SPAC3C7.02c	pil2	meiotic eisosome protein Pil2 [Source:PomBase Gene ID;Acc:SPAC3C7.02c]	187	81	63	7	1	397	97	67	148	4	84	26	18	3	0	128	70	34	55	22
SPAC3C7.07c	SPAC3C7.07c	arginine-tRNA protein transferase (predicted) [Source:PomBase Gene ID;Acc:SPAC3C7.07c]	255	93	27	7	1	339	24	31	5	4	39	7	4	0	1	84	11	12	0	10
SPAC3C7.09	set8	lysine methyltransferase Set8 (predicted) [Source:PomBase Gene ID;Acc:SPAC3C7.09]	38	16	0	0	10	58	4	4	20	1	22	8	0	0	3	29	7	3	16	17
SPAC3C7.10	pex13	peroxin 13 (predicted) [Source:PomBase Gene ID;Acc:SPAC3C7.10]	233	79	38	2	16	399	5	9	8	4	127	7	14	1	9	122	11	1	1	2
SPAC3C7.12	tip1	CLIP170 family protein Tip1 [Source:PomBase Gene ID;Acc:SPAC3C7.12]	192	95	62	0	0	361	39	43	7	2	0	0	0	0	0	1	0	0	0	0
SPAC3F10.02c	trk1	potassium ion transporter Trk1 [Source:PomBase Gene ID;Acc:SPAC3F10.02c]	122	31	5	0	1	194	24	161	105	4	56	2	5	0	1	111	9	148	102	55
SPAC3F10.05c	mug113	T5orf172 family protein [Source:PomBase Gene ID;Acc:SPAC3F10.05c]	191	50	61	18	32	372	7	29	61	6	157	7	33	8	13	167	18	26	30	30
SPAC3F10.09	SPAC3F10.09	1-(5-phosphoribosyl)-5-[(5-phosphoribosylamino) methylideneamino]imidazole-4-carboxamide isomerase (predicted) [Source:PomBase Gene ID;Acc:SPAC3F10.09]	90	33	43	15	2	163	75	0	0	2	70	62	16	6	0	81	50	2	0	7
SPAC3F10.11c	abc2	glutathione S-conjugate-exporting ATPase Abc2 [Source:PomBase Gene ID;Acc:SPAC3F10.11c]	240	96	2	1	1	409	13	43	82	6	8	0	0	0	0	7	2	1	4	1
SPAC3F10.13	ucp6	UBA domain protein Ucp6 [Source:PomBase Gene ID;Acc:SPAC3F10.13]	174	96	90	748	908	253	10	335	583	46	2	0	3	21	4	0	0	3	4	2
SPAC3F10.15c	spo12	Spo12 family protein [Source:PomBase Gene ID;Acc:SPAC3F10.15c]	244	106	1	0	73	408	5	28	46	8	0	0	0	0	1	0	0	0	1	1
SPAC3F10.18c	rpl4102	60S ribosomal protein L41 (predicted) [Source:PomBase Gene ID;Acc:SPAC3F10.18c]	108	41	2	0	0	229	31	33	108	1	90	1	0	0	0	89	26	38	105	8
SPAC3G6.01	hrp3	ATP-dependent DNA helicase Hrp3 [Source:PomBase Gene ID;Acc:SPAC3G6.01]	107	105	30	1	0	169	102	27	556	28	75	229	39	5	0	100	158	5	485	361
SPAC3G6.03c	SPAC3G6.03c	Maf-like protein [Source:PomBase Gene ID;Acc:SPAC3G6.03c]	313	156	247	168	116	491	71	83	680	51	326	160	184	113	101	335	60	118	904	393
SPAC3G6.04	rnp24	RNA-binding protein Rnp24 [Source:PomBase Gene ID;Acc:SPAC3G6.04]	171	52	24	1	11	316	29	13	116	12	232	34	17	0	15	278	72	21	183	117
SPAC3G6.05	SPAC3G6.05	Mpv17/PMP22 family protein 1 (predicted) [Source:PomBase Gene ID;Acc:SPAC3G6.05]	765	474	473	52	28	1421	76	385	4070	143	733	668	336	49	35	752	130	340	3584	1272
SPAC3G6.11	chl1	ATP-dependent DNA helicase Chl1 (predicted) [Source:PomBase Gene ID;Acc:SPAC3G6.11]	192	58	4	0	2	341	22	40	66	1	229	12	0	4	2	274	25	38	71	33
SPAC3G6.13c	rpl4101	60S ribosomal protein L41 [Source:PomBase Gene ID;Acc:SPAC3G6.13c]	68	30	2	59	68	125	4	28	131	1	180	71	7	90	110	192	43	36	317	51
SPAC3G9.01	nsk1	Clp1-interacting protein Nsk1 [Source:PomBase Gene ID;Acc:SPAC3G9.01]	292	57	175	8	19	585	55	44	95	8	178	12	72	0	14	159	8	38	78	23
SPAC3G9.05	SPAC3G9.05	GTPase activating protein (predicted) [Source:PomBase Gene ID;Acc:SPAC3G9.05]	102	43	0	0	12	208	26	20	6	3	160	27	9	3	0	170	20	22	5	37
SPAC3G9.07c	hos2	histone deacetylase (class I) Hos2 [Source:PomBase Gene ID;Acc:SPAC3G9.07c]	197	57	0	1	1	370	506	90	2	4	85	2	0	0	1	124	390	43	0	0
SPAC3G9.11c	SPAC3G9.11c	pyruvate decarboxylase (predicted) [Source:PomBase Gene ID;Acc:SPAC3G9.11c]	971	2525	1174	1588	1657	2106	4844	1646	2431	95	165	459	202	219	447	178	388	314	201	294
SPAC3H1.03	mug151	mouse transcriptional regulator, HCNGP-like (predicted) [Source:PomBase Gene ID;Acc:SPAC3H1.03]	200	92	48	32	27	340	51	49	245	14	169	48	12	40	29	156	46	59	231	84
SPAC3H1.05	SPAC3H1.05	CAAX prenyl protease (predicted) [Source:PomBase Gene ID;Acc:SPAC3H1.05]	154	31	6	8	3	241	11	76	193	2	495	65	28	9	14	593	122	338	668	191
SPAC3H1.06c	SPAC3H1.06c	membrane transporter (predicted) [Source:PomBase Gene ID;Acc:SPAC3H1.06c]	155	48	26	14	3	208	28	51	75	7	0	0	0	0	0	2	0	1	1	1
SPAC3H1.07	aru1	arginase Aru1 [Source:PomBase Gene ID;Acc:SPAC3H1.07]	163	50	1	9	4	326	34	33	153	7	208	30	7	3	0	202	61	33	185	135
SPAC3H1.08c	SPAC3H1.08c	DUF1640 family protein [Source:PomBase Gene ID;Acc:SPAC3H1.08c]	87	35	0	1	0	125	5	8	0	2	0	0	0	0	0	0	0	0	0	0
SPAC3H1.13	ppk13	serine/threonine protein kinase Ppk13 (predicted) [Source:PomBase Gene ID;Acc:SPAC3H1.13]	10	4	1	0	0	5	0	1	17	3	96	11	0	0	6	113	28	18	152	89
SPAC3H1.14	SPAC3H1.14	cytoplasmic vesicle protein, Vid24 family (predicted) [Source:PomBase Gene ID;Acc:SPAC3H1.14]	181	67	0	8	1	219	16	55	141	5	212	30	5	2	2	220	55	58	164	104
SPAC3H5.04	aar2	U5 snRNP-associated protein Aar2 (predicted) [Source:PomBase Gene ID;Acc:SPAC3H5.04]	127	54	3	6	0	213	18	47	60	5	107	4	1	2	0	126	30	36	74	40
SPAC3H5.08c	SPAC3H5.08c	WD repeat protein, human WDR44 family [Source:PomBase Gene ID;Acc:SPAC3H5.08c]	84	31	65	7	0	149	5	2	1	2	62	16	34	2	0	66	10	0	0	0
SPAC3H8.03	img2	mitochondrial ribosomal protein subunit Img2 (predicted) [Source:PomBase Gene ID;Acc:SPAC3H8.03]	220	95	6	22	58	442	82	44	348	16	2	0	0	0	1	3	0	0	7	1
SPAC3H8.07c	pac10	prefoldin subunit 3 Pac10 (predicted) [Source:PomBase Gene ID;Acc:SPAC3H8.07c]	345	45	1	1	63	619	69	48	27	1	199	7	5	0	22	210	22	36	27	11
SPAC3H8.08c	SPAC3H8.08c	transcription factor (predicted) [Source:PomBase Gene ID;Acc:SPAC3H8.08c]	138	40	59	27	44	235	20	107	203	19	199	24	57	23	15	208	96	106	249	503
SPAC3H8.09c	nab3	poly(A) binding protein Nab3 (predicted) [Source:PomBase Gene ID;Acc:SPAC3H8.09c]	173	113	99	81	233	416	30	33	24	7	108	60	67	40	80	127	31	12	37	22
SPAC458.02c	SPAC458.02c	mRNP complex (predicted) [Source:PomBase Gene ID;Acc:SPAC458.02c]	75	62	25	34	2	158	10	152	16	1	1	0	0	0	0	1	0	0	0	0
SPAC458.04c	dli1	dynein intermediate light chain Dli1/Dil1 [Source:PomBase Gene ID;Acc:SPAC458.04c]	344	196	41	2	12	639	115	286	521	28	197	122	23	7	10	253	46	209	288	146
SPAC4A8.02c	SPAC4A8.02c	conserved protein, UPF0047 family [Source:PomBase Gene ID;Acc:SPAC4A8.02c]	201	102	0	11	45	422	35	25	182	16	161	4	1	0	28	174	42	48	129	155
SPAC4A8.06c	SPAC4A8.06c	esterase/lipase (predicted) [Source:PomBase Gene ID;Acc:SPAC4A8.06c]	131	57	141	8	0	186	39	57	30	1	81	34	87	15	2	69	12	51	16	24
SPAC4A8.07c	SPAC4A8.07c	sphingoid long chain base kinase (predicted) [Source:PomBase Gene ID;Acc:SPAC4A8.07c]	202	97	20	20	4	417	24	302	531	26	135	7	17	21	1	181	35	172	394	190
SPAC4A8.09c	cwf21	complexed with Cdc5 protein Cwf21 [Source:PomBase Gene ID;Acc:SPAC4A8.09c]	78	17	5	0	0	90	4	7	11	3	0	0	0	0	0	0	0	0	0	0
SPAC4A8.14	SPAC4A8.14	ribose-phosphate pyrophosphokinase (predicted) [Source:PomBase Gene ID;Acc:SPAC4A8.14]	134	41	28	5	0	153	25	43	27	3	149	5	32	5	1	182	74	39	24	32
SPAC4C5.01	SPAC4C5.01	haloacid dehalogenase-like hydrolase [Source:PomBase Gene ID;Acc:SPAC4C5.01]	348	97	6	6	7	616	54	68	715	40	0	0	0	0	0	2	0	0	1	0
SPAC4C5.02c	ryh1	GTPase Ryh1 [Source:PomBase Gene ID;Acc:SPAC4C5.02c]	397	184	207	14	7	803	503	251	509	10	908	350	520	87	15	1479	2434	547	1078	416
SPAC4D7.11	dsc4	conserved fungal protein [Source:PomBase Gene ID;Acc:SPAC4D7.11]	103	20	0	2	65	138	32	6	18	3	147	15	1	0	110	186	194	8	17	24
SPAC4F10.08	mug126	sequence orphan [Source:PomBase Gene ID;Acc:SPAC4F10.08]	152	218	230	29	12	339	134	20	58	2	195	575	165	39	12	186	112	6	76	59
SPAC4F10.11	spn1	septin Spn1 [Source:PomBase Gene ID;Acc:SPAC4F10.11]	72	28	4	0	2	214	5	13	10	3	0	0	0	0	0	0	0	0	0	0
SPAC4F10.17	SPAC4F10.17	conserved fungal protein [Source:PomBase Gene ID;Acc:SPAC4F10.17]	92	50	1	10	12	268	11	51	149	7	239	18	4	21	15	249	50	92	222	113
SPAC4F8.08	mug114	sequence orphan [Source:PomBase Gene ID;Acc:SPAC4F8.08]	214	107	0	2	0	337	40	34	83	9	143	15	8	1	0	165	60	22	48	55
SPAC4F8.10c	stg1	SM22/transgelin-like actin modulating protein Stg1 [Source:PomBase Gene ID;Acc:SPAC4F8.10c]	168	14	4	0	10	214	4	46	70	1	235	31	12	12	5	334	29	69	141	99
SPAC4G8.03c	SPAC4G8.03c	RNA-binding protein (predicted) [Source:PomBase Gene ID;Acc:SPAC4G8.03c]	229	81	4	0	3	326	21	22	1	4	161	20	2	1	0	157	6	12	0	1
SPAC4G8.04	SPAC4G8.04	GTPase activating protein (predicted) [Source:PomBase Gene ID;Acc:SPAC4G8.04]	131	48	12	1	23	223	75	295	438	11	175	65	14	0	31	198	352	392	528	278
SPAC4G8.05	ppk14	serine/threonine protein kinase Ppk14 (predicted) [Source:PomBase Gene ID;Acc:SPAC4G8.05]	97	24	0	0	4	170	7	1	4	2	91	3	1	3	1	101	17	15	3	4
SPAC4G8.08	SPAC4G8.08	mitochondrial iron ion transporter (predicted) [Source:PomBase Gene ID;Acc:SPAC4G8.08]	242	101	22	31	11	462	45	255	637	58	123	18	0	6	4	148	42	127	406	163
SPAC4G9.06c	chz1	histone chaperone Chz1 (predicted) [Source:PomBase Gene ID;Acc:SPAC4G9.06c]	121	31	0	1	0	165	3	86	26	2	162	11	1	0	0	187	19	100	37	0
SPAC4G9.10	arg3	ornithine carbamoyltransferase Arg3 [Source:PomBase Gene ID;Acc:SPAC4G9.10]	36	15	0	3	0	38	47	7	0	1	10	13	0	0	0	10	20	0	0	0
SPAC4G9.11c	cmb1	cytosine-mismatch binding protein 1 [Source:PomBase Gene ID;Acc:SPAC4G9.11c]	32	73	177	581	447	33	3	15	44	1	107	618	538	859	872	141	14	25	193	125
SPAC4G9.12	SPAC4G9.12	gluconokinase [Source:PomBase Gene ID;Acc:SPAC4G9.12]	105	42	0	19	2	153	24	71	116	6	0	0	0	0	0	0	0	0	0	0
SPAC4G9.14	SPAC4G9.14	mitochondrial Mpv17/PMP22 family protein 2 (predicted) [Source:PomBase Gene ID;Acc:SPAC4G9.14]	178	93	54	3	17	288	268	25	143	21	133	100	30	2	7	121	270	32	119	116
SPAC4G9.20c	SPAC4G9.20c	mitochondrial carrier with solute carrier repeats (predicted) [Source:PomBase Gene ID;Acc:SPAC4G9.20c]	222	65	136	22	18	397	23	102	210	10	162	20	58	9	0	133	18	65	106	46
SPAC4H3.02c	swc3	Swr1 complex subunit Swc3 [Source:PomBase Gene ID;Acc:SPAC4H3.02c]	28	5	8	3	2	36	3	57	29	1	142	66	21	11	26	213	29	343	172	97
SPAC4H3.05	srs2	ATP-dependent DNA helicase, UvrD subfamily [Source:PomBase Gene ID;Acc:SPAC4H3.05]	200	81	1	2	0	349	14	277	104	10	207	17	2	1	1	232	28	281	125	70
SPAC4H3.06	SPAC4H3.06	sequence orphan [Source:PomBase Gene ID;Acc:SPAC4H3.06]	115	49	8	2	5	187	4	15	99	2	0	0	0	0	0	0	0	0	0	0
SPAC4H3.07c	SPAC4H3.07c	protein phosphatase Fmp31 (predicted) [Source:PomBase Gene ID;Acc:SPAC4H3.07c]	257	114	30	3	95	356	32	166	739	19	494	156	28	10	76	668	132	338	1451	861
SPAC4H3.14c	SPAC4H3.14c	sequence orphan [Source:PomBase Gene ID;Acc:SPAC4H3.14c]	41	8	3	1	0	61	1	16	9	1	155	13	1	7	4	224	28	76	86	59
SPAC513.02	SPAC513.02	phosphoglycerate mutase family [Source:PomBase Gene ID;Acc:SPAC513.02]	153	78	6	5	24	358	56	37	152	18	119	21	7	0	3	137	21	15	112	102
SPAC513.03	mfm2	M-factor precursor Mfm2 [Source:PomBase Gene ID;Acc:SPAC513.03]	84	43	1	8	0	153	15	25	113	6	23	2	0	0	0	26	0	0	39	11
SPAC513.04	SPAC513.04	sequence orphan [Source:PomBase Gene ID;Acc:SPAC513.04]	220	153	18	28	27	418	33	103	191	3	0	0	0	0	0	0	0	0	0	0
SPAC521.03	SPAC521.03	short chain dehydrogenase (predicted) [Source:PomBase Gene ID;Acc:SPAC521.03]	138	33	0	1	0	231	36	19	217	7	147	7	4	0	3	170	60	46	287	32
SPAC521.05	rps802	40S ribosomal protein S8 (predicted) [Source:PomBase Gene ID;Acc:SPAC521.05]	48	4	124	81	60	98	10	8	0	1	21	0	62	45	22	29	3	10	0	0
SPAC56E4.03	SPAC56E4.03	aromatic aminotransferase (predicted) [Source:PomBase Gene ID;Acc:SPAC56E4.03]	11	3	48	40	78	11	0	1	142	5	6	18	32	25	49	8	3	0	124	53
SPAC56E4.06c	ggt2	gamma-glutamyltranspeptidase Ggt2 [Source:PomBase Gene ID;Acc:SPAC56E4.06c]	73	23	2	1	0	125	46	223	135	6	245	51	11	12	1	366	302	527	395	72
SPAC56E4.07	SPAC56E4.07	N-acetyltransferase (predicted) [Source:PomBase Gene ID;Acc:SPAC56E4.07]	151	46	140	2	0	294	130	46	15	1	86	51	354	7	5	102	437	102	56	16
SPAC56F8.05c	mug64	BAR domain protein (predicted) [Source:PomBase Gene ID;Acc:SPAC56F8.05c]	201	75	6	0	1	256	44	164	89	3	0	0	0	0	0	0	0	0	0	0
SPAC56F8.14c	mug115	sequence orphan [Source:PomBase Gene ID;Acc:SPAC56F8.14c]	82	36	9	8	11	150	10	38	246	10	330	121	30	70	27	390	147	122	1003	586
SPAC57A10.03	cyp1	cyclophilin family peptidyl-prolyl cis-trans isomerase Cyp1 [Source:PomBase Gene ID;Acc:SPAC57A10.03]	195	71	45	15	0	307	27	25	134	8	13	1	7	0	0	29	0	8	4	3
SPAC57A10.04	mug10	Rho guanine nucleotide exchange factor (predicted) [Source:PomBase Gene ID;Acc:SPAC57A10.04]	169	69	0	8	2	349	38	17	239	10	137	3	1	0	0	140	5	18	143	32
SPAC57A10.07	SPAC57A10.07	conserved protein (fungal and protazoan) [Source:PomBase Gene ID;Acc:SPAC57A10.07]	311	215	253	3	16	751	34	189	334	26	0	1	1	1	0	1	1	0	0	0
SPAC57A10.09c	nhp6	High-mobility group non-histone chromatin protein (predicted) [Source:PomBase Gene ID;Acc:SPAC57A10.09c]	132	94	138	3	49	284	228	400	1665	37	154	52	105	0	28	145	187	428	1844	290
SPAC57A10.10c	sla1	La protein homolog [Source:PomBase Gene ID;Acc:SPAC57A10.10c]	9	12	3	0	0	17	2	13	10	1	378	35	28	13	10	562	94	145	249	20
SPAC57A7.05	SPAC57A7.05	conserved protein [Source:PomBase Gene ID;Acc:SPAC57A7.05]	108	75	2	5	0	265	17	44	97	9	0	0	0	0	0	0	0	0	3	0
SPAC57A7.09	SPAC57A7.09	human RNF family homolog [Source:PomBase Gene ID;Acc:SPAC57A7.09]	713	266	72	21	53	1171	49	176	614	14	1326	108	96	25	61	1295	196	369	1392	695
SPAC589.03c	SPAC589.03c	sequence orphan [Source:PomBase Gene ID;Acc:SPAC589.03c]	53	38	11	7	9	53	4	26	55	3	140	20	13	4	23	207	34	41	164	100
SPAC589.07c	atg18	WD repeat protein involved in autophagy Atg18a [Source:PomBase Gene ID;Acc:SPAC589.07c]	239	66	7	4	2	427	11	3	5	4	179	4	0	2	4	218	8	7	5	2
SPAC589.10c	SPAC589.10c	ribomal-ubiquitin fusion protein Ubi5 (predicted) [Source:PomBase Gene ID;Acc:SPAC589.10c]	246	134	162	59	23	413	38	85	120	7	202	136	82	46	20	231	37	84	108	27
SPAC589.11	mug82	mitochondrial translation release factor (predicted) [Source:PomBase Gene ID;Acc:SPAC589.11]	265	98	53	43	87	447	17	89	126	8	277	76	67	74	85	381	63	110	207	149
SPAC5D6.02c	mug165	sequence orphan [Source:PomBase Gene ID;Acc:SPAC5D6.02c]	255	167	230	67	217	469	111	118	366	56	139	338	129	76	165	193	161	99	346	332
SPAC5D6.07c	pxa1	PXA domain protein Pxa1 [Source:PomBase Gene ID;Acc:SPAC5D6.07c]	122	22	0	3	1	215	11	6	10	1	156	4	4	0	1	141	3	9	2	0
SPAC5D6.08c	mes1	meiosis II protein Mes1 [Source:PomBase Gene ID;Acc:SPAC5D6.08c]	176	80	15	7	30	331	6	63	148	25	118	27	15	0	21	152	16	66	97	149
SPAC5D6.10c	mug116	sequence orphan [Source:PomBase Gene ID;Acc:SPAC5D6.10c]	95	41	1	4	31	147	13	17	167	7	2	0	0	0	0	2	1	1	1	1
SPAC5H10.01	SPAC5H10.01	DUF1445 family protein [Source:PomBase Gene ID;Acc:SPAC5H10.01]	750	310	1593	469	693	1304	214	819	1931	163	503	341	1093	456	466	576	212	624	1739	1173
SPAC5H10.02c	SPAC5H10.02c	ThiJ domain protein [Source:PomBase Gene ID;Acc:SPAC5H10.02c]	212	69	14	0	24	281	12	98	284	20	354	25	11	5	15	412	66	163	402	278
SPAC5H10.05c	SPAC5H10.05c	FAD binding oxidoreductase (predicted) [Source:PomBase Gene ID;Acc:SPAC5H10.05c]	646	239	47	29	69	1120	153	171	684	35	240	49	21	9	20	311	84	63	356	221
SPAC5H10.06c	adh4	alcohol dehydrogenase Adh4 [Source:PomBase Gene ID;Acc:SPAC5H10.06c]	290	133	18	0	0	554	62	60	309	4	6	0	0	0	0	7	17	1	7	4
SPAC5H10.09c	SPAC5H10.09c	3-methyl-2-oxobutanoatehydroxymethyltransferase(predicted) [Source:PomBase Gene ID;Acc:SPAC5H10.09c]	291	71	71	0	5	397	19	167	230	5	266	36	74	6	1	310	35	127	253	152
SPAC5H10.10	SPAC5H10.10	NADPH dehydrogenase (predicted) [Source:PomBase Gene ID;Acc:SPAC5H10.10]	255	58	0	8	16	402	48	153	393	14	178	12	2	2	4	231	27	152	472	189
SPAC5H10.11	gmh1	alpha-1,2-galactosyltransferase Gmh1 (predicted) [Source:PomBase Gene ID;Acc:SPAC5H10.11]	9	10	10	4	3	19	35	0	18	1	224	624	149	26	29	339	1128	38	752	541
SPAC5H10.12c	SPAC5H10.12c	acetylglucosaminyltransferase (predicted) [Source:PomBase Gene ID;Acc:SPAC5H10.12c]	524	189	353	183	462	738	82	129	883	40	805	186	455	356	652	1141	202	286	1632	1104
SPAC5H10.13c	gmh2	alpha-1,2-galactosyltransferase Gmh2 (predicted) [Source:PomBase Gene ID;Acc:SPAC5H10.13c]	285	127	13	34	31	528	30	46	382	24	223	116	21	27	6	233	53	93	377	111
SPAC607.06c	SPAC607.06c	metallopeptidase [Source:PomBase Gene ID;Acc:SPAC607.06c]	56	15	1	0	1	74	3	31	57	2	0	0	0	0	0	2	2	0	2	0
SPAC607.07c	SPAC607.07c	sequence orphan [Source:PomBase Gene ID;Acc:SPAC607.07c]	116	36	6	2	1	233	11	22	22	5	107	1	1	0	0	129	28	12	23	36
SPAC607.10	spo3	sporulation protein Spo3 [Source:PomBase Gene ID;Acc:SPAC607.10]	71	40	3	23	5	114	12	24	40	2	0	0	0	0	0	0	0	0	0	0
SPAC630.04c	SPAC630.04c	sequence orphan [Source:PomBase Gene ID;Acc:SPAC630.04c]	674	276	328	119	34	1179	99	56	1816	81	0	0	0	0	0	0	0	0	0	0
SPAC630.09c	mug58	GLYK family kinase of unknown specificity (predicted) [Source:PomBase Gene ID;Acc:SPAC630.09c]	30	5	8	19	13	42	2	2	2	2	439	20	137	170	220	556	108	63	87	105
SPAC630.10	SPAC630.10	conserved eukaryotic protein, DUF3321 family [Source:PomBase Gene ID;Acc:SPAC630.10]	237	78	11	3	1	492	110	65	262	11	268	31	2	1	1	289	157	65	435	122
SPAC630.11	vps55	vacuolar sorting protein Vps55 (predicted) [Source:PomBase Gene ID;Acc:SPAC630.11]	139	54	6	2	0	259	10	57	20	3	157	18	2	0	0	159	8	88	7	0
SPAC631.01c	acp2	F-actin capping protein beta subunit (predicted) [Source:PomBase Gene ID;Acc:SPAC631.01c]	340	105	6	13	54	559	12	63	135	11	419	59	27	10	88	545	41	90	259	68
SPAC637.03	SPAC637.03	conserved fungal protein [Source:PomBase Gene ID;Acc:SPAC637.03]	267	118	2	9	3	470	19	63	190	13	2	0	0	0	0	0	0	0	3	2
SPAC637.10c	rpn10	19S proteasome regulatory subunit Rpn10 [Source:PomBase Gene ID;Acc:SPAC637.10c]	135	24	33	2	1	180	855	113	0	2	0	0	0	0	0	0	0	0	0	0
SPAC637.13c	slm1	cytoskeletal signaling protein Slm1 (predicted) [Source:PomBase Gene ID;Acc:SPAC637.13c]	157	36	5	5	3	210	9	40	94	10	0	0	0	0	0	5	1	1	2	3
SPAC644.09	SPAC644.09	alanine racemase (predicted) [Source:PomBase Gene ID;Acc:SPAC644.09]	256	114	42	42	62	498	15	37	143	10	5	5	0	0	0	8	2	2	4	4
SPAC644.11c	pkp1	mitochondrial pyruvate dehydrogenase (lipoamide) kinase Pkp1 (predicted) [Source:PomBase Gene ID;Acc:SPAC644.11c]	66	20	1	49	29	63	12	82	11	1	101	5	1	74	26	128	15	107	24	59
SPAC664.04c	rps1602	40S ribosomal protein S16 (predicted) [Source:PomBase Gene ID;Acc:SPAC664.04c]	54	18	5	0	0	111	8	8	13	1	50	4	4	0	0	74	6	4	18	4
SPAC664.07c	rad9	checkpoint clamp complex protein Rad9 [Source:PomBase Gene ID;Acc:SPAC664.07c]	21	2	0	9	1	33	0	1	3	1	79	30	0	8	3	87	10	31	23	32
SPAC664.12c	SPAC664.12c	mitochondrial succinate dehydrogenase assembly factor 1 (predicted) [Source:PomBase Gene ID;Acc:SPAC664.12c]	16	7	2	3	1	18	2	6	10	3	459	69	55	42	21	567	108	119	525	167
SPAC664.13	SPAC664.13	sequence orphan [Source:PomBase Gene ID;Acc:SPAC664.13]	0	1	2	1	3	0	1	3	7	2	169	31	17	41	114	141	29	78	160	197
SPAC683.02c	SPAC683.02c	zf-CCHC type zinc finger protein [Source:PomBase Gene ID;Acc:SPAC683.02c]	268	94	6	12	1	505	26	45	227	19	213	13	2	3	2	296	60	22	198	137
SPAC688.03c	SPAC688.03c	human AMMECR1 homolog [Source:PomBase Gene ID;Acc:SPAC688.03c]	382	146	17	2	3	697	364	89	6	2	22	11	2	0	2	22	67	7	0	0
SPAC688.10	rev3	DNA polymerase zeta catalytic subunit Rev3 (predicted) [Source:PomBase Gene ID;Acc:SPAC688.10]	235	141	5	7	76	544	39	32	93	13	225	12	4	21	53	200	26	47	97	74
SPAC688.12c	SPAC688.12c	sequence orphan [Source:PomBase Gene ID;Acc:SPAC688.12c]	170	72	0	4	2	312	14	40	25	3	141	11	1	1	0	187	16	29	30	30
SPAC688.14	set13	ribosome L32 lysine methyltransferase Set13 [Source:PomBase Gene ID;Acc:SPAC688.14]	173	100	139	7	2	315	21	42	135	10	138	14	92	7	3	145	16	8	99	101
SPAC694.03	SPAC694.03	conserved fungal protein [Source:PomBase Gene ID;Acc:SPAC694.03]	338	76	6	11	37	427	0	147	174	3	103	19	0	7	13	129	21	56	79	36
SPAC694.05c	rps2502	40S ribosomal protein S25 (predicted) [Source:PomBase Gene ID;Acc:SPAC694.05c]	663	132	7	22	6	947	55	297	720	18	1	0	0	0	0	2	0	1	4	1
SPAC694.06c	mrc1	mediator of replication checkpoint 1 [Source:PomBase Gene ID;Acc:SPAC694.06c]	284	1098	3312	1325	1111	634	149	362	2262	66	228	2768	1900	910	608	267	106	290	1803	514
SPAC6B12.05c	ies2	Ino80 complex subunit Ies2 [Source:PomBase Gene ID;Acc:SPAC6B12.05c]	437	79	3	4	4	793	105	57	7	1	2	0	0	0	0	1	0	0	0	0
SPAC6B12.06c	rrg9	mitochondrial genome maintenance protein Rrg9 (predicted) [Source:PomBase Gene ID;Acc:SPAC6B12.06c]	244	117	354	500	659	331	49	79	407	12	305	191	500	544	795	399	69	136	959	549
SPAC6B12.09	trm10	tRNA m(1)G methyltransferase Trm10 (predicted) [Source:PomBase Gene ID;Acc:SPAC6B12.09]	271	70	6	8	9	560	24	206	118	11	216	53	6	0	1	239	76	116	83	86
SPAC6B12.14c	SPAC6B12.14c	conserved fungal protein [Source:PomBase Gene ID;Acc:SPAC6B12.14c]	633	303	43	146	62	1263	105	251	417	23	340	106	33	89	29	504	139	169	371	228
SPAC6B12.16	meu26	conserved fungal protein [Source:PomBase Gene ID;Acc:SPAC6B12.16]	228	118	55	6	9	422	165	58	261	21	327	108	51	7	5	354	364	74	265	237
SPAC6C3.02c	SPAC6C3.02c	mitochondrial CHCH domain protein (predicted) [Source:PomBase Gene ID;Acc:SPAC6C3.02c]	572	232	12	16	43	900	51	246	363	31	269	68	17	3	12	324	85	158	234	222
SPAC6C3.03c	SPAC6C3.03c	sequence orphan [Source:PomBase Gene ID;Acc:SPAC6C3.03c]	78	48	0	0	2	171	3	4	4	3	110	4	1	0	0	139	17	10	0	0
SPAC6C3.05	SPAC6C3.05	sequence orphan [Source:PomBase Gene ID;Acc:SPAC6C3.05]	171	64	5	5	1	278	4	31	75	7	210	6	12	6	0	224	39	22	137	67
SPAC6C3.06c	SPAC6C3.06c	P-type ATPase, calcium transporting (predicted) [Source:PomBase Gene ID;Acc:SPAC6C3.06c]	134	33	3	0	0	193	17	8	2	2	207	7	2	3	3	208	15	28	5	15
SPAC6C3.07	mug68	sequence orphan [Source:PomBase Gene ID;Acc:SPAC6C3.07]	159	203	214	94	60	265	484	34	627	44	17	54	19	10	1	19	115	13	49	61
SPAC6C3.08	SPAC6C3.08	proteasome regulatory particle, gankyrin (predicted) [Source:PomBase Gene ID;Acc:SPAC6C3.08]	119	37	12	0	0	317	80	25	1	2	124	35	3	1	0	134	102	19	1	0
SPAC6F12.06	SPAC6F12.06	Rho GDP dissociation inhibitor Rdi1 (predicted) [Source:PomBase Gene ID;Acc:SPAC6F12.06]	120	88	9	15	0	246	475	48	184	1	83	95	5	14	0	136	432	30	148	18
SPAC6F6.02c	pof5	F-box protein Pof5 [Source:PomBase Gene ID;Acc:SPAC6F6.02c]	259	131	5	7	26	518	23	36	57	1	108	21	0	3	11	104	15	7	25	17
SPAC6F6.04c	SPAC6F6.04c	membrane transporter (predicted) [Source:PomBase Gene ID;Acc:SPAC6F6.04c]	96	40	11	0	5	219	9	112	118	5	0	0	0	0	0	0	0	0	0	0
SPAC6F6.09	eaf6	NuA4 histone acetyltransferase complex subunit Eaf6 (predicted) [Source:PomBase Gene ID;Acc:SPAC6F6.09]	118	43	9	8	3	185	0	4	5	1	0	0	0	0	0	0	0	0	0	0
SPAC6F6.11c	SPAC6F6.11c	pyridoxine-pyridoxal-pyridoxamine kinase (predicted) [Source:PomBase Gene ID;Acc:SPAC6F6.11c]	144	48	13	60	7	387	24	63	39	8	169	0	17	31	1	154	19	48	30	39
SPAC6F6.13c	SPAC6F6.13c	DUF726 family protein [Source:PomBase Gene ID;Acc:SPAC6F6.13c]	200	105	2	6	2	293	8	8	64	5	12	0	1	0	0	25	5	4	6	9
SPAC6F6.17	rif1	telomere length regulator protein Rif1 [Source:PomBase Gene ID;Acc:SPAC6F6.17]	122	30	34	11	7	152	13	60	69	2	148	9	61	11	9	292	33	90	113	114
SPAC6G10.03c	SPAC6G10.03c	mitochondrial cardiolipin-specific phospholipase (predicted) [Source:PomBase Gene ID;Acc:SPAC6G10.03c]	295	125	3	9	0	516	20	11	28	1	112	0	0	0	1	168	7	11	5	1
SPAC6G10.06	SPAC6G10.06	FAD-dependent amino acid oxidase involved in late endosome to Golgi transport (predicted) [Source:PomBase Gene ID;Acc:SPAC6G10.06]	122	30	2	15	78	195	18	25	135	5	128	23	5	7	51	140	38	39	141	63
SPAC6G10.08	idp1	isocitrate dehydrogenase Idp1 (predicted) [Source:PomBase Gene ID;Acc:SPAC6G10.08]	829	327	2	30	6	1354	31	9	8	6	676	4	4	5	4	723	29	15	2	0
SPAC6G10.10c	SPAC6G10.10c	human hmmtag2 homolog [Source:PomBase Gene ID;Acc:SPAC6G10.10c]	466	203	34	5	4	901	68	167	246	40	0	0	0	0	0	0	0	0	0	0
SPAC6G10.12c	ace2	transcription factor Ace2 [Source:PomBase Gene ID;Acc:SPAC6G10.12c]	65	38	5	2	2	151	28	23	0	2	24	12	5	0	0	58	11	6	1	4
SPAC6G9.01c	SPAC6G9.01c	conserved protein [Source:PomBase Gene ID;Acc:SPAC6G9.01c]	158	99	3	5	27	379	27	45	264	13	31	4	1	0	0	39	22	14	85	16
SPAC6G9.03c	mug183	histone chaperone Rtt106-like (predicted) [Source:PomBase Gene ID;Acc:SPAC6G9.03c]	348	134	1	0	88	519	43	148	482	38	14	10	3	1	5	19	13	14	21	15
SPAC6G9.04	spo7	sporulation protein Spo7 [Source:PomBase Gene ID;Acc:SPAC6G9.04]	126	45	1	0	7	245	5	20	186	5	196	11	1	5	0	240	66	26	301	112
SPAC6G9.08	ubp6	ubiquitin C-terminal hydrolase Ubp6 [Source:PomBase Gene ID;Acc:SPAC6G9.08]	432	211	167	24	39	628	111	28	22	4	44	58	29	1	3	67	21	3	2	7
SPAC6G9.13c	bqt1	bouquet formation protein Bqt1 [Source:PomBase Gene ID;Acc:SPAC6G9.13c]	120	90	68	16	11	194	4	35	76	6	19	1	7	1	1	15	3	4	15	9
SPAC6G9.14	SPAC6G9.14	RNA-binding protein (predicted) [Source:PomBase Gene ID;Acc:SPAC6G9.14]	106	51	6	1	4	181	29	4	64	6	74	9	6	7	0	103	22	18	47	104
SPAC6G9.15c	SPAC6G9.15c	sequence orphan [Source:PomBase Gene ID;Acc:SPAC6G9.15c]	342	191	65	57	18	572	41	86	409	12	285	369	34	34	16	320	62	126	369	253
SPAC6G9.16c	SPAC6G9.16c	sequence orphan [Source:PomBase Gene ID;Acc:SPAC6G9.16c]	3	0	0	0	0	11	1	0	0	1	97	10	9	0	0	140	32	5	65	60
SPAC732.02c	SPAC732.02c	fructose-2,6-bisphosphate 2-phosphatase activity (predicted) [Source:PomBase Gene ID;Acc:SPAC732.02c]	216	126	16	1	3	371	82	47	129	4	0	0	0	0	0	0	0	0	0	0
SPAC750.06c	SPAC750.06c	S. pombe specific DUF999 protein family 4 [Source:PomBase Gene ID;Acc:SPAC750.06c]	314	208	710	62	91	659	5741	1314	2249	74	296	262	538	61	79	423	7279	1091	2462	672
SPAC7D4.02c	sfp47	Ubp4 interactor Sfp47 [Source:PomBase Gene ID;Acc:SPAC7D4.02c]	167	49	3	0	0	256	20	37	67	3	116	16	12	1	2	144	21	23	82	21
SPAC7D4.04	taf1	Taz1 interacting factor 1, autophagy protein [Source:PomBase Gene ID;Acc:SPAC7D4.04]	122	36	11	4	4	308	6	9	0	2	77	3	3	0	5	89	14	8	0	4
SPAC7D4.10	vma13	V-type ATPase V1 subunit H (predicted) [Source:PomBase Gene ID;Acc:SPAC7D4.10]	119	29	0	0	1	223	0	155	15	5	0	0	0	0	0	0	0	0	0	0
SPAC806.04c	SPAC806.04c	DUF89 family protein [Source:PomBase Gene ID;Acc:SPAC806.04c]	15100	28873	19409	26630	27751	21417	47746	22942	33560	1019	28581	63801	31753	33381	61898	31328	51005	46263	45008	53289
SPAC821.03c	SPAC821.03c	sequence orphan [Source:PomBase Gene ID;Acc:SPAC821.03c]	411	228	21	15	2	839	92	93	271	18	334	16	19	31	5	372	122	65	265	86
SPAC821.06	spn2	septin Spn2 [Source:PomBase Gene ID;Acc:SPAC821.06]	239	114	5	20	0	412	15	52	54	1	206	9	4	1	1	200	44	47	47	18
SPAC823.03	ppk15	serine/threonine protein kinase Ppk15 (predicted) [Source:PomBase Gene ID;Acc:SPAC823.03]	183	93	22	2	34	357	21	14	33	2	118	31	17	0	23	159	25	19	21	0
SPAC823.09c	SPAC823.09c	threonine aspartase (predicted) [Source:PomBase Gene ID;Acc:SPAC823.09c]	179	85	11	11	2	257	1	4	0	2	73	23	2	0	0	84	6	15	1	5
SPAC823.14	ptf1	phosphoric monoester hydrolase (predicted) [Source:PomBase Gene ID;Acc:SPAC823.14]	189	104	0	6	2	451	8	4	6	2	155	2	5	5	0	169	7	19	3	2
SPAC823.15	ppa1	minor serine/threonine protein phosphatase Ppa1 [Source:PomBase Gene ID;Acc:SPAC823.15]	204	100	74	17	1	390	38	45	157	6	275	153	102	13	3	259	53	33	174	41
SPAC824.07	SPAC824.07	hydroxyacylglutathione hydrolase (predicted) [Source:PomBase Gene ID;Acc:SPAC824.07]	132	60	183	0	2	182	58	45	153	20	1	1	3	0	0	1	2	1	1	0
SPAC824.08	gda1	guanosine-diphosphatase Gda1 [Source:PomBase Gene ID;Acc:SPAC824.08]	172	54	56	3	6	282	6	101	98	12	86	25	28	1	10	120	29	80	34	61
SPAC869.02c	SPAC869.02c	nitric oxide dioxygenase (predicted) [Source:PomBase Gene ID;Acc:SPAC869.02c]	77	36	80	1	6	134	5	25	69	2	158	38	142	0	0	155	37	50	140	103
SPAC869.05c	SPAC869.05c	sulfate transporter (predicted) [Source:PomBase Gene ID;Acc:SPAC869.05c]	113	52	26	1	25	153	9	15	145	9	303	62	13	15	65	440	79	63	447	223
SPAC869.06c	SPAC869.06c	HHE domain cation binding protein (predicted) [Source:PomBase Gene ID;Acc:SPAC869.06c]	257	91	15	8	9	506	19	33	269	9	215	40	17	0	2	246	69	53	241	98
SPAC869.07c	mel1	alpha-galactosidase, melibiase [Source:PomBase Gene ID;Acc:SPAC869.07c]	536	212	481	27	68	815	64	191	965	56	1936	977	1498	71	260	2227	557	699	3723	2813
SPAC869.08	pcm2	protein-L-isoaspartate O-methyltransferase Pcm2 (predicted) [Source:PomBase Gene ID;Acc:SPAC869.08]	366	134	58	10	2	865	49	52	150	7	225	26	33	1	0	247	44	23	160	60
SPAC869.09	SPAC869.09	conserved fungal protein [Source:PomBase Gene ID;Acc:SPAC869.09]	233	68	4	0	92	297	22	120	510	19	0	0	0	0	0	3	1	0	3	1
SPAC869.10c	put4	proline specific plasma membrane permease Put4 (predicted) [Source:PomBase Gene ID;Acc:SPAC869.10c]	208	51	76	11	31	280	20	55	186	12	13	8	3	2	2	12	3	2	9	9
SPAC869.11	cat1	cationic amino acid transporter Cat1 [Source:PomBase Gene ID;Acc:SPAC869.11]	357	161	293	97	119	648	1119	245	258	36	0	8	1	1	2	3	12	0	1	2
SPAC890.03	ppk16	serine/threonine protein kinase Ppk16 (predicted) [Source:PomBase Gene ID;Acc:SPAC890.03]	66	611	325	50	8	78	73	915	635	4	520	9162	1284	144	79	606	607	4295	3296	896
SPAC890.06	nup155	nucleoporin Nup155 [Source:PomBase Gene ID;Acc:SPAC890.06]	18	4	0	0	0	20	7	3	8	1	0	0	0	0	0	0	0	0	0	0
SPAC8C9.04	SPAC8C9.04	sequence orphan [Source:PomBase Gene ID;Acc:SPAC8C9.04]	93	27	0	0	0	137	4	4	1	1	65	5	0	0	0	64	1	7	9	0
SPAC8C9.05	SPAC8C9.05	D-Tyr-tRNA deacylase (predicted) [Source:PomBase Gene ID;Acc:SPAC8C9.05]	28	13	2	0	3	45	1	9	27	1	269	46	17	8	19	328	68	84	327	118
SPAC8C9.07	SPAC8C9.07	rRNA processing protein Fyv7 (predicted) [Source:PomBase Gene ID;Acc:SPAC8C9.07]	81	31	30	13	6	85	0	1	0	1	15	0	10	9	1	25	3	0	0	0
SPAC8C9.09c	mug129	sequence orphan [Source:PomBase Gene ID;Acc:SPAC8C9.09c]	503	184	23	21	11	827	52	109	441	15	278	32	18	18	1	354	85	89	235	154
SPAC8C9.11	SPAC8C9.11	BolA domain protein [Source:PomBase Gene ID;Acc:SPAC8C9.11]	27	6	0	0	0	35	0	4	15	1	134	41	0	0	5	216	11	21	129	25
SPAC8C9.12c	SPAC8C9.12c	mitochondrial iron ion transporter (predicted) [Source:PomBase Gene ID;Acc:SPAC8C9.12c]	315	159	119	80	168	502	29	250	506	35	263	43	68	61	121	350	72	335	464	523
SPAC8C9.14	prr1	transcription factor Prr1 [Source:PomBase Gene ID;Acc:SPAC8C9.14]	208	101	5	5	0	376	36	62	379	20	34	3	0	7	0	50	3	13	48	23
SPAC8C9.16c	mug63	TLDc domain protein 1 [Source:PomBase Gene ID;Acc:SPAC8C9.16c]	1467	687	299	187	247	2172	398	875	2034	107	1818	492	397	234	251	2388	948	1258	3186	1455
SPAC8E11.03c	dmc1	RecA family ATPase Dmc1 [Source:PomBase Gene ID;Acc:SPAC8E11.03c]	395	214	87	74	170	742	169	149	614	35	0	0	0	0	0	0	0	0	0	0
SPAC8E11.04c	SPAC8E11.04c	phospholipase (predicted) [Source:PomBase Gene ID;Acc:SPAC8E11.04c]	135	77	20	5	42	226	40	1	15	3	96	13	9	11	12	127	17	11	21	12
SPAC8E11.05c	SPAC8E11.05c	conserved fungal protein [Source:PomBase Gene ID;Acc:SPAC8E11.05c]	33	85	409	1359	831	39	17	30	149	8	38	590	464	1644	1036	62	26	57	256	150
SPAC8E11.06	SPAC8E11.06	sequence orphan [Source:PomBase Gene ID;Acc:SPAC8E11.06]	260	127	0	0	2	392	28	143	229	24	81	7	1	0	2	100	26	71	117	84
SPAC8E11.07c	alp31	tubulin specific chaperone cofactor A, Alp31 [Source:PomBase Gene ID;Acc:SPAC8E11.07c]	24	3	0	0	0	30	1	17	19	2	18	1	10	0	0	22	4	9	37	0
SPAC8E11.10	SPAC8E11.10	sorbose reductase (predicted) [Source:PomBase Gene ID;Acc:SPAC8E11.10]	183	75	3	11	2	335	3	20	178	3	0	0	0	0	0	0	0	0	0	0
SPAC8F11.03	msh3	MutS protein homolog 3 [Source:PomBase Gene ID;Acc:SPAC8F11.03]	185	2183	5048	903	1074	402	174	161	2366	161	86	2752	1728	369	355	115	100	58	652	502
SPAC8F11.05c	mug130	sequence orphan [Source:PomBase Gene ID;Acc:SPAC8F11.05c]	193	88	0	7	0	254	20	329	165	4	0	0	0	0	0	1	0	0	1	1
SPAC8F11.08c	SPAC8F11.08c	esterase/lipase (predicted) [Source:PomBase Gene ID;Acc:SPAC8F11.08c]	72	40	3	0	3	162	6	21	81	1	0	0	0	0	0	0	0	0	0	0
SPAC8F11.09c	nnt1	nicotinamide N-methyltransferase Nnt1 (predicted) [Source:PomBase Gene ID;Acc:SPAC8F11.09c]	106	59	22	0	0	223	14	61	57	3	86	3	10	0	1	133	17	33	51	72
SPAC9.02c	SPAC9.02c	polyamine N-acetyltransferase (predicted) [Source:PomBase Gene ID;Acc:SPAC9.02c]	107	36	305	35	75	182	154	265	35	6	151	56	293	75	66	166	456	342	55	104
SPAC9.07c	SPAC9.07c	GTPase Rbg1 (predicted) [Source:PomBase Gene ID;Acc:SPAC9.07c]	112	41	0	2	2	219	19	14	61	4	108	0	1	0	0	122	6	28	63	30
SPAC9.08c	SPAC9.08c	steroid reductase (predicted) [Source:PomBase Gene ID;Acc:SPAC9.08c]	226	97	37	76	2	453	56	329	702	17	378	63	46	53	7	393	144	495	935	407
SPAC9.10	thi9	thiamine transporter Thi9 [Source:PomBase Gene ID;Acc:SPAC9.10]	408	224	81	83	23	739	56	44	224	24	428	166	93	59	19	399	64	37	231	167
SPAC9.11	SPAC9.11	sequence orphan [Source:PomBase Gene ID;Acc:SPAC9.11]	322	153	10	24	0	588	49	111	364	34	248	39	30	13	12	390	47	104	402	239
SPAC9.13c	cwf16	splicing factor (predicted) [Source:PomBase Gene ID;Acc:SPAC9.13c]	179	48	1	3	1	235	24	244	48	2	7	0	0	0	0	4	1	11	1	0
SPAC922.04	SPAC922.04	sequence orphan [Source:PomBase Gene ID;Acc:SPAC922.04]	645	194	60	26	2	1045	51	233	437	35	503	25	36	16	7	336	94	187	442	206
SPAC922.05c	SPAC922.05c	membrane transporter (predicted) [Source:PomBase Gene ID;Acc:SPAC922.05c]	417	131	256	14	91	438	63	153	296	29	257	92	167	5	46	305	49	92	198	339
SPAC922.06	SPAC922.06	3-oxoacyl-[acyl-carrier-protein]reductase(predicted) [Source:PomBase Gene ID;Acc:SPAC922.06]	23	10	0	0	0	34	1	15	42	1	28	7	2	0	3	83	12	5	29	41
SPAC922.07c	SPAC922.07c	aldehyde dehydrogenase (predicted) [Source:PomBase Gene ID;Acc:SPAC922.07c]	134	38	5	5	23	164	20	95	219	13	181	34	6	25	15	208	50	154	458	212
SPAC926.02	SPAC926.02	conserved fungal protein [Source:PomBase Gene ID;Acc:SPAC926.02]	163	51	20	6	3	308	24	32	239	17	54	24	5	3	1	61	6	29	93	68
SPAC926.09c	fas1	fatty acid synthase beta subunit Fas1 [Source:PomBase Gene ID;Acc:SPAC926.09c]	125	60	6	4	5	203	10	77	142	4	149	2	2	1	4	157	29	69	169	83
SPAC959.04c	omh6	alpha-1,2-mannosyltransferase Omh6 (predicted) [Source:PomBase Gene ID;Acc:SPAC959.04c]	32	4	12	6	2	62	9	0	0	1	34	3	0	18	0	44	3	8	0	0
SPAC977.05c	SPAC977.05c	conserved fungal family [Source:PomBase Gene ID;Acc:SPAC977.05c]	0	0	0	0	0	0	0	0	0	1	1136	348	230	99	205	1254	233	591	1258	761
SPAC977.11	SPAC977.11	CRCB domain protein [Source:PomBase Gene ID;Acc:SPAC977.11]	291	175	74	12	0	513	41	295	743	17	267	20	49	1	6	332	29	227	582	141
SPAC977.12	SPAC977.12	L-asparaginase (predicted) [Source:PomBase Gene ID;Acc:SPAC977.12]	221	40	3	4	47	266	31	54	104	9	282	21	1	5	34	252	30	36	236	117
SPAC977.14c	SPAC977.14c	aldo/keto reductase, unknown biological role [Source:PomBase Gene ID;Acc:SPAC977.14c]	275	53	22	90	66	349	17	61	325	14	550	140	52	193	110	631	102	153	750	343
SPAC977.15	SPAC977.15	dienelactone hydrolase family [Source:PomBase Gene ID;Acc:SPAC977.15]	299	138	13	39	26	476	31	184	291	21	252	38	5	36	9	206	57	193	213	147
SPAC977.16c	dak2	dihydroxyacetone kinase Dak2 [Source:PomBase Gene ID;Acc:SPAC977.16c]	152	48	11	2	0	237	24	46	124	5	1	0	0	0	0	7	1	8	7	5
SPAC977.17	SPAC977.17	MIP water channel (predicted) [Source:PomBase Gene ID;Acc:SPAC977.17]	198	317	178	13	14	335	888	768	756	50	2	35	4	1	1	2	26	19	15	11
SPAC9E9.05	SPAC9E9.05	sequence orphan [Source:PomBase Gene ID;Acc:SPAC9E9.05]	525	205	24	29	10	990	63	74	88	7	1	0	0	0	0	0	0	1	0	0
SPAC9E9.10c	cbh1	CENP-B homolog Cbh1 [Source:PomBase Gene ID;Acc:SPAC9E9.10c]	170	29	18	195	168	195	78	29	101	7	162	39	29	237	147	212	126	34	108	137
SPAC9E9.12c	ybt1	ABC transporter Ybt1 [Source:PomBase Gene ID;Acc:SPAC9E9.12c]	384	187	6	5	49	696	72	69	339	28	298	42	2	0	34	351	75	81	249	138
SPAC9E9.13	wos2	p23 homolog, predicted co-chaperone Wos2 [Source:PomBase Gene ID;Acc:SPAC9E9.13]	76	43	5	3	0	155	21	9	10	1	118	91	13	1	3	120	13	27	7	6
SPAC9E9.15	SPAC9E9.15	CIA30 protein (predicted) [Source:PomBase Gene ID;Acc:SPAC9E9.15]	319	138	6	5	10	828	50	99	232	9	0	0	0	0	0	4	0	0	0	0
SPAC9G1.02	wis4	MAP kinase kinase kinase Wis4 [Source:PomBase Gene ID;Acc:SPAC9G1.02]	12	6	15	0	0	10	3	6	11	3	7	8	10	0	0	12	7	9	8	12
SPAC9G1.05	SPAC9G1.05	actin cortical patch component Aip1 (predicted) [Source:PomBase Gene ID;Acc:SPAC9G1.05]	566	181	420	54	43	908	32	124	704	97	448	117	284	30	40	487	41	156	798	691
SPAC9G1.06c	cyk3	cytokinesis protein Cyk3 (predicted) [Source:PomBase Gene ID;Acc:SPAC9G1.06c]	284	141	8	3	0	618	80	17	0	2	390	4	3	4	8	428	58	30	6	4
SPAC9G1.08c	SPAC9G1.08c	phospholipase (predicted) [Source:PomBase Gene ID;Acc:SPAC9G1.08c]	278	130	2	6	3	450	37	255	235	12	221	48	0	1	4	286	24	240	220	130
SPAC9G1.10c	SPAC9G1.10c	inositol polyphosphate phosphatase (predicted) [Source:PomBase Gene ID;Acc:SPAC9G1.10c]	184	58	12	4	8	174	7	36	61	4	892	83	56	30	38	1091	162	144	397	254
SPAC9G1.11c	spn4	septin Spn4 [Source:PomBase Gene ID;Acc:SPAC9G1.11c]	51	14	0	0	3	67	1	7	6	2	64	3	2	0	1	150	5	17	2	7
SPAC9G1.12	cpd1	tRNA (m1A) methyltransferase complex catalytic subunit Cpd1 [Source:PomBase Gene ID;Acc:SPAC9G1.12]	156	48	54	7	32	232	161	160	369	33	138	84	33	1	19	116	125	98	272	316
SPACUNK12.02c	cmk1	calcium/calmodulin-dependent protein kinase Cmk1 [Source:PomBase Gene ID;Acc:SPACUNK12.02c]	364	109	118	77	106	507	50	63	107	10	377	115	98	58	45	440	47	71	116	117
SPACUNK4.10	SPACUNK4.10	glyoxylate reductase (predicted) [Source:PomBase Gene ID;Acc:SPACUNK4.10]	164	58	27	11	164	335	13	12	186	12	138	6	11	3	78	128	22	23	127	77
SPACUNK4.11c	SPACUNK4.11c	M-phase phosphoprotein 6 family protein [Source:PomBase Gene ID;Acc:SPACUNK4.11c]	512	172	139	87	39	895	68	679	83	7	323	62	42	38	17	331	52	337	39	46
SPACUNK4.12c	mug138	metallopeptidase (predicted) [Source:PomBase Gene ID;Acc:SPACUNK4.12c]	148	101	27	28	8	263	106	10	21	10	6	1	2	0	0	2	2	0	0	1
SPACUNK4.13c	SPACUNK4.13c	mitochondrial NTPase Ylf2 (predicted) [Source:PomBase Gene ID;Acc:SPACUNK4.13c]	197	75	71	57	77	319	55	89	136	10	0	0	0	0	0	0	0	0	0	0
SPACUNK4.15	SPACUNK4.15	2',3'-cyclic-nucleotide 3'-phosphodiesterase (predicted) [Source:PomBase Gene ID;Acc:SPACUNK4.15]	266	146	34	7	3	495	35	69	514	35	251	47	20	5	6	302	30	85	462	154
SPACUNK4.16c	SPACUNK4.16c	alpha,alpha-trehalose-phosphate synthase (predicted) [Source:PomBase Gene ID;Acc:SPACUNK4.16c]	158	2856	31862	12641	16202	594	154308	91951	13268	371	143	4754	13307	5899	6266	1177	98038	42905	7338	2297
SPACUNK4.17	SPACUNK4.17	NAD binding dehydrogenase family protein [Source:PomBase Gene ID;Acc:SPACUNK4.17]	97	21	3	0	0	172	18	23	64	16	0	0	0	0	0	0	0	0	0	0
SPAP11E10.02c	mam3	cell agglutination protein Mam3 [Source:PomBase Gene ID;Acc:SPAP11E10.02c]	1001	398	100	106	80	1453	96	248	445	38	715	126	80	73	72	791	145	205	448	247
SPAP14E8.02	SPAP14E8.02	FHA domain protein Tos4 (predicted) [Source:PomBase Gene ID;Acc:SPAP14E8.02]	76	33	6	1	1	99	218	147	76	8	0	1	0	0	0	5	7	0	2	2
SPAP14E8.04	oma1	metallopeptidase Oma1 (predicted) [Source:PomBase Gene ID;Acc:SPAP14E8.04]	545	364	232	20	65	1189	58	170	487	54	527	95	126	12	27	709	101	181	515	385
SPAP27G11.02	SPAP27G11.02	TPR repeat protein, involved in mitochondrial protein turnover (predicted) [Source:PomBase Gene ID;Acc:SPAP27G11.02]	209	107	2	3	4	459	61	60	22	20	234	22	2	4	0	293	40	30	37	113
SPAP27G11.15	slx1	structure-specific endonuclease catalytic subunit [Source:PomBase Gene ID;Acc:SPAP27G11.15]	99	51	2	0	4	169	10	31	61	2	386	42	12	0	4	472	95	39	223	107
SPAP32A8.02	SPAP32A8.02	xylose and arabinose reductase (predicted) [Source:PomBase Gene ID;Acc:SPAP32A8.02]	166	53	0	36	32	257	24	56	142	9	170	11	4	12	10	171	16	60	95	30
SPAP32A8.03c	SPAP32A8.03c	ubiquitin-protein ligase E3 (predicted) [Source:PomBase Gene ID;Acc:SPAP32A8.03c]	610	264	31	33	91	1114	184	176	239	6	338	42	19	19	15	428	194	125	143	34
SPAP7G5.05	rpl1002	60S ribosomal protein L10 [Source:PomBase Gene ID;Acc:SPAP7G5.05]	212	103	26	13	14	340	21	54	106	7	0	0	0	0	0	0	0	0	0	0
SPAP8A3.03	SPAP8A3.03	ZIP zinc transporter 1 (predicted) [Source:PomBase Gene ID;Acc:SPAP8A3.03]	394	156	49	9	24	752	34	185	179	23	0	0	0	0	0	0	0	0	0	0
SPAP8A3.04c	hsp9	heat shock protein Hsp9 [Source:PomBase Gene ID;Acc:SPAP8A3.04c]	132	90	71	61	88	175	37	65	322	6	89	127	60	35	40	61	27	49	100	37
SPAP8A3.12c	tpp2	tripeptidyl-peptidase II Tpp2 [Source:PomBase Gene ID;Acc:SPAP8A3.12c]	118	27	4	6	0	148	31	64	299	14	218	35	8	11	3	271	136	180	934	296
SPAP8A3.13c	SPAP8A3.13c	Vid24 family protein (predicted) [Source:PomBase Gene ID;Acc:SPAP8A3.13c]	185	59	167	47	80	380	94	105	17	3	205	4	88	39	71	232	72	107	14	64
SPAPB1A10.05	SPAPB1A10.05	sequence orphan [Source:PomBase Gene ID;Acc:SPAPB1A10.05]	94	37	14	26	4	171	11	21	34	3	71	31	9	17	0	124	21	16	40	28
SPAPB1A10.10c	ypt71	GTPase Ypt71 [Source:PomBase Gene ID;Acc:SPAPB1A10.10c]	444	203	10	20	142	937	65	25	79	13	216	5	4	0	0	301	6	15	2	2
SPAPB1A10.12c	alo1	D-arabinono-1,4-lactone oxidase (predicted) [Source:PomBase Gene ID;Acc:SPAPB1A10.12c]	192	55	3	0	4	333	41	68	184	7	112	16	2	0	0	126	7	18	85	61
SPAPB1A10.13	SPAPB1A10.13	sequence orphan [Source:PomBase Gene ID;Acc:SPAPB1A10.13]	159	62	0	1	15	346	0	361	60	4	98	1	5	2	13	92	10	187	27	12
SPAPB1A10.14	pof15	F-box protein (predicted) [Source:PomBase Gene ID;Acc:SPAPB1A10.14]	286	108	0	6	12	490	20	9	10	1	295	5	12	34	12	310	6	37	3	2
SPAPB1A10.15	arv1	Arv1-like family protein Arv1 (predicted) [Source:PomBase Gene ID;Acc:SPAPB1A10.15]	537	195	25	105	43	1231	141	19	104	7	433	93	27	72	44	513	193	40	74	33
SPAPB1A11.02	SPAPB1A11.02	esterase/lipase (predicted) [Source:PomBase Gene ID;Acc:SPAPB1A11.02]	72	37	4	0	21	131	13	9	67	4	98	9	8	0	25	92	8	9	41	22
SPAPB1A11.03	SPAPB1A11.03	cytochrome b2 (L-lactate cytochrome-c oxidoreductase) (predicted) [Source:PomBase Gene ID;Acc:SPAPB1A11.03]	426	218	5	78	25	1039	96	200	391	48	287	36	12	48	22	307	61	140	296	138
SPAPB1A11.04c	SPAPB1A11.04c	transcription factor (predicted) [Source:PomBase Gene ID;Acc:SPAPB1A11.04c]	445	146	68	24	16	854	209	50	79	11	291	187	31	12	20	355	125	36	53	136
SPAPB1E7.02c	mcl1	DNA polymerase alpha accessory factor Mcl1 [Source:PomBase Gene ID;Acc:SPAPB1E7.02c]	5	0	0	0	0	6	0	0	0	1	4	0	0	0	0	4	0	0	0	0
SPAPB1E7.04c	SPAPB1E7.04c	chitinase (predicted) [Source:PomBase Gene ID;Acc:SPAPB1E7.04c]	91	30	9	4	1	142	3	16	53	7	170	37	14	23	2	194	42	73	169	66
SPAPB1E7.05	gde1	glycerophosphoryl diester phosphodiesterase Gde1 (predicted) [Source:PomBase Gene ID;Acc:SPAPB1E7.05]	150	73	2	0	0	289	30	35	62	3	93	7	2	0	1	111	8	13	37	6
SPAPB21F2.02	SPAPB21F2.02	Dopey family protein (predicted) [Source:PomBase Gene ID;Acc:SPAPB21F2.02]	98	30	1	0	0	196	75	129	110	6	20	10	3	0	0	16	10	21	20	8
SPAPB21F2.03	SPAPB21F2.03	ribosome biogenesis protein (predicted) [Source:PomBase Gene ID;Acc:SPAPB21F2.03]	518	340	216	62	13	992	71	114	449	26	240	146	81	25	3	239	90	60	251	117
SPAPB24D3.01	SPAPB24D3.01	transcription factor (predicted) [Source:PomBase Gene ID;Acc:SPAPB24D3.01]	96	51	0	4	9	174	32	497	221	11	21	12	0	0	3	45	3	123	25	28
SPAPB24D3.02c	SPAPB24D3.02c	amino acid permease, unknown 3 (predicted) [Source:PomBase Gene ID;Acc:SPAPB24D3.02c]	113	58	15	3	1	178	13	26	109	3	1	0	0	0	0	6	0	0	1	1
SPAPB24D3.03	SPAPB24D3.03	agmatinase (predicted) [Source:PomBase Gene ID;Acc:SPAPB24D3.03]	603	376	615	280	445	1095	186	1031	2337	149	385	357	347	225	261	511	76	654	1990	1071
SPAPB24D3.04c	mag1	DNA-3-methyladenine glycosylase Mag1 [Source:PomBase Gene ID;Acc:SPAPB24D3.04c]	147	83	39	12	0	301	16	17	15	1	8	3	0	0	5	8	1	4	0	4
SPAPB24D3.07c	SPAPB24D3.07c	sequence orphan [Source:PomBase Gene ID;Acc:SPAPB24D3.07c]	129	53	0	3	1	216	17	12	59	11	62	4	0	2	9	121	39	31	55	36
SPAPB24D3.09c	pdr1	ABC transporter Pdr1 [Source:PomBase Gene ID;Acc:SPAPB24D3.09c]	210	93	1	5	1	304	120	87	156	12	115	17	0	6	0	151	69	62	131	95
SPAPB2B4.04c	SPAPB2B4.04c	vacuolar calcium transporting P-type ATPase P2 type, Pmc1 [Source:PomBase Gene ID;Acc:SPAPB2B4.04c]	95	911	9394	38203	50992	131	111	439	7400	407	0	5	18	81	100	2	1	0	34	8
SPAPB2B4.06	SPAPB2B4.06	conserved fungal protein [Source:PomBase Gene ID;Acc:SPAPB2B4.06]	94	53	0	0	9	218	33	13	2	2	110	6	0	0	8	116	15	17	11	14
SPAPB8E5.04c	SPAPB8E5.04c	Niemann-Pick disease type C2 protein hE1 homolog (predicted) [Source:PomBase Gene ID;Acc:SPAPB8E5.04c]	142	37	0	0	2	303	8	6	0	3	100	6	3	0	0	130	0	7	0	0
SPAPB8E5.05	mfm1	M-factor precursor Mfm1 [Source:PomBase Gene ID;Acc:SPAPB8E5.05]	467	170	49	37	107	871	107	190	435	40	30	4	1	1	3	41	10	10	41	13
SPAPB8E5.06c	rpl302	60S ribosomal protein L3 [Source:PomBase Gene ID;Acc:SPAPB8E5.06c]	349	87	16	14	34	563	48	103	93	10	193	34	11	14	28	200	54	41	70	78
SPAPB8E5.10	SPAPB8E5.10	conserved fungal protein, with meiosis specific splicing [Source:PomBase Gene ID;Acc:SPAPB8E5.10]	313	131	54	18	24	538	61	124	259	11	117	26	9	1	7	129	19	46	81	57
SPAPJ691.02	SPAPJ691.02	yippee-like protein [Source:PomBase Gene ID;Acc:SPAPJ691.02]	508	200	28	12	5	1291	160	51	10	12	17	3	2	0	0	6	8	0	4	1
SPAPJ696.01c	vps17	retromer complex subunit Vps17 [Source:PomBase Gene ID;Acc:SPAPJ696.01c]	55	15	0	0	0	96	4	0	0	1	57	6	0	1	2	83	20	1	0	0
SPAPYUG7.04c	rpb9	DNA-directed RNA polymerase II complex subunit Rpb9 [Source:PomBase Gene ID;Acc:SPAPYUG7.04c]	388	810	1088	348	227	545	35	197	311	17	161	984	391	111	65	166	24	57	131	46
SPAPYUG7.06	mug67	PPPDE peptidase family (predicted) [Source:PomBase Gene ID;Acc:SPAPYUG7.06]	924	528	30	74	56	1754	168	569	1122	91	2	0	0	0	1	2	1	0	2	1
SPAPYUK71.03c	syn1	synaptotagmin family C2 domain protein, Syn1 [Source:PomBase Gene ID;Acc:SPAPYUK71.03c]	293	122	19	32	9	420	43	23	21	1	267	6	15	15	0	270	56	18	16	3
SPBC106.02c	srx1	sulfiredoxin [Source:PomBase Gene ID;Acc:SPBC106.02c]	582	186	30	30	63	976	47	163	415	20	542	63	48	40	60	577	91	216	426	372
SPBC106.03	SPBC106.03	DUF1776 family protein [Source:PomBase Gene ID;Acc:SPBC106.03]	439	165	44	40	1	702	72	92	311	21	1	0	0	0	0	0	0	0	1	0
SPBC106.05c	tim11	F0-ATPase subunit E (predicted) [Source:PomBase Gene ID;Acc:SPBC106.05c]	89	28	0	0	0	101	1	8	19	1	62	1	4	0	0	96	3	13	31	1
SPBC106.08c	mug2	cell surface glycoprotein (predicted), DUF1773 family protein 1 [Source:PomBase Gene ID;Acc:SPBC106.08c]	132	25	1	1	0	114	15	117	98	3	0	0	0	0	0	0	0	0	0	0
SPBC106.11c	plg7	phospholipase A2, PAF family homolog [Source:PomBase Gene ID;Acc:SPBC106.11c]	71	39	40	87	58	17	1	7	16	1	232	101	182	122	129	238	22	77	49	8
SPBC106.13	SPBC106.13	ubiquitin ligase complex subunit, involved in proteasome-dependent catabolite inactivation of FBPase (predicted) [Source:PomBase Gene ID;Acc:SPBC106.13]	88	29	5	2	5	108	18	4	0	1	41	4	0	0	0	23	7	1	0	0
SPBC106.20	exo70	exocyst complex subunit Exo70 (predicted) [Source:PomBase Gene ID;Acc:SPBC106.20]	149	68	0	5	2	257	19	52	39	3	122	17	1	9	0	109	13	48	26	21
SPBC1105.01	rrp12	rRNA processing protein Rrp12-like (predicted) [Source:PomBase Gene ID;Acc:SPBC1105.01]	80	27	0	0	1	133	12	18	91	2	126	1	13	0	9	100	30	30	189	47
SPBC1105.05	exg1	glucan 1,6-beta-glucosidase Exg1 [Source:PomBase Gene ID;Acc:SPBC1105.05]	449	503	262	5	6	1026	84	53	114	4	292	749	188	2	6	485	145	73	104	21
SPBC1105.08	SPBC1105.08	EMP70 family [Source:PomBase Gene ID;Acc:SPBC1105.08]	142	67	0	1	3	326	18	6	31	2	136	3	5	1	0	182	10	7	58	33
SPBC1105.09	ubc15	ubiquitin conjugating enzyme Ubc15 [Source:PomBase Gene ID;Acc:SPBC1105.09]	409	134	21	62	101	938	46	110	143	33	326	46	15	36	66	436	23	105	98	113
SPBC1105.13c	SPBC1105.13c	sequence orphan [Source:PomBase Gene ID;Acc:SPBC1105.13c]	172	65	31	1	28	224	60	52	60	4	151	40	21	0	13	137	96	52	42	3
SPBC1105.14	rsv2	transcription factor Rsv2 [Source:PomBase Gene ID;Acc:SPBC1105.14]	192	92	125	241	283	238	158	22	72	7	4	2	1	2	2	2	0	2	3	1
SPBC115.02c	SPBC115.02c	AFG1 family mitochondrial ATPase (predicted) [Source:PomBase Gene ID;Acc:SPBC115.02c]	32	9	0	0	9	24	9	33	89	4	300	143	14	4	90	338	48	160	867	411
SPBC115.03	SPBC115.03	gfo/idh/mocA family oxidoreductase (predicted) [Source:PomBase Gene ID;Acc:SPBC115.03]	77	7	0	8	6	121	0	12	82	2	166	1	1	17	18	197	19	25	126	73
SPBC119.14	rti1	Rad22 homolog Rti1 [Source:PomBase Gene ID;Acc:SPBC119.14]	145	53	15	2	6	330	53	38	68	6	10	10	0	0	0	13	1	9	5	0
SPBC119.16c	SPBC119.16c	conserved fungal protein [Source:PomBase Gene ID;Acc:SPBC119.16c]	6	0	0	1	0	11	2	3	6	1	150	16	0	1	19	142	49	26	153	70
SPBC1198.01	SPBC1198.01	glutathione-dependent formaldehyde dehydrogenase (predicted) [Source:PomBase Gene ID;Acc:SPBC1198.01]	275	100	4	2	13	378	43	53	194	9	12	1	0	0	1	5	4	1	1	2
SPBC1198.03c	SPBC1198.03c	Golgin subfamily A member [Source:PomBase Gene ID;Acc:SPBC1198.03c]	137	42	3	0	0	220	12	17	133	3	194	4	10	3	5	188	35	38	138	78
SPBC1198.06c	SPBC1198.06c	mannan endo-1,6-alpha-mannosidase (predicted) [Source:PomBase Gene ID;Acc:SPBC1198.06c]	184	76	702	994	1393	312	123	112	199	15	0	0	0	0	0	0	0	0	0	0
SPBC1198.07c	SPBC1198.07c	mannan endo-1,6-alpha-mannosidase (predicted) [Source:PomBase Gene ID;Acc:SPBC1198.07c]	205	277	1164	4589	4804	172	234	79	677	21	124	693	619	1960	2109	168	600	80	600	464
SPBC1198.08	SPBC1198.08	dipeptidase Dug1 (predicted) [Source:PomBase Gene ID;Acc:SPBC1198.08]	336	73	1	5	8	622	26	13	0	1	226	3	6	3	2	313	14	18	3	4
SPBC1198.09	ubc16	ubiquitin conjugating enzyme Ubc16 (predicted) [Source:PomBase Gene ID;Acc:SPBC1198.09]	1242	430	103	77	108	1772	265	639	1234	104	850	119	74	38	70	1039	249	389	1050	865
SPBC1198.11c	reb1	RNA polymerase I transcription termination factor Reb1 [Source:PomBase Gene ID;Acc:SPBC1198.11c]	108	89	313	144	398	316	28	23	1	4	67	194	239	94	234	120	20	17	4	15
SPBC1198.14c	fbp1	fructose-1,6-bisphosphatase Fbp1 [Source:PomBase Gene ID;Acc:SPBC1198.14c]	233	119	2	22	5	477	28	96	280	17	316	15	14	46	4	357	92	127	479	144
SPBC11B10.05c	rsp1	random septum position protein Rsp1 [Source:PomBase Gene ID;Acc:SPBC11B10.05c]	445	211	16	12	10	701	71	39	232	13	327	32	20	3	15	363	49	57	224	282
SPBC11B10.08	SPBC11B10.08	conserved fungal protein [Source:PomBase Gene ID;Acc:SPBC11B10.08]	229	64	7	0	8	379	38	41	216	5	209	14	9	3	0	261	77	75	258	61
SPBC11C11.08	srp1	SR family protein, human SRFS2 ortholog Srp1 [Source:PomBase Gene ID;Acc:SPBC11C11.08]	1110	580	267	284	430	2016	130	248	267	24	107	21	1	0	1	152	18	11	38	28
SPBC11C11.09c	rpl502	60S ribosomal protein L5 [Source:PomBase Gene ID;Acc:SPBC11C11.09c]	26915	64747	33409	77727	59362	48731	107610	44428	63882	2491	55372	122147	64067	62515	120232	59428	104284	94296	86978	99288
SPBC11C11.10	SPBC11C11.10	tRNA pseudouridine synthase (predicted) [Source:PomBase Gene ID;Acc:SPBC11C11.10]	721	399	39	112	459	1537	62	219	757	47	129	27	17	11	58	185	26	38	229	110
SPBC11C11.11c	SPBC11C11.11c	mitochondrial ATP-dependent DNA helicase Irc3 (predicted) [Source:PomBase Gene ID;Acc:SPBC11C11.11c]	80	16	2	0	0	93	5	18	31	2	11	2	0	0	0	6	1	2	6	3
SPBC11G11.01	fis1	mitochondrial fission protein Fis1 (predicted) [Source:PomBase Gene ID;Acc:SPBC11G11.01]	725	106	8	8	13	1221	36	122	76	8	151	21	7	0	4	248	25	38	33	17
SPBC1215.01	shy1	SURF-family protein Shy1 (predicted) [Source:PomBase Gene ID;Acc:SPBC1215.01]	133	30	4	1	9	258	43	51	364	16	143	10	0	0	14	145	49	64	417	223
SPBC1271.01c	pof13	F-box protein Pof13 [Source:PomBase Gene ID;Acc:SPBC1271.01c]	362	145	76	3	1	600	28	65	179	9	11	4	4	0	0	22	8	6	7	6
SPBC1271.03c	SPBC1271.03c	NLI interacting factor family phosphatase (predicted) [Source:PomBase Gene ID;Acc:SPBC1271.03c]	560	212	8	43	31	778	34	116	604	31	314	72	10	17	32	343	40	105	430	202
SPBC1271.05c	SPBC1271.05c	zf-AN1 type zinc finger protein [Source:PomBase Gene ID;Acc:SPBC1271.05c]	773	272	76	82	21	1099	84	251	263	12	75	44	8	2	2	95	35	44	55	28
SPBC1271.06c	mug96	sequence orphan [Source:PomBase Gene ID;Acc:SPBC1271.06c]	33	13	11	38	16	39	2	19	59	2	397	140	78	156	157	400	98	140	535	226
SPBC1271.09	SPBC1271.09	glycerophosphodiester transporter (predicted) [Source:PomBase Gene ID;Acc:SPBC1271.09]	546	299	234	132	350	911	46	87	689	29	57	37	27	18	52	89	8	16	56	23
SPBC1289.11	spf38	splicing factor Spf38 [Source:PomBase Gene ID;Acc:SPBC1289.11]	77	27	4	0	13	158	0	16	26	1	142	7	0	0	6	125	12	9	48	7
SPBC12C2.01c	SPBC12C2.01c	sequence orphan [Source:PomBase Gene ID;Acc:SPBC12C2.01c]	383	128	77	37	39	688	66	106	407	22	297	73	81	56	31	390	82	70	455	261
SPBC12C2.03c	SPBC12C2.03c	methionine synthase reductase (predicted) [Source:PomBase Gene ID;Acc:SPBC12C2.03c]	112	18	6	2	9	187	9	46	62	3	104	4	2	10	4	139	9	37	55	51
SPBC12C2.04	SPBC12C2.04	NAD binding dehydrogenase family protein [Source:PomBase Gene ID;Acc:SPBC12C2.04]	344	165	9	4	0	725	38	198	397	54	193	29	2	4	7	243	59	127	260	260
SPBC12C2.05c	bzz1	diacylglycerol binding protein Bzz1 (predicted) [Source:PomBase Gene ID;Acc:SPBC12C2.05c]	682	379	255	16	101	1191	64	502	1271	70	0	0	0	0	0	0	0	0	0	0
SPBC12C2.07c	SPBC12C2.07c	spermidine synthase (predicted) [Source:PomBase Gene ID;Acc:SPBC12C2.07c]	56	5	0	5	0	85	20	0	26	1	37	0	0	0	0	52	11	0	9	24
SPBC12C2.09c	SPBC12C2.09c	Haemolysin-III family protein (predicted) [Source:PomBase Gene ID;Acc:SPBC12C2.09c]	130	42	4	1	9	108	7	65	229	17	0	0	0	0	0	0	0	0	0	0
SPBC12D12.06	srb11	cyclin CycC, Srb mediator subunit Srb11 [Source:PomBase Gene ID;Acc:SPBC12D12.06]	11	7	0	0	2	60	0	2	10	1	12	0	0	0	0	9	3	0	0	0
SPBC1347.03	meu14	sporulation protein Meu14 [Source:PomBase Gene ID;Acc:SPBC1347.03]	62	27	9	0	0	67	0	7	62	2	180	54	17	0	0	206	19	32	149	107
SPBC1347.07	rex2	RNA exonuclease (predicted) [Source:PomBase Gene ID;Acc:SPBC1347.07]	141	71	0	0	0	282	40	24	143	5	70	13	1	0	0	76	7	12	52	27
SPBC1347.09	SPBC1347.09	hexaprenyldihydroxybenzoate methyltransferase (predicted) [Source:PomBase Gene ID;Acc:SPBC1347.09]	231	113	23	2	3	477	69	63	187	15	218	39	41	1	14	283	80	42	239	167
SPBC1347.11	sro1	stress responsive orphan 1 [Source:PomBase Gene ID;Acc:SPBC1347.11]	413	164	95	32	15	672	15	213	151	13	531	293	134	49	19	613	73	393	248	128
SPBC1347.12	arp1	centractin family actin-like protein Arp1 (predicted) [Source:PomBase Gene ID;Acc:SPBC1347.12]	385	124	7	6	19	562	38	69	385	22	3	0	0	0	0	1	0	0	2	1
SPBC1347.13c	SPBC1347.13c	ribose methyltransferase (predicted) [Source:PomBase Gene ID;Acc:SPBC1347.13c]	802	242	12	56	111	1372	118	283	648	52	431	19	5	23	84	487	107	169	475	301
SPBC1348.02	SPBC1348.02	S. pombe specific 5Tm protein family [Source:PomBase Gene ID;Acc:SPBC1348.02]	428	247	148	14	31	747	245	195	705	29	272	166	60	3	5	319	239	113	428	119
SPBC1348.10c	SPBC1348.10c	phospholipase (predicted) [Source:PomBase Gene ID;Acc:SPBC1348.10c]	233	134	114	3	0	396	101	19	325	19	15	3	13	0	1	44	3	2	10	13
SPBC1348.14c	ght7	hexose transporter Ght7 (predicted) [Source:PomBase Gene ID;Acc:SPBC1348.14c]	198	95	0	3	6	336	26	61	430	21	48	2	0	0	0	72	11	21	89	67
SPBC13A2.04c	SPBC13A2.04c	PTR family peptide transporter (predicted) [Source:PomBase Gene ID;Acc:SPBC13A2.04c]	619	140	73	45	121	927	106	238	728	48	588	74	45	48	107	638	185	225	824	558
SPBC13E7.06	msd1	mitotic-spindle disanchored Msd1 [Source:PomBase Gene ID;Acc:SPBC13E7.06]	101	22	2	0	0	104	0	13	14	2	429	19	12	24	7	466	51	90	95	36
SPBC13E7.08c	SPBC13E7.08c	RNA polymerase II associated Paf1 complex (predicted) [Source:PomBase Gene ID;Acc:SPBC13E7.08c]	80	34	6	1	0	77	1	0	15	1	0	0	0	0	0	0	0	0	0	0
SPBC13E7.09	vrp1	verprolin [Source:PomBase Gene ID;Acc:SPBC13E7.09]	257	225	391	84	171	396	20	30	501	32	136	295	145	42	94	218	16	32	366	152
SPBC13E7.11	SPBC13E7.11	mitochondrial rhomboid protease (predicted) [Source:PomBase Gene ID;Acc:SPBC13E7.11]	508	216	19	14	67	999	27	74	128	15	1	0	0	0	0	1	1	0	0	1
SPBC146.04	SPBC146.04	sulfhydryl oxidase (predicted) [Source:PomBase Gene ID;Acc:SPBC146.04]	88	42	13	3	1	157	16	15	85	5	164	32	29	2	1	183	39	27	159	122
SPBC146.06c	SPBC146.06c	VRR-NUC nuclease associated domain, human MTMR15 homolog [Source:PomBase Gene ID;Acc:SPBC146.06c]	366	189	0	17	10	507	71	183	423	16	106	4	2	6	3	208	15	78	173	63
SPBC146.11c	mug97	meiotically upregulated gene Mug97 [Source:PomBase Gene ID;Acc:SPBC146.11c]	327	124	2	16	4	498	23	70	100	2	387	47	8	3	1	459	50	110	129	36
SPBC14C8.03	fma2	methionine aminopeptidase Fma2 (predicted) [Source:PomBase Gene ID;Acc:SPBC14C8.03]	97	46	40	34	36	172	19	108	125	26	110	40	32	37	27	83	24	120	144	103
SPBC14C8.05c	meu17	glucan-alpha-1,4-glucosidase [Source:PomBase Gene ID;Acc:SPBC14C8.05c]	179	66	1	8	1	194	18	24	193	2	208	7	4	0	8	345	50	49	235	86
SPBC14C8.11c	SPBC14C8.11c	sequence orphan [Source:PomBase Gene ID;Acc:SPBC14C8.11c]	0	0	0	0	0	1	0	0	0	1	1	0	0	1	0	2	0	2	1	2
SPBC14C8.15	SPBC14C8.15	triglyceride lipase-cholesterol esterase (predicted) [Source:PomBase Gene ID;Acc:SPBC14C8.15]	302	181	4356	7279	4147	563	52	170	68	11	292	249	3439	6193	3204	370	90	160	79	15
SPBC14F5.07	doa10	ER-localized ubiquitin ligase Doa10 (predicted) [Source:PomBase Gene ID;Acc:SPBC14F5.07]	181	62	20	28	3	327	38	163	269	128	138	47	15	16	1	112	95	161	185	1098
SPBC14F5.10c	SPBC14F5.10c	ubiquitin-protein ligase E3 (predicted) [Source:PomBase Gene ID;Acc:SPBC14F5.10c]	116	47	8	10	16	213	0	1	25	9	0	0	0	0	0	0	0	0	0	0
SPBC1539.02	SPBC1539.02	conserved eukaryotic nuclear protein implicated in meiotic chromosome segregation [Source:PomBase Gene ID;Acc:SPBC1539.02]	245	115	2	0	1	441	56	204	222	7	267	47	4	9	4	250	59	224	222	94
SPBC1539.03c	SPBC1539.03c	argininosuccinate lyase (predicted) [Source:PomBase Gene ID;Acc:SPBC1539.03c]	0	1	1	0	3	2	0	0	0	2	0	0	0	0	3	2	0	1	0	10
SPBC1539.07c	SPBC1539.07c	glutathione-dependent formaldehyde dehydrogenase (predicted) [Source:PomBase Gene ID;Acc:SPBC1539.07c]	324	126	16	41	1	604	5	19	114	16	174	5	4	10	0	189	25	14	103	37
SPBC1539.10	nop16	ribosome biogenesis protein Nop16 (predicted) [Source:PomBase Gene ID;Acc:SPBC1539.10]	38	4	6	1	2	46	0	0	5	1	32	4	8	0	3	30	3	3	10	0
SPBC15C4.01c	oca3	TPR repeat protein Oca3/ ER membrane protein complex Ecm2 (predicted) [Source:PomBase Gene ID;Acc:SPBC15C4.01c]	23	4	84	55	26	33	17	63	35	5	0	3	1	0	0	0	0	1	0	1
SPBC15C4.05	SPBC15C4.05	ATP-dependent RNA/DNA helicase (predicted) [Source:PomBase Gene ID;Acc:SPBC15C4.05]	131	51	22	1	14	254	10	111	34	1	87	12	26	0	17	144	26	104	33	9
SPBC15D4.01c	klp9	kinesin-like protein Klp9 [Source:PomBase Gene ID;Acc:SPBC15D4.01c]	194	44	0	0	1	315	19	64	63	10	53	7	0	0	2	43	11	10	26	17
SPBC15D4.06	naa30	NatC N-acetyltransferase complex catalytic subunit Naa30 (predicted) [Source:PomBase Gene ID;Acc:SPBC15D4.06]	65	34	53	1	6	75	77	3	0	2	114	86	147	2	4	159	241	25	3	4
SPBC15D4.07c	atg9	autophagy associated protein Atg9 [Source:PomBase Gene ID;Acc:SPBC15D4.07c]	221	34	3	5	4	340	17	0	7	6	244	10	2	0	4	282	14	4	3	1
SPBC15D4.09c	SPBC15D4.09c	cystathionine gamma-synthase (predicted) [Source:PomBase Gene ID;Acc:SPBC15D4.09c]	10	2	0	3	0	22	0	0	0	12	7	3	0	0	0	12	1	0	0	3
SPBC15D4.12c	mug98	sequence orphan [Source:PomBase Gene ID;Acc:SPBC15D4.12c]	559	139	38	7	13	710	33	174	474	17	467	48	33	9	19	516	81	170	430	169
SPBC15D4.15	pho2	4-nitrophenylphosphatase [Source:PomBase Gene ID;Acc:SPBC15D4.15]	70	19	10	5	6	98	132	328	336	23	0	0	0	0	0	0	0	0	0	0
SPBC1604.01	mug158	ergothioneine biosynthesis protein (predicted) [Source:PomBase Gene ID;Acc:SPBC1604.01]	128	76	1	4	39	257	45	53	100	9	155	41	4	1	74	167	46	31	121	110
SPBC1604.16c	SPBC1604.16c	RNA-binding protein, G-patch type (predicted) [Source:PomBase Gene ID;Acc:SPBC1604.16c]	570	290	95	177	53	1053	117	327	742	58	613	128	94	235	53	715	180	322	1067	605
SPBC1604.18c	SPBC1604.18c	ESCRT III complex subunit (predicted) [Source:PomBase Gene ID;Acc:SPBC1604.18c]	95	47	7	5	0	157	10	0	0	1	101	2	13	0	1	94	0	0	0	2
SPBC1604.20c	tea2	kinesin-like protein Tea2 [Source:PomBase Gene ID;Acc:SPBC1604.20c]	177	82	33	4	0	263	1	34	0	2	161	167	33	0	1	257	23	37	3	6
SPBC1683.02	SPBC1683.02	adenine/adenosine deaminase family (predicted) [Source:PomBase Gene ID;Acc:SPBC1683.02]	34	15	9	1	1	44	10	28	50	1	24	3	1	0	0	12	3	15	38	22
SPBC1683.03c	SPBC1683.03c	membrane transporter (predicted) [Source:PomBase Gene ID;Acc:SPBC1683.03c]	154	47	38	5	13	294	26	9	146	2	117	16	11	11	8	135	30	21	136	136
SPBC1683.04	SPBC1683.04	glycosyl hydrolase family 3 (predicted) [Source:PomBase Gene ID;Acc:SPBC1683.04]	689	210	43	13	2	1149	66	143	872	47	445	51	50	15	9	538	122	139	887	345
SPBC1683.06c	SPBC1683.06c	uridine ribohydrolase (predicted) [Source:PomBase Gene ID;Acc:SPBC1683.06c]	14	3	0	0	1	36	8	5	13	1	0	0	0	0	0	0	0	0	0	0
SPBC1683.07	mal1	maltase alpha-glucosidase Mal1 [Source:PomBase Gene ID;Acc:SPBC1683.07]	179	76	5	122	0	320	16	14	216	12	145	17	4	71	0	159	16	24	179	87
SPBC1683.09c	frp1	ferric-chelate reductase Frp1 [Source:PomBase Gene ID;Acc:SPBC1683.09c]	441	154	33	12	6	859	72	82	342	44	227	58	18	2	5	250	47	53	224	222
SPBC1683.11c	SPBC1683.11c	isocitrate lyase (predicted) [Source:PomBase Gene ID;Acc:SPBC1683.11c]	406	179	124	24	37	852	147	341	344	11	233	117	34	40	40	256	66	169	247	119
SPBC1683.12	SPBC1683.12	nicotinic acid plasma membrane transporter (predicted) [Source:PomBase Gene ID;Acc:SPBC1683.12]	942	265	313	580	730	1185	48	242	730	38	609	214	191	272	347	699	108	199	619	323
SPBC1683.13c	cha4	transcription factor Cha4 (predicted) [Source:PomBase Gene ID;Acc:SPBC1683.13c]	265	134	0	0	4	324	15	240	96	9	0	0	0	0	0	0	1	1	0	0
SPBC1685.01	pmp1	dual-specificity MAP kinase phosphatase Pmp1 [Source:PomBase Gene ID;Acc:SPBC1685.01]	232	110	3	0	1	431	6	4	0	1	1	0	0	0	0	0	0	0	0	0
SPBC1685.02c	rps1202	40S ribosomal protein S12 (predicted) [Source:PomBase Gene ID;Acc:SPBC1685.02c]	347	88	4	1	0	624	39	36	5	5	0	0	0	0	0	0	0	0	0	0
SPBC1685.04	SPBC1685.04	sequence orphan [Source:PomBase Gene ID;Acc:SPBC1685.04]	279	88	0	14	19	365	52	61	64	1	229	17	0	12	29	244	49	78	76	4
SPBC1685.05	SPBC1685.05	serine protease (predicted) [Source:PomBase Gene ID;Acc:SPBC1685.05]	149	54	10	19	6	281	10	22	172	15	382	74	43	60	21	435	75	96	558	433
SPBC1685.06	cid11	poly(A) polymerase Cid11 (predicted) [Source:PomBase Gene ID;Acc:SPBC1685.06]	95	146	88	11	65	127	448	69	451	86	59	175	47	9	32	113	620	38	335	568
SPBC1685.10	rps27	40S ribosomal protein S27 (predicted) [Source:PomBase Gene ID;Acc:SPBC1685.10]	463	128	27	6	13	778	23	17	25	3	690	169	94	6	18	910	182	60	98	23
SPBC1685.11	rlp1	RecA family ATPase Rlp1 [Source:PomBase Gene ID;Acc:SPBC1685.11]	135	61	18	95	37	208	21	37	92	3	105	12	15	79	16	117	7	23	123	50
SPBC1685.14c	SPBC1685.14c	Vid27 family protein [Source:PomBase Gene ID;Acc:SPBC1685.14c]	61	13	0	8	0	55	7	15	63	1	162	15	2	29	1	178	27	47	269	60
SPBC16A3.02c	SPBC16A3.02c	mitochondrial conserved protein (predicted) [Source:PomBase Gene ID;Acc:SPBC16A3.02c]	1214	510	263	36	416	1992	367	2744	844	57	1015	392	134	18	232	949	216	2066	779	537
SPBC16A3.03c	ppr7	mitochondrial PPR repeat protein Ppr7 [Source:PomBase Gene ID;Acc:SPBC16A3.03c]	0	0	0	0	0	6	0	0	1	1	0	0	0	0	0	0	0	0	0	0
SPBC16A3.07c	nrm1	negative regulator of MBF [Source:PomBase Gene ID;Acc:SPBC16A3.07c]	46	16	2	5	4	123	35	15	9	6	32	0	1	0	7	36	17	15	10	23
SPBC16A3.10	SPBC16A3.10	membrane bound O-acyltransferase, MBOAT (predicted) [Source:PomBase Gene ID;Acc:SPBC16A3.10]	189	24	2	5	1	209	28	59	130	3	208	6	4	4	1	265	62	95	147	25
SPBC16A3.13	meu7	alpha-amylase homolog Aah4 [Source:PomBase Gene ID;Acc:SPBC16A3.13]	358	144	4	14	45	688	102	81	447	36	43	28	1	1	3	45	10	14	86	44
SPBC16A3.16	SPBC16A3.16	mitochondrial inner membrane protein involved in cytochrome c oxidase assembly Pet191 (predicted) [Source:PomBase Gene ID;Acc:SPBC16A3.16]	278	28	14	34	6	535	78	614	974	59	0	0	0	0	0	0	0	0	0	0
SPBC16C6.04	SPBC16C6.04	sequence orphan [Source:PomBase Gene ID;Acc:SPBC16C6.04]	365	135	34	90	17	773	38	401	446	69	3	0	0	0	0	2	0	1	2	3
SPBC16D10.02	trm11	tRNA (guanine-N2-)-methyltransferase catalytic subunit Trm11 (predicted) [Source:PomBase Gene ID;Acc:SPBC16D10.02]	255	116	8	6	2	354	28	134	199	13	238	11	0	1	22	319	78	185	269	211
SPBC16D10.08c	SPBC16D10.08c	heat shock protein Hsp104 (predicted) [Source:PomBase Gene ID;Acc:SPBC16D10.08c]	1	7	6	11	25	2	0	29	26	6	195	222	182	538	555	206	70	939	1070	1049
SPBC16E9.06c	uvi31	BolA domain UV induced protein Uvi31 [Source:PomBase Gene ID;Acc:SPBC16E9.06c]	134	64	0	1	3	166	2	18	61	5	252	6	4	1	3	335	61	38	126	115
SPBC16E9.11c	pub3	HECT-type ubiquitin-protein ligase Pub3 (predicted) [Source:PomBase Gene ID;Acc:SPBC16E9.11c]	44	8	3	0	0	49	9	3	1	1	72	19	12	2	3	67	15	0	6	31
SPBC16E9.12c	pab2	poly(A) binding protein Pab2 [Source:PomBase Gene ID;Acc:SPBC16E9.12c]	15	15	1	0	1	60	16	0	0	2	52	7	12	0	0	70	7	10	3	6
SPBC16E9.13	ksp1	serine/threonine protein kinase Ksp1 (predicted) [Source:PomBase Gene ID;Acc:SPBC16E9.13]	376	171	18	2	1	665	13	2	0	6	287	43	2	0	0	323	16	1	1	7
SPBC16E9.15	SPBC16E9.15	heat shock factor binding protein (predicted) [Source:PomBase Gene ID;Acc:SPBC16E9.15]	83	39	0	2	0	166	46	17	12	4	0	0	0	0	0	0	0	1	0	0
SPBC16E9.17c	rem1	meiosis-specific cyclin Rem1 [Source:PomBase Gene ID;Acc:SPBC16E9.17c]	43	8	0	0	6	81	4	24	30	1	128	1	0	2	4	139	25	31	113	50
SPBC16G5.02c	SPBC16G5.02c	ribokinase (predicted) [Source:PomBase Gene ID;Acc:SPBC16G5.02c]	190	48	2	2	1	281	25	10	14	3	127	23	6	2	0	198	21	5	0	37
SPBC16G5.03	SPBC16G5.03	ubiquitin-protein ligase E3 (predicted) [Source:PomBase Gene ID;Acc:SPBC16G5.03]	308	76	76	16	1	417	1131	152	204	13	402	46	72	22	5	459	2445	196	379	287
SPBC16G5.06	SPBC16G5.06	sequence orphan [Source:PomBase Gene ID;Acc:SPBC16G5.06]	177	197	223	31	3	206	91	52	1223	36	358	1588	417	86	17	475	564	128	3188	1609
SPBC16G5.09	SPBC16G5.09	serine carboxypeptidase (predicted) [Source:PomBase Gene ID;Acc:SPBC16G5.09]	379	127	4	4	6	711	28	34	23	4	429	7	2	6	9	480	33	20	24	21
SPBC16G5.16	SPBC16G5.16	transcription factor, zf-fungal binuclear cluster type (predicted) [Source:PomBase Gene ID;Acc:SPBC16G5.16]	88	20	20	9	7	66	12	30	242	5	206	72	46	35	22	248	150	137	706	350
SPBC16G5.17	SPBC16G5.17	transcription factor, zf-fungal binuclear cluster type (predicted) [Source:PomBase Gene ID;Acc:SPBC16G5.17]	173	66	4	11	3	285	32	75	38	3	198	16	1	2	0	235	67	78	70	77
SPBC16H5.04	SPBC16H5.04	pho88 family protein (predicted) [Source:PomBase Gene ID;Acc:SPBC16H5.04]	229	406	672	177	52	425	1256	504	1095	90	210	1126	475	168	41	294	1320	304	1044	732
SPBC16H5.05c	cyp7	cyclophilin family peptidyl-prolyl cis-trans isomerase Cyp7 (predicted) [Source:PomBase Gene ID;Acc:SPBC16H5.05c]	427	269	190	311	141	693	96	218	1051	56	441	249	102	195	121	619	127	169	1047	707
SPBC16H5.11c	skb1	type II protein arginine N-methyltransferase Skb1 [Source:PomBase Gene ID;Acc:SPBC16H5.11c]	181	58	0	40	18	361	21	36	209	8	102	8	1	9	6	109	24	23	177	48
SPBC16H5.14c	SPBC16H5.14c	short chain dehydrogenase DHRS family (predicted) [Source:PomBase Gene ID;Acc:SPBC16H5.14c]	1976	690	76	50	20	2550	165	1004	1469	65	199	21	20	9	8	336	63	238	168	170
SPBC1703.03c	SPBC1703.03c	armadillo repeat protein, unknown biological role [Source:PomBase Gene ID;Acc:SPBC1703.03c]	32	3	18	9	9	34	0	3	1	2	53	3	17	16	12	88	4	2	0	6
SPBC1703.04	mlh1	MutL family protein Mlh1 (predicted) [Source:PomBase Gene ID;Acc:SPBC1703.04]	159	66	139	31	53	419	111	219	310	26	169	104	109	30	40	212	54	202	323	158
SPBC1703.06	pof10	F-box protein Pof10 [Source:PomBase Gene ID;Acc:SPBC1703.06]	228	78	229	1	41	352	32	78	366	21	112	2	69	0	14	150	25	49	249	222
SPBC1703.11	SPBC1703.11	optic atrophy 3 family protein [Source:PomBase Gene ID;Acc:SPBC1703.11]	110	29	16	6	0	191	2	10	29	4	151	27	3	14	0	155	27	8	49	19
SPBC1703.12	ubp9	ubiquitin C-terminal hydrolase Ubp9 [Source:PomBase Gene ID;Acc:SPBC1703.12]	102	33	46	1	2	196	337	14	5	1	161	24	53	5	0	189	969	49	8	2
SPBC1703.14c	top1	DNA topoisomerase I [Source:PomBase Gene ID;Acc:SPBC1703.14c]	43	10	0	4	0	100	14	4	0	1	43	6	0	0	0	77	9	6	0	6
SPBC1706.01	tea4	tip elongation aberrant protein Tea4 [Source:PomBase Gene ID;Acc:SPBC1706.01]	105	155	1131	179	233	143	9	118	148	13	111	386	999	234	169	164	67	106	258	78
SPBC1709.01	chs2	chitin synthase homolog Chs2 [Source:PomBase Gene ID;Acc:SPBC1709.01]	10	6	0	0	2	12	1	8	6	3	318	105	32	40	83	397	91	382	183	200
SPBC1709.04c	cyp3	cyclophilin family peptidyl-prolyl cis- trans isomerase Cyp3 [Source:PomBase Gene ID;Acc:SPBC1709.04c]	108	47	2	0	9	159	10	39	83	1	184	78	9	1	12	251	35	40	80	64
SPBC1709.13c	set10	ribosomal lysine methyltransferase Set10 [Source:PomBase Gene ID;Acc:SPBC1709.13c]	386	209	68	39	124	615	69	283	793	30	486	108	62	40	131	654	91	318	1006	348
SPBC1709.14	SPBC1709.14	peptide N-glycanase (predicted) [Source:PomBase Gene ID;Acc:SPBC1709.14]	4	1	0	0	0	14	4	2	19	1	15	9	12	13	0	69	16	14	40	54
SPBC1709.19c	SPBC1709.19c	NifU-like protein (predicted) [Source:PomBase Gene ID;Acc:SPBC1709.19c]	672	333	130	127	23	1176	168	192	1202	57	581	108	44	72	14	723	236	133	1207	600
SPBC1711.05	SPBC1711.05	nucleocytoplasmic transport chaperone Srp40 (predicted) [Source:PomBase Gene ID;Acc:SPBC1711.05]	36	13	0	5	0	79	14	13	20	1	1	0	0	0	0	2	0	6	1	0
SPBC1711.06	rpl401	60S ribosomal protein L4 (predicted) [Source:PomBase Gene ID;Acc:SPBC1711.06]	113	37	43	8	30	218	8	17	49	12	133	11	23	16	13	174	19	31	70	170
SPBC1711.08	SPBC1711.08	chaperone activator Aha1 (predicted) [Source:PomBase Gene ID;Acc:SPBC1711.08]	33	16	17	1	0	45	8	2	21	1	13	4	10	1	0	30	7	5	13	7
SPBC1711.09c	SPBC1711.09c	SNARE associated Golgi protein (predicted) [Source:PomBase Gene ID;Acc:SPBC1711.09c]	337	117	81	85	120	658	385	977	1998	124	330	45	94	93	134	438	469	822	2654	993
SPBC1711.12	SPBC1711.12	oxidised protein hydrolase (predicted) [Source:PomBase Gene ID;Acc:SPBC1711.12]	206	47	10	10	12	305	22	190	137	6	251	3	20	7	9	271	66	158	222	74
SPBC1711.15c	SPBC1711.15c	sequence orphan [Source:PomBase Gene ID;Acc:SPBC1711.15c]	293	101	30	68	163	439	17	169	386	6	186	22	18	47	121	285	37	190	377	102
SPBC1718.02	hop1	linear element associated protein Hop1 [Source:PomBase Gene ID;Acc:SPBC1718.02]	276	113	13	11	113	443	94	76	414	6	231	14	6	12	74	229	59	63	410	96
SPBC1718.07c	zfs1	CCCH tandem zinc finger protein, human Tristetraprolin homolog Zfs1, involved in mRNA catabolism [Source:PomBase Gene ID;Acc:SPBC1718.07c]	2365	7630	3323	4445	4478	4757	11523	3833	6053	281	369	969	462	543	850	405	827	801	484	705
SPBC1734.05c	spf31	DNAJ protein Spf31 (predicted) [Source:PomBase Gene ID;Acc:SPBC1734.05c]	291	71	23	31	17	436	95	245	42	3	21	2	8	4	8	69	25	20	2	12
SPBC1734.07c	SPBC1734.07c	TRAPP complex subunit Trs85 (predicted) [Source:PomBase Gene ID;Acc:SPBC1734.07c]	271	68	5	2	1	529	10	13	0	5	66	35	3	0	0	142	5	1	1	8
SPBC1734.09	SPBC1734.09	NST UDP-N-acetylglucosamine transporter (predicted) [Source:PomBase Gene ID;Acc:SPBC1734.09]	138	31	177	7	18	180	6	29	224	4	161	51	207	13	16	210	60	81	281	197
SPBC1734.11	mas5	DNAJ domain protein Mas5 (predicted) [Source:PomBase Gene ID;Acc:SPBC1734.11]	165	64	0	22	0	340	8	24	102	4	0	0	0	0	0	0	0	0	0	0
SPBC1773.01	SPBC1773.01	striatin homolog (predicted) [Source:PomBase Gene ID;Acc:SPBC1773.01]	89	43	0	0	0	138	3	31	4	1	105	7	0	1	1	126	5	68	6	6
SPBC1773.03c	SPBC1773.03c	aminotransferase class-III, unknown specificty [Source:PomBase Gene ID;Acc:SPBC1773.03c]	77	21	26	17	0	79	2	10	53	1	254	76	83	42	0	231	58	82	272	164
SPBC1773.04	SPBC1773.04	mythylglyoxyl reductase (NADPH-dependent) (predicted) [Source:PomBase Gene ID;Acc:SPBC1773.04]	450	188	4	6	28	843	26	91	521	16	194	23	9	2	10	245	37	95	375	97
SPBC1773.05c	tms1	hexitol dehydrogenase (predicted) [Source:PomBase Gene ID;Acc:SPBC1773.05c]	126	87	0	14	4	311	49	50	148	7	156	22	4	0	4	153	24	51	148	64
SPBC1773.06c	SPBC1773.06c	alcohol dehydrogenase (predicted) [Source:PomBase Gene ID;Acc:SPBC1773.06c]	134	56	67	0	10	221	31	58	140	7	194	68	96	7	1	294	31	90	242	168
SPBC1773.08c	omh4	alpha-1,2-mannosyltransferase Omh4 (predicted) [Source:PomBase Gene ID;Acc:SPBC1773.08c]	165	53	8	29	12	230	24	146	161	6	132	13	6	21	7	134	22	100	195	23
SPBC1773.09c	mug184	meiotically upregulated gene Mug184 [Source:PomBase Gene ID;Acc:SPBC1773.09c]	507	164	16	23	7	929	101	198	556	52	444	48	19	15	1	453	61	202	525	384
SPBC1778.02	rap1	telomere binding protein Rap1 [Source:PomBase Gene ID;Acc:SPBC1778.02]	242	71	28	9	34	374	11	17	254	10	216	33	44	15	14	247	47	35	285	80
SPBC1778.03c	SPBC1778.03c	NADH pyrophosphatase (predicted) [Source:PomBase Gene ID;Acc:SPBC1778.03c]	1193	427	332	99	349	1582	78	303	968	39	626	147	122	52	141	600	100	168	596	288
SPBC1778.04	spo6	Spo4-Spo6 kinase complex regulatory subunit Spo6 [Source:PomBase Gene ID;Acc:SPBC1778.04]	468	130	6	1	0	670	11	164	719	24	30	2	0	0	0	25	5	10	79	26
SPBC1778.05c	SPBC1778.05c	sequence orphan [Source:PomBase Gene ID;Acc:SPBC1778.05c]	17	0	0	0	0	24	0	0	0	1	0	0	0	0	0	0	0	0	0	0
SPBC1778.09	SPBC1778.09	GTPase activating protein (predicted) [Source:PomBase Gene ID;Acc:SPBC1778.09]	104	47	1	141	212	249	2	29	34	6	68	11	7	118	163	77	17	36	33	12
SPBC17A3.02	SPBC17A3.02	conserved fungal protein [Source:PomBase Gene ID;Acc:SPBC17A3.02]	695	296	20	65	8	1227	109	498	603	34	192	32	8	4	0	183	52	169	204	110
SPBC17A3.08	SPBC17A3.08	TatD homolog (predicted) [Source:PomBase Gene ID;Acc:SPBC17A3.08]	145	65	10	0	0	273	8	15	124	21	104	1	2	0	0	119	12	27	90	75
SPBC17A3.10	pas4	peroxisomal ubiquitin-protein ligase E3 (predicted) [Source:PomBase Gene ID;Acc:SPBC17A3.10]	184	48	0	0	0	270	13	14	3	1	26	6	0	0	0	29	3	2	7	0
SPBC17D1.05	SPBC17D1.05	sequence orphan [Source:PomBase Gene ID;Acc:SPBC17D1.05]	314	556	78	42	8	612	1214	54	2	4	253	1208	83	20	24	336	1338	35	7	5
SPBC17D1.06	dbp3	ATP-dependent RNA helicase Dbp3 (predicted) [Source:PomBase Gene ID;Acc:SPBC17D1.06]	182	55	7	22	0	279	13	30	277	11	3	0	0	0	0	1	0	1	2	7
SPBC17D1.07c	SPBC17D1.07c	GTPase regulator (predicted) [Source:PomBase Gene ID;Acc:SPBC17D1.07c]	223	109	4	0	0	365	6	82	113	11	145	15	5	0	6	189	18	54	126	109
SPBC17D11.02c	hrd1	ubiquitin-protein ligase Hrd1, synviolin family [Source:PomBase Gene ID;Acc:SPBC17D11.02c]	308	171	32	7	3	584	21	24	2	4	279	8	32	0	1	317	25	28	5	12
SPBC17D11.08	SPBC17D11.08	WD repeat protein, DDB1 and CUL4-associated factor 7 (predicted) [Source:PomBase Gene ID;Acc:SPBC17D11.08]	104	106	154	114	143	147	19	80	417	12	95	387	166	139	160	129	55	114	625	224
SPBC17G9.05	rct1	RRM-containing cyclophilin regulating transcription Rct1 [Source:PomBase Gene ID;Acc:SPBC17G9.05]	800	351	98	14	91	1101	90	37	149	11	1	0	0	0	0	0	0	0	0	0
SPBC17G9.09	tif213	translation initiation factor eIF2 gamma subunit (predicted) [Source:PomBase Gene ID;Acc:SPBC17G9.09]	1929	4376	57822	66578	158935	3190	557	821	11937	824	1832	12511	47944	73918	129382	2068	559	1023	11786	7644
SPBC17G9.12c	SPBC17G9.12c	hydrolase (predicted) [Source:PomBase Gene ID;Acc:SPBC17G9.12c]	182	138	17	10	39	303	62	52	135	14	165	17	4	9	7	181	33	42	129	128
SPBC1861.02	abp2	ARS binding protein Abp2 [Source:PomBase Gene ID;Acc:SPBC1861.02]	33	89	299	119	221	28	10	42	309	8	156	1301	1026	445	502	178	45	162	1335	570
SPBC1861.06c	mug131	S. pombe specific UPF0300 family protein 4 [Source:PomBase Gene ID;Acc:SPBC1861.06c]	693	280	112	3	14	1011	64	244	1104	17	511	160	63	12	13	579	172	144	957	131
SPBC1861.07	SPBC1861.07	elongin C (predicted) [Source:PomBase Gene ID;Acc:SPBC1861.07]	119	99	59	72	13	223	439	37	439	41	106	157	46	36	9	125	563	32	343	291
SPBC18A7.02c	SPBC18A7.02c	seven transmembrane receptor-like protein (predicted) [Source:PomBase Gene ID;Acc:SPBC18A7.02c]	457	394	512	215	107	893	109	307	1331	77	415	880	386	170	112	502	120	272	1412	747
SPBC18E5.01	SPBC18E5.01	cycloisomerase 2 family [Source:PomBase Gene ID;Acc:SPBC18E5.01]	660	364	100	33	15	1241	162	376	332	25	304	22	40	14	6	385	78	186	223	145
SPBC18E5.07	SPBC18E5.07	DUF3210 family protein [Source:PomBase Gene ID;Acc:SPBC18E5.07]	239	122	4	29	60	566	39	111	363	22	231	13	6	4	21	223	62	95	232	126
SPBC18E5.09c	SPBC18E5.09c	sequence orphan [Source:PomBase Gene ID;Acc:SPBC18E5.09c]	313	108	12	37	0	455	39	75	196	16	117	13	7	17	0	203	25	28	119	52
SPBC18E5.10	SPBC18E5.10	iron sulfur cluster assembly protein (predicted) [Source:PomBase Gene ID;Acc:SPBC18E5.10]	462	334	240	18	7	765	151	44	146	15	249	390	143	27	16	269	183	59	91	64
SPBC18E5.11c	edc3	enhancer of mRNA decapping Edc3 (predicted) [Source:PomBase Gene ID;Acc:SPBC18E5.11c]	420	223	480	54	35	754	43	336	831	25	15	20	24	4	1	20	9	16	36	15
SPBC18E5.13	SPBC18E5.13	mitochondrial translation initiation factor (predicted) [Source:PomBase Gene ID;Acc:SPBC18E5.13]	410	139	122	27	22	774	686	240	338	17	357	58	138	20	20	489	872	218	426	129
SPBC18H10.05	SPBC18H10.05	WD repeat protein, human WDR44 family [Source:PomBase Gene ID;Acc:SPBC18H10.05]	295	138	4	40	14	545	58	45	216	15	303	30	4	50	16	447	51	55	293	230
SPBC18H10.08c	ubp4	ubiquitin C-terminal hydrolase Ubp4 [Source:PomBase Gene ID;Acc:SPBC18H10.08c]	640	301	9	8	3	1395	35	401	387	15	2	0	0	0	0	2	1	1	1	1
SPBC18H10.10c	saf4	splicing associated factor Saf4 (predicted) [Source:PomBase Gene ID;Acc:SPBC18H10.10c]	315	146	9	8	43	643	57	90	289	51	260	41	11	4	17	267	21	45	278	284
SPBC18H10.16	can1	arginine transporter Can1 [Source:PomBase Gene ID;Acc:SPBC18H10.16]	146	58	0	4	0	275	48	68	224	13	94	5	2	0	11	135	66	19	117	73
SPBC18H10.18c	SPBC18H10.18c	sequence orphan [Source:PomBase Gene ID;Acc:SPBC18H10.18c]	23	17	834	141	445	54	11	398	71	1	645	134	14369	3677	5029	807	157	8108	1864	1192
SPBC18H10.20c	SPBC18H10.20c	endocytosis regulator (predicted) [Source:PomBase Gene ID;Acc:SPBC18H10.20c]	267	177	0	4	2	431	26	31	25	12	0	0	0	0	0	1	0	0	0	0
SPBC1921.01c	rpl35b	60S ribosomal protein L35a (predicted) [Source:PomBase Gene ID;Acc:SPBC1921.01c]	177	31	64	15	57	226	16	36	106	2	110	7	19	4	30	125	24	24	67	80
SPBC1921.03c	mex67	mRNA export receptor, Tap, nucleoporin Mex67 [Source:PomBase Gene ID;Acc:SPBC1921.03c]	319	103	8	5	4	762	63	129	35	5	162	0	11	0	2	210	46	67	22	24
SPBC1921.04c	SPBC1921.04c	dubious [Source:PomBase Gene ID;Acc:SPBC1921.04c]	334	676	1675	2849	2332	649	256	624	2326	215	282	1494	1156	2137	1501	307	244	464	2278	1808
SPBC1921.06c	pvg3	galactosylxylosylprotein 3-beta-galactosyltransferase Pvg1 (predicted) [Source:PomBase Gene ID;Acc:SPBC1921.06c]	100	10	0	17	0	182	15	2	8	4	100	0	0	6	0	120	3	1	14	2
SPBC19C2.04c	ubp11	ubiquitin C-terminal hydrolase Ubp11 [Source:PomBase Gene ID;Acc:SPBC19C2.04c]	213	68	28	54	65	329	3	18	83	15	2	3	1	2	2	3	0	1	0	2
SPBC19C2.06c	mug124	sequence orphan [Source:PomBase Gene ID;Acc:SPBC19C2.06c]	232	98	4	5	1	419	40	64	130	17	97	21	2	2	0	100	18	21	86	71
SPBC19C2.10	SPBC19C2.10	BAR adaptor protein [Source:PomBase Gene ID;Acc:SPBC19C2.10]	210	87	6	9	14	392	55	79	219	30	215	22	4	3	0	173	59	127	262	72
SPBC19C2.13c	ctu2	cytosolic thiouridylase subunit Ctu2 [Source:PomBase Gene ID;Acc:SPBC19C2.13c]	8	6	13	68	201	9	0	1	27	1	98	99	123	485	1196	135	25	18	265	290
SPBC19C7.01	mni1	Mago Nashi interacting protein (predicted) [Source:PomBase Gene ID;Acc:SPBC19C7.01]	149	417	794	0	6	353	3191	1654	166	4	172	1291	671	10	3	247	5210	1655	190	49
SPBC19C7.05	SPBC19C7.05	cell wall organization protein (predicted) [Source:PomBase Gene ID;Acc:SPBC19C7.05]	326	156	1	8	30	438	53	48	244	6	77	7	0	0	10	89	26	28	65	22
SPBC19C7.08c	SPBC19C7.08c	AdoMet-dependent tRNA methyltransferase (predicted) [Source:PomBase Gene ID;Acc:SPBC19C7.08c]	138	44	3	61	4	235	40	55	68	7	65	10	4	34	5	87	27	44	74	18
SPBC19C7.09c	uve1	endonuclease Uve1 [Source:PomBase Gene ID;Acc:SPBC19C7.09c]	172	95	1	5	2	277	29	38	230	18	143	1	4	7	4	130	13	35	186	42
SPBC19C7.12c	omh1	alpha-1,2-mannosyltransferase Omh1 [Source:PomBase Gene ID;Acc:SPBC19C7.12c]	83	16	0	1	3	101	6	0	3	2	2	0	0	0	0	5	0	0	1	0
SPBC19F8.02	SPBC19F8.02	nuclear distribution protein NUDC homolog [Source:PomBase Gene ID;Acc:SPBC19F8.02]	220	105	72	4	1	609	593	83	110	4	145	22	24	3	2	186	445	81	54	18
SPBC19F8.03c	SPBC19F8.03c	ENTH/VHS domain protein (predicted) [Source:PomBase Gene ID;Acc:SPBC19F8.03c]	893	1325	2893	1274	1884	1721	93	49	376	15	253	827	588	307	376	229	22	19	132	33
SPBC19F8.04c	SPBC19F8.04c	nuclease [Source:PomBase Gene ID;Acc:SPBC19F8.04c]	8	4	0	0	0	32	0	3	11	3	0	0	0	0	0	0	0	0	1	0
SPBC19F8.06c	meu22	amino acid permease, predicted Meu22 [Source:PomBase Gene ID;Acc:SPBC19F8.06c]	211	112	11	3	29	389	36	27	108	14	75	16	7	1	10	80	11	7	51	46
SPBC19G7.02	SPBC19G7.02	4-amino-4-deoxychorismate lyase (predicted) [Source:PomBase Gene ID;Acc:SPBC19G7.02]	103	36	3	9	16	145	34	63	32	2	1	0	0	0	0	0	8	0	0	0
SPBC19G7.04	SPBC19G7.04	HMG box protein [Source:PomBase Gene ID;Acc:SPBC19G7.04]	27	12	0	6	8	41	1	24	37	1	260	44	4	18	36	318	123	131	325	215
SPBC19G7.06	mbx1	MADS-box transcription factor Mbx1 [Source:PomBase Gene ID;Acc:SPBC19G7.06]	268	196	81	2	0	634	34	173	119	15	309	52	134	7	11	623	130	242	190	75
SPBC19G7.16	iws1	transcription elongation factor complex subunit Iws1 (predicted) [Source:PomBase Gene ID;Acc:SPBC19G7.16]	164	32	50	36	20	363	4	7	0	3	82	8	26	36	0	135	1	3	0	1
SPBC19G7.18c	SPBC19G7.18c	sequence orphan [Source:PomBase Gene ID;Acc:SPBC19G7.18c]	591	306	80	39	20	1174	75	163	1218	83	789	96	93	48	11	952	150	260	1727	842
SPBC1A4.05	blt1	Blt1 [Source:PomBase Gene ID;Acc:SPBC1A4.05]	77	56	22	6	19	176	9	5	33	1	3	5	1	0	1	6	1	0	2	2
SPBC1D7.01	SPBC1D7.01	prefoldin subunit 1 (predicted) [Source:PomBase Gene ID;Acc:SPBC1D7.01]	283	104	1	0	1	446	33	39	51	3	278	4	2	3	2	367	25	59	55	18
SPBC1E8.02	SPBC1E8.02	ubiquitin family protein (predicted) [Source:PomBase Gene ID;Acc:SPBC1E8.02]	221	59	91	18	11	275	20	29	32	2	277	79	146	9	13	291	66	65	59	30
SPBC20F10.02c	SPBC20F10.02c	DUF1741 family protein [Source:PomBase Gene ID;Acc:SPBC20F10.02c]	3	2	2	1	3	8	0	3	13	1	4	1	5	5	0	8	5	5	1	9
SPBC20F10.03	SPBC20F10.03	conserved eukaryotic protein [Source:PomBase Gene ID;Acc:SPBC20F10.03]	196	76	0	3	0	360	57	87	391	9	207	36	0	0	2	246	32	80	413	123
SPBC20F10.05	nrl1	NRDE-2 family protein (predicted) [Source:PomBase Gene ID;Acc:SPBC20F10.05]	176	85	7	2	0	337	25	50	112	11	50	0	0	0	3	72	17	14	23	17
SPBC20F10.06	mad2	spindle checkpoint protein Mad2 [Source:PomBase Gene ID;Acc:SPBC20F10.06]	171	80	0	0	17	232	7	62	51	10	185	9	6	0	24	170	21	57	41	123
SPBC21.05c	ral2	Ras1-Scd pathway protein Ral2 [Source:PomBase Gene ID;Acc:SPBC21.05c]	0	0	0	0	0	0	0	0	2	2	0	0	0	0	0	0	0	1	0	4
SPBC215.01	SPBC215.01	GTPase activating protein (predicted) [Source:PomBase Gene ID;Acc:SPBC215.01]	106	80	63	23	31	123	14	7	155	5	144	285	90	32	41	169	31	25	292	93
SPBC215.02	bob1	prefoldin subunit 5 (predicted) [Source:PomBase Gene ID;Acc:SPBC215.02]	134	28	0	2	4	297	35	46	4	1	53	2	0	0	0	60	43	27	2	12
SPBC215.03c	csn1	COP9/signalosome complex subunit Csn1 [Source:PomBase Gene ID;Acc:SPBC215.03c]	29	2	0	0	1	62	0	0	0	1	15	0	0	0	0	30	0	0	0	0
SPBC215.05	gpd1	glycerol-3-phosphate dehydrogenase Gpd1 [Source:PomBase Gene ID;Acc:SPBC215.05]	657	310	1993	255	754	1113	239	20	432	65	377	298	796	154	317	326	261	36	304	230
SPBC215.07c	SPBC215.07c	PWWP domain protein (predicted) [Source:PomBase Gene ID;Acc:SPBC215.07c]	272	83	8	12	1	413	40	133	107	12	87	24	0	2	0	107	27	58	40	41
SPBC215.10	SPBC215.10	haloacid dehalogenase-like hydrolase [Source:PomBase Gene ID;Acc:SPBC215.10]	230	133	507	3	54	502	153	55	291	19	359	172	648	3	45	460	409	134	555	227
SPBC215.11c	SPBC215.11c	aldo/keto reductase, unknown biological role [Source:PomBase Gene ID;Acc:SPBC215.11c]	184	61	10	32	0	181	4	20	131	6	194	19	2	21	10	213	31	43	147	220
SPBC215.13	SPBC215.13	sequence orphan [Source:PomBase Gene ID;Acc:SPBC215.13]	221	200	437	211	94	406	16	23	395	9	392	775	597	250	166	523	34	40	559	236
SPBC215.14c	vps20	ESCRT III complex subunit Vps20 [Source:PomBase Gene ID;Acc:SPBC215.14c]	29	30	0	0	2	63	0	0	0	1	26	0	0	0	0	30	0	0	0	0
SPBC216.02	mcp5	cortical anchoring factor for dynein Mcp5/Num1 [Source:PomBase Gene ID;Acc:SPBC216.02]	180	50	0	4	0	170	5	33	160	5	0	0	0	0	0	0	0	0	0	0
SPBC216.04c	SPBC216.04c	methionine sulfoxide (predicted) [Source:PomBase Gene ID;Acc:SPBC216.04c]	423	232	62	8	14	670	23	141	207	10	1	0	1	0	0	1	2	0	0	3
SPBC216.05	rad3	ATR checkpoint kinase Rad3 [Source:PomBase Gene ID;Acc:SPBC216.05]	46	10	7	0	0	107	6	13	62	3	41	10	0	2	9	61	8	4	73	12
SPBC21B10.04c	nrf1	GTPase regulator Nrf1 [Source:PomBase Gene ID;Acc:SPBC21B10.04c]	158	72	49	2	8	285	179	129	445	7	287	61	53	5	15	324	1518	175	752	93
SPBC21B10.06c	inp2	myosin binding vezatin family protein involved in peroxisome inheritance Inp2 (predicted) [Source:PomBase Gene ID;Acc:SPBC21B10.06c]	156	63	22	4	0	239	14	72	60	6	215	34	34	7	0	257	25	48	96	89
SPBC21B10.07	SPBC21B10.07	glycosyl hydrolase family 16 (predicted) [Source:PomBase Gene ID;Acc:SPBC21B10.07]	209	182	1	3	2	545	17	4	0	17	91	0	3	0	1	91	4	4	3	0
SPBC21C3.01c	vps13a	chorein homolog (predicted) [Source:PomBase Gene ID;Acc:SPBC21C3.01c]	702	422	187	82	29	1341	56	15	192	21	0	0	0	0	0	0	0	0	0	0
SPBC21C3.09c	SPBC21C3.09c	fumarylacetoacetate hydrolase family protein (predicted) [Source:PomBase Gene ID;Acc:SPBC21C3.09c]	364	125	12	10	48	483	386	261	491	8	381	38	18	11	42	481	663	404	755	173
SPBC21C3.14c	SPBC21C3.14c	sequence orphan [Source:PomBase Gene ID;Acc:SPBC21C3.14c]	470	144	6	9	27	659	55	56	100	4	422	40	10	7	7	380	80	72	143	22
SPBC21C3.17c	SPBC21C3.17c	conserved fungal protein [Source:PomBase Gene ID;Acc:SPBC21C3.17c]	264	77	1	1	2	308	4	35	29	6	222	4	11	3	1	229	41	24	30	15
SPBC21C3.18	spo4	serine/threonine protein kinase Spo4 [Source:PomBase Gene ID;Acc:SPBC21C3.18]	161	517	4829	14403	18734	219	51	315	3060	181	189	1599	3936	13213	14633	176	49	285	4429	1782
SPBC21C3.19	SPBC21C3.19	SBDS family protein Rtc3 (predicted) [Source:PomBase Gene ID;Acc:SPBC21C3.19]	79	18	46	0	0	99	6	53	163	2	178	23	45	5	1	237	40	163	391	118
SPBC21D10.07	cmc1	mitochondrial inner membrane protein involved in cytochrome oxidase biogenesis Cmc1 (predicted) [Source:PomBase Gene ID;Acc:SPBC21D10.07]	671	387	149	34	91	1505	73	166	478	45	483	48	97	24	50	589	68	92	353	247
SPBC21D10.08c	SPBC21D10.08c	sequence orphan [Source:PomBase Gene ID;Acc:SPBC21D10.08c]	76	43	1	0	0	207	9	13	97	7	86	2	8	0	0	88	23	4	129	92
SPBC21D10.09c	SPBC21D10.09c	ubiquitin-protein ligase E3 (predicted) [Source:PomBase Gene ID;Acc:SPBC21D10.09c]	99	127	132	22	9	248	449	887	522	12	65	154	45	14	10	96	348	595	261	37
SPBC21D10.10	bdc1	bromodomain containing protein 1, Bdc1 [Source:PomBase Gene ID;Acc:SPBC21D10.10]	176	77	7	2	6	301	62	8	1	6	123	4	20	3	4	148	46	1	3	12
SPBC21D10.11c	nfs1	mitochondrial cysteine desulfurase Nfs1 (predicted) [Source:PomBase Gene ID;Acc:SPBC21D10.11c]	283	132	5	19	2	523	68	23	209	19	206	52	0	11	7	219	54	30	196	98
SPBC21H7.06c	SPBC21H7.06c	inositol metabolism protein Opi10 (predicted) [Source:PomBase Gene ID;Acc:SPBC21H7.06c]	144	78	2	7	3	244	11	16	30	1	65	12	1	7	0	78	17	7	7	0
SPBC23E6.02	SPBC23E6.02	ATP-dependent DNA helicase (predicted) [Source:PomBase Gene ID;Acc:SPBC23E6.02]	136	67	3	2	0	210	43	26	311	20	0	1	0	0	0	3	0	2	17	1
SPBC23E6.03c	nta1	protein N-terminal amidase Nta1 (predicted) [Source:PomBase Gene ID;Acc:SPBC23E6.03c]	567	214	17	14	7	1018	68	201	103	12	12	0	0	0	0	39	6	12	1	0
SPBC23E6.10c	SPBC23E6.10c	methylthioribose-1-phosphate isomerase (predicted) [Source:PomBase Gene ID;Acc:SPBC23E6.10c]	473	168	39	301	243	787	71	139	497	59	245	68	26	156	102	277	41	64	190	226
SPBC23G7.04c	nif1	SEL1 repeat protein Nif1 [Source:PomBase Gene ID;Acc:SPBC23G7.04c]	113	41	0	1	3	235	3	17	76	5	0	0	0	0	0	0	0	0	0	0
SPBC23G7.07c	cms1	U3-containing 90S preribosome complex subunit Cms1 (predicted) [Source:PomBase Gene ID;Acc:SPBC23G7.07c]	215	111	130	73	116	332	7	2	11	5	148	99	86	57	102	173	20	3	11	0
SPBC23G7.10c	SPBC23G7.10c	NADH-dependent flavin oxidoreductase (predicted) [Source:PomBase Gene ID;Acc:SPBC23G7.10c]	105	42	5	0	1	128	14	12	165	11	189	13	6	2	6	201	25	21	198	128
SPBC23G7.11	mag2	DNA-3-methyladenine glycosidase Mag2 [Source:PomBase Gene ID;Acc:SPBC23G7.11]	496	258	36	37	9	873	65	111	353	42	0	0	0	0	0	3	1	0	2	0
SPBC23G7.12c	rpt6	19S proteasome regulatory subunit Rpt6 (predicted) [Source:PomBase Gene ID;Acc:SPBC23G7.12c]	77	25	2	1	9	92	23	59	78	5	0	0	0	0	0	0	0	0	0	0
SPBC23G7.13c	SPBC23G7.13c	urea transporter (predicted) [Source:PomBase Gene ID;Acc:SPBC23G7.13c]	162	74	60	6	13	276	53	80	161	10	0	0	0	0	0	0	0	0	0	0
SPBC23G7.15c	rpp202	60S acidic ribosomal protein P2B subunit [Source:PomBase Gene ID;Acc:SPBC23G7.15c]	206	95	12	34	36	353	80	17	78	1	108	42	9	7	24	181	29	10	85	39
SPBC23G7.16	ctr6	vacuolar copper transporter Ctr6 [Source:PomBase Gene ID;Acc:SPBC23G7.16]	77	47	76	39	43	70	5	39	157	1	406	557	437	121	186	637	155	442	1601	661
SPBC24C6.04	SPBC24C6.04	delta-1-pyrroline-5-carboxylate dehydrogenase (predicted) [Source:PomBase Gene ID;Acc:SPBC24C6.04]	175	279	500	53	36	321	66	45	227	8	2	44	14	4	0	5	2	2	5	7
SPBC24C6.08c	bhd1	folliculin ortholog Bhd1 [Source:PomBase Gene ID;Acc:SPBC24C6.08c]	35	15	6	1	7	88	1	1	3	1	95	12	3	0	10	97	11	5	4	6
SPBC24C6.10c	dip1	WISH/DIP/SPIN90 ortholog Dip1 [Source:PomBase Gene ID;Acc:SPBC24C6.10c]	66	2	0	9	0	168	9	3	0	2	44	0	0	1	0	37	0	2	2	0
SPBC25B2.04c	mtg1	mitochondrial GTPase involved in translation Mtg1 (predicted) [Source:PomBase Gene ID;Acc:SPBC25B2.04c]	90	19	8	5	0	201	14	20	127	6	65	0	0	0	0	44	6	5	58	33
SPBC25B2.06c	btb2	BTB/POZ domain protein Btb2 [Source:PomBase Gene ID;Acc:SPBC25B2.06c]	125	60	22	27	3	344	19	20	1	5	55	3	6	8	0	58	18	2	9	8
SPBC25B2.08	SPBC25B2.08	sequence orphan [Source:PomBase Gene ID;Acc:SPBC25B2.08]	12	1	1	0	0	22	0	4	11	3	16	5	0	0	0	11	9	5	15	7
SPBC25B2.10	SPBC25B2.10	Usp (universal stress protein) family protein [Source:PomBase Gene ID;Acc:SPBC25B2.10]	98	37	0	3	0	230	5	0	0	5	15	0	1	0	0	31	3	0	0	9
SPBC25H2.14	mug16	UNC-50 family protein [Source:PomBase Gene ID;Acc:SPBC25H2.14]	144	72	39	1	3	246	64	47	310	25	94	21	39	2	2	197	35	65	284	186
SPBC25H2.15	SPBC25H2.15	SSU-rRNA maturation protein Tsr4 homolog 1 (predicted) [Source:PomBase Gene ID;Acc:SPBC25H2.15]	119	40	24	65	58	193	9	41	87	13	6	0	2	0	0	9	0	0	0	0
SPBC25H2.16c	SPBC25H2.16c	adaptin (predicted) [Source:PomBase Gene ID;Acc:SPBC25H2.16c]	0	0	0	0	0	0	0	0	0	1	0	0	0	0	0	0	0	0	0	0
SPBC26H8.01	thi2	thiazole biosynthetic enzyme [Source:PomBase Gene ID;Acc:SPBC26H8.01]	62	24	5	8	1	97	17	36	249	12	0	0	0	0	0	0	0	1	0	0
SPBC26H8.05c	SPBC26H8.05c	serine/threonine protein phosphatase (predicted) [Source:PomBase Gene ID;Acc:SPBC26H8.05c]	283	165	148	5	31	464	178	8	54	2	53	72	13	1	16	63	60	8	8	3
SPBC27.04	uds1	septation protein Uds1 [Source:PomBase Gene ID;Acc:SPBC27.04]	404	189	15	21	64	796	39	220	374	39	34	3	1	2	4	59	17	31	68	40
SPBC27.06c	mgr2	mitochondrial membrane protein Mgr2 (predicted) [Source:PomBase Gene ID;Acc:SPBC27.06c]	22	0	0	1	0	26	2	0	11	2	1	0	1	0	0	22	0	0	5	0
SPBC27B12.05	SPBC27B12.05	WD repeat protein [Source:PomBase Gene ID;Acc:SPBC27B12.05]	16	8	2	4	2	25	1	21	20	3	229	66	41	41	12	248	41	413	317	248
SPBC28E12.02	SPBC28E12.02	RNA-binding protein [Source:PomBase Gene ID;Acc:SPBC28E12.02]	118	49	2	14	120	261	15	122	171	14	185	40	0	10	73	188	18	110	174	52
SPBC28E12.03	rga4	Rho-type GTPase activating protein Rga4 [Source:PomBase Gene ID;Acc:SPBC28E12.03]	123	51	1	6	1	242	11	16	151	2	0	0	0	0	0	0	0	0	0	0
SPBC28F2.02	mep33	mRNA export protein Mep33 [Source:PomBase Gene ID;Acc:SPBC28F2.02]	199	65	8	6	71	361	7	4	13	3	99	18	0	0	20	99	15	10	9	9
SPBC28F2.11	SPBC28F2.11	HMG box protein [Source:PomBase Gene ID;Acc:SPBC28F2.11]	71	29	2	0	0	147	13	13	0	1	0	0	0	0	0	1	0	0	0	1
SPBC29A10.02	spo5	meiotic RNA-binding protein 1 [Source:PomBase Gene ID;Acc:SPBC29A10.02]	137	90	14	4	0	276	34	25	101	4	85	21	3	0	0	121	16	25	68	22
SPBC29A10.05	exo1	exonuclease I Exo1 [Source:PomBase Gene ID;Acc:SPBC29A10.05]	12729	35721	16173	21694	21235	25161	61646	19745	27908	1502	8721	23060	11746	11079	20321	10371	19051	14875	15773	18406
SPBC29A10.06c	ely5	nuclear pore protein Ely5 [Source:PomBase Gene ID;Acc:SPBC29A10.06c]	233	178	1025	19	1	352	40	135	100	2	177	543	820	12	2	207	47	130	95	11
SPBC29A10.07	pom152	nucleoporin Pom152 [Source:PomBase Gene ID;Acc:SPBC29A10.07]	299	146	26	1	5	528	24	75	199	19	0	0	0	0	0	0	0	0	0	0
SPBC29A10.09c	SPBC29A10.09c	CAF1 family ribonuclease (predicted) [Source:PomBase Gene ID;Acc:SPBC29A10.09c]	242	118	22	28	77	361	16	151	170	9	260	47	24	26	73	296	25	147	156	146
SPBC29A10.10c	SPBC29A10.10c	tRNA-splicing endonuclease positive effector (predicted) [Source:PomBase Gene ID;Acc:SPBC29A10.10c]	13	0	1	1	0	22	3	6	32	3	79	7	8	2	4	84	26	40	115	134
SPBC29A10.11c	vps902	guanyl-nucleotide exchange factor Vps902 (predicted) [Source:PomBase Gene ID;Acc:SPBC29A10.11c]	589	315	94	6	116	1080	102	159	638	62	466	116	109	23	59	617	92	128	750	421
SPBC29A10.12	SPBC29A10.12	HMG-box variant [Source:PomBase Gene ID;Acc:SPBC29A10.12]	39	9	0	0	1	59	0	7	38	1	24	0	0	0	0	26	0	8	24	2
SPBC29A10.14	rec8	meiotic cohesin complex subunit Rec8 [Source:PomBase Gene ID;Acc:SPBC29A10.14]	284	85	4	5	23	451	71	153	153	5	182	18	2	10	18	274	40	119	206	36
SPBC29A3.03c	SPBC29A3.03c	ubiquitin-protein ligase E3 (predicted) [Source:PomBase Gene ID;Acc:SPBC29A3.03c]	66	36	14	2	0	123	19	5	0	1	64	16	8	7	0	94	10	6	1	3
SPBC29A3.05	vps71	Swr1 complex subunit Vps71 [Source:PomBase Gene ID;Acc:SPBC29A3.05]	61	23	6	0	10	142	1	764	43	2	41	12	4	0	6	35	3	506	58	11
SPBC29A3.09c	SPBC29A3.09c	AAA family ATPase Gcn20 (predicted) [Source:PomBase Gene ID;Acc:SPBC29A3.09c]	4	3	2	3	6	16	1	4	25	1	190	42	22	57	33	262	55	154	676	218
SPBC29A3.13	pdp1	PWWP domain protein Pdp1 [Source:PomBase Gene ID;Acc:SPBC29A3.13]	200	56	13	6	0	324	23	12	18	3	112	7	2	3	4	150	42	2	10	0
SPBC29B5.02c	isp4	OPT oligopeptide transporter family Isp4 [Source:PomBase Gene ID;Acc:SPBC29B5.02c]	366	171	464	179	310	638	115	59	1460	86	252	103	178	60	58	249	69	45	727	330
SPBC29B5.03c	rpl26	60S ribosomal protein L26 (predicted) [Source:PomBase Gene ID;Acc:SPBC29B5.03c]	6	1	0	0	1	6	0	0	0	1	74	3	5	0	11	75	13	14	0	16
SPBC2A9.02	SPBC2A9.02	NAD dependent epimerase/dehydratase family protein [Source:PomBase Gene ID;Acc:SPBC2A9.02]	244	73	73	39	37	346	36	26	42	13	113	6	39	16	24	114	32	24	54	64
SPBC2A9.03	SPBC2A9.03	WD40/YVTN repeat-like [Source:PomBase Gene ID;Acc:SPBC2A9.03]	288	131	9	6	49	533	60	79	232	28	221	37	3	1	8	247	73	98	220	204
SPBC2A9.04c	SPBC2A9.04c	sir antagonist ortholog (predicted) [Source:PomBase Gene ID;Acc:SPBC2A9.04c]	287	80	5	2	0	423	39	107	14	9	292	1	3	0	4	341	84	105	37	23
SPBC2A9.11c	SPBC2A9.11c	nuclear export factor (predicted) [Source:PomBase Gene ID;Acc:SPBC2A9.11c]	327	207	262	553	858	420	23	168	2649	105	267	236	194	367	501	254	27	174	1700	1250
SPBC2D10.04	SPBC2D10.04	arrestin Aly1 related, implicated in endocytosis [Source:PomBase Gene ID;Acc:SPBC2D10.04]	1417	617	820	8945	11938	2692	170	26	598	108	1050	83	609	6769	8231	1309	108	36	550	551
SPBC2D10.05	exg3	glucan 1,3-beta-glucosidase Exg3 [Source:PomBase Gene ID;Acc:SPBC2D10.05]	45	16	1	7	0	99	19	67	41	4	107	0	1	0	0	104	40	116	43	61
SPBC2D10.06	rep1	MBF transcription factor complex subunit Rep1 [Source:PomBase Gene ID;Acc:SPBC2D10.06]	125	44	5	7	2	175	45	39	187	5	227	22	11	7	1	249	44	88	284	101
SPBC2D10.11c	nap2	nucleosome assembly protein Nap2 (predicted) [Source:PomBase Gene ID;Acc:SPBC2D10.11c]	212	86	0	4	0	344	20	70	45	2	19	1	0	0	0	66	2	10	5	2
SPBC2D10.15c	pth1	mitochondrial peptidyl-tRNA hydrolase Pth1 (predicted) [Source:PomBase Gene ID;Acc:SPBC2D10.15c]	122	24	6	4	15	242	11	21	120	7	351	88	14	32	46	431	66	98	305	171
SPBC2D10.19c	SPBC2D10.19c	pre-60S shuttlingfactor (predicted) [Source:PomBase Gene ID;Acc:SPBC2D10.19c]	191	75	4	0	0	352	14	63	157	17	0	0	0	0	0	0	0	0	0	0
SPBC2F12.03c	SPBC2F12.03c	EST1 family protein (predicted) [Source:PomBase Gene ID;Acc:SPBC2F12.03c]	196	144	86	111	213	285	2	123	263	26	0	0	0	0	0	0	0	0	0	0
SPBC2F12.05c	SPBC2F12.05c	sterol binding ankyrin repeat protein (predicted) [Source:PomBase Gene ID;Acc:SPBC2F12.05c]	143	50	29	7	12	293	16	56	107	13	0	0	0	0	0	0	0	0	0	0
SPBC2G2.02	syj1	inositol-polyphosphate 5-phosphatase (synaptojanin homolog 1) [Source:PomBase Gene ID;Acc:SPBC2G2.02]	201	143	136	10	12	388	24	10	2	4	130	100	65	0	11	158	33	14	0	2
SPBC2G2.06c	apl1	AP-2 adaptor complex subunit Apl1 (predicted) [Source:PomBase Gene ID;Acc:SPBC2G2.06c]	587	1962	6885	7045	11918	1227	1119	936	4980	328	594	5425	4771	5574	7889	723	1168	683	5133	2836
SPBC2G2.07c	mug178	mitochondrial ribosomal protein subunit L51-b (predicted) [Source:PomBase Gene ID;Acc:SPBC2G2.07c]	101	30	3	6	0	190	77	62	186	17	73	24	2	1	0	70	58	46	150	141
SPBC2G2.08	ade9	C-1-tetrahydrofolatesynthase/methylenetetrahydrofolatedehydrogenase/methylenetetrahydrofolatecyclohydrolase/ formyltetrahydrofolatesynthetase (predicted) [Source:PomBase Gene ID;Acc:SPBC2G2.08]	118	34	9	0	0	204	9	21	34	5	90	1	5	0	0	111	16	14	18	35
SPBC2G2.09c	crs1	meiosis specific cyclin Crs1 [Source:PomBase Gene ID;Acc:SPBC2G2.09c]	159	80	0	3	3	233	3	49	154	3	97	2	3	3	3	89	8	16	104	38
SPBC2G2.15c	mrm2	mitochondrial 2' O-ribose methyltransferase Mrm2 (predicted) [Source:PomBase Gene ID;Acc:SPBC2G2.15c]	489	219	6	30	62	842	95	525	451	32	483	51	6	14	33	490	124	396	495	372
SPBC2G5.01	SPBC2G5.01	DUF1682 family protein [Source:PomBase Gene ID;Acc:SPBC2G5.01]	310	118	71	4	2	518	97	87	402	35	426	147	53	13	14	529	222	148	665	327
SPBC2G5.03	ctu1	cytosolic thiouridylase subunit Ctu1 [Source:PomBase Gene ID;Acc:SPBC2G5.03]	116	74	182	435	1055	189	19	13	173	16	67	143	129	401	810	100	7	13	204	185
SPBC2G5.04c	SPBC2G5.04c	COPII-coated vesicle component Erv41 (predicted) [Source:PomBase Gene ID;Acc:SPBC2G5.04c]	287	135	0	3	1	642	60	31	4	8	136	18	3	0	4	204	18	30	1	4
SPBC30B4.01c	wsc1	transmembrane receptor Wsc1 (predicted) [Source:PomBase Gene ID;Acc:SPBC30B4.01c]	495	220	35	101	119	922	35	220	241	15	362	125	28	82	95	414	65	157	306	64
SPBC30B4.02c	SPBC30B4.02c	R3H and G-patch domain, implicated in splicing (predicted) [Source:PomBase Gene ID;Acc:SPBC30B4.02c]	256	87	1	6	0	399	30	23	21	1	230	39	1	0	0	222	50	31	31	1
SPBC30B4.08	eri1	double-strand siRNA ribonuclease Eri1 [Source:PomBase Gene ID;Acc:SPBC30B4.08]	491	134	10	4	7	714	18	46	246	16	0	0	0	0	0	0	0	0	0	0
SPBC30D10.09c	SPBC30D10.09c	HVA22/TB2/DP1 family protein [Source:PomBase Gene ID;Acc:SPBC30D10.09c]	107	386	52	1	3	209	774	9	2	6	126	1431	53	9	8	164	1763	7	0	9
SPBC30D10.14	SPBC30D10.14	dienelactone hydrolase family (predicted) [Source:PomBase Gene ID;Acc:SPBC30D10.14]	307	130	102	15	7	634	136	1101	865	26	141	61	51	0	1	189	116	577	514	208
SPBC317.01	mbx2	MADS-box transcription factor Pvg4 (predicted) [Source:PomBase Gene ID;Acc:SPBC317.01]	115	28	8	4	0	229	14	15	102	2	190	6	10	4	5	217	39	29	191	56
SPBC31A8.01c	rtn1	reticulon-like protein Rtn1 [Source:PomBase Gene ID;Acc:SPBC31A8.01c]	1039	445	2	12	6	2164	22	26	0	11	767	11	6	7	5	1067	56	32	5	12
SPBC31E1.01c	atg2	autophagy associated protein Atg2 [Source:PomBase Gene ID;Acc:SPBC31E1.01c]	266	14	0	1	1	347	13	1	0	1	324	6	12	4	21	381	28	13	9	11
SPBC31F10.03	SPBC31F10.03	ChaC-like protein, predicted cation transport regulator [Source:PomBase Gene ID;Acc:SPBC31F10.03]	204	89	10	0	38	354	8	15	149	6	36	13	2	0	12	36	9	7	38	20
SPBC31F10.07	lsb5	cortical component Lsb5 (predicted) [Source:PomBase Gene ID;Acc:SPBC31F10.07]	45	32	0	0	9	116	11	13	21	5	304	58	5	2	47	384	45	78	199	111
SPBC31F10.08	mde2	Mde2 protein [Source:PomBase Gene ID;Acc:SPBC31F10.08]	218	98	8	0	11	349	86	43	164	11	238	22	0	0	1	300	65	47	177	88
SPBC31F10.10c	SPBC31F10.10c	zf-MYND type zinc finger protein [Source:PomBase Gene ID;Acc:SPBC31F10.10c]	25	2	32	33	19	52	2	9	0	1	21	0	26	9	19	28	1	0	0	0
SPBC31F10.12	SPBC31F10.12	RNA-binding protein Tma20 (predicted) [Source:PomBase Gene ID;Acc:SPBC31F10.12]	12	1	3	18	14	33	0	12	52	2	5	0	0	3	5	11	1	13	9	21
SPBC31F10.16	SPBC31F10.16	ChAPs family protein (predicted) [Source:PomBase Gene ID;Acc:SPBC31F10.16]	188	70	2	0	1	327	10	4	0	2	159	6	1	3	3	204	20	24	11	4
SPBC31F10.17c	SPBC31F10.17c	sequence orphan [Source:PomBase Gene ID;Acc:SPBC31F10.17c]	187	77	1	4	1	433	25	37	223	19	180	38	4	5	2	251	71	67	352	195
SPBC32C12.03c	ppk25	serine/threonine protein kinase Ppk25 (predicted) [Source:PomBase Gene ID;Acc:SPBC32C12.03c]	198	236	117	64	16	347	53	200	367	5	137	414	83	37	23	163	57	143	179	84
SPBC32F12.03c	gpx1	glutathione peroxidase Gpx1 [Source:PomBase Gene ID;Acc:SPBC32F12.03c]	13	122	240	28	48	15	59	15	73	1	132	2063	1362	151	239	184	426	114	567	332
SPBC32F12.07c	SPBC32F12.07c	ubiquitin-protein ligase E3, MARCH family (predicted) [Source:PomBase Gene ID;Acc:SPBC32F12.07c]	241	111	3	0	4	466	44	22	10	12	140	7	1	1	0	137	38	22	3	13
SPBC32H8.02c	nep2	NEDD8 protease Nep2 [Source:PomBase Gene ID;Acc:SPBC32H8.02c]	12	5	24	0	0	8	1	4	1	1	23	152	219	0	0	61	43	44	45	33
SPBC32H8.08c	omh5	alpha-1,2-mannosyltransferase Omh5 (predicted) [Source:PomBase Gene ID;Acc:SPBC32H8.08c]	450	182	163	9	5	785	86	326	543	14	102	23	35	1	2	102	13	67	75	8
SPBC32H8.11	mei4	meiotic forkhead transcription factor Mei4 [Source:PomBase Gene ID;Acc:SPBC32H8.11]	392	197	194	84	155	734	100	89	208	26	204	54	81	33	57	220	51	47	97	140
SPBC32H8.13c	mok12	alpha-1,3-glucan synthase Mok12 [Source:PomBase Gene ID;Acc:SPBC32H8.13c]	287	146	6	24	1	633	51	87	269	33	162	8	3	4	2	205	34	36	137	134
SPBC336.01	fbh1	DNA helicase I [Source:PomBase Gene ID;Acc:SPBC336.01]	154	20	31	5	1	342	16	12	6	3	0	0	0	0	0	2	0	0	0	0
SPBC336.05c	SPBC336.05c	S-adenosylmethionine-dependent methyltransferase (predicted) [Source:PomBase Gene ID;Acc:SPBC336.05c]	184	48	25	4	71	329	24	116	73	13	24	1	5	0	5	26	2	22	16	9
SPBC336.10c	tif512	translation elongation factor eIF5A (predicted) [Source:PomBase Gene ID;Acc:SPBC336.10c]	177	41	7	4	2	260	19	10	3	1	0	0	0	0	0	0	0	0	0	0
SPBC336.14c	ppk26	serine/threonine protein kinase, PAN complex subunit, Ppk26 [Source:PomBase Gene ID;Acc:SPBC336.14c]	143	81	0	1	0	231	31	2	0	1	129	7	0	4	0	150	24	9	0	0
SPBC337.03	SPBC337.03	RNA polymerase II transcription termination factor (predicted) [Source:PomBase Gene ID;Acc:SPBC337.03]	212	10	1	0	1	433	29	5	0	2	28	0	0	0	0	53	0	0	2	0
SPBC337.04	ppk27	serine/threonine protein kinase Ppk27 (predicted) [Source:PomBase Gene ID;Acc:SPBC337.04]	190	81	1	1	5	283	27	67	142	9	84	11	0	4	0	85	12	26	100	44
SPBC337.07c	SPBC337.07c	carboxypeptidase (predicted) [Source:PomBase Gene ID;Acc:SPBC337.07c]	163	82	7	20	7	326	103	333	146	1	154	15	4	12	2	186	110	357	242	12
SPBC337.11	SPBC337.11	mitochondrial peptidase (predicted) [Source:PomBase Gene ID;Acc:SPBC337.11]	117	58	0	48	3	205	30	27	181	15	77	15	0	46	1	68	11	18	116	38
SPBC342.03	gas4	sporulation specific 1,3-beta-glucanosyltransferase Gas4 [Source:PomBase Gene ID;Acc:SPBC342.03]	751	1907	4803	1045	550	1200	171	251	709	40	562	5690	3549	920	360	766	159	215	701	428
SPBC342.05	crb2	DNA repair protein Rad9 homolog, Rhp9 [Source:PomBase Gene ID;Acc:SPBC342.05]	235	133	9	4	2	546	51	71	185	11	240	60	11	1	10	262	83	91	260	91
SPBC342.06c	rtt109	RTT109 family histone lysine acetyltransferase [Source:PomBase Gene ID;Acc:SPBC342.06c]	180	75	1	3	1	427	6	14	3	3	0	0	0	0	0	0	0	0	0	0
SPBC354.01	gtp1	GTP binding protein Gtp1 (predicted) [Source:PomBase Gene ID;Acc:SPBC354.01]	113	72	3	13	4	253	5	49	125	5	67	2	1	12	4	75	15	34	75	58
SPBC354.03	swd3	WD repeat protein Swd3 [Source:PomBase Gene ID;Acc:SPBC354.03]	39	4	2	1	1	44	2	2	0	1	0	1	0	0	0	6	0	0	0	0
SPBC354.07c	SPBC354.07c	oxysterol binding protein (predicted) [Source:PomBase Gene ID;Acc:SPBC354.07c]	150	63	1	0	0	248	14	4	0	1	119	18	2	0	0	145	39	5	0	1
SPBC354.13	rga6	Rho-type GTPase activating protein Rga6 (predicted) [Source:PomBase Gene ID;Acc:SPBC354.13]	351	267	1393	803	76	575	50	95	130	2	364	595	1111	745	69	448	75	86	166	18
SPBC354.15	fap1	L-pipecolate oxidase [Source:PomBase Gene ID;Acc:SPBC354.15]	376	314	484	66	237	664	84	131	399	24	42	64	60	23	32	53	46	19	49	36
SPBC359.01	SPBC359.01	amino acid permease (predicted) [Source:PomBase Gene ID;Acc:SPBC359.01]	362	131	1	2	49	658	85	45	339	19	86	22	1	0	1	112	28	6	72	40
SPBC359.04c	SPBC359.04c	cell surface glycoprotein (predicted), DIPSY family [Source:PomBase Gene ID;Acc:SPBC359.04c]	29	10	2	0	0	59	3	6	16	3	0	0	0	0	0	0	0	0	0	0
SPBC359.05	abc3	ABC transporter Abc3, unknown specificity [Source:PomBase Gene ID;Acc:SPBC359.05]	253	90	0	0	18	395	6	40	124	6	1	0	0	0	0	0	0	0	0	1
SPBC36.10	SPBC36.10	mitochondrial intermembrane space protein sorting protein (predicted) [Source:PomBase Gene ID;Acc:SPBC36.10]	76	13	3	4	6	91	13	27	104	5	0	0	0	0	0	0	0	0	0	2
SPBC36.11	SPBC36.11	sequence orphan [Source:PomBase Gene ID;Acc:SPBC36.11]	59	90	49	64	26	97	4	11	161	1	21	48	18	17	5	17	2	6	48	18
SPBC365.01	SPBC365.01	sec14 cytosolic factor family (predicted) [Source:PomBase Gene ID;Acc:SPBC365.01]	136	79	10	23	32	183	36	43	127	8	136	35	0	13	36	115	78	55	156	67
SPBC365.06	pmt3	SUMO [Source:PomBase Gene ID;Acc:SPBC365.06]	51	22	2	1	0	95	2	12	8	4	132	26	0	0	0	162	12	31	18	21
SPBC365.07c	SPBC365.07c	TATA element modulatory factor homolog (predicted) [Source:PomBase Gene ID;Acc:SPBC365.07c]	156	114	8	0	47	252	14	96	388	25	93	53	1	3	9	116	19	81	132	206
SPBC365.08c	SPBC365.08c	Der1-like (degradation in the ER) family (predicted) [Source:PomBase Gene ID;Acc:SPBC365.08c]	133	44	2	15	0	123	12	39	63	4	0	0	0	1	0	3	0	0	0	0
SPBC365.11	SPBC365.11	GRIP domain protein [Source:PomBase Gene ID;Acc:SPBC365.11]	124	70	2	10	13	232	25	9	105	3	93	1	0	14	2	115	8	12	89	14
SPBC365.12c	ish1	LEA domain protein [Source:PomBase Gene ID;Acc:SPBC365.12c]	247	113	4	8	5	519	51	36	126	26	42	1	3	0	0	44	4	9	21	6
SPBC365.20c	pnc1	nicotinamidase Pnc1 (predicted) [Source:PomBase Gene ID;Acc:SPBC365.20c]	427	375	3690	44	122	850	6816	623	55	11	326	724	2224	50	61	517	7599	454	71	39
SPBC36B7.02	SPBC36B7.02	Svf1 family protein Svf2 [Source:PomBase Gene ID;Acc:SPBC36B7.02]	632	247	6	14	7	1112	114	269	625	21	423	38	5	4	17	499	98	221	442	252
SPBC36B7.05c	SPBC36B7.05c	ubiquitin-protein ligase E/phosphatidylinositol(3)-phosphate binding protein (predicted) [Source:PomBase Gene ID;Acc:SPBC36B7.05c]	243	344	199	17	127	477	1323	485	1173	246	39	127	29	4	22	39	309	108	110	451
SPBC36B7.06c	mug20	sequence orphan [Source:PomBase Gene ID;Acc:SPBC36B7.06c]	167	85	2	33	1	367	45	67	51	5	239	40	0	33	3	227	40	74	73	14
SPBC36B7.08c	SPBC36B7.08c	nucleosome assembly protein (predicted) [Source:PomBase Gene ID;Acc:SPBC36B7.08c]	205	76	19	128	81	301	17	7	7	4	123	17	7	107	32	136	25	14	4	23
SPBC3B8.04c	SPBC3B8.04c	membrane transporter (predicted) [Source:PomBase Gene ID;Acc:SPBC3B8.04c]	223	80	3	1	0	496	22	5	8	5	352	2	5	0	0	478	15	3	1	4
SPBC3B8.05	SPBC3B8.05	diphthamide biosynthesis protein Dph1 (predicted) [Source:PomBase Gene ID;Acc:SPBC3B8.05]	113	20	24	2	7	195	9	40	45	13	74	10	13	1	1	89	23	8	36	51
SPBC3B8.08	SPBC3B8.08	Sjogren's syndrome/scleroderma autoantigen 1 family (predicted) [Source:PomBase Gene ID;Acc:SPBC3B8.08]	70	16	1	2	1	75	5	4	6	1	132	13	0	0	0	119	4	3	1	0
SPBC3B9.05	SPBC3B9.05	helper of TIM (predicted) [Source:PomBase Gene ID;Acc:SPBC3B9.05]	167	36	4	0	1	303	24	35	148	7	0	0	0	0	0	0	0	0	0	0
SPBC3B9.15c	scp1	Sre1 cleavage activating protein, Scap Scp1 [Source:PomBase Gene ID;Acc:SPBC3B9.15c]	181	125	8	58	81	367	46	142	582	31	70	43	4	18	41	109	26	99	192	110
SPBC3D6.04c	mad1	mitotic spindle checkpoint protein Mad1 [Source:PomBase Gene ID;Acc:SPBC3D6.04c]	152	65	0	4	0	291	2	30	42	3	0	0	0	0	0	0	0	0	0	0
SPBC3D6.06c	prs5	ribose-phosphate pyrophosphokinase Prs5 (predicted) [Source:PomBase Gene ID;Acc:SPBC3D6.06c]	190	87	0	4	78	318	36	17	35	1	206	13	4	0	108	238	42	8	53	11
SPBC3D6.09	dpb4	DNA polymerase epsilon subunit Dpb4 [Source:PomBase Gene ID;Acc:SPBC3D6.09]	287	80	3	2	7	451	84	45	113	13	145	6	4	1	3	23	21	36	56	23
SPBC3D6.13c	pdi2	ER associated protein disulfide isomerase Pdi2 (predicted) [Source:PomBase Gene ID;Acc:SPBC3D6.13c]	249	154	146	38	37	302	96	153	561	40	204	228	132	54	10	301	138	213	833	316
SPBC3E7.02c	hsp16	heat shock protein Hsp16 [Source:PomBase Gene ID;Acc:SPBC3E7.02c]	2934	1250	352	56	47	5578	349	1406	1789	180	11594	817	1257	203	238	13410	1865	5798	8374	6125
SPBC3E7.05c	SPBC3E7.05c	human mitofilin ortholog (predicted) [Source:PomBase Gene ID;Acc:SPBC3E7.05c]	6	3	0	0	0	26	3	3	0	1	170	18	6	0	0	233	18	15	3	2
SPBC3E7.07c	SPBC3E7.07c	DUF757 family protein [Source:PomBase Gene ID;Acc:SPBC3E7.07c]	215	62	8	3	8	268	35	83	156	15	233	4	2	19	11	307	87	100	217	190
SPBC3E7.08c	rad13	DNA repair nuclease Rad13 [Source:PomBase Gene ID;Acc:SPBC3E7.08c]	97	48	0	24	8	178	12	8	3	1	82	13	2	11	19	105	38	7	0	0
SPBC3E7.10	fma1	methionine aminopeptidase Fma1 (predicted) [Source:PomBase Gene ID;Acc:SPBC3E7.10]	36	16	1	6	0	74	1	4	0	1	56	5	0	0	0	107	2	0	1	0
SPBC3F6.01c	SPBC3F6.01c	serine/threonine protein phosphatase (predicted) [Source:PomBase Gene ID;Acc:SPBC3F6.01c]	393	129	96	10	3	384	36	42	230	7	632	75	154	20	18	840	116	33	427	146
SPBC3H7.09	erf2	palmitoyltransferase Erf2 (predicted) [Source:PomBase Gene ID;Acc:SPBC3H7.09]	60	44	16	0	3	83	7	0	2	2	60	207	5	0	6	93	16	1	4	2
SPBC3H7.11	SPBC3H7.11	actin binding methyltransferase (predicted) [Source:PomBase Gene ID;Acc:SPBC3H7.11]	270	92	214	39	16	461	813	353	666	30	202	42	165	16	12	231	955	266	607	235
SPBC3H7.12	rav2	RAVE complex subunit Rav2 [Source:PomBase Gene ID;Acc:SPBC3H7.12]	94	26	1	0	0	122	1	7	0	1	84	0	0	0	0	93	13	0	0	0
SPBC4.05	mlo2	ubiquitin protein ligase E3 component human N-recognin 7 homolog Mlo2 [Source:PomBase Gene ID;Acc:SPBC4.05]	273	85	3	5	0	423	28	24	16	5	239	19	0	5	4	244	47	19	18	42
SPBC405.02c	SPBC405.02c	sequence orphan [Source:PomBase Gene ID;Acc:SPBC405.02c]	625	337	24	27	104	1177	108	902	258	20	327	75	9	27	95	356	111	518	179	73
SPBC405.03c	SPBC405.03c	membrane transporter (predicted) [Source:PomBase Gene ID;Acc:SPBC405.03c]	289	202	97	9	3	540	735	447	3407	131	31	26	12	1	0	59	133	104	329	177
SPBC405.05	SPBC405.05	sequence orphan [Source:PomBase Gene ID;Acc:SPBC405.05]	264	67	2	5	0	624	15	8	6	1	276	0	13	2	18	404	12	7	2	18
SPBC405.06	SPBC405.06	DNAJ protein Xdj1 (predicted) [Source:PomBase Gene ID;Acc:SPBC405.06]	418	165	20	2	7	707	16	46	192	17	235	18	26	0	0	193	35	36	84	40
SPBC4.06	SPBC4.06	acid phosphatase (predicted) [Source:PomBase Gene ID;Acc:SPBC4.06]	55	20	1	1	0	91	2	6	18	7	100	23	5	5	0	186	28	20	55	29
SPBC409.11	meu18	sequence orphan [Source:PomBase Gene ID;Acc:SPBC409.11]	121	58	6	2	106	190	10	16	255	20	132	19	8	1	72	123	42	33	365	151
SPBC409.16c	SPBC409.16c	recombination protein Saw1 (predicted) [Source:PomBase Gene ID;Acc:SPBC409.16c]	220	104	6	1	2	250	38	40	156	8	193	39	7	3	1	211	10	41	183	102
SPBC409.17c	SPBC409.17c	DUF1769 family protein [Source:PomBase Gene ID;Acc:SPBC409.17c]	122	31	147	0	11	184	178	40	42	2	162	70	201	3	16	177	667	47	39	15
SPBC418.01c	his4	imidazoleglycerol-phosphate synthase (predicted) [Source:PomBase Gene ID;Acc:SPBC418.01c]	132	98	31	41	6	270	27	27	120	15	29	16	4	8	0	30	6	3	23	6
SPBC418.02	SPBC418.02	NatA N-acetyltransferase complex subunit (predicted) [Source:PomBase Gene ID;Acc:SPBC418.02]	101	22	76	2	0	111	9	92	19	2	133	0	73	11	0	145	29	106	18	23
SPBC428.03c	pho4	thiamine-repressible acid phosphatase Pho4 [Source:PomBase Gene ID;Acc:SPBC428.03c]	198	75	132	58	22	314	6	33	172	4	288	29	124	101	29	284	41	57	307	89
SPBC428.10	SPBC428.10	sequence orphan [Source:PomBase Gene ID;Acc:SPBC428.10]	315	133	24	55	27	585	19	270	159	5	302	40	25	35	41	319	46	232	187	49
SPBC428.11	SPBC428.11	homocysteine synthase Met17 [Source:PomBase Gene ID;Acc:SPBC428.11]	157	65	44	0	0	177	23	67	184	4	22	0	3	0	0	19	8	15	43	5
SPBC428.15	SPBC428.15	Obg-like ATPase (predicted) [Source:PomBase Gene ID;Acc:SPBC428.15]	221	103	13	31	0	398	25	23	253	5	256	82	16	41	6	295	49	30	316	69
SPBC428.17c	wpl1	Wings apart-like homolog Wpl1 [Source:PomBase Gene ID;Acc:SPBC428.17c]	55	20	12	1	0	90	731	111	36	3	15	22	1	0	0	28	433	49	36	4
SPBC4B4.10c	atg5	autophagy associated protein Atg5 [Source:PomBase Gene ID;Acc:SPBC4B4.10c]	249	45	0	6	2	416	0	1	0	10	2	0	0	0	0	1	0	0	0	0
SPBC4B4.12c	SPBC4B4.12c	sequence orphan [Source:PomBase Gene ID;Acc:SPBC4B4.12c]	37	10	2	0	20	51	4	176	658	25	125	37	4	0	44	136	60	514	1923	1826
SPBC4C3.04c	SPBC4C3.04c	guanyl-nucleotide exchange factor (predicted) [Source:PomBase Gene ID;Acc:SPBC4C3.04c]	218	119	7	9	4	451	18	13	13	2	169	9	5	9	18	207	9	12	7	0
SPBC4C3.06	syp1	cytoskeletal protein Syp1 (predicted) [Source:PomBase Gene ID;Acc:SPBC4C3.06]	178	94	5	0	2	313	64	137	168	16	210	12	5	3	0	205	45	150	143	75
SPBC4C3.08	mug136	acetylglucosaminyltransferase (predicted) [Source:PomBase Gene ID;Acc:SPBC4C3.08]	121	60	0	0	0	230	66	28	140	2	134	24	1	0	3	140	108	14	136	7
SPBC4F6.05c	SPBC4F6.05c	lectin family glycoprotein receptor (predicted) [Source:PomBase Gene ID;Acc:SPBC4F6.05c]	171	68	19	0	61	279	34	24	119	5	122	36	13	1	48	121	30	54	129	30
SPBC4F6.08c	mrpl39	mitochondrial ribosomal protein subunit L39 (predicted) [Source:PomBase Gene ID;Acc:SPBC4F6.08c]	118	35	0	12	0	210	4	23	84	9	15	1	0	1	0	11	0	6	8	3
SPBC4F6.09	str1	siderophore-iron transporter Str1 [Source:PomBase Gene ID;Acc:SPBC4F6.09]	132	60	86	6	29	191	16	39	53	5	0	0	0	0	0	0	0	0	0	0
SPBC4F6.16c	ero11	ER oxidoreductin Ero1a [Source:PomBase Gene ID;Acc:SPBC4F6.16c]	225	78	1	5	0	314	8	46	140	9	3	0	0	0	0	0	0	0	1	0
SPBC530.08	SPBC530.08	membrane-tethered transcription factor (predicted) [Source:PomBase Gene ID;Acc:SPBC530.08]	140	61	4	20	34	341	89	60	493	27	4	5	0	1	0	4	3	0	13	23
SPBC530.14c	dsk1	SR protein-specific kinase Dsk1 [Source:PomBase Gene ID;Acc:SPBC530.14c]	61	41	3	1	1	113	393	31	4	2	0	2	0	0	0	1	1	0	0	0
SPBC543.02c	SPBC543.02c	DNAJ/TPR domain protein DNAJC7 family [Source:PomBase Gene ID;Acc:SPBC543.02c]	228	79	18	4	4	282	81	113	143	10	122	23	18	0	1	203	62	84	133	50
SPBC543.03c	pku80	Ku domain protein Pku80 [Source:PomBase Gene ID;Acc:SPBC543.03c]	122	46	7	10	0	232	7	37	286	26	3	0	0	0	0	4	0	2	4	1
SPBC543.05c	SPBC543.05c	HC03 family inorganic anion exchanger (predicted) [Source:PomBase Gene ID;Acc:SPBC543.05c]	41	13	16	5	19	61	4	25	26	2	363	115	135	46	113	391	38	411	295	147
SPBC543.07	pek1	MAP kinase kinase Pek1 [Source:PomBase Gene ID;Acc:SPBC543.07]	106	2199	7571	3262	1665	220	78	18	121	11	149	11595	8103	3713	1513	213	158	25	235	223
SPBC557.04	ppk29	Ark1/Prk1 family protein kinase Ppk29 [Source:PomBase Gene ID;Acc:SPBC557.04]	145	51	125	31	38	226	0	68	10	2	0	0	1	1	0	1	0	0	0	0
SPBC557.05	SPBC557.05	arrestin [Source:PomBase Gene ID;Acc:SPBC557.05]	216	92	2	2	1	396	68	59	351	30	128	23	5	0	0	156	23	65	249	124
SPBC56F2.03	SPBC56F2.03	actin-like protein Arp10 (predicted) [Source:PomBase Gene ID;Acc:SPBC56F2.03]	118	49	0	1	0	230	19	12	56	9	114	7	8	1	0	142	19	26	71	33
SPBC56F2.05c	SPBC56F2.05c	transcription factor (predicted) [Source:PomBase Gene ID;Acc:SPBC56F2.05c]	112	141	62	6	1	214	87	47	61	7	95	367	43	23	7	114	84	64	87	45
SPBC56F2.06	mug147	sequence orphan [Source:PomBase Gene ID;Acc:SPBC56F2.06]	512	201	359	76	54	830	151	222	1308	31	433	200	215	46	24	485	123	278	1199	304
SPBC577.06c	stt4	1-phosphatidylinositol 4-kinase Stt4 (predicted) [Source:PomBase Gene ID;Acc:SPBC577.06c]	4	6	12	9	5	0	1	5	13	1	428	233	944	422	558	459	206	311	1564	724
SPBC577.11	SPBC577.11	DUF3074 family protein [Source:PomBase Gene ID;Acc:SPBC577.11]	263	137	15	8	6	423	58	25	1	5	241	19	44	7	2	214	70	34	4	6
SPBC582.08	SPBC582.08	alanine aminotransferase (predicted) [Source:PomBase Gene ID;Acc:SPBC582.08]	115	38	0	0	1	213	15	40	84	4	106	12	3	0	0	118	33	39	104	93
SPBC582.09	pex11	peroxisomal biogenesis factor 11 (predicted) [Source:PomBase Gene ID;Acc:SPBC582.09]	221	143	222	11	22	502	40	54	111	14	173	26	104	5	19	222	49	33	109	134
SPBC582.10c	SPBC582.10c	ATP-dependent DNA helicase Rhp16b (predicted) [Source:PomBase Gene ID;Acc:SPBC582.10c]	365	162	9	23	6	728	26	200	266	18	117	44	5	5	0	195	43	173	169	33
SPBC609.02	ptn1	phosphatidylinositol-3,4,5-trisphosphate3-phosphatasePtn1 [Source:PomBase Gene ID;Acc:SPBC609.02]	62	13	2	0	3	133	5	26	151	1	97	5	0	0	16	114	29	36	302	79
SPBC609.03	iqw1	WD repeat protein, Iqw1 [Source:PomBase Gene ID;Acc:SPBC609.03]	169	47	2	0	1	202	4	5	1	1	147	21	6	3	0	122	13	2	0	0
SPBC609.05	pob3	FACT complex component Pob3 [Source:PomBase Gene ID;Acc:SPBC609.05]	1	0	2	0	1	15	0	0	0	1	1	0	0	0	0	1	0	0	0	2
SPBC646.02	cwf11	complexed with Cdc5 protein Cwf11 [Source:PomBase Gene ID;Acc:SPBC646.02]	216	114	2	12	4	557	45	82	230	13	74	7	0	0	0	76	12	14	98	17
SPBC646.08c	SPBC646.08c	oxysterol binding protein (predicted) [Source:PomBase Gene ID;Acc:SPBC646.08c]	209	94	1	0	1	362	29	5	0	3	194	2	0	0	3	232	9	14	6	26
SPBC646.13	sds23	PP2A-type phosphatase inhibitor Sds23/Moc1 [Source:PomBase Gene ID;Acc:SPBC646.13]	359	314	787	1724	960	338	49	27	2124	143	1213	3859	2880	5799	2271	967	438	288	7957	5663
SPBC649.02	rps1902	40S ribosomal protein S19 (predicted) [Source:PomBase Gene ID;Acc:SPBC649.02]	779	215	117	5	57	1189	45	175	157	13	793	61	112	7	49	885	118	169	168	135
SPBC651.04	SPBC651.04	sequence orphan [Source:PomBase Gene ID;Acc:SPBC651.04]	56	6	22	0	4	78	6	4	47	4	223	40	81	1	17	291	57	33	170	133
SPBC651.11c	apm3	AP-3 adaptor complex subunit Apm3 (predicted) [Source:PomBase Gene ID;Acc:SPBC651.11c]	81	9	1	0	1	195	22	1	0	1	112	5	1	0	0	111	10	8	0	3
SPBC651.12c	SPBC651.12c	sequence orphan [Source:PomBase Gene ID;Acc:SPBC651.12c]	73	26	2	5	2	107	22	27	78	6	344	59	29	2	6	412	55	70	496	399
SPBC660.05	SPBC660.05	conserved fungal protein [Source:PomBase Gene ID;Acc:SPBC660.05]	165	140	82	2	5	218	439	18	112	13	11	6	6	0	0	4	38	0	9	3
SPBC660.06	SPBC660.06	conserved fungal protein [Source:PomBase Gene ID;Acc:SPBC660.06]	367	163	52	19	30	571	99	192	534	34	337	30	36	26	45	456	128	157	639	405
SPBC660.08	SPBC660.08	sequence orphan [Source:PomBase Gene ID;Acc:SPBC660.08]	2094	933	188	172	90	4420	217	1155	3361	243	3365	274	281	207	97	3604	702	1659	4887	2059
SPBC660.10	SPBC660.10	mitochondrial translation elongation factor G (predicted) [Source:PomBase Gene ID;Acc:SPBC660.10]	116	22	1	0	2	139	18	9	161	6	152	11	1	1	3	170	20	42	397	176
SPBC660.12c	SPBC660.12c	aminotransferase (predicted) [Source:PomBase Gene ID;Acc:SPBC660.12c]	33	11	6	3	0	66	1	12	19	8	103	7	18	14	1	100	14	5	95	20
SPBC660.14	mik1	mitotic inhibitor kinase Mik1 [Source:PomBase Gene ID;Acc:SPBC660.14]	412	204	10	7	39	724	62	66	259	15	465	43	9	5	23	560	76	60	380	259
SPBC660.17c	SPBC660.17c	sequence orphan [Source:PomBase Gene ID;Acc:SPBC660.17c]	177	47	0	0	1	263	2	0	0	2	134	2	0	0	5	185	23	13	1	0
SPBC685.02	exo5	mitochondrial single stranded DNA specific 5'-3' exodeoxyribonuclease Exo5 (predicted) [Source:PomBase Gene ID;Acc:SPBC685.02]	118	42	3	21	31	220	19	27	98	4	199	19	3	18	35	270	46	35	116	86
SPBC685.03	SPBC685.03	sequence orphan [Source:PomBase Gene ID;Acc:SPBC685.03]	278	147	27	30	78	555	37	64	323	22	229	41	34	21	50	265	43	101	297	123
SPBC685.04c	aps2	AP-2 adaptor complex subunit Aps2 (predicted) [Source:PomBase Gene ID;Acc:SPBC685.04c]	157	380	964	1069	2671	343	57	103	1064	95	120	1105	859	771	1442	203	71	116	1140	841
SPBC691.03c	apl3	AP-2 adaptor complex subunit Alp3 (predicted) [Source:PomBase Gene ID;Acc:SPBC691.03c]	351	883	4514	6471	11655	548	137	485	3857	384	97	846	1170	1380	2490	107	30	136	1363	904
SPBC691.05c	SPBC691.05c	membrane transporter (predicted) [Source:PomBase Gene ID;Acc:SPBC691.05c]	191	70	9	0	4	298	23	22	86	7	27	7	1	0	2	42	6	7	10	11
SPBC6B1.02	ppk30	Ark1/Prk1 family protein kinase Ppk30 [Source:PomBase Gene ID;Acc:SPBC6B1.02]	1306	383	16	6	12	1888	44	23	137	21	1312	93	23	3	6	1616	67	57	177	201
SPBC713.03	SPBC713.03	mitochondrial D-lactate dehydrogenase, cytochrome (predicted) [Source:PomBase Gene ID;Acc:SPBC713.03]	72	34	276	6	6	161	1527	301	661	24	82	35	199	14	3	85	2082	255	704	255
SPBC713.05	SPBC713.05	WD repeat protein, human MAPK organizer 1 (MORG1) family (predicted) [Source:PomBase Gene ID;Acc:SPBC713.05]	231	196	78	1	1	550	54	315	660	27	0	0	0	0	0	2	0	2	0	1
SPBC713.11c	pmp3	plasma membrane proteolipid Pmp3 [Source:PomBase Gene ID;Acc:SPBC713.11c]	123	106	320	83	66	152	4	39	580	19	0	2	0	0	0	1	1	0	3	0
SPBC725.04	SPBC725.04	oxalyl-CoA decarboxylase (predicted) [Source:PomBase Gene ID;Acc:SPBC725.04]	30	7	1	1	1	72	20	7	67	1	122	20	12	0	2	199	31	17	207	60
SPBC725.06c	ppk31	serine/threonine protein kinase Ppk31 (predicted) [Source:PomBase Gene ID;Acc:SPBC725.06c]	176	39	1	7	7	247	25	50	403	4	155	18	3	0	0	173	24	60	383	114
SPBC725.10	SPBC725.10	tspO homolog/ peripheral benzodiazepine receptor homolog, involved in the transport cytoplas/mitochondrial of haem (predicted) [Source:PomBase Gene ID;Acc:SPBC725.10]	200	89	5	25	1	348	19	39	322	16	122	31	4	5	0	104	14	26	219	177
SPBC776.01	rpl29	60S ribosomal protein L29 [Source:PomBase Gene ID;Acc:SPBC776.01]	403	122	75	17	38	815	60	54	79	2	363	51	46	18	37	392	64	42	90	21
SPBC776.14	plh1	phospholipid-diacylglycerol acyltransferase Plh1 [Source:PomBase Gene ID;Acc:SPBC776.14]	404	188	26	23	11	760	77	108	351	45	374	33	32	25	16	371	97	73	244	397
SPBC776.16	SPBC776.16	sequence orphan [Source:PomBase Gene ID;Acc:SPBC776.16]	480	132	53	15	49	781	45	140	358	15	460	65	57	10	53	508	118	147	448	197
SPBC800.02	whi5	cell cycle transcriptional repressor Whi5 (predicted) [Source:PomBase Gene ID;Acc:SPBC800.02]	571	226	11	14	2	1173	96	32	28	16	47	1	0	0	0	41	10	7	2	9
SPBC800.04c	rpl4301	60S ribosomal protein L37a (predicted) [Source:PomBase Gene ID;Acc:SPBC800.04c]	0	0	0	0	0	0	0	0	0	2	0	0	0	0	0	0	0	0	0	0
SPBC800.05c	atb2	tubulin alpha 2 [Source:PomBase Gene ID;Acc:SPBC800.05c]	99	14	8	0	1	144	1	19	7	1	0	0	0	0	0	0	0	0	0	0
SPBC800.11	SPBC800.11	inosine-uridine preferring nucleoside hydrolase (predicted) [Source:PomBase Gene ID;Acc:SPBC800.11]	244	103	2	5	0	364	31	51	247	24	201	35	2	0	6	214	36	57	280	136
SPBC800.12c	SPBC800.12c	ubiquitin family protein (predicted) [Source:PomBase Gene ID;Acc:SPBC800.12c]	42	21	14	14	5	65	0	1	23	2	169	84	18	53	33	198	18	25	145	43
SPBC83.01	ucp8	UBA/EH/EF hand domain protein Ucp8 [Source:PomBase Gene ID;Acc:SPBC83.01]	803	290	106	159	299	1599	115	95	298	32	0	1	0	0	1	3	0	0	0	0
SPBC83.04	apc15	anaphase-promoting complex subunit Apc15 [Source:PomBase Gene ID;Acc:SPBC83.04]	133	67	15	36	103	283	3	34	23	3	165	80	9	18	122	165	4	19	35	24
SPBC83.05	SPBC83.05	mitochondrial RNA-binding protein (predicted) [Source:PomBase Gene ID;Acc:SPBC83.05]	434	241	82	72	240	1063	40	267	403	22	302	71	47	26	111	327	93	142	358	178
SPBC83.11	SPBC83.11	ER triose phosphate transmembrane transporter (predicted) [Source:PomBase Gene ID;Acc:SPBC83.11]	357	95	23	2	28	567	79	54	220	19	146	1	8	7	1	249	155	7	0	7
SPBC839.02	SPBC839.02	arrestin Aly1 related, implicated in endocytosis [Source:PomBase Gene ID;Acc:SPBC839.02]	203	124	48	39	8	397	104	211	2049	228	2	1	0	0	0	1	0	0	4	5
SPBC839.03c	SPBC839.03c	neddylation protein Dcn1 (predicted) [Source:PomBase Gene ID;Acc:SPBC839.03c]	139	17	10	3	0	206	21	34	9	7	95	12	1	0	3	120	8	30	4	23
SPBC839.04	rpl803	60S ribosomal protein L8 (predicted) [Source:PomBase Gene ID;Acc:SPBC839.04]	105	38	3	19	0	148	51	150	80	7	42	0	1	8	0	73	22	83	41	38
SPBC839.05c	rps1701	40S ribosomal protein S17 (predicted) [Source:PomBase Gene ID;Acc:SPBC839.05c]	29	0	2	0	0	63	1	5	0	1	0	0	0	0	0	0	0	0	0	0
SPBC839.06	cta3	P-type ATPase, calcium transporting Cta3 [Source:PomBase Gene ID;Acc:SPBC839.06]	10	8	16	3	3	10	40	10	4	2	4	3	0	2	2	6	6	2	4	0
SPBC839.15c	ef1a-c	translation elongation factor EF-1 alpha Ef1a-c [Source:PomBase Gene ID;Acc:SPBC839.15c]	125	69	51	0	42	178	18	43	429	40	87	72	37	1	51	90	27	25	565	436
SPBC887.02	SPBC887.02	ClC chloride channel (predicted) [Source:PomBase Gene ID;Acc:SPBC887.02]	20	16	0	2	0	44	0	2	0	1	59	0	0	0	0	77	1	1	3	0
SPBC887.04c	lub1	WD repeat protein Lub1 [Source:PomBase Gene ID;Acc:SPBC887.04c]	155	112	227	72	40	275	11	21	22	4	90	157	228	64	33	171	15	8	24	63
SPBC887.08	SPBC887.08	sequence orphan [Source:PomBase Gene ID;Acc:SPBC887.08]	69	38	2	0	104	187	21	7	102	3	115	12	1	0	63	140	11	2	92	14
SPBC8D2.02c	SPBC8D2.02c	vacuolar sorting protein Vps68 (predicted) [Source:PomBase Gene ID;Acc:SPBC8D2.02c]	120	43	1	0	0	231	5	2	0	1	9	0	1	0	0	4	4	0	0	0
SPBC8D2.03c	hhf2	histone H4 h4.2 [Source:PomBase Gene ID;Acc:SPBC8D2.03c]	353	176	34	209	164	572	114	1079	599	47	225	56	16	142	119	230	82	790	422	364
SPBC8D2.10c	rmt3	type I ribosomal protein arginine N-methyltransferase Rmt3 [Source:PomBase Gene ID;Acc:SPBC8D2.10c]	629	289	155	245	102	1361	176	439	299	16	748	137	112	187	97	916	230	483	391	181
SPBC8D2.11	SPBC8D2.11	sequence orphan [Source:PomBase Gene ID;Acc:SPBC8D2.11]	46	13	52	23	32	92	16	6	38	4	108	46	123	95	56	123	25	30	129	58
SPBC8D2.12c	SPBC8D2.12c	mitochondrial translational activator of cytochrome C oxidase I (predicted) [Source:PomBase Gene ID;Acc:SPBC8D2.12c]	79	29	0	0	3	131	48	17	84	7	92	16	0	6	1	104	44	14	82	78
SPBC8D2.16c	SPBC8D2.16c	DUF171 family protein [Source:PomBase Gene ID;Acc:SPBC8D2.16c]	136	82	6	3	0	131	23	22	43	6	75	14	0	4	0	70	4	7	38	30
SPBC8D2.19	mde3	serine/threonine protein kinase, meiotic Mde3 [Source:PomBase Gene ID;Acc:SPBC8D2.19]	264	138	1	12	22	521	35	32	242	34	135	27	3	3	10	182	22	25	162	145
SPBC8E4.02c	SPBC8E4.02c	sequence orphan [Source:PomBase Gene ID;Acc:SPBC8E4.02c]	627	8535	22005	6882	5198	1166	304	541	3003	188	312	17308	10620	3917	2451	420	294	263	1934	989
SPBC8E4.03	SPBC8E4.03	agmatinase 2 (predicted) [Source:PomBase Gene ID;Acc:SPBC8E4.03]	180	66	1	6	106	253	25	17	102	9	151	33	2	2	69	215	28	18	134	72
SPBC8E4.04	SPBC8E4.04	aldo/keto reductase involved in pentose catabolism (predicted) [Source:PomBase Gene ID;Acc:SPBC8E4.04]	239	74	6	1	24	298	38	58	223	4	0	0	0	0	0	0	0	0	0	0
SPBC902.02c	ctf18	RFC-like complex subunit Ctf18 [Source:PomBase Gene ID;Acc:SPBC902.02c]	590	181	69	26	11	959	120	130	75	3	483	54	47	12	13	513	145	138	65	35
SPBC902.05c	idh2	isocitrate dehydrogenase (NAD+) subunit 2 [Source:PomBase Gene ID;Acc:SPBC902.05c]	134	32	124	0	17	122	480	273	291	6	492	187	650	21	78	647	6113	1092	1613	538
SPBC947.01	SPBC947.01	ATP-dependent microtubule severing protein (predicted) [Source:PomBase Gene ID;Acc:SPBC947.01]	158	210	163	75	204	230	42	30	269	9	120	389	104	56	132	137	31	33	240	83
SPBC947.03c	naa38	NatC N-acetyltransferase non catalytic Sm-like domain subunit Naa38 (predicted) [Source:PomBase Gene ID;Acc:SPBC947.03c]	86	61	72	5	20	183	138	6	3	1	2	0	0	0	0	0	0	0	0	0
SPBC947.04	SPBC947.04	cell surface glycoprotein (predicted), DIPSY family [Source:PomBase Gene ID;Acc:SPBC947.04]	198	68	3	3	0	449	2	39	303	6	150	36	6	1	9	174	27	23	290	101
SPBC947.05c	frp2	ferric-chelate reductase Frp2 (predicted) [Source:PomBase Gene ID;Acc:SPBC947.05c]	427	498	1775	2572	3478	695	122	910	13278	557	399	1730	1992	2469	2904	541	504	901	18403	6827
SPBC947.06c	SPBC947.06c	spermidine family transporter (predicted) [Source:PomBase Gene ID;Acc:SPBC947.06c]	139	41	0	0	0	153	37	57	79	13	92	0	0	5	0	99	8	42	88	74
SPBC947.09	SPBC947.09	ThiJ domain protein [Source:PomBase Gene ID;Acc:SPBC947.09]	160	855	2685	3813	4915	206	61	192	3776	217	37	812	596	1132	1241	51	49	74	1007	636
SPBC947.10	dsc1	ubiquitin-protein ligase E3 (predicted) [Source:PomBase Gene ID;Acc:SPBC947.10]	124	77	0	5	0	247	110	7	15	2	121	1	1	0	4	198	233	14	8	4
SPBC9B6.03	SPBC9B6.03	zf-FYVE type zinc finger protein [Source:PomBase Gene ID;Acc:SPBC9B6.03]	102	35	23	2	1	178	15	108	123	7	67	7	15	0	2	99	30	64	126	25
SPBC9B6.11c	SPBC9B6.11c	CCR4/nocturin family endoribonuclease (predicted) [Source:PomBase Gene ID;Acc:SPBC9B6.11c]	252	92	6	3	2	351	26	363	67	11	218	56	10	10	0	260	92	411	117	31
SPBCPT2R1.01c	SPBCPT2R1.01c	S. pombe specific DUF999 protein family 9 [Source:PomBase Gene ID;Acc:SPBCPT2R1.01c]	121	51	7	7	4	120	13	58	131	4	109	37	8	5	1	134	13	71	159	123
SPBP16F5.03c	tra1	SAGA complex phosphatidylinositol pseudokinase Tra1 [Source:PomBase Gene ID;Acc:SPBP16F5.03c]	91	352	390	350	160	193	827	35	275	57	0	3	0	0	0	0	0	0	1	0
SPBP16F5.08c	SPBP16F5.08c	flavin dependent monooxygenase (predicted) [Source:PomBase Gene ID;Acc:SPBP16F5.08c]	80	14	2	1	3	78	6	22	56	1	42	1	3	0	3	50	15	24	50	36
SPBP22H7.04	SPBP22H7.04	sequence orphan [Source:PomBase Gene ID;Acc:SPBP22H7.04]	257	112	6	26	22	393	8	40	207	7	214	54	8	22	17	248	23	43	254	61
SPBP22H7.05c	SPBP22H7.05c	ATPase with bromodomain protein (predicted) [Source:PomBase Gene ID;Acc:SPBP22H7.05c]	69	44	7	3	1	198	5	17	55	1	193	15	4	10	2	178	15	22	144	56
SPBP22H7.06	SPBP22H7.06	nicotinamide riboside kinase (predicted) [Source:PomBase Gene ID;Acc:SPBP22H7.06]	62	137	8	25	2	91	42	168	94	16	21	157	2	10	4	34	44	63	53	71
SPBP23A10.03c	SPBP23A10.03c	mitochondrial ACN9 family protein (predicted) [Source:PomBase Gene ID;Acc:SPBP23A10.03c]	137	97	162	8	1	279	274	250	183	17	0	0	0	0	0	0	0	0	0	0
SPBP23A10.10	ppk32	serine/threonine protein kinase Ppk32 (predicted) [Source:PomBase Gene ID;Acc:SPBP23A10.10]	295	159	9	9	9	574	54	83	306	32	71	16	3	5	3	107	18	23	102	81
SPBP23A10.14c	ell1	RNA polymerase II transcription elongation factor SpELL [Source:PomBase Gene ID;Acc:SPBP23A10.14c]	146	113	189	7	1	116	60	17	128	5	149	473	241	14	1	140	153	69	261	161
SPBP26C9.02c	car1	arginase Car1 [Source:PomBase Gene ID;Acc:SPBP26C9.02c]	285	89	6	12	3	497	61	126	316	10	0	0	0	0	0	0	0	0	0	0
SPBP35G2.06c	nup131	nucleoporin Nup131 [Source:PomBase Gene ID;Acc:SPBP35G2.06c]	41	17	1	6	1	53	20	82	201	10	0	0	0	0	0	0	0	0	0	0
SPBP35G2.12	SPBP35G2.12	ADP-ribose diphosphatase, NudF subfamily (predicted) [Source:PomBase Gene ID;Acc:SPBP35G2.12]	170	53	29	0	101	227	5	25	117	7	82	27	23	0	21	69	19	16	69	68
SPBP35G2.13c	swc2	Swr1 complex complex subunit Swc2 [Source:PomBase Gene ID;Acc:SPBP35G2.13c]	146	53	143	39	44	223	16	126	139	8	499	216	335	85	153	666	122	299	387	341
SPBP4G3.03	SPBP4G3.03	PI31 proteasome regulator related [Source:PomBase Gene ID;Acc:SPBP4G3.03]	267	151	9	32	72	468	53	132	102	42	0	0	0	0	0	0	0	0	0	0
SPBP4H10.05c	spe2	S-adenosylmethionine decarboxylase proenzyme Spe2 [Source:PomBase Gene ID;Acc:SPBP4H10.05c]	101	33	27	0	0	203	5	2	2	3	0	0	0	0	0	0	0	0	0	0
SPBP4H10.09	rsv1	transcription factor Rsv1 [Source:PomBase Gene ID;Acc:SPBP4H10.09]	148	293	380	8	0	327	64	3	0	4	107	865	264	1	3	180	51	8	4	3
SPBP4H10.12	SPBP4H10.12	conserved protein [Source:PomBase Gene ID;Acc:SPBP4H10.12]	228	140	2846	550	834	446	49	399	128	22	45	24	441	125	173	49	10	96	34	51
SPBP4H10.16c	SPBP4H10.16c	phosphatase activator (predicted) [Source:PomBase Gene ID;Acc:SPBP4H10.16c]	397	578	259	162	576	739	117	227	559	117	357	1440	211	167	380	317	119	187	616	974
SPBP4H10.17c	SPBP4H10.17c	carboxyl methyl esterase (predicted) [Source:PomBase Gene ID;Acc:SPBP4H10.17c]	266	58	9	4	4	383	23	16	8	2	215	10	5	0	22	250	4	17	1	0
SPBP4H10.18c	SPBP4H10.18c	sequence orphan [Source:PomBase Gene ID;Acc:SPBP4H10.18c]	145	50	7	1	4	214	22	34	187	13	64	9	5	0	0	69	30	20	91	50
SPBP8B7.02	SPBP8B7.02	sequence orphan [Source:PomBase Gene ID;Acc:SPBP8B7.02]	167	77	4	5	1	295	71	54	137	18	67	5	1	0	0	79	64	7	37	33
SPBP8B7.04	mug45	sequence orphan [Source:PomBase Gene ID;Acc:SPBP8B7.04]	117	26	15	0	1	201	13	39	77	2	88	7	2	0	0	82	11	19	42	21
SPBP8B7.07c	set6	histone lysine methyltransferase Set6 (predicted) [Source:PomBase Gene ID;Acc:SPBP8B7.07c]	131	65	17	12	1	235	14	16	94	15	0	0	0	0	0	1	0	0	0	0
SPBP8B7.10c	SPBP8B7.10c	U3 snoRNP-associated protein Utp16 (predicted) [Source:PomBase Gene ID;Acc:SPBP8B7.10c]	79	23	0	2	0	92	13	35	41	1	40	0	0	7	6	59	36	46	37	16
SPBP8B7.13	vac7	Vac7 ortholog (predicted) [Source:PomBase Gene ID;Acc:SPBP8B7.13]	474	61	13	6	13	1000	12	14	4	6	0	0	0	0	0	0	0	0	0	0
SPBP8B7.18c	SPBP8B7.18c	TENA/THI family protein [Source:PomBase Gene ID;Acc:SPBP8B7.18c]	20	6	3	0	1	51	45	3	11	2	1	1	0	0	0	5	7	0	2	1
SPBP8B7.23	SPBP8B7.23	ubiquitin-protein ligase E3 implicated in trancription (predicted) [Source:PomBase Gene ID;Acc:SPBP8B7.23]	395	186	53	37	133	732	73	70	490	32	1	0	0	1	2	5	0	0	10	6
SPBP8B7.25	cyp4	cyclophilin family peptidyl-prolyl cis-trans isomerase Cyp4 (predicted) [Source:PomBase Gene ID;Acc:SPBP8B7.25]	97	32	4	2	0	156	6	40	26	4	0	0	0	0	0	0	0	0	0	0
SPBP8B7.26	SPBP8B7.26	sequence orphan [Source:PomBase Gene ID;Acc:SPBP8B7.26]	466	251	159	184	115	744	84	465	2052	88	330	181	141	155	79	463	72	404	1925	970
SPBP8B7.27	mug30	ubiquitin-protein ligase E3 (predicted) [Source:PomBase Gene ID;Acc:SPBP8B7.27]	2	1	0	0	0	7	0	1	3	1	112	37	2	20	0	174	41	47	107	42
SPBP8B7.30c	thi5	transcription factor Thi5 [Source:PomBase Gene ID;Acc:SPBP8B7.30c]	219	56	42	29	0	260	92	100	234	11	209	26	32	42	1	262	166	169	246	96
SPBP8B7.31	SPBP8B7.31	acid phosphatase (predicted) [Source:PomBase Gene ID;Acc:SPBP8B7.31]	125	45	9	1	4	242	9	33	69	3	201	9	13	6	2	229	36	27	150	35
SPBPB10D8.01	SPBPB10D8.01	cysteine transporter (predicted) [Source:PomBase Gene ID;Acc:SPBPB10D8.01]	463	204	234	159	275	904	87	44	406	13	326	173	116	157	134	359	37	94	276	69
SPBPB10D8.02c	SPBPB10D8.02c	arylsulfatase (predicted) [Source:PomBase Gene ID;Acc:SPBPB10D8.02c]	284	121	30	5	21	436	43	38	317	33	500	193	39	4	33	595	77	65	692	432
SPBPB10D8.04c	SPBPB10D8.04c	membrane transporter (predicted) [Source:PomBase Gene ID;Acc:SPBPB10D8.04c]	411	126	22	4	69	659	87	349	316	13	413	40	42	11	55	514	118	450	380	324
SPBPB10D8.05c	SPBPB10D8.05c	membrane transporter (predicted) [Source:PomBase Gene ID;Acc:SPBPB10D8.05c]	386	94	94	66	252	373	44	60	394	22	140	19	20	23	90	145	29	60	241	144
SPBPB10D8.06c	SPBPB10D8.06c	membrane transporter (predicted) [Source:PomBase Gene ID;Acc:SPBPB10D8.06c]	421	73	3	9	13	342	23	138	416	18	893	170	13	34	23	1114	180	464	1593	891
SPBPB10D8.07c	SPBPB10D8.07c	membrane transporter (predicted) [Source:PomBase Gene ID;Acc:SPBPB10D8.07c]	63	5	0	0	0	53	1	11	61	2	246	25	0	6	6	347	43	82	349	167
SPBPB2B2.07c	SPBPB2B2.07c	S. pombe specific DUF999 protein family 7 [Source:PomBase Gene ID;Acc:SPBPB2B2.07c]	122	66	55	0	0	195	18	17	89	2	217	15	81	0	10	228	77	39	193	52
SPBPB2B2.09c	SPBPB2B2.09c	2-dehydropantoate 2-reductase (predicted) [Source:PomBase Gene ID;Acc:SPBPB2B2.09c]	165	57	0	7	3	306	50	88	77	4	205	28	1	6	12	218	45	119	56	88
SPBPB2B2.10c	gal7	galactose-1-phosphate uridylyltransferase Gal7 [Source:PomBase Gene ID;Acc:SPBPB2B2.10c]	101	18	22	22	35	144	21	225	96	2	314	84	38	18	63	309	54	609	246	151
SPBPB2B2.11	SPBPB2B2.11	nucleotide-sugar 4,6-dehydratase (predicted) [Source:PomBase Gene ID;Acc:SPBPB2B2.11]	223	76	10	15	4	350	42	50	357	22	47	7	1	0	0	46	22	16	85	88
SPBPB2B2.12c	gal10	UDP-glucose 4-epimerase/aldose 1-epimerase Gal10 [Source:PomBase Gene ID;Acc:SPBPB2B2.12c]	193	117	70	165	39	257	37	33	73	5	207	251	82	166	27	235	49	43	90	22
SPBPJ4664.02	SPBPJ4664.02	cell surface glycoprotein (predicted) [Source:PomBase Gene ID;Acc:SPBPJ4664.02]	71	36	32	28	30	92	6	42	67	3	427	77	174	76	70	537	68	174	337	199
SPBPJ4664.03	mfm3	M-factor precursor Mfm3 [Source:PomBase Gene ID;Acc:SPBPJ4664.03]	181	94	1	3	18	307	13	89	174	9	216	34	9	0	35	232	40	64	185	132
SPBPJ4664.06	gpt1	UDP-glucose-glycoprotein glucosyltransferase Gpt1 [Source:PomBase Gene ID;Acc:SPBPJ4664.06]	215	71	2	0	0	307	35	0	0	2	135	0	1	2	0	124	24	15	0	0
SPCC1020.05	SPCC1020.05	phosphoprotein phosphatase (predicted) [Source:PomBase Gene ID;Acc:SPCC1020.05]	153	97	3	3	4	301	29	110	231	9	200	13	11	0	2	222	51	112	295	225
SPCC1020.06c	tal1	transaldolase (predicted) [Source:PomBase Gene ID;Acc:SPCC1020.06c]	177	102	140	59	227	270	55	28	383	21	126	49	67	31	121	125	86	27	254	194
SPCC1020.07	SPCC1020.07	haloacid dehalogenase-like hydrolase [Source:PomBase Gene ID;Acc:SPCC1020.07]	173	104	190	109	5	301	174	17	32	6	92	54	76	52	0	136	155	5	29	28
SPCC1020.08	SPCC1020.08	wybutosine biosynthesis protein Tyw1 (predicted) [Source:PomBase Gene ID;Acc:SPCC1020.08]	165	2867	4790	1644	600	351	131	99	461	17	129	9428	3250	1103	411	174	167	105	380	93
SPCC1020.10	oca2	serine/threonine protein kinase Oca2 [Source:PomBase Gene ID;Acc:SPCC1020.10]	86	56	85	22	6	189	0	21	148	4	0	0	0	0	0	0	0	0	1	0
SPCC1020.12c	xap5	xap-5-like protein [Source:PomBase Gene ID;Acc:SPCC1020.12c]	206	203	171	38	238	446	159	228	751	18	1	1	1	0	1	0	0	0	1	0
SPCC1183.02	SPCC1183.02	glutathione S-transferase (predicted) [Source:PomBase Gene ID;Acc:SPCC1183.02]	786	342	34	82	90	1590	184	164	713	53	121	45	8	10	16	162	41	41	144	67
SPCC1183.04c	pet127	mitochondrial RNA metabolism pathway protein Pet127 [Source:PomBase Gene ID;Acc:SPCC1183.04c]	346	165	20	16	21	744	56	119	250	17	104	11	17	0	7	156	37	52	66	96
SPCC1183.06	ung1	uracil DNA N-glycosylase Ung1 [Source:PomBase Gene ID;Acc:SPCC1183.06]	118	53	171	3	2	206	16	23	90	8	126	2	133	5	0	124	20	14	79	24
SPCC1183.10	wtf10	wtf element Wtf10 [Source:PomBase Gene ID;Acc:SPCC1183.10]	146	51	8	95	35	155	1	6	44	6	158	32	3	53	21	183	38	27	82	83
SPCC11E10.03	mug1	dynactin complex subunit, dynamitin (predicted) [Source:PomBase Gene ID;Acc:SPCC11E10.03]	212	77	0	14	3	438	25	98	85	11	153	7	0	4	0	268	49	111	118	93
SPCC11E10.07c	SPCC11E10.07c	translation initiation factor eIF2B alpha subunit (predicted) [Source:PomBase Gene ID;Acc:SPCC11E10.07c]	190	114	29	76	57	379	27	297	1039	61	148	97	37	49	74	228	17	207	1016	558
SPCC1223.03c	gut2	glycerol-3-phosphate dehydrogenase Gut2 (predicted) [Source:PomBase Gene ID;Acc:SPCC1223.03c]	221	73	206	551	892	266	42	67	332	18	334	117	282	848	1036	357	52	126	529	287
SPCC1223.04c	set11	ribosomal protein lysine methyltransferase Set11 [Source:PomBase Gene ID;Acc:SPCC1223.04c]	167	50	10	5	17	226	13	83	65	2	235	40	12	32	25	277	46	125	133	119
SPCC1223.06	tea1	cell end marker Tea1 [Source:PomBase Gene ID;Acc:SPCC1223.06]	146	160	645	92	233	316	51	261	26	4	81	205	300	48	91	118	46	190	36	15
SPCC1223.13	cbf12	CBF1/Su(H)/LAG-1 family transcription factor Cbf12 [Source:PomBase Gene ID;Acc:SPCC1223.13]	373	214	39	18	5	830	44	125	357	16	325	44	20	24	8	417	52	108	310	180
SPCC1235.01	SPCC1235.01	sequence orphan [Source:PomBase Gene ID;Acc:SPCC1235.01]	376	196	13	8	33	803	16	129	315	25	527	60	9	3	24	530	43	137	481	252
SPCC1235.02	bio2	biotin synthase [Source:PomBase Gene ID;Acc:SPCC1235.02]	199	40	12	4	7	279	21	46	172	11	20	1	0	0	0	19	7	6	18	19
SPCC1235.03	SPCC1235.03	SMR domain protein, possibly involved in DNA repair [Source:PomBase Gene ID;Acc:SPCC1235.03]	207	53	1	0	7	370	2	10	19	1	0	0	0	0	0	0	0	0	0	0
SPCC1235.05c	fft2	fun thirty related protein Fft2 (predicted) [Source:PomBase Gene ID;Acc:SPCC1235.05c]	1206	489	50	44	11	2339	153	668	439	36	730	70	44	43	18	829	102	431	311	185
SPCC1235.08c	pdh1	DUF1751 family protein [Source:PomBase Gene ID;Acc:SPCC1235.08c]	187	132	79	84	2	388	18	127	464	24	1	1	0	0	0	0	0	0	0	2
SPCC1235.13	ght6	hexose transporter Ght6 [Source:PomBase Gene ID;Acc:SPCC1235.13]	173	116	10	14	2	369	33	59	402	12	282	66	9	25	10	387	82	87	360	69
SPCC1259.11c	gyp2	GTPase activating protein Gyp2 (predicted) [Source:PomBase Gene ID;Acc:SPCC1259.11c]	98	51	54	5	9	148	10	3	0	1	118	79	75	10	24	179	10	22	0	0
SPCC126.01c	SPCC126.01c	conserved fungal protein [Source:PomBase Gene ID;Acc:SPCC126.01c]	366	149	7	6	0	689	56	20	3	4	307	7	3	0	0	354	33	5	7	2
SPCC126.03	pus1	tRNA pseudouridine synthase Lsp1 [Source:PomBase Gene ID;Acc:SPCC126.03]	32	30	16	25	18	51	1	1	23	1	74	135	60	44	33	87	23	8	39	14
SPCC126.04c	sgf73	SAGA complex subunit Sgf73 [Source:PomBase Gene ID;Acc:SPCC126.04c]	70	240	241	109	36	201	125	6	50	2	75	696	148	59	11	77	131	0	56	2
SPCC126.06	twf1	twinfilin (predicted) [Source:PomBase Gene ID;Acc:SPCC126.06]	2	4	0	0	0	2	9	5	2	1	493	25	13	9	26	571	108	412	537	285
SPCC126.08c	SPCC126.08c	lectin family glycoprotein receptor (predicted) [Source:PomBase Gene ID;Acc:SPCC126.08c]	76	57	7	0	0	209	151	15	0	1	58	7	0	0	0	117	129	16	1	0
SPCC126.10	iah1	isoamyl acetate hydrolytic enzyme Iah1 (predicted) [Source:PomBase Gene ID;Acc:SPCC126.10]	324	122	9	10	0	443	55	147	180	18	0	0	0	0	0	0	0	0	0	0
SPCC126.12	SPCC126.12	NGG1 interacting factor 3 family, implicated in trancription [Source:PomBase Gene ID;Acc:SPCC126.12]	423	163	8	16	64	892	50	151	481	49	311	33	3	5	48	387	57	83	318	311
SPCC126.13c	SPCC126.13c	histone deacetylase complex subunit, SAP128 family (predicted) [Source:PomBase Gene ID;Acc:SPCC126.13c]	418	164	26	4	4	572	48	19	19	4	213	23	8	3	4	245	39	19	8	4
SPCC126.15c	sec65	signal recognition particle subunit Sec65 (predicted) [Source:PomBase Gene ID;Acc:SPCC126.15c]	103	10	9	17	3	209	5	16	0	5	63	0	18	8	0	67	11	4	0	10
SPCC1281.04	SPCC1281.04	pyridoxal reductase (predicted) [Source:PomBase Gene ID;Acc:SPCC1281.04]	187	99	9	8	12	366	29	157	111	12	213	46	8	6	21	286	47	191	189	117
SPCC1281.07c	SPCC1281.07c	glutathione S-transferase (predicted) [Source:PomBase Gene ID;Acc:SPCC1281.07c]	263	116	1	23	11	435	75	143	190	13	181	5	1	3	4	183	52	81	156	81
SPCC1281.08	wtf11	wtf element Wtf11 [Source:PomBase Gene ID;Acc:SPCC1281.08]	663	279	41	10	0	1116	135	241	371	13	194	12	10	4	2	187	32	46	104	33
SPCC132.02	hst2	Sir2 family histone deacetylase Hst2 [Source:PomBase Gene ID;Acc:SPCC132.02]	139	46	9	12	1	241	15	48	270	7	317	21	15	20	2	444	87	112	537	301
SPCC132.03	SPCC132.03	sequence orphan [Source:PomBase Gene ID;Acc:SPCC132.03]	235	83	2	10	2	383	42	160	231	18	0	0	0	0	0	0	0	0	0	0
SPCC1322.02	SPCC1322.02	sequence orphan [Source:PomBase Gene ID;Acc:SPCC1322.02]	35	16	2	1	0	42	0	6	17	1	57	0	3	0	9	76	4	8	33	8
SPCC1322.06	kap113	karyopherin Kap113 [Source:PomBase Gene ID;Acc:SPCC1322.06]	240	113	1	3	0	365	14	47	122	16	66	4	1	0	0	54	6	9	20	21
SPCC1322.07c	mug150	sequence orphan [Source:PomBase Gene ID;Acc:SPCC1322.07c]	196	85	78	5	43	319	33	45	385	34	14	0	4	0	5	16	4	3	8	10
SPCC1322.08	srk1	MAPK-activated protein kinase Srk1 [Source:PomBase Gene ID;Acc:SPCC1322.08]	458	310	135	103	303	695	134	19	11	6	1	4	1	1	1	1	1	0	1	0
SPCC1322.10	SPCC1322.10	cell wall protein Pwp1 [Source:PomBase Gene ID;Acc:SPCC1322.10]	84	27	0	0	0	168	0	3	0	2	66	17	0	4	0	91	4	2	3	5
SPCC1322.14c	vtc4	vacuolar transporter chaperone (VTC) complex subunit (predicted) [Source:PomBase Gene ID;Acc:SPCC1322.14c]	251	95	44	7	5	413	868	178	509	15	174	71	38	6	2	259	1076	184	508	178
SPCC1393.02c	spt2	non-specific DNA binding protein Spt2 (predicted) [Source:PomBase Gene ID;Acc:SPCC1393.02c]	175	306	1765	183	261	360	30	81	642	12	105	546	1005	149	153	119	22	102	451	117
SPCC1393.07c	mug4	sequence orphan [Source:PomBase Gene ID;Acc:SPCC1393.07c]	78	16	8	6	4	59	3	22	14	2	1	0	0	1	0	1	0	0	1	1
SPCC1393.09c	SPCC1393.09c	RWD domain protein, implicated in translation [Source:PomBase Gene ID;Acc:SPCC1393.09c]	293	146	41	42	40	585	71	85	176	59	222	7	30	8	24	249	62	70	109	346
SPCC1393.13	SPCC1393.13	DUF89 family protein [Source:PomBase Gene ID;Acc:SPCC1393.13]	121	97	3	0	15	311	17	65	102	9	138	20	8	5	2	139	19	40	81	44
SPCC13B11.02c	SPCC13B11.02c	sequence orphan [Source:PomBase Gene ID;Acc:SPCC13B11.02c]	161	78	129	296	377	324	34	86	972	111	168	110	110	297	359	235	67	101	1204	1120
SPCC13B11.03c	SPCC13B11.03c	hydroxyacylglutathione hydrolase (predicted) [Source:PomBase Gene ID;Acc:SPCC13B11.03c]	76	36	2	1	0	121	4	48	46	7	6	2	0	1	0	5	3	9	2	9
SPCC13B11.04c	SPCC13B11.04c	glutathione-dependent formaldehyde dehydrogenase (predicted) [Source:PomBase Gene ID;Acc:SPCC13B11.04c]	119	44	2	7	5	146	33	42	135	9	113	17	2	7	11	154	52	72	163	100
SPCC1442.02	SPCC1442.02	central kinetochore associated family protein (predicted) [Source:PomBase Gene ID;Acc:SPCC1442.02]	73	24	4	6	0	162	3	15	0	2	21	0	2	0	0	39	2	3	0	7
SPCC1442.07c	SPCC1442.07c	ubiquitin/metalloprotease fusion protein (predicted) [Source:PomBase Gene ID;Acc:SPCC1442.07c]	440	187	16	10	4	659	43	248	287	48	0	0	0	0	0	0	0	0	0	0
SPCC1442.11c	SPCC1442.11c	sequence orphan [Source:PomBase Gene ID;Acc:SPCC1442.11c]	217	87	1	1	0	403	48	69	212	7	168	11	2	2	1	196	69	51	182	75
SPCC1442.13c	SPCC1442.13c	RNA-binding protein, G-patch type [Source:PomBase Gene ID;Acc:SPCC1442.13c]	341	98	24	36	34	534	41	71	135	11	253	45	40	13	9	294	60	65	105	111
SPCC1442.14c	SPCC1442.14c	adenosine 5'-monophosphoramidase (predicted) [Source:PomBase Gene ID;Acc:SPCC1442.14c]	602	226	16	11	1	927	134	305	164	16	942	60	29	7	7	1062	409	392	230	132
SPCC1442.16c	zta1	NADPH quinone oxidoreductase/ARE-binding protein (predicted) [Source:PomBase Gene ID;Acc:SPCC1442.16c]	67	50	2	51	3	171	14	24	20	3	65	10	5	14	2	91	25	15	23	0
SPCC1442.17c	ist1	MVB sorting pathway protein (predicted) [Source:PomBase Gene ID;Acc:SPCC1442.17c]	120	48	0	6	21	203	2	56	67	6	0	0	0	0	0	0	0	0	0	0
SPCC1450.05c	rox3	mediator complex subunit Med19/Rox3 [Source:PomBase Gene ID;Acc:SPCC1450.05c]	153	34	7	31	1	259	74	49	34	1	150	41	4	53	1	219	95	73	35	1
SPCC1450.08c	wtf16	wtf element Wtf16 [Source:PomBase Gene ID;Acc:SPCC1450.08c]	131	29	2	21	32	214	9	43	127	11	88	5	0	8	36	77	27	57	104	29
SPCC1450.09c	SPCC1450.09c	phospholipase (predicted) [Source:PomBase Gene ID;Acc:SPCC1450.09c]	123	55	7	6	0	188	13	29	108	2	87	0	0	1	2	111	16	19	112	22
SPCC1450.11c	cek1	serine/threonine protein kinase Cek1 [Source:PomBase Gene ID;Acc:SPCC1450.11c]	407	964	6129	9392	14636	675	214	739	10922	570	0	1	2	6	1	1	0	0	2	0
SPCC1450.12	SPCC1450.12	conserved fungal protein [Source:PomBase Gene ID;Acc:SPCC1450.12]	130	32	24	12	0	130	57	141	301	10	106	19	22	20	1	115	148	166	398	212
SPCC1494.01	SPCC1494.01	iron/ascorbate oxidoreductase family [Source:PomBase Gene ID;Acc:SPCC1494.01]	1219	448	55	25	99	1753	147	213	731	46	1241	128	84	69	88	1208	237	257	775	717
SPCC1494.03	arz1	armadillo repeat containing, Zfs1 target number 1 [Source:PomBase Gene ID;Acc:SPCC1494.03]	158	92	12	4	30	216	36	161	382	23	88	37	16	0	18	89	62	139	363	164
SPCC1494.09c	SPCC1494.09c	sequence orphan [Source:PomBase Gene ID;Acc:SPCC1494.09c]	0	0	0	0	0	3	0	0	0	1	119	15	1	14	7	143	30	33	34	41
SPCC1494.10	adn3	transcription factor (predicted) [Source:PomBase Gene ID;Acc:SPCC1494.10]	235	56	2	2	2	322	3	3	0	12	230	0	3	7	0	243	4	7	0	1
SPCC14G10.04	SPCC14G10.04	sequence orphan [Source:PomBase Gene ID;Acc:SPCC14G10.04]	30	58	127	53	50	56	8	24	20	3	26	150	154	109	31	27	17	32	35	49
SPCC1620.02	wtf23	wtf element Wtf23 [Source:PomBase Gene ID;Acc:SPCC1620.02]	331	142	13	7	43	541	61	130	299	17	202	6	11	7	7	216	76	66	241	60
SPCC1620.03	mug163	sequence orphan [Source:PomBase Gene ID;Acc:SPCC1620.03]	150	51	33	1	1	332	13	264	128	10	127	11	14	1	5	168	39	237	89	97
SPCC1620.04c	mug55	Cdc20/Fizzy subfamily WD repeat protein [Source:PomBase Gene ID;Acc:SPCC1620.04c]	600	295	46	38	8	1136	111	92	405	35	132	11	9	8	0	153	38	21	68	55
SPCC1620.07c	SPCC1620.07c	lunapark homolog [Source:PomBase Gene ID;Acc:SPCC1620.07c]	102	46	33	14	2	205	22	4	0	3	0	0	0	0	0	0	0	0	0	0
SPCC1620.08	SPCC1620.08	succinate-CoA ligase beta subunit (predicted) [Source:PomBase Gene ID;Acc:SPCC1620.08]	382	170	26	41	38	765	35	60	294	13	495	56	26	30	24	506	44	66	342	212
SPCC1620.12c	SPCC1620.12c	GTPase activating protein (predicted) [Source:PomBase Gene ID;Acc:SPCC1620.12c]	1411	630	634	489	462	2495	208	555	2478	285	420	175	167	143	92	481	87	206	946	911
SPCC1620.13	SPCC1620.13	phosphoglycerate mutase family (predicted) [Source:PomBase Gene ID;Acc:SPCC1620.13]	417	197	114	18	10	896	35	401	466	29	469	91	128	19	10	518	76	507	505	346
SPCC162.02c	SPCC162.02c	AMP-binding dehydrogenase (predicted) [Source:PomBase Gene ID;Acc:SPCC162.02c]	137	33	6	2	3	186	2	12	4	2	156	8	0	0	0	219	6	8	14	42
SPCC162.04c	wtf13	wtf element Wtf13 [Source:PomBase Gene ID;Acc:SPCC162.04c]	109	46	5	4	1	170	19	25	72	32	46	4	2	15	2	40	16	29	30	113
SPCC162.11c	SPCC162.11c	uridine kinase/uracil phosphoribosyltransferase (predicted) [Source:PomBase Gene ID;Acc:SPCC162.11c]	193	53	1	7	7	236	72	58	163	8	30	6	0	0	0	21	6	17	25	7
SPCC1672.12c	get4	ER membrane insertion protein Get4 (predicted) [Source:PomBase Gene ID;Acc:SPCC1672.12c]	290	171	0	2	2	540	19	43	46	2	127	17	1	6	1	142	30	41	25	21
SPCC1682.08c	SPCC1682.08c	RNA-binding protein Mcp2 [Source:PomBase Gene ID;Acc:SPCC1682.08c]	32	18	19	0	0	49	101	5	0	1	4	10	5	0	0	5	95	11	0	4
SPCC1682.11c	SPCC1682.11c	choline transmembrane transporter family protein (predicted) [Source:PomBase Gene ID;Acc:SPCC1682.11c]	65	15	3	0	0	107	1	0	0	1	148	1	4	0	4	162	2	0	0	0
SPCC1682.12c	ubp16	ubiquitin C-terminal hydrolase Ubp16 [Source:PomBase Gene ID;Acc:SPCC1682.12c]	58	13	0	10	0	60	26	39	11	1	26	5	0	0	1	22	20	8	8	2
SPCC1682.13	laf2	Clr6 associated factor 2, Laf2 [Source:PomBase Gene ID;Acc:SPCC1682.13]	170	87	4	15	6	258	12	46	52	2	113	21	1	9	4	143	15	47	33	30
SPCC1682.15	mug122	PX/PXA domain protein [Source:PomBase Gene ID;Acc:SPCC1682.15]	132	47	8	3	1	258	17	137	342	18	97	17	1	0	0	108	18	126	194	96
SPCC16A11.15c	SPCC16A11.15c	sequence orphan [Source:PomBase Gene ID;Acc:SPCC16A11.15c]	660	346	3	14	50	1341	88	242	634	38	420	30	7	9	15	515	108	184	525	209
SPCC16A11.16c	rpn1302	19S proteasome regulatory subunit Rpn13b [Source:PomBase Gene ID;Acc:SPCC16A11.16c]	171	98	112	7	99	306	47	44	574	14	0	0	0	0	0	0	0	0	0	0
SPCC16C4.01	sif2	Sad1 interacting factor 2 (predicted) [Source:PomBase Gene ID;Acc:SPCC16C4.01]	111	49	20	1	1	134	15	67	26	2	129	33	16	2	0	92	27	60	57	3
SPCC16C4.04	SPCC16C4.04	sequence orphan [Source:PomBase Gene ID;Acc:SPCC16C4.04]	267	62	1	1	1	283	3	8	21	1	202	4	5	6	3	235	12	6	7	3
SPCC16C4.06c	SPCC16C4.06c	tRNA pseudouridine synthase (predicted) [Source:PomBase Gene ID;Acc:SPCC16C4.06c]	276	126	31	0	21	485	30	95	80	12	3	0	0	0	0	0	0	0	0	0
SPCC16C4.09	sts5	RNB-like protein [Source:PomBase Gene ID;Acc:SPCC16C4.09]	340	152	13	7	49	655	31	48	497	19	56	1	0	0	17	80	17	19	88	12
SPCC16C4.17	mug123	meiotically upregulated gene Mug123 [Source:PomBase Gene ID;Acc:SPCC16C4.17]	122	81	2	0	1	164	0	2	0	2	1	0	0	0	0	4	0	0	0	0
SPCC1739.01	SPCC1739.01	zf-CCCH type zinc finger protein [Source:PomBase Gene ID;Acc:SPCC1739.01]	311	120	17	20	5	528	112	302	71	6	1503	488	197	120	27	1840	825	1209	449	213
SPCC1739.04c	SPCC1739.04c	sequence orphan [Source:PomBase Gene ID;Acc:SPCC1739.04c]	177	118	6	0	0	449	51	85	185	11	158	13	3	2	3	220	55	20	181	43
SPCC1739.07	cti1	Cut3 interacting protein Cti1, predicted exosome subunit [Source:PomBase Gene ID;Acc:SPCC1739.07]	4	0	7	0	0	6	23	0	0	1	0	0	0	0	0	0	0	0	0	0
SPCC1739.08c	SPCC1739.08c	short chain dehydrogenase (predicted) [Source:PomBase Gene ID;Acc:SPCC1739.08c]	849	402	223	39	8	1139	83	178	334	44	746	862	244	93	15	812	77	275	562	459
SPCC1739.10	mug33	conserved fungal protein [Source:PomBase Gene ID;Acc:SPCC1739.10]	0	0	0	0	0	0	0	0	1	2	0	0	0	0	0	0	0	0	0	0
SPCC1753.03c	rec7	meiotic recombination protein Rec7 [Source:PomBase Gene ID;Acc:SPCC1753.03c]	464	244	39	13	10	964	209	361	432	35	210	54	11	2	9	303	73	154	256	123
SPCC1795.03	gms1	UDP-galactose transporter Gms1 [Source:PomBase Gene ID;Acc:SPCC1795.03]	25	13	2	8	12	80	7	2	2	2	1	0	0	0	0	0	1	0	0	0
SPCC1795.06	map2	P-factor pheromone Map2 [Source:PomBase Gene ID;Acc:SPCC1795.06]	11	15	11	6	14	8	114	7	10	6	0	0	0	0	0	2	10	7	0	7
SPCC1795.09	yps1	aspartic protease, yapsin Yps1 [Source:PomBase Gene ID;Acc:SPCC1795.09]	83	36	2	30	40	138	20	7	5	1	109	163	7	24	57	95	34	11	3	0
SPCC18.01c	adg3	beta-glucosidase Adg3 (predicted) [Source:PomBase Gene ID;Acc:SPCC18.01c]	84	53	10	2	0	156	12	185	23	3	107	77	24	0	0	166	18	287	84	118
SPCC18.09c	hnt3	aprataxin Hnt3 [Source:PomBase Gene ID;Acc:SPCC18.09c]	228	59	53	6	0	346	48	36	29	2	581	60	72	16	3	697	176	94	92	30
SPCC18.13	SPCC18.13	tRNA (guanine-N7-)-methyltransferase subunit Trm82 (predicted) [Source:PomBase Gene ID;Acc:SPCC18.13]	95	20	0	1	0	174	18	116	15	2	156	31	0	0	0	186	26	140	17	34
SPCC18.15	SPCC18.15	WD repeat protein, human WDR85 family, implicated in rRNA transcription [Source:PomBase Gene ID;Acc:SPCC18.15]	105	62	361	131	292	156	13	27	70	7	0	0	0	0	0	0	0	0	0	0
SPCC1827.03c	SPCC1827.03c	acetyl-CoA ligase (predicted) [Source:PomBase Gene ID;Acc:SPCC1827.03c]	192	16	1	2	1	275	3	18	53	6	140	11	4	2	1	147	8	13	71	39
SPCC1827.07c	SPCC1827.07c	SPX/EXS domain protein (predicted) [Source:PomBase Gene ID;Acc:SPCC1827.07c]	78	26	0	6	13	103	12	28	82	5	148	0	13	4	6	165	12	48	105	66
SPCC1840.02c	bgs4	1,3-beta-glucan synthase subunit Bgs4 [Source:PomBase Gene ID;Acc:SPCC1840.02c]	515	269	192	74	468	694	65	235	2213	101	472	472	211	134	284	540	142	170	2136	1600
SPCC1840.04	pca1	metacaspase Pca1 [Source:PomBase Gene ID;Acc:SPCC1840.04]	188	84	30	1	1	353	8	29	171	7	129	12	25	0	0	160	29	14	136	45
SPCC1840.05c	SPCC1840.05c	phosphoglucomutase (predicted) [Source:PomBase Gene ID;Acc:SPCC1840.05c]	96	32	0	0	1	204	0	2	0	3	158	0	6	3	2	192	14	0	4	2
SPCC1840.07c	SPCC1840.07c	phosphoprotein phosphatase (predicted) [Source:PomBase Gene ID;Acc:SPCC1840.07c]	280	138	69	19	59	601	23	62	288	12	450	71	70	57	87	514	58	94	445	304
SPCC1840.09	SPCC1840.09	NAD dependent epimerase/dehydratase family protein [Source:PomBase Gene ID;Acc:SPCC1840.09]	62	23	3	0	0	40	10	9	29	1	48	34	1	0	0	62	12	4	17	26
SPCC1840.12	SPCC1840.12	OPT oligopeptide transporter family protein (predicted) [Source:PomBase Gene ID;Acc:SPCC1840.12]	374	177	328	186	415	540	45	99	283	13	291	43	239	149	354	328	52	96	229	72
SPCC188.07	ccq1	telomere maintenance protein Ccq1 [Source:PomBase Gene ID;Acc:SPCC188.07]	21	2	2	0	0	46	0	0	0	1	5	0	0	0	0	7	0	0	0	0
SPCC188.08c	ubp5	ubiquitin C-terminal hydrolase Ubp5 [Source:PomBase Gene ID;Acc:SPCC188.08c]	121	211	957	276	214	177	1720	149	32	3	65	354	577	173	109	137	2260	149	22	43
SPCC188.12	spn6	septin Spn6 (predicted) [Source:PomBase Gene ID;Acc:SPCC188.12]	257	138	30	2	54	507	20	28	133	3	224	49	16	9	66	263	21	32	100	58
SPCC1884.02	nic1	NiCoT heavy metal ion transporter Nic1 [Source:PomBase Gene ID;Acc:SPCC1884.02]	126	76	62	23	6	233	177	83	210	16	151	250	130	45	6	253	714	176	405	281
SPCC18B5.01c	bfr1	brefeldin A efflux transporter Bfr1 [Source:PomBase Gene ID;Acc:SPCC18B5.01c]	7	4	2	1	0	7	1	11	51	1	55	33	21	11	4	60	63	58	125	134
SPCC18B5.05c	SPCC18B5.05c	phosphomethylpyrimidine kinase (predicted) [Source:PomBase Gene ID;Acc:SPCC18B5.05c]	108	24	6	7	11	116	0	9	101	1	0	0	0	0	0	0	0	0	0	0
SPCC18B5.06	SPCC18B5.06	peloto ortholog (predicted) [Source:PomBase Gene ID;Acc:SPCC18B5.06]	47	20	3	0	0	103	10	43	67	2	4	0	0	0	0	0	1	4	0	0
SPCC18B5.07c	nup61	nucleoporin Nup61 [Source:PomBase Gene ID;Acc:SPCC18B5.07c]	121	93	35	6	2	310	29	50	28	3	0	0	0	0	0	0	0	0	0	0
SPCC1902.01	gaf1	transcription factor Gaf1 [Source:PomBase Gene ID;Acc:SPCC1902.01]	18	5	0	0	0	30	0	0	0	1	0	0	0	0	0	0	0	0	0	0
SPCC1906.02c	SPCC1906.02c	CUE domain protein Cue3 (predicted) [Source:PomBase Gene ID;Acc:SPCC1906.02c]	50	7	2	3	0	72	0	5	24	1	58	16	0	4	1	61	4	10	30	6
SPCC1906.04	wtf20	wtf element Wtf20 [Source:PomBase Gene ID;Acc:SPCC1906.04]	373	165	25	5	4	771	53	86	345	42	0	0	0	0	0	0	0	0	0	0
SPCC191.09c	gst1	glutathione S-transferase Gst1 [Source:PomBase Gene ID;Acc:SPCC191.09c]	151	53	3	0	5	213	6	17	97	3	103	8	2	0	0	86	12	12	45	17
SPCC191.11	inv1	beta-fructofuranosidase [Source:PomBase Gene ID;Acc:SPCC191.11]	180	104	158	10	45	364	133	282	643	19	123	59	107	9	18	140	98	155	506	175
SPCC1919.07	SPCC1919.07	sequence orphan [Source:PomBase Gene ID;Acc:SPCC1919.07]	267	78	16	11	25	419	23	326	119	6	7	4	2	0	3	13	12	39	5	1
SPCC1919.09	tif6	translation initiation factor eIF6 [Source:PomBase Gene ID;Acc:SPCC1919.09]	661	229	16	64	76	1219	72	143	532	24	252	35	18	70	54	361	89	104	206	127
SPCC1919.11	mug137	BAR adaptor protein [Source:PomBase Gene ID;Acc:SPCC1919.11]	200	64	50	17	32	260	5	59	142	6	378	79	62	32	41	525	79	120	388	253
SPCC1919.12c	SPCC1919.12c	aminopeptidase (predicted) [Source:PomBase Gene ID;Acc:SPCC1919.12c]	65	55	0	0	0	125	1	21	73	2	28	1	1	0	0	57	9	15	12	5
SPCC23B6.02c	SPCC23B6.02c	pre-ribosomal factor (predicted) [Source:PomBase Gene ID;Acc:SPCC23B6.02c]	117	41	0	0	2	121	0	25	39	2	0	0	0	0	0	0	0	0	0	0
SPCC23B6.03c	tel1	ATM checkpoint kinase [Source:PomBase Gene ID;Acc:SPCC23B6.03c]	123	70	11	8	65	298	28	31	188	5	84	1	1	0	19	99	9	19	81	31
SPCC24B10.02c	SPCC24B10.02c	NAD/NADH kinase (predicted) [Source:PomBase Gene ID;Acc:SPCC24B10.02c]	824	362	238	25	15	1389	79	564	1874	61	0	0	0	0	0	0	0	0	0	0
SPCC24B10.10c	SPCC24B10.10c	mitochondrial outer membrane ATPase Msp1 (predicted) [Source:PomBase Gene ID;Acc:SPCC24B10.10c]	106	69	1	0	1	149	3	16	9	1	150	9	0	9	6	144	18	30	4	25
SPCC24B10.11c	mft1	THO complex subunit 7 Mft1 (predicted) [Source:PomBase Gene ID;Acc:SPCC24B10.11c]	48	10	0	0	0	69	0	1	0	1	30	0	5	0	0	68	0	0	0	0
SPCC24B10.13	skb5	Shk1 kinase binding protein 5 [Source:PomBase Gene ID;Acc:SPCC24B10.13]	345	189	40	32	3	748	42	41	143	20	209	15	34	8	12	260	47	33	70	28
SPCC24B10.15	SPCC24B10.15	RNA endoribonuclease involved in mRNP quality control (predicted) [Source:PomBase Gene ID;Acc:SPCC24B10.15]	205	77	57	2	13	284	211	120	411	21	76	52	28	1	8	117	157	69	331	162
SPCC24B10.16c	SPCC24B10.16c	sequence orphan [Source:PomBase Gene ID;Acc:SPCC24B10.16c]	566	430	262	2	18	1021	5029	1395	587	83	495	536	199	19	9	672	6214	1195	723	667
SPCC24B10.18	SPCC24B10.18	human Leydig cell tumor 10 kDa protein homolog [Source:PomBase Gene ID;Acc:SPCC24B10.18]	109	34	1	1	1	124	9	21	38	1	90	6	0	3	4	137	9	15	46	26
SPCC285.04	SPCC285.04	transthyretin (predicted) [Source:PomBase Gene ID;Acc:SPCC285.04]	503	232	51	84	39	971	130	532	808	29	451	95	54	68	50	509	80	392	758	206
SPCC285.05	SPCC285.05	purine nucleoside transmembrane transporter (predicted) [Source:PomBase Gene ID;Acc:SPCC285.05]	195	92	8	6	7	325	4	25	190	8	260	12	8	3	14	296	65	61	279	266
SPCC285.10c	SPCC285.10c	SPRY domain protein [Source:PomBase Gene ID;Acc:SPCC285.10c]	144	56	5	3	4	348	258	26	23	2	136	0	3	4	0	204	381	36	49	23
SPCC285.13c	nup60	nucleoporin Nup60 [Source:PomBase Gene ID;Acc:SPCC285.13c]	178	99	8	2	9	382	15	11	12	19	210	10	10	8	4	255	21	26	27	11
SPCC285.16c	msh6	MutS protein homolog [Source:PomBase Gene ID;Acc:SPCC285.16c]	27	18	6	5	7	33	43	33	76	4	265	266	99	65	73	360	417	149	877	323
SPCC285.17	spp27	RNA polymerase I upstream activation factor complex subunit Spp27 [Source:PomBase Gene ID;Acc:SPCC285.17]	300	153	26	2	11	473	120	150	533	21	23	8	13	0	5	35	24	19	31	53
SPCC297.04c	set7	histone lysine methyltransferase Set7 (predicted) [Source:PomBase Gene ID;Acc:SPCC297.04c]	257	113	75	77	145	495	18	766	519	28	6	1	2	1	1	5	0	16	2	10
SPCC297.06c	SPCC297.06c	conserved fungal protein [Source:PomBase Gene ID;Acc:SPCC297.06c]	420	180	17	19	17	916	125	105	109	10	337	40	4	6	4	285	57	57	83	40
SPCC306.02c	SPCC306.02c	Rab GTPase binding involved in ER to Golgi vesicle transport (predicted) [Source:PomBase Gene ID;Acc:SPCC306.02c]	247	137	162	1	1	515	69	64	120	10	232	30	99	1	6	236	34	54	94	117
SPCC306.04c	set1	histone lysine methyltransferase Set1 [Source:PomBase Gene ID;Acc:SPCC306.04c]	43	12	1	0	1	67	3	0	0	1	40	1	0	0	0	57	8	0	0	0
SPCC306.05c	ins1	INSIG domain protein [Source:PomBase Gene ID;Acc:SPCC306.05c]	79	20	3	2	4	145	8	31	97	2	115	4	8	4	2	131	10	34	145	45
SPCC306.07c	SPCC306.07c	U3 snoRNP-associated protein Cic1/Utp30 family (predicted) [Source:PomBase Gene ID;Acc:SPCC306.07c]	152	35	3	0	17	213	6	31	125	8	0	0	0	0	0	0	0	0	0	0
SPCC306.09c	cap1	adenylyl cyclase-associated protein Cap1 [Source:PomBase Gene ID;Acc:SPCC306.09c]	111	26	8	4	21	148	11	43	48	5	0	0	0	0	0	0	0	0	0	0
SPCC306.11	SPCC306.11	sequence orphan [Source:PomBase Gene ID;Acc:SPCC306.11]	52	34	405	0	5	103	1118	112	3	2	50	88	365	4	0	89	1680	125	8	4
SPCC31H12.04c	rpl1202	60S ribosomal protein L12.1/L12A [Source:PomBase Gene ID;Acc:SPCC31H12.04c]	37	6	2	16	4	105	1	13	5	1	6	0	1	0	0	18	1	4	3	4
SPCC31H12.05c	sds21	serine/threonine protein phosphatase Sds21 [Source:PomBase Gene ID;Acc:SPCC31H12.05c]	173	97	97	36	64	385	138	115	311	37	303	191	144	102	97	401	348	264	781	650
SPCC31H12.06	mug111	sequence orphan [Source:PomBase Gene ID;Acc:SPCC31H12.06]	171	48	22	29	55	204	26	47	220	7	91	7	19	27	15	81	22	20	125	36
SPCC320.03	SPCC320.03	transcription factor (predicted) [Source:PomBase Gene ID;Acc:SPCC320.03]	142	1491	4894	490	546	284	36685	3446	174	7	103	4258	3143	382	333	627	44227	2570	162	83
SPCC320.06	SPCC320.06	conserved fungal protein [Source:PomBase Gene ID;Acc:SPCC320.06]	226	135	5	4	2	521	25	65	222	25	278	60	14	6	0	341	51	71	262	166
SPCC320.14	SPCC320.14	threo-3-hydroxyaspartate ammonia-lyase (predicted) [Source:PomBase Gene ID;Acc:SPCC320.14]	208	35	1	0	1	438	17	183	195	11	170	28	0	6	1	235	31	138	210	105
SPCC330.02	rhp7	Rad7 homolog Rhp7 [Source:PomBase Gene ID;Acc:SPCC330.02]	199	74	4	14	0	359	49	41	107	8	84	1	4	0	0	76	3	31	60	12
SPCC330.03c	SPCC330.03c	NADPH-hemoprotein reductase (predicted) [Source:PomBase Gene ID;Acc:SPCC330.03c]	138	81	10	29	5	224	20	8	57	10	155	8	1	2	0	180	30	41	31	22
SPCC330.06c	SPCC330.06c	thioredoxin peroxidase (predicted) [Source:PomBase Gene ID;Acc:SPCC330.06c]	326	106	4	14	5	602	3	6	9	4	305	5	9	0	3	399	25	31	12	16
SPCC330.07c	SPCC330.07c	membrane transporter (predicted) [Source:PomBase Gene ID;Acc:SPCC330.07c]	193	56	0	2	4	296	16	62	195	12	134	46	2	6	6	187	46	62	187	111
SPCC330.14c	rpl2402	60S ribosomal protein L24 (predicted) [Source:PomBase Gene ID;Acc:SPCC330.14c]	35	18	0	5	5	60	0	25	61	1	14	0	0	0	0	9	4	4	11	8
SPCC338.02	mug112	dubious [Source:PomBase Gene ID;Acc:SPCC338.02]	153	63	0	1	0	237	28	70	162	7	20	7	0	0	0	23	3	4	16	7
SPCC338.04	cid2	caffeine induced death protein Cid2 [Source:PomBase Gene ID;Acc:SPCC338.04]	8	2	1	1	0	16	2	6	16	1	177	14	8	28	9	202	30	156	178	123
SPCC338.11c	rrg1	methyltransferase Rrg1 (predicted) [Source:PomBase Gene ID;Acc:SPCC338.11c]	27	18	1	7	0	58	21	20	100	5	157	6	2	0	0	171	26	28	271	141
SPCC338.18	SPCC338.18	sequence orphan [Source:PomBase Gene ID;Acc:SPCC338.18]	167	40	2	1	6	184	25	73	104	1	0	0	0	0	0	0	0	0	0	0
SPCC364.01	cif1	calnexin independence factor Cif1 [Source:PomBase Gene ID;Acc:SPCC364.01]	276	110	0	16	1	405	40	37	273	31	0	0	0	0	0	0	0	0	0	0
SPCC364.02c	bis1	stress response protein Bis1 [Source:PomBase Gene ID;Acc:SPCC364.02c]	197	106	35	32	40	303	17	26	174	16	0	0	0	0	0	0	0	0	0	0
SPCC364.03	rpl1702	60S ribosomal protein L17 (predicted) [Source:PomBase Gene ID;Acc:SPCC364.03]	31	0	0	0	0	47	14	3	3	1	25	0	0	0	0	46	19	3	2	7
SPCC364.04c	SPCC364.04c	CASP family protein involved in Golgi vesicle transport (predicted) [Source:PomBase Gene ID;Acc:SPCC364.04c]	229	101	0	2	0	500	63	86	69	3	0	0	0	0	0	0	0	0	0	0
SPCC364.06	nap1	nucleosome assembly protein Nap1 [Source:PomBase Gene ID;Acc:SPCC364.06]	85	31	1	1	0	144	1	0	7	1	100	1	7	1	0	84	25	8	8	5
SPCC364.07	SPCC364.07	D-3 phosphoglycerate dehydrogenase (predicted) [Source:PomBase Gene ID;Acc:SPCC364.07]	157	41	8	5	2	306	52	68	130	7	0	0	0	0	0	0	0	0	0	0
SPCC417.02	dad5	DASH complex subunit Dad5 [Source:PomBase Gene ID;Acc:SPCC417.02]	12	2	0	0	0	6	0	3	0	1	2	0	0	0	0	12	0	2	0	0
SPCC417.03	SPCC417.03	dubious [Source:PomBase Gene ID;Acc:SPCC417.03]	953	405	14	45	43	1765	118	192	195	42	0	0	0	0	0	0	0	0	0	0
SPCC417.06c	mug27	meiosis specific protein kinase Mug27/Slk1 [Source:PomBase Gene ID;Acc:SPCC417.06c]	184	127	123	2	0	462	31	65	181	1	149	39	94	0	9	169	17	40	209	28
SPCC417.09c	SPCC417.09c	transcription factor (predicted) [Source:PomBase Gene ID;Acc:SPCC417.09c]	125	64	0	3	6	196	42	52	59	4	188	26	2	3	1	263	163	99	129	113
SPCC417.11c	SPCC417.11c	glutamate-1-semialdehyde 2,1-aminomutaseaminotransferase (predicted) [Source:PomBase Gene ID;Acc:SPCC417.11c]	173	91	25	67	22	379	17	57	507	19	0	0	0	0	0	0	0	0	0	0
SPCC4B3.01	tum1	thiosulfate sulfurtransferase, involved in tRNA wobble position thiolation Tum1 (predicted) [Source:PomBase Gene ID;Acc:SPCC4B3.01]	583	216	16	19	35	820	48	88	284	26	0	0	0	0	0	0	0	0	0	0
SPCC4B3.02c	SPCC4B3.02c	Golgi transport protein Got1 (predicted) [Source:PomBase Gene ID;Acc:SPCC4B3.02c]	193	97	5	5	1	377	34	38	228	12	125	24	7	2	0	133	41	22	205	99
SPCC4B3.07	nro1	nuclear pore complex associated protein [Source:PomBase Gene ID;Acc:SPCC4B3.07]	211	43	9	21	12	278	6	86	292	8	58	9	16	8	24	100	17	48	77	61
SPCC4B3.11c	SPCC4B3.11c	mitochondrial conserved eukaryotic protein [Source:PomBase Gene ID;Acc:SPCC4B3.11c]	1012	594	38	45	85	2096	135	486	1467	106	1	0	0	0	0	5	2	0	3	2
SPCC4B3.12	set9	histone lysine methyltransferase Set9 [Source:PomBase Gene ID;Acc:SPCC4B3.12]	168	1667	4995	2110	3477	280	183	550	5291	327	214	6872	4707	2380	3238	252	329	567	6681	3593
SPCC4B3.13	SPCC4B3.13	MatE family transporter (predicted) [Source:PomBase Gene ID;Acc:SPCC4B3.13]	557	416	398	669	909	1016	61	44	22	5	443	471	314	598	667	542	63	20	15	29
SPCC4G3.02	aph1	bis(5'-nucleosidyl)-tetraphosphatase [Source:PomBase Gene ID;Acc:SPCC4G3.02]	282	199	35	27	34	443	12	13	100	5	0	0	0	0	0	0	0	0	0	0
SPCC4G3.05c	mus81	Holliday junction resolvase subunit Mus81 [Source:PomBase Gene ID;Acc:SPCC4G3.05c]	5	3	2	1	0	11	0	1	1	2	729	103	2	5	7	938	82	78	234	144
SPCC4G3.08	psk1	serine/threonine protein kinase Psk1 [Source:PomBase Gene ID;Acc:SPCC4G3.08]	113	41	3	0	1	197	16	188	51	11	146	0	12	6	3	183	28	135	91	163
SPCC4G3.09c	gyp3	GTPase activating protein Gyp3 (predicted) [Source:PomBase Gene ID;Acc:SPCC4G3.09c]	126	477	5216	9176	4079	161	28	67	1515	81	129	1340	3928	7040	2488	126	44	73	1581	1179
SPCC4G3.11	mug154	conserved fungal protein [Source:PomBase Gene ID;Acc:SPCC4G3.11]	103	53	10	0	0	255	38	8	0	2	86	3	2	0	0	120	8	4	5	2
SPCC4G3.15c	not2	CCR4-Not complex subunit Not2 (predicted) [Source:PomBase Gene ID;Acc:SPCC4G3.15c]	109	39	52	0	0	158	0	4	0	2	36	40	12	0	7	48	0	0	1	4
SPCC4G3.17	SPCC4G3.17	HD domain metal dependent phosphohydrolase (predicted) [Source:PomBase Gene ID;Acc:SPCC4G3.17]	193	74	3	0	44	440	10	95	149	2	240	7	0	4	78	320	35	63	164	26
SPCC4G3.19	alp16	gamma tubulin complex subunit Alp16 [Source:PomBase Gene ID;Acc:SPCC4G3.19]	32	11	1	0	4	25	3	21	30	1	0	0	0	0	0	0	0	0	0	0
SPCC548.04	urm1	ubiquitin family protein Urm1 (predicted) [Source:PomBase Gene ID;Acc:SPCC548.04]	4	9	2	10	2	7	0	12	15	1	921	258	81	228	246	1164	350	472	1097	664
SPCC548.05c	SPCC548.05c	ubiquitin-protein ligase E3 (predicted) [Source:PomBase Gene ID;Acc:SPCC548.05c]	240	91	0	0	1	365	68	187	270	14	191	30	5	3	1	238	38	216	231	141
SPCC548.07c	ght1	hexose transporter Ght1 [Source:PomBase Gene ID;Acc:SPCC548.07c]	95	61	185	96	70	194	3	7	56	1	121	47	214	79	49	172	16	16	66	10
SPCC550.07	SPCC550.07	acetamidase (predicted) [Source:PomBase Gene ID;Acc:SPCC550.07]	86	56	44	24	113	215	18	0	0	1	0	0	0	0	0	0	0	0	0	0
SPCC550.08	SPCC550.08	N-acetyltransferase (predicted) [Source:PomBase Gene ID;Acc:SPCC550.08]	252	154	181	115	114	446	25	15	7	1	540	252	120	102	99	513	134	160	494	142
SPCC550.10	meu8	aldehyde dehydrogenase Meu8 (predicted) [Source:PomBase Gene ID;Acc:SPCC550.10]	562	325	102	42	8	809	164	139	1005	17	4	1	1	0	0	2	0	1	11	4
SPCC550.11	SPCC550.11	karyopherin (predicted) [Source:PomBase Gene ID;Acc:SPCC550.11]	173	38	1	4	2	317	46	7	4	1	32	0	0	0	0	30	29	0	0	0
SPCC553.12c	SPCC553.12c	transmembrane transporter (predicted) [Source:PomBase Gene ID;Acc:SPCC553.12c]	358	211	51	13	13	781	212	980	1328	102	0	0	1	0	0	2	3	3	9	4
SPCC569.02c	SPCC569.02c	S. pombe specific UPF0321 family protein 2 [Source:PomBase Gene ID;Acc:SPCC569.02c]	72	21	0	1	1	106	13	8	66	1	0	0	0	0	0	0	0	0	0	0
SPCC569.03	SPCC569.03	cell surface glycoprotein (predicted), DUF1773 family protein 4 [Source:PomBase Gene ID;Acc:SPCC569.03]	121	63	1	0	27	183	42	34	59	3	402	32	5	17	32	429	97	85	398	338
SPCC569.04	SPCC569.04	sequence orphan [Source:PomBase Gene ID;Acc:SPCC569.04]	80	52	8	0	0	189	3	2	67	7	71	42	24	2	3	101	22	3	69	26
SPCC569.05c	SPCC569.05c	spermidine family transporter (predicted) [Source:PomBase Gene ID;Acc:SPCC569.05c]	146	82	14	19	40	237	53	80	75	1	160	97	10	7	39	139	116	71	135	40
SPCC569.07	SPCC569.07	aromatic aminotransferase (predicted) [Source:PomBase Gene ID;Acc:SPCC569.07]	94	67	168	25	73	232	8	3	34	2	47	10	52	9	9	59	2	2	3	10
SPCC576.13	swc5	Swr1 complex subunit Swc5 [Source:PomBase Gene ID;Acc:SPCC576.13]	368	125	82	50	17	583	92	172	153	18	3	1	1	0	1	8	0	5	1	2
SPCC584.02	cuf2	Cu metalloregulatory transcription factor Cuf2 (predicted) [Source:PomBase Gene ID;Acc:SPCC584.02]	82	30	26	24	23	103	7	25	206	6	462	353	123	104	95	479	157	125	1302	995
SPCC584.03c	SPCC584.03c	Ran GTP-binding protein (predicted) [Source:PomBase Gene ID;Acc:SPCC584.03c]	20	20	0	0	0	34	0	0	0	2	13	5	0	0	0	9	10	1	5	0
SPCC584.13	SPCC584.13	amino acid permease (predicted) [Source:PomBase Gene ID;Acc:SPCC584.13]	204	72	2	1	0	383	23	89	171	15	74	7	2	0	0	41	8	22	77	34
SPCC584.16c	SPCC584.16c	sequence orphan [Source:PomBase Gene ID;Acc:SPCC584.16c]	647	357	10	36	29	1205	115	509	463	43	18	0	2	1	3	23	1	18	5	13
SPCC594.01	SPCC594.01	DUF1769 family protein [Source:PomBase Gene ID;Acc:SPCC594.01]	85	104	314	487	859	146	35	275	3063	170	112	426	315	546	735	147	66	294	3670	1947
SPCC594.02c	SPCC594.02c	conserved fungal protein [Source:PomBase Gene ID;Acc:SPCC594.02c]	99	141	5299	12210	38872	129	82	84	2045	129	95	622	5288	13479	31271	118	165	98	2726	1670
SPCC594.06c	SPCC594.06c	vacuolar SNARE Vam7 (predicted) [Source:PomBase Gene ID;Acc:SPCC594.06c]	83	22	5	4	0	292	2	7	0	1	68	0	8	3	0	128	4	17	0	8
SPCC5E4.05c	SPCC5E4.05c	mitochondrial serine hydrolase (predicted) [Source:PomBase Gene ID;Acc:SPCC5E4.05c]	197	78	6	0	4	320	22	27	98	7	228	12	1	5	2	286	24	31	128	61
SPCC5E4.10c	SPCC5E4.10c	human leukocyte receptor 1 ortholog [Source:PomBase Gene ID;Acc:SPCC5E4.10c]	191	123	1	6	2	409	46	464	542	21	176	29	0	0	1	201	86	345	464	252
SPCC61.03	SPCC61.03	carbohydrate kinase domain family protein [Source:PomBase Gene ID;Acc:SPCC61.03]	457	267	67	39	13	858	75	260	839	53	277	37	36	24	10	371	56	211	589	295
SPCC613.02	SPCC613.02	membrane transporter (predicted) [Source:PomBase Gene ID;Acc:SPCC613.02]	220	82	3	0	7	421	23	241	118	12	135	12	3	0	10	137	19	106	88	105
SPCC613.03	SPCC613.03	conserved fungal protein [Source:PomBase Gene ID;Acc:SPCC613.03]	129	47	2	0	0	196	20	16	79	3	236	49	6	9	5	264	62	43	204	88
SPCC613.11c	meu23	cell surface glycoprotein (predicted), DUF1773 family protein 2 [Source:PomBase Gene ID;Acc:SPCC613.11c]	436	137	37	1	2	593	39	129	594	14	399	82	26	9	2	432	70	124	691	190
SPCC622.01c	SPCC622.01c	dubious [Source:PomBase Gene ID;Acc:SPCC622.01c]	179	86	37	8	127	474	20	146	145	6	140	17	31	10	87	193	32	111	166	28
SPCC622.12c	gdh1	NADP-specific glutamate dehydrogenase Gdh1 (predicted) [Source:PomBase Gene ID;Acc:SPCC622.12c]	4	1	0	0	3	13	0	0	0	1	0	0	0	0	0	0	0	0	0	0
SPCC622.15c	SPCC622.15c	sequence orphan [Source:PomBase Gene ID;Acc:SPCC622.15c]	0	6	17	27	22	0	0	0	25	2	596	20476	28974	24760	33809	862	852	4785	53594	33878
SPCC622.16c	epe1	Jmjc domain chromatin associated protein Epe1 [Source:PomBase Gene ID;Acc:SPCC622.16c]	100	32	3	0	0	185	19	2	0	1	17	4	0	0	1	16	6	0	0	0
SPCC622.17	apn1	AP endonuclease Apn1 [Source:PomBase Gene ID;Acc:SPCC622.17]	160	69	3	43	1	240	15	14	170	9	88	4	1	22	5	118	7	14	129	122
SPCC622.19	jmj4	Jmj4 protein (predicted) [Source:PomBase Gene ID;Acc:SPCC622.19]	111	55	5	1	4	223	9	56	53	1	77	1	0	0	8	91	19	26	27	4
SPCC63.04	mok14	alpha-1,4-glucan synthase Mok14 [Source:PomBase Gene ID;Acc:SPCC63.04]	236	106	37	3	72	366	56	26	118	8	149	45	29	1	27	198	18	20	55	52
SPCC63.06	SPCC63.06	human WDR89 family WD repeat protein [Source:PomBase Gene ID;Acc:SPCC63.06]	151	22	23	0	4	322	30	17	68	4	89	4	11	1	3	99	22	16	33	20
SPCC63.13	SPCC63.13	DNAJ domain protein [Source:PomBase Gene ID;Acc:SPCC63.13]	111	36	2	0	11	91	1	37	46	3	0	0	0	0	0	0	0	0	0	0
SPCC63.14	SPCC63.14	conserved fungal protein [Source:PomBase Gene ID;Acc:SPCC63.14]	134	46	2	4	19	256	16	7	7	6	0	0	0	0	0	0	0	0	0	0
SPCC645.08c	snd1	RNA-binding protein Snd1 [Source:PomBase Gene ID;Acc:SPCC645.08c]	210	92	114	24	98	427	98	18	1	4	0	0	0	0	0	0	0	0	0	0
SPCC645.12c	SPCC645.12c	sequence orphan [Source:PomBase Gene ID;Acc:SPCC645.12c]	147	100	132	110	126	326	10	6	0	2	0	0	0	0	0	0	0	0	0	0
SPCC645.13	SPCC645.13	transcription elongation regulator (predicted) [Source:PomBase Gene ID;Acc:SPCC645.13]	119	95	210	128	280	176	7	13	0	4	106	155	218	201	279	109	4	1	3	0
SPCC663.06c	SPCC663.06c	short chain dehydrogenase (predicted) [Source:PomBase Gene ID;Acc:SPCC663.06c]	58	86	843	698	1370	32	11	19	78	3	27	65	301	122	391	18	2	6	12	14
SPCC663.08c	SPCC663.08c	short chain dehydrogenase [Source:PomBase Gene ID;Acc:SPCC663.08c]	131	102	18	37	29	319	40	22	26	5	100	9	0	34	4	102	19	9	18	13
SPCC663.09c	SPCC663.09c	short chain dehydrogenase (predicted) [Source:PomBase Gene ID;Acc:SPCC663.09c]	497	217	5	7	4	742	43	178	316	20	444	26	3	1	9	535	98	195	398	279
SPCC663.13c	naa50	NatA N-acetyltransferase subunit Naa50 (predicted) [Source:PomBase Gene ID;Acc:SPCC663.13c]	248	105	0	2	14	521	23	74	24	5	224	0	0	1	4	240	10	51	25	6
SPCC663.14c	SPCC663.14c	TRP-like ion channel (predicted) [Source:PomBase Gene ID;Acc:SPCC663.14c]	93	18	0	0	0	131	10	5	16	4	322	38	1	0	5	352	83	40	47	148
SPCC70.02c	SPCC70.02c	mitochondrial ATPase inhibitor (predicted) [Source:PomBase Gene ID;Acc:SPCC70.02c]	114	42	0	0	7	218	11	18	78	6	106	12	4	0	11	132	27	22	97	57
SPCC70.04c	SPCC70.04c	sequence orphan [Source:PomBase Gene ID;Acc:SPCC70.04c]	151	68	58	4	5	307	17	22	62	6	101	5	23	0	0	119	18	24	53	9
SPCC70.06	SPCC70.06	nuclear export factor (predicted) [Source:PomBase Gene ID;Acc:SPCC70.06]	130	64	1	13	0	282	27	16	129	16	86	1	2	8	6	113	5	15	85	83
SPCC70.08c	SPCC70.08c	methyltransferase (predicted) [Source:PomBase Gene ID;Acc:SPCC70.08c]	182	65	2	9	1	164	4	50	32	2	122	3	9	18	0	110	24	52	49	59
SPCC70.09c	mug9	conserved fungal protein [Source:PomBase Gene ID;Acc:SPCC70.09c]	423	148	26	12	19	704	61	235	410	17	699	113	43	37	30	723	117	312	783	303
SPCC736.02	SPCC736.02	sequence orphan [Source:PomBase Gene ID;Acc:SPCC736.02]	40	13	1	0	6	89	6	7	33	2	52	10	6	6	1	80	20	13	21	21
SPCC736.04c	gma12	alpha-1,2-galactosyltransferase Gma12 [Source:PomBase Gene ID;Acc:SPCC736.04c]	555	207	8	5	2	1001	27	43	10	3	142	5	9	11	0	207	34	34	5	6
SPCC736.09c	SPCC736.09c	TRAX [Source:PomBase Gene ID;Acc:SPCC736.09c]	152	35	9	5	20	208	10	18	98	5	192	17	1	0	4	266	42	37	140	133
SPCC737.04	SPCC737.04	S. pombe specific UPF0300 family protein 6 [Source:PomBase Gene ID;Acc:SPCC737.04]	227	105	0	10	1	577	11	60	185	10	256	1	5	5	3	274	42	45	175	79
SPCC737.05	SPCC737.05	peroxin Pex28/29 (predicted) [Source:PomBase Gene ID;Acc:SPCC737.05]	212	100	5	5	24	427	99	84	152	20	136	13	5	3	10	247	114	41	99	56
SPCC737.06c	SPCC737.06c	glutamate-cysteine ligase regulatory subunit (predicted) [Source:PomBase Gene ID;Acc:SPCC737.06c]	126	16	21	1	1	204	9	0	0	1	108	8	13	1	1	116	17	0	2	0
SPCC737.07c	SPCC737.07c	DNA polymerase alpha-associated DNA helicase A (predicted) [Source:PomBase Gene ID;Acc:SPCC737.07c]	124	51	6	0	2	265	17	9	5	2	134	6	10	0	0	188	9	19	16	23
SPCC74.04	SPCC74.04	amino acid permease (predicted) [Source:PomBase Gene ID;Acc:SPCC74.04]	175	69	1	11	4	248	6	50	111	10	130	4	2	15	5	130	18	50	103	59
SPCC74.06	mak3	histidine kinase Mak3 [Source:PomBase Gene ID;Acc:SPCC74.06]	326	202	56	9	30	700	259	210	239	25	345	51	41	6	24	419	308	222	257	164
SPCC757.04	SPCC757.04	transcription factor (predicted) [Source:PomBase Gene ID;Acc:SPCC757.04]	587	234	35	41	45	948	180	225	693	62	587	97	28	27	31	513	184	143	619	193
SPCC757.05c	SPCC757.05c	peptidase family M20 protein [Source:PomBase Gene ID;Acc:SPCC757.05c]	251	115	12	22	101	534	23	14	66	1	108	40	0	14	50	125	11	5	31	0
SPCC757.09c	rnc1	RNA-binding protein that suppresses calcineurin deletion Rnc1 [Source:PomBase Gene ID;Acc:SPCC757.09c]	49	8	0	0	1	44	2	0	0	1	97	0	2	0	3	119	2	0	0	0
SPCC757.12	SPCC757.12	alpha-amylase homolog (predicted) [Source:PomBase Gene ID;Acc:SPCC757.12]	190	117	0	0	0	338	26	9	27	4	107	16	0	0	0	119	13	9	23	51
SPCC777.02	SPCC777.02	transcription factor (predicted) [Source:PomBase Gene ID;Acc:SPCC777.02]	238	93	2	0	2	435	32	64	187	26	112	1	6	5	1	133	24	31	148	89
SPCC777.03c	SPCC777.03c	nifs homolog, possible cysteine desulfurase [Source:PomBase Gene ID;Acc:SPCC777.03c]	62	32	0	4	0	118	7	16	61	6	149	7	0	3	16	160	7	38	142	95
SPCC777.04	SPCC777.04	amino acid transporter (predicted) [Source:PomBase Gene ID;Acc:SPCC777.04]	185	88	0	5	1	369	20	62	126	7	147	9	2	0	6	203	16	53	130	33
SPCC777.07	omh3	alpha-1,2-mannosyltransferase Omh3 (predicted) [Source:PomBase Gene ID;Acc:SPCC777.07]	427	170	36	28	8	741	42	537	518	44	200	20	9	9	2	287	32	253	291	215
SPCC777.12c	SPCC777.12c	thioredoxin family protein [Source:PomBase Gene ID;Acc:SPCC777.12c]	87	51	8	20	0	231	8	34	148	7	0	0	0	0	0	2	0	1	0	0
SPCC777.15	SPCC777.15	tRNA dihydrouridine synthase Dus4 (predicted) [Source:PomBase Gene ID;Acc:SPCC777.15]	125	51	49	0	2	193	24	27	151	4	252	47	67	10	4	293	47	67	286	191
SPCC777.17c	SPCC777.17c	mitochondrial ribosomal protein subunit L9 (predicted) [Source:PomBase Gene ID;Acc:SPCC777.17c]	77	37	0	11	0	96	17	47	39	2	100	14	0	9	0	123	11	63	69	90
SPCC790.02	pep3	ubiquitin-protein ligase E3 (predicted) [Source:PomBase Gene ID;Acc:SPCC790.02]	70	25	30	6	1	180	32	7	0	2	76	2	15	0	0	106	7	7	0	2
SPCC790.03	SPCC790.03	rhomboid family protease [Source:PomBase Gene ID;Acc:SPCC790.03]	885	467	35	38	80	1730	844	357	930	84	667	83	41	36	68	819	1085	250	791	482
SPCC794.01c	SPCC794.01c	glucose-6-phosphate 1-dehydrogenase (predicted) [Source:PomBase Gene ID;Acc:SPCC794.01c]	404	215	30	73	11	851	138	145	158	12	221	46	9	53	28	271	25	96	116	41
SPCC794.02	wtf5	wtf element Wtf5 [Source:PomBase Gene ID;Acc:SPCC794.02]	158	79	0	3	0	328	22	41	225	8	56	6	7	4	0	61	20	22	72	48
SPCC794.03	SPCC794.03	amino acid permease (predicted) [Source:PomBase Gene ID;Acc:SPCC794.03]	106	261	252	118	51	194	564	4	279	55	71	626	216	106	38	101	716	17	298	631
SPCC794.09c	ef1a-a	translation elongation factor EF-1 alpha Ef1a-a [Source:PomBase Gene ID;Acc:SPCC794.09c]	22	5	0	5	3	18	19	4	22	3	85	1	1	19	0	87	5	9	85	59
SPCC794.10	SPCC794.10	UTP-glucose-1-phosphateuridylyltransferase-like [Source:PomBase Gene ID;Acc:SPCC794.10]	573	204	110	94	85	958	60	226	760	71	383	91	91	31	78	469	113	198	724	388
SPCC794.11c	SPCC794.11c	ENTH/VHS domain protein Ent3 (predicted) [Source:PomBase Gene ID;Acc:SPCC794.11c]	223	56	3	0	0	390	6	54	3	2	153	0	1	0	3	160	30	47	1	1
SPCC794.12c	mae2	malic enzyme, malate dehydrogenase (oxaloacetate decarboxylating), Mae2 [Source:PomBase Gene ID;Acc:SPCC794.12c]	245	145	7	11	3	364	31	68	252	18	211	25	2	3	3	298	45	55	220	136
SPCC794.15	SPCC794.15	dubious [Source:PomBase Gene ID;Acc:SPCC794.15]	114	48	6	1	1	222	18	30	185	8	0	0	0	0	0	0	0	0	0	0
SPCC825.04c	naa40	histone N-acetyltransferase Naa40 (predicted) [Source:PomBase Gene ID;Acc:SPCC825.04c]	153	87	22	7	94	238	22	19	25	4	133	18	19	12	64	138	26	5	36	28
SPCC825.05c	SPCC825.05c	splicing coactivator SRRM1 (predicted) [Source:PomBase Gene ID;Acc:SPCC825.05c]	111	46	5	9	1	177	9	51	35	6	145	35	3	6	7	265	59	68	102	72
SPCC830.10	SPCC830.10	nucleoside triphosphatase (predicted) [Source:PomBase Gene ID;Acc:SPCC830.10]	4	2	7	1	2	8	0	12	2	1	239	33	56	1	18	282	64	123	186	166
SPCC895.09c	ucp12	ATP-dependent RNA helicase Ucp12 (predicted) [Source:PomBase Gene ID;Acc:SPCC895.09c]	1069	611	755	493	612	1882	124	97	337	32	566	392	312	260	226	640	115	52	193	116
SPCC962.04	rps1201	40S ribosomal protein S12 (predicted) [Source:PomBase Gene ID;Acc:SPCC962.04]	54	4	0	1	0	82	2	0	0	1	2	0	0	0	0	4	4	0	0	0
SPCC962.05	ast1	asteroid homolog, XP-G family protein [Source:PomBase Gene ID;Acc:SPCC962.05]	364	129	25	64	127	656	51	71	764	32	311	45	23	67	81	358	39	61	665	235
SPCC965.05c	thp1	uracil DNA N-glycosylase Thp1 [Source:PomBase Gene ID;Acc:SPCC965.05c]	81	54	10	4	3	138	12	20	47	8	155	15	7	2	9	149	33	48	116	172
SPCC965.07c	gst2	glutathione S-transferase Gst2 [Source:PomBase Gene ID;Acc:SPCC965.07c]	293	169	0	45	1	550	56	84	241	12	181	19	1	16	0	232	10	66	165	52
SPCC965.08c	alr1	alanine racemase Alr1 [Source:PomBase Gene ID;Acc:SPCC965.08c]	211	102	10	194	280	552	14	44	208	29	193	33	7	114	196	218	32	59	203	86
SPCC965.09	SPCC965.09	nitrilase family protein, omega-amidase related (predicted) [Source:PomBase Gene ID;Acc:SPCC965.09]	196	91	91	14	5	463	38	28	130	5	30	13	12	0	0	45	11	11	18	14
SPCC965.11c	SPCC965.11c	amino acid transporter (predicted) [Source:PomBase Gene ID;Acc:SPCC965.11c]	352	197	79	18	46	554	91	99	232	2	3	1	2	1	2	11	8	0	3	2
SPCC965.13	SPCC965.13	pyradoxal family membrane transporter (predicted) [Source:PomBase Gene ID;Acc:SPCC965.13]	103	44	2	14	31	171	10	102	59	2	224	31	13	22	83	287	49	169	163	90
SPCC965.14c	SPCC965.14c	cytosine deaminase (predicted) [Source:PomBase Gene ID;Acc:SPCC965.14c]	230	195	24	22	53	584	76	65	216	24	290	73	31	27	27	364	87	117	322	186
SPCC970.07c	raf2	Rik1-associated factor Raf2 [Source:PomBase Gene ID;Acc:SPCC970.07c]	148	78	17	20	1	236	14	17	359	26	0	0	0	0	0	0	0	0	0	0
SPCP1E11.02	ppk38	Ark1/Prk1 family protein kinase Ppk38 [Source:PomBase Gene ID;Acc:SPCP1E11.02]	224	104	2	0	1	518	24	9	7	4	277	1	4	1	4	373	15	10	16	0
SPCP1E11.07c	cwf18	complexed with Cdc5 protein Cwf18 [Source:PomBase Gene ID;Acc:SPCP1E11.07c]	96	52	10	6	0	145	13	70	110	7	441	52	59	26	11	505	89	346	611	210
SPCP1E11.11	puf6	Puf family RNA-binding protein Puf6 (predicted) [Source:PomBase Gene ID;Acc:SPCP1E11.11]	41	17	4	5	2	133	7	3	0	3	30	0	2	0	0	66	6	0	0	9
SPCP20C8.01c	SPCP20C8.01c	cell surface glycoprotein (predicted), DUF2429 family [Source:PomBase Gene ID;Acc:SPCP20C8.01c]	397	169	4	50	1	687	47	94	212	30	358	36	4	58	1	427	96	108	159	87
SPCP20C8.02c	SPCP20C8.02c	S. pombe specific UPF0321 family protein 1 [Source:PomBase Gene ID;Acc:SPCP20C8.02c]	316	136	4	44	49	629	22	351	208	16	96	6	2	7	14	136	11	116	83	52
SPCP25A2.02c	rhp26	SNF2 family helicase Rhp26 [Source:PomBase Gene ID;Acc:SPCP25A2.02c]	1015	827	854	754	885	2133	80	10	16	17	1131	957	712	760	770	1442	91	38	37	48
SPCP31B10.02	SPCP31B10.02	mitochondrial conserved eukaryotic protein (predicted) [Source:PomBase Gene ID;Acc:SPCP31B10.02]	369	177	23	408	421	770	101	117	193	24	284	46	27	290	233	365	82	124	216	138
SPCP31B10.04	SPCP31B10.04	conserved fungal protein [Source:PomBase Gene ID;Acc:SPCP31B10.04]	1070	435	60	4	10	1703	74	72	90	14	1061	156	52	12	47	1200	197	104	135	31
SPCP31B10.05	tdp1	tyrosyl-DNA phosphodiesterase Tdp1 [Source:PomBase Gene ID;Acc:SPCP31B10.05]	482	219	10	17	28	795	76	314	334	14	504	62	34	25	19	612	79	297	373	146
SPCP31B10.06	mug190	C2 domain protein [Source:PomBase Gene ID;Acc:SPCP31B10.06]	1884	942	713	3207	9466	3202	229	646	2478	191	1014	666	363	1904	3408	1191	178	357	1456	1207
SPCP31B10.07	eft202	translation elongation factor 2 (EF-2) Eft2,B [Source:PomBase Gene ID;Acc:SPCP31B10.07]	187	75	0	9	2	434	32	35	52	7	101	7	9	7	0	146	11	22	27	20
SPCPB16A4.04c	trm8	tRNA (guanine-N7-)-methyltransferase catalytic subunit Trm8 (predicted) [Source:PomBase Gene ID;Acc:SPCPB16A4.04c]	108	65	2	2	0	181	15	67	88	11	82	21	0	4	0	101	30	66	67	27
SPCPB16A4.05c	SPCPB16A4.05c	urease accessory protein UREG (predicted) [Source:PomBase Gene ID;Acc:SPCPB16A4.05c]	81	56	7	2	2	173	1	1	16	2	98	65	13	0	9	151	10	20	8	0
SPCPB16A4.06c	SPCPB16A4.06c	sequence orphan [Source:PomBase Gene ID;Acc:SPCPB16A4.06c]	121	67	0	3	21	225	30	11	0	1	96	13	0	0	8	114	2	7	2	6
SPCPB1C11.01	amt1	ammonium transporter Amt1 [Source:PomBase Gene ID;Acc:SPCPB1C11.01]	173	76	110	0	10	212	5	3	0	1	21	16	21	0	0	38	9	8	1	0
SPCPB1C11.02	SPCPB1C11.02	amino acid permease (predicted) [Source:PomBase Gene ID;Acc:SPCPB1C11.02]	344	76	7	4	1	464	20	61	413	13	357	37	4	6	8	414	106	128	487	188
SPCPJ732.02c	SPCPJ732.02c	xylulose kinase (predicted) [Source:PomBase Gene ID;Acc:SPCPJ732.02c]	2	0	0	0	3	0	0	2	0	2	3	0	0	0	1	0	1	2	8	3
SPAC1002.17c	urg2	uracil phosphoribosyltransferase (predicted) [Source:PomBase Gene ID;Acc:SPAC1002.17c]	2	0	0	0	0	0	0	0	0	0	34	0	1	0	0	18	2	2	1	1
SPAC1006.03c	red1	RNA elimination defective protein Red1 [Source:PomBase Gene ID;Acc:SPAC1006.03c]	8	0	0	0	0	16	0	0	0	0	5	0	0	0	1	18	0	0	0	0
SPAC1039.03	SPAC1039.03	esterase/lipase (predicted) [Source:PomBase Gene ID;Acc:SPAC1039.03]	55	10	0	0	0	14	2	1	0	0	69	11	4	1	0	144	46	0	0	0
SPAC1039.06	SPAC1039.06	alanine racemase (predicted) [Source:PomBase Gene ID;Acc:SPAC1039.06]	1	1	0	1	0	3	0	2	6	0	854	158	84	25	5	1063	197	325	1540	557
SPAC1071.02	mms19	TFIIH regulator Mms19 [Source:PomBase Gene ID;Acc:SPAC1071.02]	11	0	2	0	0	11	0	0	0	0	6	1	0	0	0	0	2	0	0	0
SPAC1071.04c	spc2	signal peptidase subunit Spc2 (predicted) [Source:PomBase Gene ID;Acc:SPAC1071.04c]	8	6	0	0	0	12	0	0	0	0	4	0	0	0	0	5	0	0	0	0
SPAC1071.07c	rps1502	40S ribosomal protein S15 (predicted) [Source:PomBase Gene ID;Acc:SPAC1071.07c]	7	0	0	1	0	24	1	0	0	0	0	0	0	0	0	0	0	0	0	0
SPAC1071.11	SPAC1071.11	NADH-dependent flavin oxidoreductase (predicted) [Source:PomBase Gene ID;Acc:SPAC1071.11]	61	14	0	0	0	94	0	3	53	0	31	8	2	0	0	11	0	1	18	0
SPAC10F6.11c	atg17	autophagy associated protein kinase activator Atg17 [Source:PomBase Gene ID;Acc:SPAC10F6.11c]	205	35	9	6	3	393	3	1	1	0	1	0	0	0	0	0	0	0	0	0
SPAC11D3.05	mfs2	MFS family membrane transporter (predicted) [Source:PomBase Gene ID;Acc:SPAC11D3.05]	6	2	0	0	0	18	0	6	4	0	131	20	3	17	8	183	14	72	126	116
SPAC11D3.07c	SPAC11D3.07c	transcription factor (predicted) [Source:PomBase Gene ID;Acc:SPAC11D3.07c]	12	10	6	0	1	39	7	2	2	0	246	43	65	0	11	292	51	65	143	129
SPAC11E3.09	pyp3	protein-tyrosine phosphatase Pyp3 [Source:PomBase Gene ID;Acc:SPAC11E3.09]	5	2	0	0	1	15	0	5	20	0	593	119	16	7	90	622	171	359	1721	791
SPAC11G7.06c	mug132	S. pombe specific UPF0300 family protein 3 [Source:PomBase Gene ID;Acc:SPAC11G7.06c]	2	0	0	0	0	0	0	0	0	0	160	8	8	13	0	137	21	46	77	59
SPAC12B10.03	bun62	WD repeat protein, human WDR20 family, Bun62 [Source:PomBase Gene ID;Acc:SPAC12B10.03]	83	29	17	5	4	98	135	111	3	0	179	167	20	17	2	203	463	229	30	0
SPAC12B10.12c	rhp41	DNA repair protein Rhp41 [Source:PomBase Gene ID;Acc:SPAC12B10.12c]	5	2	1	0	1	5	0	1	0	0	12	8	2	0	15	17	3	0	0	0
SPAC12B10.13	SPAC12B10.13	proteasome-dependent catabolite inactivation protein, ubiquitin ligase complex subunit (predicted) [Source:PomBase Gene ID;Acc:SPAC12B10.13]	1	3	0	0	1	1	0	0	0	0	2	0	0	0	0	7	0	0	0	0
SPAC12G12.03	cip2	RNA-binding protein Cip2 [Source:PomBase Gene ID;Acc:SPAC12G12.03]	13	5	0	0	0	23	0	1	2	0	7	0	0	0	0	14	17	4	1	1
SPAC12G12.09	SPAC12G12.09	conserved fungal protein [Source:PomBase Gene ID;Acc:SPAC12G12.09]	6	5	3	0	3	12	4	6	0	0	0	0	0	0	0	0	3	0	0	1
SPAC13A11.04c	ubp8	SAGA complex ubiquitin C-terminal hydrolase Ubp8 [Source:PomBase Gene ID;Acc:SPAC13A11.04c]	27	1	4	0	0	48	4	1	0	0	39	5	0	0	7	42	0	0	1	0
SPAC13A11.05	SPAC13A11.05	peptidase family M17 [Source:PomBase Gene ID;Acc:SPAC13A11.05]	108	27	1	0	0	145	9	5	0	0	95	6	1	1	0	130	16	6	0	0
SPAC13D6.03c	trm9	tRNA (uridine) methyltransferase Trm9 (predicted) [Source:PomBase Gene ID;Acc:SPAC13D6.03c]	10	3	0	0	0	5	3	5	6	0	66	0	1	0	0	59	4	35	35	53
SPAC13F5.05	SPAC13F5.05	thioredoxin family protein (predicted) [Source:PomBase Gene ID;Acc:SPAC13F5.05]	59	26	0	0	3	46	10	5	39	0	178	5	1	0	1	257	17	44	150	73
SPAC13G6.02c	rps101	40S ribosomal protein S3a [Source:PomBase Gene ID;Acc:SPAC13G6.02c]	32	2	1	3	0	48	7	20	14	0	59	2	0	0	1	75	26	36	30	0
SPAC13G7.09c	SPAC13G7.09c	conserved fungal protein [Source:PomBase Gene ID;Acc:SPAC13G7.09c]	25	8	1	0	1	35	0	17	22	0	73	7	0	1	3	103	27	66	40	17
SPAC13G7.13c	msa1	RNA-binding protein Msa1 [Source:PomBase Gene ID;Acc:SPAC13G7.13c]	140	75	40	11	39	141	3	0	4	0	210	24	38	4	20	210	33	18	8	5
SPAC140.04	SPAC140.04	conserved eukaryotic protein [Source:PomBase Gene ID;Acc:SPAC140.04]	60	40	7	1	5	163	26	14	1	0	82	37	17	0	0	98	95	24	2	0
SPAC1420.01c	SPAC1420.01c	DUF1752 family protein, involved in regulation of transcription (predicted) [Source:PomBase Gene ID;Acc:SPAC1420.01c]	1	2	0	0	0	7	0	1	0	0	467	4	11	3	3	533	43	43	3	17
SPAC144.04c	spe1	ornithine decarboxylase Spe1 (predicted) [Source:PomBase Gene ID;Acc:SPAC144.04c]	53	7	0	1	3	90	3	1	0	0	64	0	0	0	0	56	0	2	1	0
SPAC144.06	apl5	AP-3 adaptor complex subunit Apl5 (predicted) [Source:PomBase Gene ID;Acc:SPAC144.06]	57	13	1	0	0	106	25	0	5	0	47	13	2	0	6	61	42	0	10	0
SPAC144.11	rps1102	40S ribosomal protein S11 (predicted) [Source:PomBase Gene ID;Acc:SPAC144.11]	5	2	0	0	0	5	0	2	0	0	136	1	7	12	7	146	17	22	5	5
SPAC144.17c	SPAC144.17c	6-phosphofructo-2-kinase (predicted) [Source:PomBase Gene ID;Acc:SPAC144.17c]	40	7	8	0	2	44	12	2	34	0	0	0	0	0	0	0	0	0	0	0
SPAC14C4.10c	SPAC14C4.10c	Nudix family hydrolase [Source:PomBase Gene ID;Acc:SPAC14C4.10c]	27	13	5	12	9	18	10	29	28	0	2	0	0	2	0	2	0	0	0	0
SPAC14C4.13	rad17	RFC related checkpoint protein Rad17 [Source:PomBase Gene ID;Acc:SPAC14C4.13]	5	0	0	0	2	12	0	1	1	0	0	0	0	0	0	0	0	0	0	0
SPAC1556.05c	cgr1	ribosome biogenesis CGR1 family (predicted) [Source:PomBase Gene ID;Acc:SPAC1556.05c]	1	0	0	0	0	1	0	0	0	0	0	0	0	0	0	0	0	0	0	0
SPAC15A10.06	SPAC15A10.06	CPA1 sodium ion/proton antiporter (predicted) [Source:PomBase Gene ID;Acc:SPAC15A10.06]	6	13	59	18	2	4	0	3	16	0	4	12	11	5	1	8	0	4	14	1
SPAC15A10.11	ubr11	N-end-recognizing protein (predicted) [Source:PomBase Gene ID;Acc:SPAC15A10.11]	177	55	53	6	0	269	25	3	0	0	235	75	71	14	0	309	73	3	0	0
SPAC15E1.07c	moa1	meiotic cohesin complex associated protein Moa1 [Source:PomBase Gene ID;Acc:SPAC15E1.07c]	3	2	0	0	0	1	0	1	3	0	0	1	0	0	0	0	1	0	1	1
SPAC15E1.09	grx2	glutaredoxin Grx2 [Source:PomBase Gene ID;Acc:SPAC15E1.09]	7	4	0	0	1	9	4	1	7	0	220	51	17	24	41	340	56	49	71	103
SPAC1610.01	SPAC1610.01	conserved eukaryotic protein [Source:PomBase Gene ID;Acc:SPAC1610.01]	33	3	3	0	0	41	0	2	0	0	0	0	0	0	0	0	0	0	0	0
SPAC1610.02c	SPAC1610.02c	mitochondrial ribosomal protein subunit L1 (predicted) [Source:PomBase Gene ID;Acc:SPAC1610.02c]	4	1	3	7	3	1	0	0	0	0	43	6	51	74	41	56	7	7	0	1
SPAC167.07c	SPAC167.07c	ubiquitin-protein ligase E3 (predicted) [Source:PomBase Gene ID;Acc:SPAC167.07c]	1	0	0	0	0	0	0	0	0	0	0	0	2	0	0	0	0	0	0	0
SPAC1687.19c	SPAC1687.19c	queuine tRNA-ribosyltransferase (predicted) [Source:PomBase Gene ID;Acc:SPAC1687.19c]	48	6	0	0	0	28	1	3	15	0	0	0	0	0	0	0	0	0	0	0
SPAC16A10.04	rho4	Rho family GTPase Rho4 [Source:PomBase Gene ID;Acc:SPAC16A10.04]	3	1	0	0	0	5	0	0	0	0	168	6	2	1	1	148	4	41	14	42
SPAC16C9.02c	SPAC16C9.02c	S-methyl-5-thioadenosine phosphorylase (predicted) [Source:PomBase Gene ID;Acc:SPAC16C9.02c]	12	5	1	2	8	22	4	2	10	0	0	0	0	0	0	0	0	0	1	0
SPAC16E8.06c	nop12	RNA-binding protein Nop12 (predicted) [Source:PomBase Gene ID;Acc:SPAC16E8.06c]	1	1	1	0	0	1	1	1	0	0	87	38	7	11	0	90	6	32	111	27
SPAC16E8.14c	tae1	AdoMet dependent proline dimethyltransferase involved in translation Tea1 (predicted) [Source:PomBase Gene ID;Acc:SPAC16E8.14c]	51	48	1	4	10	124	14	4	17	0	15	0	0	0	1	4	4	0	1	1
SPAC1783.07c	pap1	transcription factor Pap1/Caf3 [Source:PomBase Gene ID;Acc:SPAC1783.07c]	129	66	33	0	2	225	17	42	44	0	196	31	47	0	2	189	39	90	76	12
SPAC17A2.06c	vps8	WD repeat protein Vps8 (predicted) [Source:PomBase Gene ID;Acc:SPAC17A2.06c]	1	0	0	1	1	18	8	2	0	0	3	0	0	0	0	3	0	0	0	0
SPAC17A5.02c	dbr1	RNA lariat debranching enzyme Dbr1 [Source:PomBase Gene ID;Acc:SPAC17A5.02c]	4	0	0	0	0	2	0	0	0	0	0	0	0	0	0	0	0	0	0	0
SPAC17A5.07c	ulp2	SUMO deconjugating cysteine peptidase Ulp2 (predicted) [Source:PomBase Gene ID;Acc:SPAC17A5.07c]	9	0	0	1	0	22	5	0	0	0	2	0	0	0	0	0	1	0	0	0
SPAC17A5.16	ftp105	Ubp5 interacting protein Ftp105 [Source:PomBase Gene ID;Acc:SPAC17A5.16]	164	183	1531	69	17	246	1938	14	18	0	89	438	987	44	25	121	1723	14	7	17
SPAC17C9.08	pnu1	mitochondrial endodeoxyribonuclease Pnu1 [Source:PomBase Gene ID;Acc:SPAC17C9.08]	162	72	74	22	18	153	31	53	32	0	127	21	66	6	15	130	82	50	13	13
SPAC17C9.11c	SPAC17C9.11c	zf-C2H2 type zinc finger protein/UBA domain protein [Source:PomBase Gene ID;Acc:SPAC17C9.11c]	1	2	0	0	0	1	0	5	2	0	127	4	5	1	0	152	17	129	74	66
SPAC17C9.15c	SPAC17C9.15c	sequence orphan [Source:PomBase Gene ID;Acc:SPAC17C9.15c]	52	11	1	2	0	54	22	0	0	0	1	0	0	0	0	0	0	0	0	0
SPAC17G6.08	pep7	prevacuole/endosomal FYVE tethering component Pep7 (predicted) [Source:PomBase Gene ID;Acc:SPAC17G6.08]	27	4	0	1	0	87	7	1	0	0	72	0	0	0	0	89	2	0	0	1
SPAC17G6.15c	SPAC17G6.15c	MTC tricarboxylate transporter (predicted) [Source:PomBase Gene ID;Acc:SPAC17G6.15c]	5	2	0	2	0	15	0	0	5	0	0	1	0	0	0	1	0	0	0	0
SPAC17G8.11c	imt3	mannosyltransferase Imt3 [Source:PomBase Gene ID;Acc:SPAC17G8.11c]	62	30	255	5	14	198	55	23	1	0	42	37	80	1	0	49	16	6	0	0
SPAC17G8.14c	pck1	protein kinase C (PKC)-like Pck1 [Source:PomBase Gene ID;Acc:SPAC17G8.14c]	81	25	0	0	0	124	11	1	4	0	176	0	7	0	0	287	21	4	29	15
SPAC17H9.06c	SPAC17H9.06c	conserved eukaryotic protein [Source:PomBase Gene ID;Acc:SPAC17H9.06c]	15	9	0	0	0	8	0	3	1	0	80	11	0	0	0	101	13	60	65	7
SPAC17H9.08	SPAC17H9.08	mitochondrial coenzyme A transporter (predicted) [Source:PomBase Gene ID;Acc:SPAC17H9.08]	10	10	11	1	0	9	0	3	0	0	6	11	3	0	0	15	10	1	0	0
SPAC17H9.14c	SPAC17H9.14c	protein disulfide isomerase [Source:PomBase Gene ID;Acc:SPAC17H9.14c]	73	16	1	0	1	123	19	16	60	0	213	7	2	0	3	231	69	57	189	88
SPAC1805.16c	SPAC1805.16c	purine nucleoside phosphorylase (predicted) [Source:PomBase Gene ID;Acc:SPAC1805.16c]	91	12	1	0	1	124	19	4	8	0	67	7	0	0	0	101	7	7	10	0
SPAC1851.02	slc1	1-acylglycerol-3-phosphate O-acyltransferase Slc1 (predicted) [Source:PomBase Gene ID;Acc:SPAC1851.02]	77	29	5	4	0	136	92	4	0	0	48	58	1	0	0	64	97	13	0	29
SPAC18B11.10	tup11	transcriptional corepressor Tup11 [Source:PomBase Gene ID;Acc:SPAC18B11.10]	13	13	0	0	1	5	0	0	7	0	4	0	0	0	0	12	0	0	0	6
SPAC18G6.01c	SPAC18G6.01c	calchone related protein family [Source:PomBase Gene ID;Acc:SPAC18G6.01c]	2	0	0	0	0	4	2	3	2	0	3	1	0	0	0	6	3	0	0	2
SPAC18G6.02c	chp1	chromodomain protein Chp1 [Source:PomBase Gene ID;Acc:SPAC18G6.02c]	25	6	0	0	0	30	1	0	0	0	13	0	0	0	1	13	1	0	0	0
SPAC18G6.10	lem2	LEM domain protein Heh1/Lem2 [Source:PomBase Gene ID;Acc:SPAC18G6.10]	3	0	0	0	0	0	3	1	0	0	0	0	0	0	0	0	0	0	0	0
SPAC1952.02	tma23	ribosome biogenesis protein Tma23 (predicted) [Source:PomBase Gene ID;Acc:SPAC1952.02]	9	2	0	0	0	1	3	0	7	0	8	0	0	0	0	3	1	0	4	2
SPAC1952.07	rad1	checkpoint clamp complex protein Rad1 [Source:PomBase Gene ID;Acc:SPAC1952.07]	86	22	34	0	13	128	6	6	35	0	83	13	29	0	5	141	21	14	31	11
SPAC1952.09c	SPAC1952.09c	acetyl-CoA hydrolase (predicted) [Source:PomBase Gene ID;Acc:SPAC1952.09c]	122	117	8	50	124	259	5	0	0	0	66	35	7	24	65	110	0	0	0	3
SPAC19A8.03	SPAC19A8.03	phosphatidylinositol-3-phosphatase, myotubularin family (predicted) [Source:PomBase Gene ID;Acc:SPAC19A8.03]	116	51	8	0	4	177	10	7	1	0	23	3	8	0	0	23	0	2	0	0
SPAC19B12.08	atg4	Atg8 deconjugator Atg4 (predicted) [Source:PomBase Gene ID;Acc:SPAC19B12.08]	1	0	3	0	0	3	0	0	0	0	468	19	21	3	6	556	52	8	5	7
SPAC19G12.08	scs7	sphingosine hydroxylase Scs7 [Source:PomBase Gene ID;Acc:SPAC19G12.08]	7	8	0	0	0	7	0	0	0	0	70	1	2	4	0	113	4	3	0	0
SPAC19G12.13c	poz1	Pot1 associated protein Poz1 [Source:PomBase Gene ID;Acc:SPAC19G12.13c]	1	3	0	0	0	7	0	3	3	0	0	0	0	0	0	0	0	0	0	0
SPAC1A6.07	SPAC1A6.07	sequence orphan [Source:PomBase Gene ID;Acc:SPAC1A6.07]	176	72	23	24	1	241	17	14	44	0	0	0	0	0	0	0	1	0	0	1
SPAC1B1.04c	SPAC1B1.04c	poly(A)-specific ribonuclease complex subunit Pan3 (predicted) [Source:PomBase Gene ID;Acc:SPAC1B1.04c]	2	0	0	0	0	0	0	0	0	0	66	2	0	0	0	93	2	1	0	3
SPAC1B3.06c	SPAC1B3.06c	UbiE family methyltransferase (predicted) [Source:PomBase Gene ID;Acc:SPAC1B3.06c]	119	32	1	8	44	55	2	20	100	0	4	1	0	0	7	2	3	6	5	7
SPAC1D4.09c	rtf2	replication termination factor Rtf2 [Source:PomBase Gene ID;Acc:SPAC1D4.09c]	2	2	0	0	0	4	1	3	0	0	116	34	10	0	1	124	34	16	2	0
SPAC1F3.05	SPAC1F3.05	Golgi localized Arf binding gamma-adaptin ortholog (predicted) [Source:PomBase Gene ID;Acc:SPAC1F3.05]	18	18	5	12	20	26	4	9	8	0	235	259	31	53	60	270	77	41	22	29
SPAC1F5.07c	hem14	protoporphyrinogen oxidase (predicted) [Source:PomBase Gene ID;Acc:SPAC1F5.07c]	12	0	0	0	0	64	6	2	0	0	14	2	0	0	0	24	8	0	0	0
SPAC1F5.10	SPAC1F5.10	ATP-dependent RNA helicase (predicted) [Source:PomBase Gene ID;Acc:SPAC1F5.10]	69	1	13	5	4	125	13	0	0	0	54	7	9	12	7	74	2	1	0	0
SPAC1F7.06	SPAC1F7.06	ThiJ domain protein [Source:PomBase Gene ID;Acc:SPAC1F7.06]	1	5	4	0	0	1	0	0	3	0	26	4	21	3	0	16	14	15	15	9
SPAC1F7.13c	rpl801	60S ribosomal protein L8 (predicted) [Source:PomBase Gene ID;Acc:SPAC1F7.13c]	3	0	0	0	0	4	0	0	0	0	4	0	0	0	0	5	0	0	0	0
SPAC1F8.03c	str3	siderophore-iron transporter Str3 [Source:PomBase Gene ID;Acc:SPAC1F8.03c]	6	5	0	2	0	13	1	0	3	0	0	0	0	0	0	0	0	0	0	0
SPAC20G4.04c	hus1	checkpoint clamp complex protein Hus1 [Source:PomBase Gene ID;Acc:SPAC20G4.04c]	1	0	0	0	1	1	0	2	0	0	0	0	0	0	0	0	0	0	1	0
SPAC20G4.07c	sts1	C-24(28) sterol reductase Sts1 [Source:PomBase Gene ID;Acc:SPAC20G4.07c]	48	4	0	2	0	65	26	0	0	0	31	0	0	0	0	15	21	0	0	0
SPAC20G4.08	SPAC20G4.08	conserved fungal protein [Source:PomBase Gene ID;Acc:SPAC20G4.08]	132	61	0	5	0	187	32	15	77	0	34	7	1	0	0	34	6	7	9	2
SPAC20G8.09c	SPAC20G8.09c	ribosome biogenesis ATPase (predicted) [Source:PomBase Gene ID;Acc:SPAC20G8.09c]	9	17	0	16	1	12	1	4	16	0	0	0	0	0	0	0	0	0	0	0
SPAC20H4.02	dsc3	conserved fungal protein [Source:PomBase Gene ID;Acc:SPAC20H4.02]	95	35	0	3	5	97	62	5	4	0	1	0	0	0	0	1	0	0	0	0
SPAC20H4.10	ufd2	ubiquitin-protein ligase E4 (predicted) [Source:PomBase Gene ID;Acc:SPAC20H4.10]	3	1	0	0	0	2	0	0	0	0	108	1	1	0	0	116	10	0	0	4
SPAC212.01c	SPAC212.01c	S. pombe specific DUF999 family protein 2 [Source:PomBase Gene ID;Acc:SPAC212.01c]	4	3	0	0	0	9	2	2	11	0	5	1	1	0	0	5	1	3	13	2
SPAC212.08c	SPAC212.08c	GPI anchored protein (predicted) [Source:PomBase Gene ID;Acc:SPAC212.08c]	4	0	0	0	0	3	0	0	0	0	81	2	0	0	0	79	45	24	106	110
SPAC227.01c	erd1	Erd1 homolog (predicted) [Source:PomBase Gene ID;Acc:SPAC227.01c]	11	0	0	0	0	8	0	0	0	0	19	0	1	0	0	31	3	2	0	0
SPAC227.06	SPAC227.06	Rab GTPase binding (predicted) [Source:PomBase Gene ID;Acc:SPAC227.06]	148	45	5	0	0	288	15	52	10	0	120	1	0	1	0	138	2	17	27	41
SPAC227.07c	pab1	protein phosphatase regulatory subunit Pab1 [Source:PomBase Gene ID;Acc:SPAC227.07c]	74	6	18	3	3	144	19	22	1	0	50	6	6	1	1	58	12	12	0	3
SPAC227.10	SPAC227.10	prefoldin subunit 2 (predicted) [Source:PomBase Gene ID;Acc:SPAC227.10]	4	1	2	4	1	15	0	3	0	0	250	5	7	40	25	232	37	74	31	10
SPAC227.11c	SPAC227.11c	sensor for misfolded ER glycoproteins Yos9 (predicted) [Source:PomBase Gene ID;Acc:SPAC227.11c]	12	0	4	0	0	13	0	1	2	0	79	1	29	0	3	77	6	6	27	0
SPAC227.17c	SPAC227.17c	conserved protein [Source:PomBase Gene ID;Acc:SPAC227.17c]	34	5	8	0	0	75	20	0	0	0	1	0	0	0	0	2	0	0	0	0
SPAC22A12.02c	mug103	sequence orphan [Source:PomBase Gene ID;Acc:SPAC22A12.02c]	16	3	1	1	1	37	14	13	13	0	107	22	7	9	2	125	14	49	53	19
SPAC22E12.03c	SPAC22E12.03c	ThiJ domain protein [Source:PomBase Gene ID;Acc:SPAC22E12.03c]	1	3	1	1	0	4	0	0	5	0	0	0	0	0	0	0	0	0	0	0
SPAC22E12.14c	sck2	serine/threonine protein kinase Sck2 [Source:PomBase Gene ID;Acc:SPAC22E12.14c]	65	25	0	0	32	70	25	20	11	0	1	0	0	0	0	0	0	0	0	0
SPAC22F3.06c	lon1	Lon protease homolog Lon1 (predicted) [Source:PomBase Gene ID;Acc:SPAC22F3.06c]	89	7	1	0	0	96	1	2	1	0	166	15	7	4	2	214	27	16	1	7
SPAC22F3.07c	atp20	F0-ATPase subunit G (predicted) [Source:PomBase Gene ID;Acc:SPAC22F3.07c]	112	49	0	0	3	161	11	5	9	0	0	0	0	0	0	0	0	0	0	0
SPAC22F3.08c	rok1	ATP-dependent RNA helicase Rok1 (predicted) [Source:PomBase Gene ID;Acc:SPAC22F3.08c]	13	1	0	0	0	21	0	1	1	0	21	0	0	0	0	17	7	9	1	0
SPAC22F3.09c	res2	MBF transcription factor complex subunit Res2 [Source:PomBase Gene ID;Acc:SPAC22F3.09c]	6	0	0	0	0	16	0	0	0	0	11	0	1	0	0	26	1	0	4	5
SPAC22F3.11c	snu23	U4/U6 x U5 tri-snRNP complex subunit Snu23 (predicted) [Source:PomBase Gene ID;Acc:SPAC22F3.11c]	1	4	0	0	0	4	0	3	2	0	0	0	0	0	0	0	0	0	0	0
SPAC22F8.02c	pvg5	PvGal biosynthesis protein Pvg5 [Source:PomBase Gene ID;Acc:SPAC22F8.02c]	13	1	0	0	0	26	1	0	0	0	196	31	1	4	10	245	45	5	2	29
SPAC22F8.09	rrp16	rRNA processing protein Rrp16 (predicted) [Source:PomBase Gene ID;Acc:SPAC22F8.09]	8	7	3	4	1	18	0	7	18	0	39	0	0	7	2	39	2	28	44	2
SPAC22F8.12c	shf1	small histone ubiquitination factor Shf1 [Source:PomBase Gene ID;Acc:SPAC22F8.12c]	1	0	3	0	2	9	0	0	0	0	3	0	0	0	0	1	0	0	0	0
SPAC22G7.01c	SPAC22G7.01c	iron responsive transcriptional regulator, peptidase family (predicted) [Source:PomBase Gene ID;Acc:SPAC22G7.01c]	8	7	1	0	0	18	2	9	11	0	168	4	3	0	0	116	44	60	139	63
SPAC22G7.03	SPAC22G7.03	sequence orphan [Source:PomBase Gene ID;Acc:SPAC22G7.03]	1	0	0	0	0	0	0	0	0	0	54	9	1	6	6	54	11	21	35	22
SPAC22G7.06c	ura1	carbamoyl-phosphate synthase (glutamine hydrolyzing), aspartate carbamoyltransferase Ura1 [Source:PomBase Gene ID;Acc:SPAC22G7.06c]	16	4	2	0	0	31	0	0	0	0	9	0	0	0	1	12	0	0	2	0
SPAC22G7.11c	SPAC22G7.11c	conserved fungal protein [Source:PomBase Gene ID;Acc:SPAC22G7.11c]	150	98	39	50	86	297	1	6	23	0	147	92	35	32	67	163	16	13	11	2
SPAC22H10.04	SPAC22H10.04	protein phosphatase type 2A (predicted) [Source:PomBase Gene ID;Acc:SPAC22H10.04]	122	30	0	24	0	152	14	40	26	0	43	3	0	0	0	58	2	14	3	10
SPAC22H12.05c	SPAC22H12.05c	fasciclin domain protein [Source:PomBase Gene ID;Acc:SPAC22H12.05c]	48	6	2	6	6	99	3	0	2	0	55	0	1	5	1	85	3	2	5	0
SPAC23A1.07	SPAC23A1.07	ubiquitin-protein ligase E3 (predicted) [Source:PomBase Gene ID;Acc:SPAC23A1.07]	12	9	0	1	0	27	1	0	0	0	292	3	0	1	0	281	15	14	2	8
SPAC23C11.02c	rps23	40S ribosomal protein S23 (predicted) [Source:PomBase Gene ID;Acc:SPAC23C11.02c]	3	0	0	0	0	6	0	0	0	0	43	0	0	0	0	31	1	3	4	0
SPAC23C11.08	php3	CCAAT-binding factor complex subunit Php3 [Source:PomBase Gene ID;Acc:SPAC23C11.08]	2	0	0	0	0	6	0	0	0	0	2	0	0	0	0	3	1	0	0	0
SPAC23C11.13c	hpt1	xanthine phosphoribosyltransferase (predicted) [Source:PomBase Gene ID;Acc:SPAC23C11.13c]	63	8	2	0	0	97	0	1	1	0	0	0	0	0	0	0	0	0	0	0
SPAC23C11.14	zhf1	zinc ion transporter Zhf1 [Source:PomBase Gene ID;Acc:SPAC23C11.14]	26	16	0	2	0	62	65	1	0	0	27	54	5	0	0	55	96	0	0	2
SPAC23C11.15	pst2	Clr6 histone deacetylase complex subunit Pst2 [Source:PomBase Gene ID;Acc:SPAC23C11.15]	16	4	0	3	0	33	0	4	0	0	7	7	3	0	0	12	0	0	0	0
SPAC23C4.17	SPAC23C4.17	tRNA (cytosine-5-)-methyltransferase (predicted) [Source:PomBase Gene ID;Acc:SPAC23C4.17]	2	7	1	2	4	5	0	1	6	0	254	97	100	18	80	250	55	95	108	92
SPAC23H3.13c	gpa2	heterotrimeric G protein alpha-2 subunit Gpa2 [Source:PomBase Gene ID;Acc:SPAC23H3.13c]	7	5	6	0	0	15	101	13	0	0	0	0	0	0	0	0	1	0	0	0
SPAC23H4.01c	SPAC23H4.01c	sterol binding ankyrin repeat protein (predicted) [Source:PomBase Gene ID;Acc:SPAC23H4.01c]	5	0	5	0	0	8	0	0	4	0	153	24	81	9	0	165	63	38	203	79
SPAC23H4.02	ppk9	serine/threonine protein kinase Ppk9 (predicted) [Source:PomBase Gene ID;Acc:SPAC23H4.02]	122	91	0	1	0	268	37	2	0	0	116	0	2	0	0	144	8	15	7	0
SPAC23H4.16c	SPAC23H4.16c	sequence orphan [Source:PomBase Gene ID;Acc:SPAC23H4.16c]	70	43	6	1	1	157	27	25	78	0	91	57	1	0	0	154	76	37	189	60
SPAC24B11.07c	SPAC24B11.07c	oxidoreductase (predicted) [Source:PomBase Gene ID;Acc:SPAC24B11.07c]	3	3	0	0	0	4	39	0	8	0	0	0	0	0	0	0	0	0	0	0
SPAC24B11.09	SPAC24B11.09	mitochondrial protein, predicted, human BRP44 ortholog [Source:PomBase Gene ID;Acc:SPAC24B11.09]	4	0	0	4	0	0	0	0	3	0	1	0	0	0	0	0	0	0	2	0
SPAC24C9.08	SPAC24C9.08	vacuolar carboxypeptidase (predicted) [Source:PomBase Gene ID;Acc:SPAC24C9.08]	27	6	0	0	0	26	0	14	21	0	0	0	0	0	0	2	0	0	2	1
SPAC25B8.09	SPAC25B8.09	trans-aconitate 3-methyltransferase (predicted) [Source:PomBase Gene ID;Acc:SPAC25B8.09]	11	7	8	0	6	27	3	11	11	0	68	16	43	0	19	78	21	34	26	37
SPAC25B8.17	SPAC25B8.17	peptidase family A22 [Source:PomBase Gene ID;Acc:SPAC25B8.17]	4	2	1	2	0	13	5	5	16	0	106	16	35	0	1	134	13	95	407	89
SPAC25B8.18	SPAC25B8.18	mitochondrial electron carrier (predicted) [Source:PomBase Gene ID;Acc:SPAC25B8.18]	1	0	0	0	0	0	14	0	0	0	0	0	0	0	0	0	0	0	0	0
SPAC25G10.06	rps2801	40S ribosomal protein S28 (predicted) [Source:PomBase Gene ID;Acc:SPAC25G10.06]	2	0	0	0	0	10	0	0	0	0	4	0	0	0	0	1	0	0	0	0
SPAC25H1.03	mug66	meiotically upregulated gene Mug66 [Source:PomBase Gene ID;Acc:SPAC25H1.03]	12	2	0	0	0	13	2	0	0	0	73	3	5	0	11	70	7	2	2	3
SPAC25H1.07	emc1	ER membrane protein complex subunit Emc1 (predicted) [Source:PomBase Gene ID;Acc:SPAC25H1.07]	1	0	14	0	0	2	6	0	3	0	0	0	0	0	0	0	0	0	0	0
SPAC26A3.04	rpl2002	60S ribosomal protein L20 (predicted) [Source:PomBase Gene ID;Acc:SPAC26A3.04]	18	0	1	1	0	30	3	5	0	0	15	0	1	0	0	13	5	8	6	1
SPAC26A3.09c	rga2	Rho-type GTPase activating protein Rga2 (predicted) [Source:PomBase Gene ID;Acc:SPAC26A3.09c]	63	20	0	0	0	87	0	5	33	0	172	2	8	0	2	197	24	32	119	64
SPAC26A3.14c	SPAC26A3.14c	DUF1748 family protein [Source:PomBase Gene ID;Acc:SPAC26A3.14c]	122	19	2	1	0	190	10	2	1	0	109	0	0	1	0	117	6	0	0	0
SPAC26F1.10c	pyp1	tyrosine phosphatase Pyp1 [Source:PomBase Gene ID;Acc:SPAC26F1.10c]	85	23	7	0	3	145	440	37	0	0	130	44	19	2	2	192	1496	53	4	2
SPAC27D7.02c	SPAC27D7.02c	GRIP domain protein (predicted) [Source:PomBase Gene ID;Acc:SPAC27D7.02c]	5	1	1	0	0	7	1	0	12	0	0	0	0	0	0	0	0	0	1	0
SPAC27D7.09c	SPAC27D7.09c	But2 family protein [Source:PomBase Gene ID;Acc:SPAC27D7.09c]	1	0	0	0	0	5	0	1	1	0	149	9	3	23	6	185	40	50	250	134
SPAC27E2.03c	SPAC27E2.03c	Obg-Like ATPase (predicted) [Source:PomBase Gene ID;Acc:SPAC27E2.03c]	91	10	42	24	24	247	27	17	43	0	79	0	12	10	13	99	13	7	27	13
SPAC27E2.07	pvg2	galactose residue biosynthesis protein Pvg2 [Source:PomBase Gene ID;Acc:SPAC27E2.07]	77	42	1	0	0	142	0	11	12	0	105	9	3	7	0	152	15	0	14	4
SPAC27F1.08	pdt1	Nramp family manganese ion transporter [Source:PomBase Gene ID;Acc:SPAC27F1.08]	96	30	2	0	0	120	6	18	9	0	232	4	4	0	0	199	25	37	16	1
SPAC29A4.09	SPAC29A4.09	rRNA exonuclease Rrp17 (predicted) [Source:PomBase Gene ID;Acc:SPAC29A4.09]	8	2	8	0	0	8	1	8	4	0	13	0	17	0	0	30	1	36	9	7
SPAC29B12.13	SPAC29B12.13	S-(hydroxymethyl)glutathione synthase activity (predicted) [Source:PomBase Gene ID;Acc:SPAC29B12.13]	1	0	0	0	0	3	0	0	3	0	196	41	64	0	8	212	39	48	308	79
SPAC2C4.05	SPAC2C4.05	cornichon family protein (predicted) [Source:PomBase Gene ID;Acc:SPAC2C4.05]	48	11	1	0	5	113	689	13	0	0	36	4	9	1	2	54	644	6	0	0
SPAC2C4.06c	SPAC2C4.06c	rRNA methyltransferase (predicted) [Source:PomBase Gene ID;Acc:SPAC2C4.06c]	20	7	5	0	2	18	4	3	8	0	2	0	0	0	0	0	0	0	0	0
SPAC2C4.09	SPAC2C4.09	DUF1640 family protein [Source:PomBase Gene ID;Acc:SPAC2C4.09]	29	16	4	0	1	28	3	7	0	0	107	57	14	1	2	133	7	9	0	12
SPAC2E1P3.01	SPAC2E1P3.01	dehydrogenase (predicted) [Source:PomBase Gene ID;Acc:SPAC2E1P3.01]	1	1	0	0	2	2	0	2	5	0	140	36	24	6	5	193	26	25	180	73
SPAC2F3.15	lsk1	P-TEFb-associated cyclin-dependent protein kinase Lsk1 [Source:PomBase Gene ID;Acc:SPAC2F3.15]	2	0	0	0	0	0	0	0	0	0	0	0	0	0	0	0	0	0	0	0
SPAC2F7.06c	pol4	DNA polymerase X family [Source:PomBase Gene ID;Acc:SPAC2F7.06c]	11	4	0	0	0	34	0	8	10	0	0	0	0	0	0	0	0	0	0	0
SPAC2F7.10	akr1	palmitoyltransferase Akr1 (predicted) [Source:PomBase Gene ID;Acc:SPAC2F7.10]	15	5	6	0	0	45	3	0	0	0	306	60	74	2	7	345	14	22	2	0
SPAC2H10.02c	SPAC2H10.02c	26S proteasome regulatory particle assembly protein (predicted) [Source:PomBase Gene ID;Acc:SPAC2H10.02c]	11	3	3	0	2	2	4	2	5	0	585	354	97	34	8	650	768	300	558	420
SPAC30C2.02	mmd1	deoxyhypusine hydroxylase (predicted) [Source:PomBase Gene ID;Acc:SPAC30C2.02]	1	5	0	1	0	12	0	3	0	0	0	0	0	0	0	0	0	0	0	0
SPAC30C2.04	SPAC30C2.04	cofactor for methionyl-and glutamyl-tRNA synthetases (predicted) [Source:PomBase Gene ID;Acc:SPAC30C2.04]	10	7	0	3	17	24	0	0	0	0	25	9	1	0	7	19	0	0	0	0
SPAC31A2.12	SPAC31A2.12	arrestin/PY protein 1 (predicted) [Source:PomBase Gene ID;Acc:SPAC31A2.12]	100	38	0	1	0	153	17	0	15	0	2	0	0	0	0	0	0	0	0	0
SPAC31A2.13c	sft1	SNARE Sft1 (predicted) [Source:PomBase Gene ID;Acc:SPAC31A2.13c]	44	6	6	0	0	86	6	4	0	0	26	1	0	0	0	15	2	2	0	1
SPAC31F12.01	zds1	zds family protein phosphatase type A regulator Zds1 (predicted) [Source:PomBase Gene ID;Acc:SPAC31F12.01]	3	0	0	0	0	5	0	0	0	0	0	0	0	0	0	0	0	0	0	0
SPAC31G5.04	SPAC31G5.04	homoisocitrate dehydrogenase [Source:PomBase Gene ID;Acc:SPAC31G5.04]	4	4	0	0	0	4	0	0	0	0	1	0	0	0	0	6	0	0	0	0
SPAC31G5.11	pac2	cAMP-independent regulatory protein Pac2 [Source:PomBase Gene ID;Acc:SPAC31G5.11]	3	0	1	0	0	3	0	0	0	0	43	15	2	0	0	44	9	1	19	3
SPAC31G5.12c	maf1	repressor of RNA polymerase III Maf1 [Source:PomBase Gene ID;Acc:SPAC31G5.12c]	12	2	0	0	0	3	0	0	0	0	0	0	0	0	0	0	0	0	0	0
SPAC31G5.15	psd3	phosphatidylserine decarboxylase Psd3 [Source:PomBase Gene ID;Acc:SPAC31G5.15]	8	0	0	0	3	10	0	5	11	0	157	26	2	2	15	205	31	85	259	76
SPAC323.01c	pos5	mitochondrial NADH kinase Pos5 (predicted) [Source:PomBase Gene ID;Acc:SPAC323.01c]	62	6	13	4	2	81	3	2	1	0	39	4	10	0	0	27	13	11	0	0
SPAC323.04	SPAC323.04	mitochondrial ATPase (predicted) [Source:PomBase Gene ID;Acc:SPAC323.04]	13	2	0	1	0	20	4	0	1	0	261	28	20	23	37	267	55	72	64	3
SPAC323.05c	SPAC323.05c	protein methyltransferase Mtq2 (predicted) [Source:PomBase Gene ID;Acc:SPAC323.05c]	8	1	6	0	1	16	1	0	0	0	8	0	4	2	3	12	6	1	3	0
SPAC328.01c	SPAC328.01c	karyopherin (predicted) [Source:PomBase Gene ID;Acc:SPAC328.01c]	92	82	53	2	27	63	16	31	3	0	194	516	118	22	31	165	102	71	2	15
SPAC328.06	ubp2	ubiquitin C-terminal hydrolase Ubp2 [Source:PomBase Gene ID;Acc:SPAC328.06]	1	0	0	0	1	4	0	0	0	0	308	0	2	8	1	333	25	13	12	6
SPAC343.10	met11	methylenetetrahydrofolate reductase Met11 [Source:PomBase Gene ID;Acc:SPAC343.10]	3	0	1	0	0	4	4	0	0	0	0	0	0	0	0	0	0	0	0	0
SPAC3A11.08	pcu4	cullin 4 [Source:PomBase Gene ID;Acc:SPAC3A11.08]	20	6	0	0	0	6	0	0	2	0	0	0	0	0	0	0	0	0	0	0
SPAC3A11.11c	SPAC3A11.11c	pyridoxal reductase (predicted) [Source:PomBase Gene ID;Acc:SPAC3A11.11c]	5	1	0	0	0	10	0	0	1	0	443	36	14	8	2	504	21	25	171	113
SPAC3A11.14c	pkl1	kinesin-like protein Pkl1 [Source:PomBase Gene ID;Acc:SPAC3A11.14c]	79	15	0	0	2	77	5	83	21	0	73	2	6	0	4	100	6	49	20	18
SPAC3A12.06c	SPAC3A12.06c	sodium/calcium exchanger (predicted) [Source:PomBase Gene ID;Acc:SPAC3A12.06c]	42	10	0	0	0	46	1	4	0	0	144	9	2	7	0	166	22	23	1	10
SPAC3A12.12	atp11	F1-ATPase chaperone Atp11 (predicted) [Source:PomBase Gene ID;Acc:SPAC3A12.12]	51	15	1	4	0	87	0	15	33	0	0	0	0	0	0	0	0	0	0	0
SPAC3A12.17c	cys12	cysteine synthase Cys12 [Source:PomBase Gene ID;Acc:SPAC3A12.17c]	2	0	5	0	0	1	5	6	1	0	18	15	33	0	2	30	112	58	11	3
SPAC3C7.05c	mug191	alpha-1,6- mannanase (predicted) [Source:PomBase Gene ID;Acc:SPAC3C7.05c]	80	30	6	2	0	58	0	10	140	0	176	25	14	1	5	218	35	19	362	38
SPAC3C7.08c	elf1	AAA family ATPase Elf1 [Source:PomBase Gene ID;Acc:SPAC3C7.08c]	2	0	0	0	0	2	0	0	0	0	9	0	0	0	0	15	0	5	0	0
SPAC3C7.13c	SPAC3C7.13c	glucose-6-phosphate 1-dehydrogenase (predicted) [Source:PomBase Gene ID;Acc:SPAC3C7.13c]	8	9	2	0	1	30	0	6	8	0	122	8	9	0	0	187	19	50	95	55
SPAC3F10.04	gsa1	glutathione synthetase large subunit Gsa1 [Source:PomBase Gene ID;Acc:SPAC3F10.04]	6	0	0	0	2	20	0	0	0	0	21	0	8	0	0	24	1	0	0	0
SPAC3G6.06c	rad2	FEN-1 endonuclease Rad2 [Source:PomBase Gene ID;Acc:SPAC3G6.06c]	72	18	7	5	0	158	7	2	0	0	70	7	0	0	0	83	15	2	0	2
SPAC3G9.03	rpl2301	60S ribosomal protein L23 [Source:PomBase Gene ID;Acc:SPAC3G9.03]	12	1	2	0	0	35	0	2	0	0	60	0	1	0	4	68	18	14	7	14
SPAC3H1.11	hsr1	transcription factor Hsr1 [Source:PomBase Gene ID;Acc:SPAC3H1.11]	62	46	65	0	4	72	310	64	0	0	1	4	1	0	0	2	22	0	0	0
SPAC3H1.12c	snt2	Lid2 complex subunit Snt2 [Source:PomBase Gene ID;Acc:SPAC3H1.12c]	4	0	0	0	0	9	0	5	0	0	71	17	1	0	1	91	6	1	8	11
SPAC3H5.11	SPAC3H5.11	NAD/NADH kinase (predicted) [Source:PomBase Gene ID;Acc:SPAC3H5.11]	43	6	2	0	1	96	7	5	3	0	4	0	1	0	0	6	1	1	3	1
SPAC3H8.04	SPAC3H8.04	chromosome segregation protein (predicted) [Source:PomBase Gene ID;Acc:SPAC3H8.04]	4	2	0	0	1	9	1	0	1	0	234	27	2	0	0	198	22	50	122	117
SPAC458.06	SPAC458.06	WD repeat protein involved in autophagy Atg18c [Source:PomBase Gene ID;Acc:SPAC458.06]	108	44	5	1	1	147	19	0	0	0	164	17	3	0	0	183	33	16	0	0
SPAC4A8.05c	myp2	myosin II heavy chain Myo3 [Source:PomBase Gene ID;Acc:SPAC4A8.05c]	28	7	1	1	0	26	1	3	0	0	0	0	0	0	0	0	0	0	0	0
SPAC4A8.10	SPAC4A8.10	lipase (predicted) [Source:PomBase Gene ID;Acc:SPAC4A8.10]	1	0	0	0	0	2	0	0	0	0	124	2	7	2	0	126	11	6	0	0
SPAC4D7.06c	SPAC4D7.06c	siroheme synthase (predicted) [Source:PomBase Gene ID;Acc:SPAC4D7.06c]	6	0	0	0	2	0	22	4	0	0	0	0	0	0	0	0	0	0	0	0
SPAC4D7.07c	SPAC4D7.07c	sequence orphan [Source:PomBase Gene ID;Acc:SPAC4D7.07c]	26	16	2	0	0	32	6	1	46	0	0	0	0	0	0	0	0	0	0	0
SPAC4F10.07c	atg13	autophagy associated protein kinase regulatory subunit Atg13 [Source:PomBase Gene ID;Acc:SPAC4F10.07c]	55	12	0	0	1	88	0	0	0	0	92	6	3	1	1	136	7	0	0	0
SPAC4F10.13c	mpd2	GYF domain protein [Source:PomBase Gene ID;Acc:SPAC4F10.13c]	1	0	0	0	0	0	0	0	0	0	3	0	0	0	0	4	0	0	0	0
SPAC4F10.16c	SPAC4F10.16c	P-type ATPase (predicted) [Source:PomBase Gene ID;Acc:SPAC4F10.16c]	4	0	0	0	5	0	0	0	0	0	0	0	0	0	0	0	0	0	0	0
SPAC4F10.18	nup37	WD repeat protein, nucleoporin Nup37 (predicted) [Source:PomBase Gene ID;Acc:SPAC4F10.18]	1	0	0	0	0	1	1	5	2	0	45	40	15	0	0	40	18	58	16	0
SPAC4F10.19c	SPAC4F10.19c	zf-HIT protein Hit1 (predicted) [Source:PomBase Gene ID;Acc:SPAC4F10.19c]	20	7	2	0	35	48	3	8	1	0	41	3	3	0	28	53	10	10	2	5
SPAC4G8.07c	SPAC4G8.07c	tRNA (m5U54) methyltransferase Trm2 (predicted) [Source:PomBase Gene ID;Acc:SPAC4G8.07c]	4	2	0	0	0	4	0	0	3	0	70	1	0	0	1	130	24	16	26	1
SPAC4G8.13c	prz1	calcineurin responsive transcription factor Prz1 [Source:PomBase Gene ID;Acc:SPAC4G8.13c]	2	0	0	0	0	0	1	0	0	0	1	0	0	0	0	0	0	0	0	0
SPAC4G9.16c	rpl901	60S ribosomal protein L9 [Source:PomBase Gene ID;Acc:SPAC4G9.16c]	19	5	0	0	2	28	1	10	0	0	3	0	0	1	0	4	1	1	0	0
SPAC4G9.19	SPAC4G9.19	DNAJ domain protein DNAJB family (predicted) [Source:PomBase Gene ID;Acc:SPAC4G9.19]	2	0	0	0	0	2	0	0	0	0	317	32	7	2	15	341	64	86	274	224
SPAC4H3.03c	SPAC4H3.03c	glucan 1,4-alpha-glucosidase (predicted) [Source:PomBase Gene ID;Acc:SPAC4H3.03c]	12	11	3	0	0	5	2	0	4	0	0	0	0	0	0	0	0	0	0	0
SPAC4H3.04c	SPAC4H3.04c	UPF0103 family [Source:PomBase Gene ID;Acc:SPAC4H3.04c]	7	1	1	0	0	15	9	0	0	0	211	18	9	3	3	203	228	9	8	1
SPAC513.07	SPAC513.07	flavonol reductase/cinnamoyl-CoA reductase family [Source:PomBase Gene ID;Acc:SPAC513.07]	3	2	0	0	0	16	1	0	2	0	87	5	0	9	1	125	31	6	26	61
SPAC56F8.02	SPAC56F8.02	AMP binding enzyme (predicted) [Source:PomBase Gene ID;Acc:SPAC56F8.02]	75	124	3	4	4	144	0	2	9	0	65	244	2	3	0	49	4	0	0	0
SPAC56F8.06c	alg10	dolichyl-phosphate-glucose-glycolipid alpha-glucosyltransferase Alg10 (predicted) [Source:PomBase Gene ID;Acc:SPAC56F8.06c]	355	98	2	3	1	554	18	2	0	0	27	0	0	0	0	50	1	0	0	0
SPAC56F8.09	rrp8	rRNA methyltransferase Rrp8 (predicted) [Source:PomBase Gene ID;Acc:SPAC56F8.09]	4	2	0	0	0	3	0	0	4	0	80	3	1	1	0	77	10	18	41	15
SPAC57A10.08c	SPAC57A10.08c	carboxylic ester hydrolase activity (predicted) [Source:PomBase Gene ID;Acc:SPAC57A10.08c]	4	2	1	0	0	13	2	1	2	0	93	5	9	0	0	166	104	32	74	64
SPAC57A7.08	pzh1	serine/threonine protein phosphatase Pzh1 [Source:PomBase Gene ID;Acc:SPAC57A7.08]	211	105	116	3	2	399	2	10	0	0	303	152	114	7	1	342	18	3	11	2
SPAC589.05c	SPAC589.05c	conserved eukaryotic protein [Source:PomBase Gene ID;Acc:SPAC589.05c]	4	5	0	1	0	18	2	0	3	0	145	4	0	0	0	129	21	8	71	25
SPAC5D6.01	rps2202	40S ribosomal protein S15a (predicted) [Source:PomBase Gene ID;Acc:SPAC5D6.01]	5	4	3	0	0	14	0	2	0	0	43	5	6	0	2	67	0	8	0	2
SPAC5D6.05	2011-09-01	mediator complex subunit Pmc6 [Source:PomBase Gene ID;Acc:SPAC5D6.05]	29	1	8	1	1	82	0	0	0	0	0	0	0	0	0	0	0	0	0	0
SPAC5D6.09c	mug86	acetate transmembrane transporter (predicted) [Source:PomBase Gene ID;Acc:SPAC5D6.09c]	85	17	4	0	2	97	18	63	50	0	78	17	8	4	0	90	90	87	69	38
SPAC5D6.13	SPAC5D6.13	Golgi phosphoprotein 3 family (predicted) [Source:PomBase Gene ID;Acc:SPAC5D6.13]	16	2	0	0	0	33	20	3	0	0	36	0	0	0	0	38	0	0	0	0
SPAC5H10.04	SPAC5H10.04	NADPH dehydrogenase (predicted) [Source:PomBase Gene ID;Acc:SPAC5H10.04]	82	9	0	1	21	64	1	7	33	0	39	5	4	2	5	64	4	12	15	24
SPAC5H10.07	SPAC5H10.07	sequence orphan [Source:PomBase Gene ID;Acc:SPAC5H10.07]	134	37	11	8	0	61	7	26	57	0	593	49	24	11	1	541	91	170	408	303
SPAC630.06c	SPAC630.06c	conserved fungal protein [Source:PomBase Gene ID;Acc:SPAC630.06c]	254	110	113	57	2	422	39	48	31	0	11	4	9	0	0	39	17	6	6	0
SPAC630.13c	tsc2	tuberin [Source:PomBase Gene ID;Acc:SPAC630.13c]	90	42	0	0	1	162	0	0	2	0	0	0	0	0	0	1	0	0	0	0
SPAC630.14c	tup12	transcriptional corepressor Tup12 [Source:PomBase Gene ID;Acc:SPAC630.14c]	3	0	2	0	0	2	0	0	0	0	0	0	0	0	0	0	0	0	0	0
SPAC644.08	SPAC644.08	methionine salvage haloacid dehalogenase-like hydrolase (predicted) [Source:PomBase Gene ID;Acc:SPAC644.08]	5	1	0	0	0	6	0	6	5	0	484	35	21	10	12	574	96	275	294	169
SPAC664.02c	arp8	actin-like protein, Ino80 complex subunit Arp8 [Source:PomBase Gene ID;Acc:SPAC664.02c]	2	0	0	0	0	0	0	0	0	0	6	0	0	0	0	3	0	0	0	0
SPAC664.14	amt2	ammonium transporter Amt2 [Source:PomBase Gene ID;Acc:SPAC664.14]	2	0	1	1	0	0	0	1	1	0	96	28	5	7	0	109	26	73	126	43
SPAC664.15	caf4	CCR4-Not complex subunit Caf4/Mdv1 (predicted) [Source:PomBase Gene ID;Acc:SPAC664.15]	29	3	0	0	0	25	0	3	1	0	115	5	5	0	0	134	7	4	12	24
SPAC688.06c	slx4	structure-specific endonuclease subunit [Source:PomBase Gene ID;Acc:SPAC688.06c]	4	1	0	2	0	11	1	2	3	0	134	8	2	21	1	108	16	18	118	85
SPAC688.11	end4	Huntingtin-interacting protein homolog [Source:PomBase Gene ID;Acc:SPAC688.11]	6	0	1	0	0	7	0	0	0	0	0	0	0	0	0	3	0	0	0	0
SPAC688.13	scn1	TatD DNase family Scn1 [Source:PomBase Gene ID;Acc:SPAC688.13]	2	0	0	0	0	0	0	0	0	0	240	17	5	2	10	267	13	5	6	13
SPAC6B12.08	mug185	Co-chaperone for ATPase activity (predicted) [Source:PomBase Gene ID;Acc:SPAC6B12.08]	7	0	0	0	0	0	0	0	0	0	92	8	4	0	0	126	17	2	3	4
SPAC6B12.12	tom70	mitochondrial TOM complex subunit Tom70 (predicted) [Source:PomBase Gene ID;Acc:SPAC6B12.12]	3	7	0	0	0	5	0	0	0	0	4	0	0	0	0	2	0	0	0	0
SPAC6B12.15	cpc2	RACK1 ortholog Cpc2 [Source:PomBase Gene ID;Acc:SPAC6B12.15]	4	1	0	0	0	15	0	0	0	0	0	0	0	0	0	0	0	0	0	0
SPAC6G10.02c	tea3	cell end marker Tea3 [Source:PomBase Gene ID;Acc:SPAC6G10.02c]	102	29	7	4	0	167	28	34	56	0	0	1	0	0	0	0	0	0	0	0
SPAC6G9.10c	sen1	ATP-dependent 5' to 3' DNA/RNA helicase Sen1 [Source:PomBase Gene ID;Acc:SPAC6G9.10c]	2	0	0	0	0	7	1	3	5	0	3	0	0	0	0	3	0	2	0	1
SPAC7D4.05	SPAC7D4.05	hydrolase (predicted) [Source:PomBase Gene ID;Acc:SPAC7D4.05]	10	1	4	0	3	16	0	3	20	0	1421	172	86	63	117	1544	218	474	1532	925
SPAC7D4.13c	SPAC7D4.13c	sequence orphan [Source:PomBase Gene ID;Acc:SPAC7D4.13c]	1	1	0	2	0	1	0	8	11	0	8	8	5	7	0	18	14	11	51	33
SPAC806.08c	mod21	gamma tubulin complex subunit Mod21 [Source:PomBase Gene ID;Acc:SPAC806.08c]	18	3	7	0	0	20	2	6	8	0	257	63	112	8	4	245	34	124	294	87
SPAC821.07c	moc3	transcription factor Moc3 [Source:PomBase Gene ID;Acc:SPAC821.07c]	2	0	1	1	3	0	0	0	0	0	461	2116	1254	1086	1727	544	31	32	297	290
SPAC821.09	eng1	endo-1,3-beta-glucanase Eng1 [Source:PomBase Gene ID;Acc:SPAC821.09]	37	12	8	0	6	56	0	22	15	0	222	57	61	10	17	267	58	99	66	51
SPAC823.02	SPAC823.02	sequence orphan [Source:PomBase Gene ID;Acc:SPAC823.02]	40	13	1	0	0	47	4	10	28	0	142	8	1	11	12	184	59	39	170	89
SPAC869.03c	SPAC869.03c	urea transporter (predicted) [Source:PomBase Gene ID;Acc:SPAC869.03c]	96	40	4	0	2	131	16	20	57	0	60	14	0	1	0	80	10	9	71	10
SPAC869.04	SPAC869.04	formamidase-like protein (predicted) [Source:PomBase Gene ID;Acc:SPAC869.04]	6	1	0	4	4	8	1	3	4	0	41	34	0	24	14	75	15	13	49	47
SPAC890.05	SPAC890.05	ribosome biogenesis protein, G-pathc domain, PINX1 family (predicted) [Source:PomBase Gene ID;Acc:SPAC890.05]	22	1	2	0	0	27	0	7	4	0	12	3	4	0	0	20	1	1	0	0
SPAC8E11.01c	SPAC8E11.01c	beta-fructofuranosidase (predicted) [Source:PomBase Gene ID;Acc:SPAC8E11.01c]	3	4	0	0	0	0	0	0	2	0	207	27	2	0	8	214	57	64	117	109
SPAC8E11.02c	rad24	14-3-3 protein Rad24 [Source:PomBase Gene ID;Acc:SPAC8E11.02c]	10	3	0	0	0	6	0	1	2	0	1	3	0	0	0	4	0	0	0	0
SPAC8F11.02c	dph3	diphthamide biosynthesis protein Dph3 (predicted) [Source:PomBase Gene ID;Acc:SPAC8F11.02c]	21	4	14	16	25	66	0	0	0	0	22	2	7	5	2	28	3	0	0	0
SPAC922.03	SPAC922.03	1-aminocyclopropane-1-carboxylate deaminase (predicted) [Source:PomBase Gene ID;Acc:SPAC922.03]	1	2	4	0	0	0	2	0	1	0	134	430	90	25	9	202	886	101	452	567
SPAC926.03	rlc1	myosin II regulatory light chain Rlc1 [Source:PomBase Gene ID;Acc:SPAC926.03]	20	9	0	4	0	30	2	0	1	0	14	0	0	0	0	12	6	0	0	0
SPAC926.05c	dph4	diphthamide biosynthesis protein Dph4 (predicted) [Source:PomBase Gene ID;Acc:SPAC926.05c]	1	0	0	0	0	0	0	1	0	0	172	30	46	119	31	210	14	44	45	83
SPAC926.06c	SPAC926.06c	leucine-rich repeat protein, unknown [Source:PomBase Gene ID;Acc:SPAC926.06c]	142	66	0	0	0	250	4	3	0	0	113	1	1	2	1	169	4	4	6	0
SPAC9E9.08	rad26	ATRIP, ATR checkpoint kinase regulatory subunit Rad26 [Source:PomBase Gene ID;Acc:SPAC9E9.08]	47	15	7	1	0	89	5	89	12	0	27	0	0	0	6	48	0	67	3	0
SPAC9E9.09c	SPAC9E9.09c	aldehyde dehydrogenase (predicted) [Source:PomBase Gene ID;Acc:SPAC9E9.09c]	14	52	41	0	0	15	75	15	0	0	12	142	32	0	0	7	102	16	0	0
SPAC9E9.11	plr1	pyridoxal reductase Plr1 [Source:PomBase Gene ID;Acc:SPAC9E9.11]	9	7	0	0	2	6	2	1	4	0	0	0	0	0	0	0	0	0	0	0
SPAC9G1.03c	rpl3001	60S ribosomal protein L30 (predicted) [Source:PomBase Gene ID;Acc:SPAC9G1.03c]	1	0	0	0	0	5	0	0	0	0	12	0	0	0	0	9	5	6	0	0
SPAC9G1.04	oxa101	mitochondrial inner membrane translocase Oxa101 [Source:PomBase Gene ID;Acc:SPAC9G1.04]	18	3	0	0	0	19	1	15	26	0	53	2	1	1	0	43	6	58	70	4
SPAC9G1.07	SPAC9G1.07	sequence orphan [Source:PomBase Gene ID;Acc:SPAC9G1.07]	1	1	0	0	0	2	0	0	0	0	2	0	1	0	0	9	3	0	0	0
SPAP27G11.12	SPAP27G11.12	human C17orf28 ortholog 1 [Source:PomBase Gene ID;Acc:SPAP27G11.12]	1	0	0	0	0	0	0	0	0	0	85	24	24	0	33	141	12	15	116	13
SPAP7G5.04c	lys1	aminoadipate-semialdehyde dehydrogenase [Source:PomBase Gene ID;Acc:SPAP7G5.04c]	2	0	0	0	0	4	0	0	2	0	1	0	1	0	0	3	0	0	0	0
SPAP8A3.02c	ofd2	2 OG-Fe(II) oxygenase superfamily protein Ofd2 [Source:PomBase Gene ID;Acc:SPAP8A3.02c]	1	0	0	0	0	0	0	0	0	0	254	38	31	1	5	272	37	110	179	75
SPAP8A3.07c	SPAP8A3.07c	phospho-2-dehydro-3-deoxyheptonate aldolase (predicted) [Source:PomBase Gene ID;Acc:SPAP8A3.07c]	16	1	0	0	0	39	0	0	4	0	20	0	0	0	0	14	3	5	11	5
SPAP8A3.14c	sls1	mitochondrial inner membrane protein Sls1 (predicted) [Source:PomBase Gene ID;Acc:SPAP8A3.14c]	185	54	0	0	10	214	4	14	10	0	0	0	0	0	0	0	0	0	0	0
SPAPB17E12.08	SPAPB17E12.08	N-glycosylation protein (predicted) [Source:PomBase Gene ID;Acc:SPAPB17E12.08]	3	6	0	0	0	0	0	2	0	0	83	21	6	4	7	81	13	15	126	53
SPAPB1A10.03	nxt1	mRNA export receptor Nxt1 [Source:PomBase Gene ID;Acc:SPAPB1A10.03]	14	7	0	0	0	39	2	8	2	0	21	1	2	0	0	40	5	16	2	6
SPAPB1A10.08	SPAPB1A10.08	sequence orphan [Source:PomBase Gene ID;Acc:SPAPB1A10.08]	68	28	39	12	7	64	1	15	52	0	156	96	92	20	2	160	32	13	99	80
SPAPB1E7.08c	SPAPB1E7.08c	membrane transporter (predicted) [Source:PomBase Gene ID;Acc:SPAPB1E7.08c]	51	28	0	0	0	62	5	4	25	0	111	18	7	0	0	122	38	23	72	36
SPAPB24D3.08c	SPAPB24D3.08c	NADP-dependent oxidoreductase (predicted) [Source:PomBase Gene ID;Acc:SPAPB24D3.08c]	3	1	0	0	0	1	0	1	3	0	152	39	5	1	36	193	75	55	176	58
SPAPB8E5.08	SPAPB8E5.08	sequence orphan [Source:PomBase Gene ID;Acc:SPAPB8E5.08]	26	46	78	162	110	16	3	7	22	0	554	2288	1272	2806	1658	532	178	143	222	41
SPAPJ691.03	SPAPJ691.03	mitochondrial conserved eukaryotic protein [Source:PomBase Gene ID;Acc:SPAPJ691.03]	244	66	2	0	5	489	34	21	4	0	186	16	4	0	3	237	13	4	6	3
SPAPJ698.02c	rps002	40S ribosomal protein S0B [Source:PomBase Gene ID;Acc:SPAPJ698.02c]	6	0	0	0	0	3	0	0	0	0	0	0	0	0	0	0	0	0	0	0
SPAPYUG7.03c	mid2	medial ring protein Mid2 [Source:PomBase Gene ID;Acc:SPAPYUG7.03c]	4	3	1	0	0	4	0	1	0	0	12	0	0	0	0	23	2	4	5	0
SPBC106.01	mph1	dual specificity protein kinase Mph1 [Source:PomBase Gene ID;Acc:SPBC106.01]	49	11	3	2	0	72	1	4	2	0	0	0	0	0	0	1	0	0	0	0
SPBC106.07c	SPBC106.07c	N alpha-acetylation related protein Nat2 (predicted) [Source:PomBase Gene ID;Acc:SPBC106.07c]	40	2	3	8	2	63	2	0	0	0	63	6	4	4	0	87	7	3	1	4
SPBC119.04	mei3	meiosis inducing protein Mei3 [Source:PomBase Gene ID;Acc:SPBC119.04]	22	5	2	3	0	17	1	14	41	0	2	0	0	0	0	6	0	1	7	2
SPBC119.12	rud3	Golgi matrix protein Rud3 (predicted) [Source:PomBase Gene ID;Acc:SPBC119.12]	12	1	0	0	0	13	9	10	1	0	1	0	0	0	0	2	1	0	0	0
SPBC1198.12	mfr1	fizzy-related protein Mfr1 [Source:PomBase Gene ID;Acc:SPBC1198.12]	65	18	0	0	0	66	12	4	33	0	116	3	1	7	5	184	107	18	112	40
SPBC11B10.07c	ivn1	CDC50 domain protein, implicated in signal transduction (predicted) [Source:PomBase Gene ID;Acc:SPBC11B10.07c]	38	14	0	0	2	72	1	1	1	0	110	0	14	1	0	112	7	4	0	0
SPBC1271.12	kes1	oxysterol binding protein (predicted) [Source:PomBase Gene ID;Acc:SPBC1271.12]	46	22	1	1	0	77	0	0	0	0	77	10	0	3	0	77	2	0	0	0
SPBC1289.13c	SPBC1289.13c	alpha-1,2-galactosyltransferase (predicted) [Source:PomBase Gene ID;Acc:SPBC1289.13c]	2	2	0	1	0	6	0	1	0	0	0	0	0	0	0	0	0	0	0	0
SPBC12D12.02c	cdm1	DNA polymerase delta subunit Cdm1 [Source:PomBase Gene ID;Acc:SPBC12D12.02c]	59	30	0	0	0	56	1	4	8	0	0	0	0	0	0	1	0	0	2	0
SPBC12D12.07c	trx2	mitochondrial thioredoxin Trx2 [Source:PomBase Gene ID;Acc:SPBC12D12.07c]	13	0	0	0	0	30	10	0	0	0	14	0	0	0	0	22	2	0	0	0
SPBC12D12.09	rev7	DNA polymerase zeta Rev7 (predicted) [Source:PomBase Gene ID;Acc:SPBC12D12.09]	6	2	0	2	3	18	1	2	0	0	157	6	4	5	10	118	26	9	6	1
SPBC13E7.07	SPBC13E7.07	sequence orphan [Source:PomBase Gene ID;Acc:SPBC13E7.07]	4	2	1	0	0	3	1	2	1	0	184	8	1	8	2	201	130	24	21	6
SPBC13G1.02	SPBC13G1.02	mannose-1-phosphate guanyltransferase (predicted) [Source:PomBase Gene ID;Acc:SPBC13G1.02]	2	0	0	1	1	0	0	0	0	0	100	11	1	9	28	102	17	11	55	13
SPBC13G1.10c	mug81	ATP-dependent RNA helicase Slh1 (predicted) [Source:PomBase Gene ID;Acc:SPBC13G1.10c]	28	2	1	0	8	42	46	11	17	0	136	25	9	1	22	171	528	22	87	66
SPBC146.02	SPBC146.02	sequence orphan [Source:PomBase Gene ID;Acc:SPBC146.02]	82	21	1	3	13	64	0	2	18	0	242	7	4	6	50	233	33	19	71	14
SPBC146.10	mug57	meiotically upregulated gene Mug57 [Source:PomBase Gene ID;Acc:SPBC146.10]	126	95	1	1	2	174	4	73	14	0	0	0	0	0	0	0	0	0	0	0
SPBC14C8.09c	SPBC14C8.09c	IMPACT domain protein, involved in translation (predicted) [Source:PomBase Gene ID;Acc:SPBC14C8.09c]	34	9	3	1	0	51	8	5	35	0	77	13	14	8	1	107	49	5	93	1
SPBC14C8.17c	spt8	SAGA complex subunit Spt8 [Source:PomBase Gene ID;Acc:SPBC14C8.17c]	1	0	0	0	0	0	0	0	0	0	7	0	1	0	0	3	0	0	0	0
SPBC14F5.11c	mug186	sorting nexin Snx41 (predicted) [Source:PomBase Gene ID;Acc:SPBC14F5.11c]	237	79	0	4	0	360	7	0	0	0	266	18	5	3	0	293	15	5	0	0
SPBC1539.08	arf6	ADP-ribosylation factor, Arf family Arf6 [Source:PomBase Gene ID;Acc:SPBC1539.08]	10	2	2	15	6	21	0	28	1	0	10	5	5	7	0	4	0	7	0	0
SPBC15D4.05	SPBC15D4.05	conserved CobW/HypB/UreG nucleotide binding domain protein (predicted) [Source:PomBase Gene ID;Acc:SPBC15D4.05]	2	2	1	0	0	0	0	2	0	0	46	10	6	0	1	55	10	26	56	23
SPBC15D4.10c	amo1	nuclear rim protein Amo1 [Source:PomBase Gene ID;Acc:SPBC15D4.10c]	112	49	0	1	9	256	27	20	6	0	115	0	0	0	3	125	21	12	11	7
SPBC1604.09c	SPBC1604.09c	exoribonuclease Rex4 (predicted) [Source:PomBase Gene ID;Acc:SPBC1604.09c]	75	21	14	11	0	161	8	7	0	0	53	6	2	1	0	42	0	3	1	0
SPBC1604.12	SPBC1604.12	sequence orphan [Source:PomBase Gene ID;Acc:SPBC1604.12]	1	3	10	0	0	6	0	0	0	0	51	61	99	8	10	95	0	0	4	0
SPBC1652.02	SPBC1652.02	APC amino acid transporter (predicted) [Source:PomBase Gene ID;Acc:SPBC1652.02]	5	1	0	0	0	5	0	0	8	0	27	4	1	0	0	36	19	5	35	8
SPBC1685.15c	klp6	kinesin-like protein Klp6 [Source:PomBase Gene ID;Acc:SPBC1685.15c]	1	0	1	0	0	1	11	0	0	0	0	2	0	0	0	0	0	0	0	0
SPBC16A3.08c	SPBC16A3.08c	Stm1 homolog (predicted) [Source:PomBase Gene ID;Acc:SPBC16A3.08c]	85	38	19	1	0	124	39	3	0	0	20	6	7	0	0	22	24	2	1	4
SPBC16A3.12c	SPBC16A3.12c	triglyceride lipase-cholesterol esterase (predicted) [Source:PomBase Gene ID;Acc:SPBC16A3.12c]	38	14	1	0	3	38	15	4	11	0	2	0	0	0	0	0	0	0	0	2
SPBC16C6.03c	SPBC16C6.03c	ribosome assembly protein (predicted) [Source:PomBase Gene ID;Acc:SPBC16C6.03c]	10	0	1	0	1	19	1	1	11	0	0	1	1	0	0	2	0	0	0	0
SPBC16C6.05	SPBC16C6.05	mitochondrial translation initiation factor (predicted) [Source:PomBase Gene ID;Acc:SPBC16C6.05]	2	0	6	1	0	1	0	3	3	0	19	2	42	11	24	34	4	13	69	48
SPBC16D10.07c	sir2	Sir2 family histone deacetylase Sir2 [Source:PomBase Gene ID;Acc:SPBC16D10.07c]	5	10	20	28	80	14	1	1	1	0	0	0	0	0	0	0	0	0	0	0
SPBC16E9.02c	SPBC16E9.02c	CUE domain protein [Source:PomBase Gene ID;Acc:SPBC16E9.02c]	4	4	0	1	0	3	0	0	0	0	86	62	6	9	3	111	7	7	0	0
SPBC16E9.09c	SPBC16E9.09c	COPII vesicle coat component Erp5/Erp6 (predicted) [Source:PomBase Gene ID;Acc:SPBC16E9.09c]	49	8	4	1	0	123	33	1	0	0	61	0	3	1	3	55	48	6	7	5
SPBC16E9.16c	lsd90	Lsd90 protein [Source:PomBase Gene ID;Acc:SPBC16E9.16c]	4	0	0	0	0	4	0	2	2	0	233	19	19	4	5	245	52	69	159	132
SPBC16G5.15c	fkh2	fork head transcription factor Fkh2 [Source:PomBase Gene ID;Acc:SPBC16G5.15c]	3	2	5	0	0	24	0	0	0	0	0	0	0	0	0	0	0	0	0	0
SPBC16H5.08c	SPBC16H5.08c	ribosome biogenesis ATPase, Arb family ABCF2-like (predicted) [Source:PomBase Gene ID;Acc:SPBC16H5.08c]	13	7	0	0	0	26	71	19	2	0	8	1	0	1	16	11	133	26	6	0
SPBC1709.06	dus2	tRNA dihydrouridine synthase Dus2 (predicted) [Source:PomBase Gene ID;Acc:SPBC1709.06]	1	2	0	0	0	4	0	0	5	0	207	51	29	18	2	224	19	50	226	147
SPBC1709.11c	png2	ING family homolog Png2 [Source:PomBase Gene ID;Acc:SPBC1709.11c]	3	2	0	0	0	3	0	3	0	0	258	0	1	1	1	342	31	20	4	1
SPBC1709.16c	SPBC1709.16c	aromatic ring-opening dioxygenase (predicted) [Source:PomBase Gene ID;Acc:SPBC1709.16c]	3	5	0	0	0	3	0	2	1	0	191	21	2	1	0	200	24	23	18	4
SPBC1711.04	SPBC1711.04	methylenetetrahydrofolate reductase (predicted) [Source:PomBase Gene ID;Acc:SPBC1711.04]	12	17	0	3	0	38	0	2	2	0	3	0	0	0	0	9	7	0	0	0
SPBC1711.11	SPBC1711.11	autophagy associated protein (predicted) [Source:PomBase Gene ID;Acc:SPBC1711.11]	1	0	0	0	0	1	0	0	0	0	137	5	3	6	0	204	8	6	11	1
SPBC1718.03	ker1	DNA-directed RNA polymerase I complex subunit Ker1 [Source:PomBase Gene ID;Acc:SPBC1718.03]	8	0	0	0	0	7	0	0	0	0	0	0	0	0	0	0	0	0	0	0
SPBC1734.06	rhp18	Rad18 homolog Rhp18 [Source:PomBase Gene ID;Acc:SPBC1734.06]	2	0	1	0	0	1	0	1	0	0	177	30	34	28	1	233	16	120	137	32
SPBC1734.12c	alg12	dolichyl pyrophosphate Man7GlcNAc2 alpha-1,6-mannosyltransferase Alg12 (predicted) [Source:PomBase Gene ID;Acc:SPBC1734.12c]	104	170	540	3	2	241	61	21	47	0	87	349	324	0	2	114	74	17	38	5
SPBC1773.02c	SPBC1773.02c	thioredoxin peroxidase (predicted) [Source:PomBase Gene ID;Acc:SPBC1773.02c]	4	0	0	0	0	4	0	0	1	0	761	132	12	129	100	930	152	109	564	673
SPBC1773.16c	SPBC1773.16c	transcription factor (predicted) [Source:PomBase Gene ID;Acc:SPBC1773.16c]	1	0	0	1	0	3	0	0	1	0	41	21	14	7	0	56	11	11	35	32
SPBC17A3.03c	SPBC17A3.03c	phosphoprotein phosphatase (predicted) [Source:PomBase Gene ID;Acc:SPBC17A3.03c]	44	12	7	2	8	14	3	6	13	0	9	0	3	0	4	13	6	7	2	2
SPBC17A3.06	SPBC17A3.06	phosphoprotein phosphatase (predicted) [Source:PomBase Gene ID;Acc:SPBC17A3.06]	28	1	0	0	0	16	2	2	3	0	45	6	0	0	0	57	12	19	23	8
SPBC17D1.02	dph2	diphthamide biosynthesis protein (predicted) [Source:PomBase Gene ID;Acc:SPBC17D1.02]	24	3	4	4	2	4	0	0	0	0	0	0	1	1	0	1	0	0	0	0
SPBC17D11.03c	SPBC17D11.03c	conserved fungal protein [Source:PomBase Gene ID;Acc:SPBC17D11.03c]	18	6	0	0	0	41	2	1	5	0	114	0	7	2	0	141	10	36	49	15
SPBC17G9.10	rpl1102	60S ribosomal protein L11 (predicted) [Source:PomBase Gene ID;Acc:SPBC17G9.10]	21	3	0	0	16	37	7	3	0	0	33	0	2	1	10	46	6	0	0	3
SPBC1861.03	mak10	NatC N-acetyltransferase complex subunit Mak10 (predicted) [Source:PomBase Gene ID;Acc:SPBC1861.03]	72	47	97	9	1	93	50	16	7	0	125	91	103	7	2	135	132	25	3	6
SPBC18A7.01	SPBC18A7.01	X-Pro dipeptidase (predicted) [Source:PomBase Gene ID;Acc:SPBC18A7.01]	9	5	0	0	0	19	1	4	6	0	255	35	7	8	1	296	32	52	344	142
SPBC18H10.04c	sce3	translation initiation factor (predicted) [Source:PomBase Gene ID;Acc:SPBC18H10.04c]	5	0	1	2	11	4	0	0	0	0	100	26	50	51	236	115	23	21	1	39
SPBC18H10.07	SPBC18H10.07	WW domain-binding protein 4 (predicted) [Source:PomBase Gene ID;Acc:SPBC18H10.07]	18	1	6	0	0	30	0	0	2	0	1	0	0	0	0	2	0	0	0	0
SPBC18H10.15	ppk23	serine/threonine protein kinase Ppk23 [Source:PomBase Gene ID;Acc:SPBC18H10.15]	1	0	0	0	1	0	0	0	1	0	37	16	0	0	3	38	4	32	33	18
SPBC18H10.19	atg14	autophagy specific phophatidylinositol 3-kinase complex subunit Atg14 (predicted) [Source:PomBase Gene ID;Acc:SPBC18H10.19]	9	2	0	0	0	13	0	0	0	0	28	1	1	0	0	12	0	0	0	3
SPBC19C2.14	smd3	Sm snRNP core protein Smd3 [Source:PomBase Gene ID;Acc:SPBC19C2.14]	50	7	4	19	9	49	19	43	7	0	17	0	11	3	8	25	9	33	5	0
SPBC19G7.17	SPBC19G7.17	translocon subunit Sec61 homolog (predicted) [Source:PomBase Gene ID;Acc:SPBC19G7.17]	1	0	0	1	0	5	0	0	0	0	350	99	32	9	3	435	2240	158	2	14
SPBC1D7.03	mug80	cyclin Clg1 (predicted) [Source:PomBase Gene ID;Acc:SPBC1D7.03]	82	48	6	0	3	149	871	51	7	0	55	92	7	0	1	100	1114	32	7	5
SPBC20F10.07	SPBC20F10.07	GRAM domain protein [Source:PomBase Gene ID;Acc:SPBC20F10.07]	94	55	5	0	1	217	692	8	0	0	77	43	2	0	0	116	453	5	7	0
SPBC211.06	gfh1	gamma tubulin complex subunit Gfh1 [Source:PomBase Gene ID;Acc:SPBC211.06]	147	67	4	1	1	296	35	45	50	0	39	4	0	0	0	49	12	4	17	0
SPBC21B10.08c	SPBC21B10.08c	sequence orphan [Source:PomBase Gene ID;Acc:SPBC21B10.08c]	38	3	11	3	1	30	2	6	29	0	182	35	70	7	2	282	35	71	196	164
SPBC21B10.12	rec6	meiotic recombination protein Rec6 [Source:PomBase Gene ID;Acc:SPBC21B10.12]	4	1	0	0	0	7	2	3	5	0	54	1	4	0	1	62	20	34	86	24
SPBC21B10.13c	yox1	MBF complex negative regulatory component Yox1 [Source:PomBase Gene ID;Acc:SPBC21B10.13c]	66	26	22	0	3	138	487	121	0	0	43	21	18	1	0	51	627	77	0	0
SPBC21C3.02c	dep1	Sds3-like family protein Dep1 [Source:PomBase Gene ID;Acc:SPBC21C3.02c]	2	0	0	0	0	0	0	0	0	0	0	0	0	0	0	0	0	0	0	0
SPBC21C3.06	SPBC21C3.06	sequence orphan [Source:PomBase Gene ID;Acc:SPBC21C3.06]	3	0	0	0	0	0	0	0	1	0	144	14	3	0	10	135	28	30	104	49
SPBC21C3.08c	car2	ornithine transaminase Car2 [Source:PomBase Gene ID;Acc:SPBC21C3.08c]	7	4	0	0	0	13	0	0	0	0	0	2	0	0	0	13	0	3	0	3
SPBC21H7.04	dbp7	ATP-dependent RNA helicase Dbp7 (predicted) [Source:PomBase Gene ID;Acc:SPBC21H7.04]	140	16	15	2	2	290	2	9	1	0	0	0	0	0	0	0	0	0	0	0
SPBC23E6.08	sat1	Golgi membrane exchange factor subunit Sat1 (predicted) [Source:PomBase Gene ID;Acc:SPBC23E6.08]	1	0	0	0	0	0	0	0	0	0	29	6	0	0	0	75	4	0	0	0
SPBC25B2.02c	mam1	M-factor transporter Mam1 [Source:PomBase Gene ID;Acc:SPBC25B2.02c]	13	7	0	0	2	33	5	4	6	0	285	29	8	14	23	341	43	124	291	157
SPBC25B2.03	SPBC25B2.03	zf-C3HC4 type zinc finger [Source:PomBase Gene ID;Acc:SPBC25B2.03]	121	44	28	0	24	172	11	4	0	0	74	14	5	1	22	86	16	1	0	10
SPBC25B2.07c	mug164	microtubule-associated protein Mug164 [Source:PomBase Gene ID;Acc:SPBC25B2.07c]	50	17	0	7	0	121	31	16	30	0	46	0	4	1	0	68	15	2	56	10
SPBC25D12.05	trm1	N2,N2-dimethylguanosine tRNA methyltransferase [Source:PomBase Gene ID;Acc:SPBC25D12.05]	1	1	0	0	0	0	0	0	0	0	47	10	5	2	0	24	18	11	72	43
SPBC25H2.03	SPBC25H2.03	vacuolar protein involved in phosphoinositide metabolism (predicted) [Source:PomBase Gene ID;Acc:SPBC25H2.03]	146	46	0	5	0	302	3	4	4	0	181	2	6	0	0	179	19	5	0	0
SPBC25H2.09	SPBC25H2.09	DUF1690 family protein [Source:PomBase Gene ID;Acc:SPBC25H2.09]	2	0	0	0	0	7	2	2	0	0	210	14	4	0	15	300	23	26	16	14
SPBC25H2.10c	SPBC25H2.10c	tRNA acetyltransferase (predicted) [Source:PomBase Gene ID;Acc:SPBC25H2.10c]	97	24	0	0	1	118	2	3	0	0	170	0	1	0	0	165	16	1	0	0
SPBC27B12.14	SPBC27B12.14	mitochondrial membrane protein complex assembly protein (predicted) [Source:PomBase Gene ID;Acc:SPBC27B12.14]	5	2	0	0	1	2	4	3	9	0	109	2	0	4	3	101	31	49	139	58
SPBC28E12.06c	lvs1	beige protein homolog (predicted) [Source:PomBase Gene ID;Acc:SPBC28E12.06c]	2	1	0	0	0	0	0	0	0	0	0	0	0	0	0	0	0	0	0	0
SPBC28F2.05c	SPBC28F2.05c	xylose and arabinose reductase (predicted) [Source:PomBase Gene ID;Acc:SPBC28F2.05c]	3	0	1	4	0	2	4	0	3	0	173	18	76	14	4	185	39	37	206	91
SPBC28F2.08c	SPBC28F2.08c	HRD ubiquitin ligase complex subunit (predicted) [Source:PomBase Gene ID;Acc:SPBC28F2.08c]	6	4	1	0	0	10	2	4	2	0	427	69	58	6	23	636	514	214	134	36
SPBC28F2.10c	ngg1	SAGA complex subunit Ngg1 [Source:PomBase Gene ID;Acc:SPBC28F2.10c]	19	0	0	3	0	23	3	0	0	0	19	0	0	0	0	16	11	0	0	0
SPBC29A10.16c	SPBC29A10.16c	cytochrome b5 (predicted) [Source:PomBase Gene ID;Acc:SPBC29A10.16c]	71	26	1	0	0	130	0	8	0	0	78	5	0	4	0	50	6	10	0	16
SPBC29A3.08	pof4	elongin-A, F-box protein Pof4 (predicted) [Source:PomBase Gene ID;Acc:SPBC29A3.08]	83	33	0	4	3	140	1	25	56	0	0	0	0	0	0	1	0	0	1	0
SPBC29B5.01	atf1	transcription factor, Atf-CREB family Atf1 [Source:PomBase Gene ID;Acc:SPBC29B5.01]	47	4	0	0	0	51	0	0	0	0	0	0	0	0	0	0	0	0	0	0
SPBC29B5.04c	SPBC29B5.04c	actin cortical patch protein (predicted) [Source:PomBase Gene ID;Acc:SPBC29B5.04c]	2	2	0	0	0	4	0	0	1	0	98	6	2	0	2	119	20	11	52	58
SPBC2A9.05c	tvp23	Golgi transport protein Tvp23 (predicted) [Source:PomBase Gene ID;Acc:SPBC2A9.05c]	19	5	7	0	0	27	1	1	3	0	182	14	66	0	2	240	23	23	97	33
SPBC2A9.13	SPBC2A9.13	sequence orphan [Source:PomBase Gene ID;Acc:SPBC2A9.13]	4	0	0	0	0	0	0	0	0	0	182	9	0	8	0	168	28	150	178	123
SPBC2D10.03c	SPBC2D10.03c	DUF866 domain protein [Source:PomBase Gene ID;Acc:SPBC2D10.03c]	6	2	0	1	0	10	2	1	9	0	276	22	33	57	17	285	15	147	266	133
SPBC2D10.09	SPBC2D10.09	3-hydroxyisobutyryl-CoA hydrolase (predicted) [Source:PomBase Gene ID;Acc:SPBC2D10.09]	1	0	0	0	0	3	0	3	1	0	213	10	14	6	7	238	39	51	152	69
SPBC2D10.12	rhp23	Rad23 homolog Rhp23 [Source:PomBase Gene ID;Acc:SPBC2D10.12]	59	15	57	3	0	126	0	17	0	0	55	49	31	0	1	73	2	10	3	19
SPBC2D10.16	mhf1	FANCM-MHF complex subunit Mhf1 [Source:PomBase Gene ID;Acc:SPBC2D10.16]	3	0	0	0	0	5	17	2	0	0	3	0	0	0	0	2	12	0	0	0
SPBC2D10.17	clr1	cryptic loci regulator Clr1 [Source:PomBase Gene ID;Acc:SPBC2D10.17]	60	63	59	0	2	125	38	55	96	0	14	19	9	0	0	14	8	8	20	2
SPBC2D10.20	ubc1	ubiquitin conjugating enzyme Ubc1 (predicted) [Source:PomBase Gene ID;Acc:SPBC2D10.20]	24	13	5	5	1	40	0	8	5	0	99	59	30	30	22	139	24	18	42	32
SPBC2F12.09c	atf21	transcription factor, Atf-CREB family Atf21 [Source:PomBase Gene ID;Acc:SPBC2F12.09c]	2	0	1	0	0	0	0	0	2	0	166	38	7	1	0	146	20	24	265	35
SPBC2F12.11c	rep2	transcriptional activator, MBF subunit Rep2 [Source:PomBase Gene ID;Acc:SPBC2F12.11c]	6	0	0	0	0	11	0	0	0	0	7	0	3	0	0	7	0	2	0	0
SPBC2G2.03c	sbh1	translocon beta subunit Sbh1 (predicted) [Source:PomBase Gene ID;Acc:SPBC2G2.03c]	2	0	0	0	0	1	0	0	0	0	10	5	0	0	0	14	3	1	0	0
SPBC2G2.05	rpl1603	60S ribosomal protein L13/L16 (predicted) [Source:PomBase Gene ID;Acc:SPBC2G2.05]	9	5	6	0	0	21	14	4	12	0	232	18	55	1	0	290	260	162	234	80
SPBC2G5.02c	SPBC2G5.02c	CK2 family regulatory subunit (predicted) [Source:PomBase Gene ID;Acc:SPBC2G5.02c]	55	11	0	0	0	105	6	4	18	0	114	12	2	4	0	131	32	25	29	28
SPBC2G5.06c	hmt2	sulfide-quinone oxidoreductase [Source:PomBase Gene ID;Acc:SPBC2G5.06c]	1	0	0	0	0	0	0	0	0	0	0	0	0	0	0	0	0	0	0	0
SPBC30B4.03c	adn1	adhesion defective protein, predicted transcriptional regulator (predicted) [Source:PomBase Gene ID;Acc:SPBC30B4.03c]	176	42	0	0	1	189	4	10	0	0	234	0	1	0	0	320	23	18	0	10
SPBC30B4.06c	SPBC30B4.06c	mitochondrial GIDA family tRNA uridine 5-carboxymethylaminomethyl modification enzyme (predicted) [Source:PomBase Gene ID;Acc:SPBC30B4.06c]	1	0	0	0	0	2	0	0	0	0	121	23	25	0	0	129	14	81	170	71
SPBC30D10.03c	SPBC30D10.03c	IMP 5'-nucleotidase (predicted) [Source:PomBase Gene ID;Acc:SPBC30D10.03c]	6	0	0	0	0	16	3	4	11	0	39	6	1	0	0	43	7	14	47	8
SPBC30D10.05c	SPBC30D10.05c	sepiapterin reductase (predicted) [Source:PomBase Gene ID;Acc:SPBC30D10.05c]	26	18	0	6	0	40	10	22	74	0	38	6	2	8	1	29	6	9	66	14
SPBC30D10.10c	tor1	phosphatidylinositol kinase Tor1 [Source:PomBase Gene ID;Acc:SPBC30D10.10c]	76	17	27	7	0	109	9	0	0	0	47	15	22	12	5	81	11	12	1	4
SPBC31E1.02c	pmr1	P-type ATPase, calcium transporting Pmr1 [Source:PomBase Gene ID;Acc:SPBC31E1.02c]	50	7	0	5	1	111	23	0	0	0	64	2	1	0	1	88	11	0	1	2
SPBC31F10.02	SPBC31F10.02	acyl-CoA hydrolase (predicted) [Source:PomBase Gene ID;Acc:SPBC31F10.02]	8	8	0	0	0	19	0	0	3	0	115	6	10	0	5	126	26	5	141	0
SPBC31F10.15c	atp15	F0-ATPase epsilon subunit (predicted) [Source:PomBase Gene ID;Acc:SPBC31F10.15c]	1	0	0	0	0	0	7	0	0	0	0	0	0	0	0	0	0	0	0	0
SPBC32F12.05c	cwf12	complexed with Cdc5 protein Cwf12 [Source:PomBase Gene ID;Acc:SPBC32F12.05c]	9	0	1	0	0	10	0	0	0	0	1	0	0	0	0	5	0	0	0	0
SPBC32F12.11	tdh1	glyceraldehyde-3-phosphate dehydrogenase Tdh1 [Source:PomBase Gene ID;Acc:SPBC32F12.11]	42	1	0	0	1	81	0	5	0	0	17	1	1	1	0	42	9	18	0	0
SPBC32H8.06	mug93	TPR repeat protein, meiotically spliced [Source:PomBase Gene ID;Acc:SPBC32H8.06]	1	2	1	0	0	1	0	0	2	0	169	2	81	5	10	231	24	61	312	138
SPBC32H8.07	git5	heterotrimeric G protein beta subunit Git5 [Source:PomBase Gene ID;Acc:SPBC32H8.07]	31	3	28	0	14	34	6	3	3	0	58	131	535	6	0	88	1947	78	31	7
SPBC336.13c	SPBC336.13c	mitochondrial inner membrane peptidase complex catalytic subunit 2 (predicted) [Source:PomBase Gene ID;Acc:SPBC336.13c]	5	0	0	1	0	4	0	0	0	0	23	9	0	0	0	8	0	0	0	0
SPBC342.01c	alg6	glucosyltransferase Alg6 (predicted) [Source:PomBase Gene ID;Acc:SPBC342.01c]	1	0	0	0	0	0	0	0	0	0	29	4	0	0	0	26	3	9	0	0
SPBC354.10	def1	RNAPII degradation factor Def1 (predicted) [Source:PomBase Gene ID;Acc:SPBC354.10]	90	30	0	2	0	217	0	2	0	0	40	0	1	0	0	63	1	2	1	0
[truncated: 564 more rows]
