# Supplementary material for: Parallel Profiling of Fission Yeast Deletion Mutants for Proliferation and for Lifespan During Long-Term Quiescence
Source: G3 (Bethesda). 2014 Dec 1;5(1):145–55. doi: 10.1534/g3.114.014415 (PMC4291465; doi:10.1534/g3.114.014415)
Supplement: Supporting Information [file supp_g3.114.014415_TableS3.xlsx]

## Sheet: Table S3
Gene name	Common name	Description	Lifespan score
SPACUNK4.16c	SPACUNK4.16c	alpha,alpha-trehalose-phosphate synthase (predicted) [Source:PomBase Gene ID;Acc:SPACUNK4.16c]	34.8475
SPCC594.02c	SPCC594.02c	conserved fungal protein [Source:PomBase Gene ID;Acc:SPCC594.02c]	25.8918
SPAC18B11.04	ncs1	related to neuronal calcium sensor Ncs1 [Source:PomBase Gene ID;Acc:SPAC18B11.04]	19.7894
SPAC1834.04	hht1	histone H3 h3.1 [Source:PomBase Gene ID;Acc:SPAC1834.04]	16.0182
SPBC21C3.18	spo4	serine/threonine protein kinase Spo4 [Source:PomBase Gene ID;Acc:SPBC21C3.18]	13.734
SPBC543.07	pek1	MAP kinase kinase Pek1 [Source:PomBase Gene ID;Acc:SPBC543.07]	11.1363
SPBC17G9.09	tif213	translation initiation factor eIF2 gamma subunit (predicted) [Source:PomBase Gene ID;Acc:SPBC17G9.09]	8.87672
SPCC4G3.09c	gyp3	GTPase activating protein Gyp3 (predicted) [Source:PomBase Gene ID;Acc:SPCC4G3.09c]	8.24409
SPCC4B3.12	set9	histone lysine methyltransferase Set9 [Source:PomBase Gene ID;Acc:SPCC4B3.12]	7.0199
SPBC947.09	SPBC947.09	ThiJ domain protein [Source:PomBase Gene ID;Acc:SPBC947.09]	6.98492
SPAC16.01	rho2	Rho family GTPase Rho2 [Source:PomBase Gene ID;Acc:SPAC16.01]	6.52288
SPBC8E4.02c	SPBC8E4.02c	sequence orphan [Source:PomBase Gene ID;Acc:SPBC8E4.02c]	6.11309
SPCC320.03	SPCC320.03	transcription factor (predicted) [Source:PomBase Gene ID;Acc:SPCC320.03]	5.38467
SPBC691.03c	apl3	AP-2 adaptor complex subunit Alp3 (predicted) [Source:PomBase Gene ID;Acc:SPBC691.03c]	4.94405
SPCC1020.08	SPCC1020.08	wybutosine biosynthesis protein Tyw1 (predicted) [Source:PomBase Gene ID;Acc:SPCC1020.08]	4.73555
SPAC1687.15	gsk3	serine/threonine protein kinase Gsk3 [Source:PomBase Gene ID;Acc:SPAC1687.15]	4.47383
SPAC1783.02c	vps66	acyltransferase (predicted) [Source:PomBase Gene ID;Acc:SPAC1783.02c]	4.4374
SPAC8F11.03	msh3	MutS protein homolog 3 [Source:PomBase Gene ID;Acc:SPAC8F11.03]	4.16165
SPAC8E11.05c	SPAC8E11.05c	conserved fungal protein [Source:PomBase Gene ID;Acc:SPAC8E11.05c]	4.12098
SPAC20H4.03c	tfs1	transcription elongation factor TFIIS [Source:PomBase Gene ID;Acc:SPAC20H4.03c]	3.84039
SPAC13F5.04c	SPAC13F5.04c	Vps20 associated proten Vts1 (predicted) [Source:PomBase Gene ID;Acc:SPAC13F5.04c]	3.68526
SPCC306.11	SPCC306.11	sequence orphan [Source:PomBase Gene ID;Acc:SPCC306.11]	3.51122
SPAC23A1.06c	cmk2	MAPK-activated protein kinase Cmk2 [Source:PomBase Gene ID;Acc:SPAC23A1.06c]	3.47628
SPBC30D10.09c	SPBC30D10.09c	HVA22/TB2/DP1 family protein [Source:PomBase Gene ID;Acc:SPBC30D10.09c]	3.38658
SPBC2G2.06c	apl1	AP-2 adaptor complex subunit Apl1 (predicted) [Source:PomBase Gene ID;Acc:SPBC2G2.06c]	3.35168
SPBC1198.07c	SPBC1198.07c	mannan endo-1,6-alpha-mannosidase (predicted) [Source:PomBase Gene ID;Acc:SPBC1198.07c]	3.30571
SPCC594.01	SPCC594.01	DUF1769 family protein [Source:PomBase Gene ID;Acc:SPCC594.01]	3.29423
SPBC947.05c	frp2	ferric-chelate reductase Frp2 (predicted) [Source:PomBase Gene ID;Acc:SPBC947.05c]	3.23582
SPCC663.06c	SPCC663.06c	short chain dehydrogenase (predicted) [Source:PomBase Gene ID;Acc:SPCC663.06c]	2.94177
SPBC14C8.15	SPBC14C8.15	triglyceride lipase-cholesterol esterase (predicted) [Source:PomBase Gene ID;Acc:SPBC14C8.15]	2.80434
SPAC1805.07c	dad2	DASH complex subunit Dad2 [Source:PomBase Gene ID;Acc:SPAC1805.07c]	2.42813
SPBC685.04c	aps2	AP-2 adaptor complex subunit Aps2 (predicted) [Source:PomBase Gene ID;Acc:SPBC685.04c]	2.23519
SPBC4B4.12c	SPBC4B4.12c	sequence orphan [Source:PomBase Gene ID;Acc:SPBC4B4.12c]	2.19353
SPAC23D3.03c	SPAC23D3.03c	GTPase activating protein (predicted) [Source:PomBase Gene ID;Acc:SPAC23D3.03c]	2.18174
SPBC32F12.03c	gpx1	glutathione peroxidase Gpx1 [Source:PomBase Gene ID;Acc:SPBC32F12.03c]	2.14047
SPBC19C7.01	mni1	Mago Nashi interacting protein (predicted) [Source:PomBase Gene ID;Acc:SPBC19C7.01]	2.12657
SPAC694.06c	mrc1	mediator of replication checkpoint 1 [Source:PomBase Gene ID;Acc:SPAC694.06c]	2.00619
SPBC1921.04c	SPBC1921.04c	dubious [Source:PomBase Gene ID;Acc:SPBC1921.04c]	1.9386
SPBC18H10.18c	SPBC18H10.18c	sequence orphan [Source:PomBase Gene ID;Acc:SPBC18H10.18c]	1.78498
SPAC1A6.04c	plb1	phospholipase B homolog Plb1 [Source:PomBase Gene ID;Acc:SPAC1A6.04c]	1.72118
SPAC1F8.06	fta5	cell surface glycoprotein [Source:PomBase Gene ID;Acc:SPAC1F8.06]	1.71214
SPBC428.08c	clr4	histone H3 methyltransferase Clr4 [Source:PomBase Gene ID;Acc:SPBC428.08c]	1.62187
SPAC4G9.11c	cmb1	cytosine-mismatch binding protein 1 [Source:PomBase Gene ID;Acc:SPAC4G9.11c]	1.61235
SPBC1D7.03	mug80	cyclin Clg1 (predicted) [Source:PomBase Gene ID;Acc:SPBC1D7.03]	1.5742
SPAC1F3.09	mug161	CwfJ family protein, splicing factor (predicted) [Source:PomBase Gene ID;Acc:SPAC1F3.09]	1.4822
SPBC646.13	sds23	PP2A-type phosphatase inhibitor Sds23/Moc1 [Source:PomBase Gene ID;Acc:SPBC646.13]	1.46741
SPCC794.03	SPCC794.03	amino acid permease (predicted) [Source:PomBase Gene ID;Acc:SPCC794.03]	1.46601
SPBC1861.02	abp2	ARS binding protein Abp2 [Source:PomBase Gene ID;Acc:SPBC1861.02]	1.44819
SPAC9E9.09c	SPAC9E9.09c	aldehyde dehydrogenase (predicted) [Source:PomBase Gene ID;Acc:SPAC9E9.09c]	1.40325
SPBC21B10.13c	yox1	MBF complex negative regulatory component Yox1 [Source:PomBase Gene ID;Acc:SPBC21B10.13c]	1.3945
SPAC2C4.05	SPAC2C4.05	cornichon family protein (predicted) [Source:PomBase Gene ID;Acc:SPAC2C4.05]	1.28758
SPBC1685.06	cid11	poly(A) polymerase Cid11 (predicted) [Source:PomBase Gene ID;Acc:SPBC1685.06]	1.26661
SPBC20F10.07	SPBC20F10.07	GRAM domain protein [Source:PomBase Gene ID;Acc:SPBC20F10.07]	1.22875
SPBC713.03	SPBC713.03	mitochondrial D-lactate dehydrogenase, cytochrome (predicted) [Source:PomBase Gene ID;Acc:SPBC713.03]	1.21994
SPBC16H5.04	SPBC16H5.04	pho88 family protein (predicted) [Source:PomBase Gene ID;Acc:SPBC16H5.04]	1.19836
SPAC890.03	ppk16	serine/threonine protein kinase Ppk16 (predicted) [Source:PomBase Gene ID;Acc:SPAC890.03]	1.18222
SPBC32H8.02c	nep2	NEDD8 protease Nep2 [Source:PomBase Gene ID;Acc:SPBC32H8.02c]	1.15095
SPBC342.03	gas4	sporulation specific 1,3-beta-glucanosyltransferase Gas4 [Source:PomBase Gene ID;Acc:SPBC342.03]	1.09428
SPBC36B7.05c	SPBC36B7.05c	ubiquitin-protein ligase E/phosphatidylinositol(3)-phosphate binding protein (predicted) [Source:PomBase Gene ID;Acc:SPBC36B7.05c]	1.08969
SPBP4H10.09	rsv1	transcription factor Rsv1 [Source:PomBase Gene ID;Acc:SPBP4H10.09]	1.07019
SPBP22H7.06	SPBP22H7.06	nicotinamide riboside kinase (predicted) [Source:PomBase Gene ID;Acc:SPBP22H7.06]	1.04021
SPBC2A9.11c	SPBC2A9.11c	nuclear export factor (predicted) [Source:PomBase Gene ID;Acc:SPBC2A9.11c]	1.02455
SPCC14G10.04	SPCC14G10.04	sequence orphan [Source:PomBase Gene ID;Acc:SPCC14G10.04]	1.02024
SPAC750.06c	SPAC750.06c	S. pombe specific DUF999 protein family 4 [Source:PomBase Gene ID;Acc:SPAC750.06c]	1.01754
SPAC1527.03	SPAC1527.03	RNA-binding protein (predicted) [Source:PomBase Gene ID;Acc:SPAC1527.03]	1.00146
SPBC2G5.03	ctu1	cytosolic thiouridylase subunit Ctu1 [Source:PomBase Gene ID;Acc:SPBC2G5.03]	1.00076
SPAC17H9.12c	SPAC17H9.12c	mitochondrial cytochrome c-heme linkage protein Cyc2 (predicted) [Source:PomBase Gene ID;Acc:SPAC17H9.12c]	0.994674
SPCC622.14	SPCC622.14	GTPase activating protein (predicted) [Source:PomBase Gene ID;Acc:SPCC622.14]	0.98327
SPBC1734.12c	alg12	dolichyl pyrophosphate Man7GlcNAc2 alpha-1,6-mannosyltransferase Alg12 (predicted) [Source:PomBase Gene ID;Acc:SPBC1734.12c]	0.982737
SPAC6C3.07	mug68	sequence orphan [Source:PomBase Gene ID;Acc:SPAC6C3.07]	0.977756
SPBC405.03c	SPBC405.03c	membrane transporter (predicted) [Source:PomBase Gene ID;Acc:SPBC405.03c]	0.965916
SPAC26F1.10c	pyp1	tyrosine phosphatase Pyp1 [Source:PomBase Gene ID;Acc:SPAC26F1.10c]	0.964931
SPCC188.08c	ubp5	ubiquitin C-terminal hydrolase Ubp5 [Source:PomBase Gene ID;Acc:SPCC188.08c]	0.921762
SPCC645.07	rgf1	RhoGEF for Rho1, Rgf1 [Source:PomBase Gene ID;Acc:SPCC645.07]	0.921704
SPAC3G6.01	hrp3	ATP-dependent DNA helicase Hrp3 [Source:PomBase Gene ID;Acc:SPAC3G6.01]	0.920922
SPBC11C11.09c	rpl502	60S ribosomal protein L5 [Source:PomBase Gene ID;Acc:SPBC11C11.09c]	0.861675
SPBC2D10.04	SPBC2D10.04	arrestin Aly1 related, implicated in endocytosis [Source:PomBase Gene ID;Acc:SPBC2D10.04]	0.850655
SPBC21D10.09c	SPBC21D10.09c	ubiquitin-protein ligase E3 (predicted) [Source:PomBase Gene ID;Acc:SPBC21D10.09c]	0.843427
SPCC13B11.02c	SPCC13B11.02c	sequence orphan [Source:PomBase Gene ID;Acc:SPCC13B11.02c]	0.82128
SPBC1706.01	tea4	tip elongation aberrant protein Tea4 [Source:PomBase Gene ID;Acc:SPBC1706.01]	0.813646
SPBP4H10.12	SPBP4H10.12	conserved protein [Source:PomBase Gene ID;Acc:SPBP4H10.12]	0.810676
SPAC1A6.08c	mug125	sequence orphan [Source:PomBase Gene ID;Acc:SPAC1A6.08c]	0.808234
SPAC57A10.09c	nhp6	High-mobility group non-histone chromatin protein (predicted) [Source:PomBase Gene ID;Acc:SPAC57A10.09c]	0.789892
SPAC806.04c	SPAC806.04c	DUF89 family protein [Source:PomBase Gene ID;Acc:SPAC806.04c]	0.78772
SPBC1861.07	SPBC1861.07	elongin C (predicted) [Source:PomBase Gene ID;Acc:SPBC1861.07]	0.781338
SPBC16G5.06	SPBC16G5.06	sequence orphan [Source:PomBase Gene ID;Acc:SPBC16G5.06]	0.765689
SPCC1393.02c	spt2	non-specific DNA binding protein Spt2 (predicted) [Source:PomBase Gene ID;Acc:SPCC1393.02c]	0.760734
SPAC23C11.14	zhf1	zinc ion transporter Zhf1 [Source:PomBase Gene ID;Acc:SPAC23C11.14]	0.758494
SPBC1718.07c	zfs1	CCCH tandem zinc finger protein, human Tristetraprolin homolog Zfs1, involved in mRNA catabolism [Source:PomBase Gene ID;Acc:SPBC1718.07c]	0.757737
SPAPB8E5.08	SPAPB8E5.08	sequence orphan [Source:PomBase Gene ID;Acc:SPAPB8E5.08]	0.748889
SPBC29A10.05	exo1	exonuclease I Exo1 [Source:PomBase Gene ID;Acc:SPBC29A10.05]	0.729781
SPBC17D11.08	SPBC17D11.08	WD repeat protein, DDB1 and CUL4-associated factor 7 (predicted) [Source:PomBase Gene ID;Acc:SPBC17D11.08]	0.709067
SPAC23H3.04	SPAC23H3.04	conserved fungal protein [Source:PomBase Gene ID;Acc:SPAC23H3.04]	0.69876
SPAC30D11.11	SPAC30D11.11	Haemolysin-III family protein (predicted) [Source:PomBase Gene ID;Acc:SPAC30D11.11]	0.698107
SPBC1711.09c	SPBC1711.09c	SNARE associated Golgi protein (predicted) [Source:PomBase Gene ID;Acc:SPBC1711.09c]	0.696277
SPCC126.04c	sgf73	SAGA complex subunit Sgf73 [Source:PomBase Gene ID;Acc:SPCC126.04c]	0.695548
SPAC2H10.01	SPAC2H10.01	transcription factor, zf-fungal binuclear cluster type (predicted) [Source:PomBase Gene ID;Acc:SPAC2H10.01]	0.686268
SPAC3G9.11c	SPAC3G9.11c	pyruvate decarboxylase (predicted) [Source:PomBase Gene ID;Acc:SPAC3G9.11c]	0.674307
SPBC1703.12	ubp9	ubiquitin C-terminal hydrolase Ubp9 [Source:PomBase Gene ID;Acc:SPBC1703.12]	0.654881
SPAC6B12.06c	rrg9	mitochondrial genome maintenance protein Rrg9 (predicted) [Source:PomBase Gene ID;Acc:SPAC6B12.06c]	0.643331
SPAPB24D3.03	SPAPB24D3.03	agmatinase (predicted) [Source:PomBase Gene ID;Acc:SPAPB24D3.03]	0.638113
SPAC4G9.10	arg3	ornithine carbamoyltransferase Arg3 [Source:PomBase Gene ID;Acc:SPAC4G9.10]	0.629992
SPBC839.15c	ef1a-c	translation elongation factor EF-1 alpha Ef1a-c [Source:PomBase Gene ID;Acc:SPBC839.15c]	0.628832
SPAC3C7.01c	SPAC3C7.01c	inositol polyphosphate phosphatase (predicted) [Source:PomBase Gene ID;Acc:SPAC3C7.01c]	0.618004
SPBC902.05c	idh2	isocitrate dehydrogenase (NAD+) subunit 2 [Source:PomBase Gene ID;Acc:SPBC902.05c]	0.609591
SPCC1223.03c	gut2	glycerol-3-phosphate dehydrogenase Gut2 (predicted) [Source:PomBase Gene ID;Acc:SPCC1223.03c]	0.606219
SPCC1442.04c	SPCC1442.04c	meiotic recombination protein (predicted) [Source:PomBase Gene ID;Acc:SPCC1442.04c]	0.599213
SPAC25G10.01	SPAC25G10.01	RNA-binding protein [Source:PomBase Gene ID;Acc:SPAC25G10.01]	0.588196
SPAC1805.01c	ppk6	serine/threonine protein kinase Ppk6 (predicted) [Source:PomBase Gene ID;Acc:SPAC1805.01c]	0.582198
SPBC1198.11c	reb1	RNA polymerase I transcription termination factor Reb1 [Source:PomBase Gene ID;Acc:SPBC1198.11c]	0.582059
SPBC29A10.06c	ely5	nuclear pore protein Ely5 [Source:PomBase Gene ID;Acc:SPBC29A10.06c]	0.569935
SPCC11E10.07c	SPCC11E10.07c	translation initiation factor eIF2B alpha subunit (predicted) [Source:PomBase Gene ID;Acc:SPCC11E10.07c]	0.569045
SPCC1840.02c	bgs4	1,3-beta-glucan synthase subunit Bgs4 [Source:PomBase Gene ID;Acc:SPCC1840.02c]	0.559468
SPBP23A10.14c	ell1	RNA polymerase II transcription elongation factor SpELL [Source:PomBase Gene ID;Acc:SPBP23A10.14c]	0.556283
SPAC5H10.01	SPAC5H10.01	DUF1445 family protein [Source:PomBase Gene ID;Acc:SPAC5H10.01]	0.555653
SPAPYUG7.04c	rpb9	DNA-directed RNA polymerase II complex subunit Rpb9 [Source:PomBase Gene ID;Acc:SPAPYUG7.04c]	0.549866
SPAC1783.08c	rpl1502	60S ribosomal protein L15b (predicted) [Source:PomBase Gene ID;Acc:SPAC1783.08c]	0.545074
SPAC12G12.01c	SPAC12G12.01c	ubiquitin-protein ligase E3 [Source:PomBase Gene ID;Acc:SPAC12G12.01c]	0.543412
SPAC56E4.07	SPAC56E4.07	N-acetyltransferase (predicted) [Source:PomBase Gene ID;Acc:SPAC56E4.07]	0.533807
SPAC29B12.03	spd1	ribonucleotide reductase (RNR) inhibitor [Source:PomBase Gene ID;Acc:SPAC29B12.03]	0.523185
SPAC1952.05	gcn5	SAGA complex histone acetyltransferase catalytic subunit Gcn5 [Source:PomBase Gene ID;Acc:SPAC1952.05]	0.516799
SPBC428.17c	wpl1	Wings apart-like homolog Wpl1 [Source:PomBase Gene ID;Acc:SPBC428.17c]	0.506415
SPBP8B7.26	SPBP8B7.26	sequence orphan [Source:PomBase Gene ID;Acc:SPBP8B7.26]	0.504511
SPCC5E4.10c	SPCC5E4.10c	human leukocyte receptor 1 ortholog [Source:PomBase Gene ID;Acc:SPCC5E4.10c]	0.495893
SPBC17D1.05	SPBC17D1.05	sequence orphan [Source:PomBase Gene ID;Acc:SPBC17D1.05]	0.491145
SPCC1884.02	nic1	NiCoT heavy metal ion transporter Nic1 [Source:PomBase Gene ID;Acc:SPCC1884.02]	0.488743
SPAC22F3.02	atf31	transcription factor Atf31 [Source:PomBase Gene ID;Acc:SPAC22F3.02]	0.483796
SPCC1450.12	SPCC1450.12	conserved fungal protein [Source:PomBase Gene ID;Acc:SPCC1450.12]	0.482648
SPBC8D2.03c	hhf2	histone H4 h4.2 [Source:PomBase Gene ID;Acc:SPBC8D2.03c]	0.482562
SPBC19F8.03c	SPBC19F8.03c	ENTH/VHS domain protein (predicted) [Source:PomBase Gene ID;Acc:SPBC19F8.03c]	0.477035
SPAC343.11c	msc1	multi-copy suppressor of Chk1 [Source:PomBase Gene ID;Acc:SPAC343.11c]	0.47544
SPAPB24D3.01	SPAPB24D3.01	transcription factor (predicted) [Source:PomBase Gene ID;Acc:SPAPB24D3.01]	0.475286
SPAC4G8.04	SPAC4G8.04	GTPase activating protein (predicted) [Source:PomBase Gene ID;Acc:SPAC4G8.04]	0.472909
SPBC354.13	rga6	Rho-type GTPase activating protein Rga6 (predicted) [Source:PomBase Gene ID;Acc:SPBC354.13]	0.471661
SPCC24B10.16c	SPCC24B10.16c	sequence orphan [Source:PomBase Gene ID;Acc:SPCC24B10.16c]	0.465247
SPCC1494.03	arz1	armadillo repeat containing, Zfs1 target number 1 [Source:PomBase Gene ID;Acc:SPCC1494.03]	0.463718
SPAC521.05	rps802	40S ribosomal protein S8 (predicted) [Source:PomBase Gene ID;Acc:SPAC521.05]	0.461785
SPBC18A7.02c	SPBC18A7.02c	seven transmembrane receptor-like protein (predicted) [Source:PomBase Gene ID;Acc:SPBC18A7.02c]	0.458907
SPAC17A5.16	ftp105	Ubp5 interacting protein Ftp105 [Source:PomBase Gene ID;Acc:SPAC17A5.16]	0.453267
SPCP31B10.06	mug190	C2 domain protein [Source:PomBase Gene ID;Acc:SPCP31B10.06]	0.449958
SPBC3H7.11	SPBC3H7.11	actin binding methyltransferase (predicted) [Source:PomBase Gene ID;Acc:SPBC3H7.11]	0.44285
SPAC9G1.12	cpd1	tRNA (m1A) methyltransferase complex catalytic subunit Cpd1 [Source:PomBase Gene ID;Acc:SPAC9G1.12]	0.438838
SPBC30D10.14	SPBC30D10.14	dienelactone hydrolase family (predicted) [Source:PomBase Gene ID;Acc:SPBC30D10.14]	0.431926
SPAC1002.14	itt1	ubiquitin-protein ligase E3 (predicted) [Source:PomBase Gene ID;Acc:SPAC1002.14]	0.431235
SPBC29B5.02c	isp4	OPT oligopeptide transporter family Isp4 [Source:PomBase Gene ID;Acc:SPBC29B5.02c]	0.42579
SPBC15D4.06	naa30	NatC N-acetyltransferase complex catalytic subunit Naa30 (predicted) [Source:PomBase Gene ID;Acc:SPBC15D4.06]	0.421197
SPCC645.13	SPCC645.13	transcription elongation regulator (predicted) [Source:PomBase Gene ID;Acc:SPCC645.13]	0.420697
SPAC9.02c	SPAC9.02c	polyamine N-acetyltransferase (predicted) [Source:PomBase Gene ID;Acc:SPAC9.02c]	0.418331
SPCC1020.06c	tal1	transaldolase (predicted) [Source:PomBase Gene ID;Acc:SPCC1020.06c]	0.415502
SPBC3D6.13c	pdi2	ER associated protein disulfide isomerase Pdi2 (predicted) [Source:PomBase Gene ID;Acc:SPBC3D6.13c]	0.41526
SPBC1778.09	SPBC1778.09	GTPase activating protein (predicted) [Source:PomBase Gene ID;Acc:SPBC1778.09]	0.411155
SPCC24B10.15	SPCC24B10.15	RNA endoribonuclease involved in mRNP quality control (predicted) [Source:PomBase Gene ID;Acc:SPCC24B10.15]	0.408294
SPAC12B10.03	bun62	WD repeat protein, human WDR20 family, Bun62 [Source:PomBase Gene ID;Acc:SPAC12B10.03]	0.406505
SPAC5D6.02c	mug165	sequence orphan [Source:PomBase Gene ID;Acc:SPAC5D6.02c]	0.406468
SPAC26A3.07c	rpl1101	60S ribosomal protein L11 (predicted) [Source:PomBase Gene ID;Acc:SPAC26A3.07c]	0.404433
SPBP4H10.16c	SPBP4H10.16c	phosphatase activator (predicted) [Source:PomBase Gene ID;Acc:SPBP4H10.16c]	0.400759
SPCC1223.06	tea1	cell end marker Tea1 [Source:PomBase Gene ID;Acc:SPCC1223.06]	0.399486
SPBC13E7.09	vrp1	verprolin [Source:PomBase Gene ID;Acc:SPBC13E7.09]	0.398618
SPAC22G7.08	ppk8	serine/threonine protein kinase Ppk8 (predicted) [Source:PomBase Gene ID;Acc:SPAC22G7.08]	0.382967
SPBC14C8.03	fma2	methionine aminopeptidase Fma2 (predicted) [Source:PomBase Gene ID;Acc:SPBC14C8.03]	0.379481
SPCC191.11	inv1	beta-fructofuranosidase [Source:PomBase Gene ID;Acc:SPCC191.11]	0.377279
SPBC365.07c	SPBC365.07c	TATA element modulatory factor homolog (predicted) [Source:PomBase Gene ID;Acc:SPBC365.07c]	0.376162
SPAC3G6.05	SPAC3G6.05	Mpv17/PMP22 family protein 1 (predicted) [Source:PomBase Gene ID;Acc:SPAC3G6.05]	0.369817
SPBC21B10.04c	nrf1	GTPase regulator Nrf1 [Source:PomBase Gene ID;Acc:SPBC21B10.04c]	0.367199
SPAC3G6.03c	SPAC3G6.03c	Maf-like protein [Source:PomBase Gene ID;Acc:SPAC3G6.03c]	0.365823
SPAC2F7.09c	SPAC2F7.09c	mitochondrial GTPase related protein (prediected) [Source:PomBase Gene ID;Acc:SPAC2F7.09c]	0.362761
SPBC3B9.15c	scp1	Sre1 cleavage activating protein, Scap Scp1 [Source:PomBase Gene ID;Acc:SPBC3B9.15c]	0.362065
SPBC365.20c	pnc1	nicotinamidase Pnc1 (predicted) [Source:PomBase Gene ID;Acc:SPBC365.20c]	0.36199
SPAC16A10.02	sub1	transcription coactivator PC4 [Source:PomBase Gene ID;Acc:SPAC16A10.02]	0.361253
SPBC1861.03	mak10	NatC N-acetyltransferase complex subunit Mak10 (predicted) [Source:PomBase Gene ID;Acc:SPBC1861.03]	0.360004
SPCC1682.15	mug122	PX/PXA domain protein [Source:PomBase Gene ID;Acc:SPCC1682.15]	0.359604
SPCC1322.14c	vtc4	vacuolar transporter chaperone (VTC) complex subunit (predicted) [Source:PomBase Gene ID;Acc:SPCC1322.14c]	0.358253
SPCC31H12.05c	sds21	serine/threonine protein phosphatase Sds21 [Source:PomBase Gene ID;Acc:SPCC31H12.05c]	0.356115
SPAC17A2.13c	rad25	14-3-3 protein Rad25 [Source:PomBase Gene ID;Acc:SPAC17A2.13c]	0.350358
SPBC409.11	meu18	sequence orphan [Source:PomBase Gene ID;Acc:SPBC409.11]	0.350047
SPAC8C9.12c	SPAC8C9.12c	mitochondrial iron ion transporter (predicted) [Source:PomBase Gene ID;Acc:SPAC8C9.12c]	0.344061
SPAC9.08c	SPAC9.08c	steroid reductase (predicted) [Source:PomBase Gene ID;Acc:SPAC9.08c]	0.343034
SPAC3G9.07c	hos2	histone deacetylase (class I) Hos2 [Source:PomBase Gene ID;Acc:SPAC3G9.07c]	0.342071
SPAC17C9.02c	lys7	alpha-aminoadipate reductase phosphopantetheinyl transferase Lys7 [Source:PomBase Gene ID;Acc:SPAC17C9.02c]	0.338504
SPBC2G2.07c	mug178	mitochondrial ribosomal protein subunit L51-b (predicted) [Source:PomBase Gene ID;Acc:SPBC2G2.07c]	0.336136
SPAC1782.06c	phb1	prohibitin Phb1 (predicted) [Source:PomBase Gene ID;Acc:SPAC1782.06c]	0.335539
SPBC16H5.05c	cyp7	cyclophilin family peptidyl-prolyl cis-trans isomerase Cyp7 (predicted) [Source:PomBase Gene ID;Acc:SPBC16H5.05c]	0.33469
SPBC1105.05	exg1	glucan 1,6-beta-glucosidase Exg1 [Source:PomBase Gene ID;Acc:SPBC1105.05]	0.332818
SPAC22F8.03c	SPAC22F8.03c	sequence orphan [Source:PomBase Gene ID;Acc:SPAC22F8.03c]	0.32817
SPBC1703.04	mlh1	MutL family protein Mlh1 (predicted) [Source:PomBase Gene ID;Acc:SPBC1703.04]	0.327788
SPAC4G8.08	SPAC4G8.08	mitochondrial iron ion transporter (predicted) [Source:PomBase Gene ID;Acc:SPAC4G8.08]	0.326816
SPBC354.15	fap1	L-pipecolate oxidase [Source:PomBase Gene ID;Acc:SPBC354.15]	0.316487
SPAC31A2.09c	apm4	AP-2 adaptor complex subunit Apm4 (predicted) [Source:PomBase Gene ID;Acc:SPAC31A2.09c]	0.316037
SPAC4G9.14	SPAC4G9.14	mitochondrial Mpv17/PMP22 family protein 2 (predicted) [Source:PomBase Gene ID;Acc:SPAC4G9.14]	0.31241
SPAC18G6.12c	SPAC18G6.12c	hypothetical protein [Source:PomBase Gene ID;Acc:SPAC18G6.12c]	0.312083
SPBC25H2.14	mug16	UNC-50 family protein [Source:PomBase Gene ID;Acc:SPBC25H2.14]	0.310285
SPBC215.13	SPBC215.13	sequence orphan [Source:PomBase Gene ID;Acc:SPBC215.13]	0.307707
SPBC14F5.07	doa10	ER-localized ubiquitin ligase Doa10 (predicted) [Source:PomBase Gene ID;Acc:SPBC14F5.07]	0.307102
SPAC26A3.06	SPAC26A3.06	rRNA (guanine) methyltransferase (predicted) [Source:PomBase Gene ID;Acc:SPAC26A3.06]	0.305297
SPAC12G12.12	SPAC12G12.12	NST UDP-galactose transporter (predicted) [Source:PomBase Gene ID;Acc:SPAC12G12.12]	0.304349
SPAC27F1.03c	uch1	ubiquitin C-terminal hydrolase Uch1 [Source:PomBase Gene ID;Acc:SPAC27F1.03c]	0.302581
SPBC23G7.16	ctr6	vacuolar copper transporter Ctr6 [Source:PomBase Gene ID;Acc:SPBC23G7.16]	0.302265
SPAC4A8.07c	SPAC4A8.07c	sphingoid long chain base kinase (predicted) [Source:PomBase Gene ID;Acc:SPAC4A8.07c]	0.301837
SPBC215.10	SPBC215.10	haloacid dehalogenase-like hydrolase [Source:PomBase Gene ID;Acc:SPBC215.10]	0.301481
SPAC26A3.02	myh1	adenine DNA glycosylase Myh1 [Source:PomBase Gene ID;Acc:SPAC26A3.02]	0.301205
SPBC215.05	gpd1	glycerol-3-phosphate dehydrogenase Gpd1 [Source:PomBase Gene ID;Acc:SPBC215.05]	0.296689
SPBC3H7.09	erf2	palmitoyltransferase Erf2 (predicted) [Source:PomBase Gene ID;Acc:SPBC3H7.09]	0.296617
SPAC5H10.12c	SPAC5H10.12c	acetylglucosaminyltransferase (predicted) [Source:PomBase Gene ID;Acc:SPAC5H10.12c]	0.295865
SPCC1620.12c	SPCC1620.12c	GTPase activating protein (predicted) [Source:PomBase Gene ID;Acc:SPCC1620.12c]	0.29564
SPBC337.11	SPBC337.11	mitochondrial peptidase (predicted) [Source:PomBase Gene ID;Acc:SPBC337.11]	0.290669
SPAP8A3.12c	tpp2	tripeptidyl-peptidase II Tpp2 [Source:PomBase Gene ID;Acc:SPAP8A3.12c]	0.289867
SPAC922.07c	SPAC922.07c	aldehyde dehydrogenase (predicted) [Source:PomBase Gene ID;Acc:SPAC922.07c]	0.287694
SPBC947.01	SPBC947.01	ATP-dependent microtubule severing protein (predicted) [Source:PomBase Gene ID;Acc:SPBC947.01]	0.285061
SPCPB16A4.04c	trm8	tRNA (guanine-N7-)-methyltransferase catalytic subunit Trm8 (predicted) [Source:PomBase Gene ID;Acc:SPCPB16A4.04c]	0.284628
SPAC11H11.03c	SPAC11H11.03c	SMR and DUF1771 domain protein (predicted) [Source:PomBase Gene ID;Acc:SPAC11H11.03c]	0.284235
SPBC21C3.09c	SPBC21C3.09c	fumarylacetoacetate hydrolase family protein (predicted) [Source:PomBase Gene ID;Acc:SPBC21C3.09c]	0.283225
SPAC30D11.02c	SPAC30D11.02c	sequence orphan [Source:PomBase Gene ID;Acc:SPAC30D11.02c]	0.281556
SPBC557.05	SPBC557.05	arrestin [Source:PomBase Gene ID;Acc:SPBC557.05]	0.2814
SPAC869.07c	mel1	alpha-galactosidase, melibiase [Source:PomBase Gene ID;Acc:SPAC869.07c]	0.280475
SPCC1235.15	dga1	diacylglycerol O-acyltransferase Dga1 [Source:PomBase Gene ID;Acc:SPCC1235.15]	0.279524
SPAPB21F2.02	SPAPB21F2.02	Dopey family protein (predicted) [Source:PomBase Gene ID;Acc:SPAPB21F2.02]	0.278666
SPCC548.05c	SPCC548.05c	ubiquitin-protein ligase E3 (predicted) [Source:PomBase Gene ID;Acc:SPCC548.05c]	0.27835
SPAC6F12.06	SPAC6F12.06	Rho GDP dissociation inhibitor Rdi1 (predicted) [Source:PomBase Gene ID;Acc:SPAC6F12.06]	0.277835
SPAC212.04c	SPAC212.04c	S. pombe specific DUF999 family protein 1 [Source:PomBase Gene ID;Acc:SPAC212.04c]	0.277086
SPAC4H3.07c	SPAC4H3.07c	protein phosphatase Fmp31 (predicted) [Source:PomBase Gene ID;Acc:SPAC4H3.07c]	0.275679
SPAC6B12.16	meu26	conserved fungal protein [Source:PomBase Gene ID;Acc:SPAC6B12.16]	0.267003
SPAC23E2.01	fep1	iron-sensing transcription factor Fep1 [Source:PomBase Gene ID;Acc:SPAC23E2.01]	0.26699
SPAC23C11.01	SPAC23C11.01	ER membrane protein, ICE2 family [Source:PomBase Gene ID;Acc:SPAC23C11.01]	0.266538
SPAC29B12.08	clr5	Clr5 protein [Source:PomBase Gene ID;Acc:SPAC29B12.08]	0.26604
SPCC4B3.13	SPCC4B3.13	MatE family transporter (predicted) [Source:PomBase Gene ID;Acc:SPCC4B3.13]	0.264781
SPBC530.04	mod5	Tea1 anchoring protein Mod5 [Source:PomBase Gene ID;Acc:SPBC530.04]	0.263949
SPBC4C3.06	syp1	cytoskeletal protein Syp1 (predicted) [Source:PomBase Gene ID;Acc:SPBC4C3.06]	0.262258
SPCC1020.11c	ecm6	ER membrane protein complex subunit 6 (predicted) [Source:PomBase Gene ID;Acc:SPCC1020.11c]	0.260075
SPAC23H3.14	SPAC23H3.14	LAlv9 family protein, involved in post Golgi transport (predicted) [Source:PomBase Gene ID;Acc:SPAC23H3.14]	0.256982
SPBC12C2.04	SPBC12C2.04	NAD binding dehydrogenase family protein [Source:PomBase Gene ID;Acc:SPBC12C2.04]	0.25643
SPBC1215.01	shy1	SURF-family protein Shy1 (predicted) [Source:PomBase Gene ID;Acc:SPBC1215.01]	0.255012
SPBP23A10.10	ppk32	serine/threonine protein kinase Ppk32 (predicted) [Source:PomBase Gene ID;Acc:SPBP23A10.10]	0.254882
SPBC28E12.02	SPBC28E12.02	RNA-binding protein [Source:PomBase Gene ID;Acc:SPBC28E12.02]	0.254854
SPAC56F8.14c	mug115	sequence orphan [Source:PomBase Gene ID;Acc:SPAC56F8.14c]	0.252961
SPCC1840.12	SPCC1840.12	OPT oligopeptide transporter family protein (predicted) [Source:PomBase Gene ID;Acc:SPCC1840.12]	0.251954
SPAC3F10.09	SPAC3F10.09	1-(5-phosphoribosyl)-5-[(5-phosphoribosylamino) methylideneamino]imidazole-4-carboxamide isomerase (predicted) [Source:PomBase Gene ID;Acc:SPAC3F10.09]	0.251652
SPBC32C12.03c	ppk25	serine/threonine protein kinase Ppk25 (predicted) [Source:PomBase Gene ID;Acc:SPBC32C12.03c]	0.251326
SPAP8A3.04c	hsp9	heat shock protein Hsp9 [Source:PomBase Gene ID;Acc:SPAP8A3.04c]	0.251326
SPAPB24D3.09c	pdr1	ABC transporter Pdr1 [Source:PomBase Gene ID;Acc:SPAPB24D3.09c]	0.25126
SPAC16E8.12c	SPAC16E8.12c	ING family homolog Png3 (predicted) [Source:PomBase Gene ID;Acc:SPAC16E8.12c]	0.249574
SPAC9G1.08c	SPAC9G1.08c	phospholipase (predicted) [Source:PomBase Gene ID;Acc:SPAC9G1.08c]	0.248375
SPBC1604.16c	SPBC1604.16c	RNA-binding protein, G-patch type (predicted) [Source:PomBase Gene ID;Acc:SPBC1604.16c]	0.2483
SPBC409.08	SPBC409.08	spermine family transporter (predicted) [Source:PomBase Gene ID;Acc:SPBC409.08]	0.247964
SPAC6G9.03c	mug183	histone chaperone Rtt106-like (predicted) [Source:PomBase Gene ID;Acc:SPAC6G9.03c]	0.247513
SPAC1039.04	SPAC1039.04	nicotinic acid plasma membrane transporter (predicted) [Source:PomBase Gene ID;Acc:SPAC1039.04]	0.247351
SPAC3H8.08c	SPAC3H8.08c	transcription factor (predicted) [Source:PomBase Gene ID;Acc:SPAC3H8.08c]	0.245278
SPBC4C3.08	mug136	acetylglucosaminyltransferase (predicted) [Source:PomBase Gene ID;Acc:SPBC4C3.08]	0.245065
SPBPB10D8.05c	SPBPB10D8.05c	membrane transporter (predicted) [Source:PomBase Gene ID;Acc:SPBPB10D8.05c]	0.241041
SPCC965.08c	alr1	alanine racemase Alr1 [Source:PomBase Gene ID;Acc:SPCC965.08c]	0.239698
SPBC56F2.05c	SPBC56F2.05c	transcription factor (predicted) [Source:PomBase Gene ID;Acc:SPBC56F2.05c]	0.239492
SPAC328.01c	SPAC328.01c	karyopherin (predicted) [Source:PomBase Gene ID;Acc:SPAC328.01c]	0.239159
SPAC23H4.16c	SPAC23H4.16c	sequence orphan [Source:PomBase Gene ID;Acc:SPAC23H4.16c]	0.239141
SPBC725.10	SPBC725.10	tspO homolog/ peripheral benzodiazepine receptor homolog, involved in the transport cytoplas/mitochondrial of haem (predicted) [Source:PomBase Gene ID;Acc:SPBC725.10]	0.239
SPAC11E3.04c	ubc13	ubiquitin conjugating enzyme Ubc13 [Source:PomBase Gene ID;Acc:SPAC11E3.04c]	0.237161
SPCC285.16c	msh6	MutS protein homolog [Source:PomBase Gene ID;Acc:SPCC285.16c]	0.23712
SPAC227.03c	SPAC227.03c	mitochondrial NAD+ transporter (predicted) [Source:PomBase Gene ID;Acc:SPAC227.03c]	0.236716
SPBC18E5.11c	edc3	enhancer of mRNA decapping Edc3 (predicted) [Source:PomBase Gene ID;Acc:SPBC18E5.11c]	0.236681
SPBC800.11	SPBC800.11	inosine-uridine preferring nucleoside hydrolase (predicted) [Source:PomBase Gene ID;Acc:SPBC800.11]	0.236558
SPAC26F1.05	mug106	sequence orphan [Source:PomBase Gene ID;Acc:SPAC26F1.05]	0.236045
SPAC24C9.07c	bgs2	1,3-beta-glucan synthase subunit Bgs2 [Source:PomBase Gene ID;Acc:SPAC24C9.07c]	0.235451
SPAC29B12.06c	rcd1	RNA-binding protein, CCR4-NOT complex subunit Rcd1 [Source:PomBase Gene ID;Acc:SPAC29B12.06c]	0.234868
SPAC30D11.06c	SPAC30D11.06c	DUF300 family protein [Source:PomBase Gene ID;Acc:SPAC30D11.06c]	0.234472
SPACUNK4.15	SPACUNK4.15	2',3'-cyclic-nucleotide 3'-phosphodiesterase (predicted) [Source:PomBase Gene ID;Acc:SPACUNK4.15]	0.232999
SPAC688.14	set13	ribosome L32 lysine methyltransferase Set13 [Source:PomBase Gene ID;Acc:SPAC688.14]	0.231223
SPCC4B3.02c	SPCC4B3.02c	Golgi transport protein Got1 (predicted) [Source:PomBase Gene ID;Acc:SPCC4B3.02c]	0.228395
SPBC1703.06	pof10	F-box protein Pof10 [Source:PomBase Gene ID;Acc:SPBC1703.06]	0.228275
SPCC61.03	SPCC61.03	carbohydrate kinase domain family protein [Source:PomBase Gene ID;Acc:SPCC61.03]	0.227795
SPBC887.04c	lub1	WD repeat protein Lub1 [Source:PomBase Gene ID;Acc:SPBC887.04c]	0.227575
SPBC36.11	SPBC36.11	sequence orphan [Source:PomBase Gene ID;Acc:SPBC36.11]	0.226398
SPBC56F2.06	mug147	sequence orphan [Source:PomBase Gene ID;Acc:SPBC56F2.06]	0.226151
SPAC16E8.01	shd1	cytoskeletal protein binding protein Sla1 family, Shd1 (predicted) [Source:PomBase Gene ID;Acc:SPAC16E8.01]	0.225456
SPCP31B10.02	SPCP31B10.02	mitochondrial conserved eukaryotic protein (predicted) [Source:PomBase Gene ID;Acc:SPCP31B10.02]	0.223292
SPAC977.11	SPAC977.11	CRCB domain protein [Source:PomBase Gene ID;Acc:SPAC977.11]	0.223081
SPCC794.10	SPCC794.10	UTP-glucose-1-phosphateuridylyltransferase-like [Source:PomBase Gene ID;Acc:SPCC794.10]	0.222917
SPAC5D6.09c	mug86	acetate transmembrane transporter (predicted) [Source:PomBase Gene ID;Acc:SPAC5D6.09c]	0.221994
SPBC337.07c	SPBC337.07c	carboxypeptidase (predicted) [Source:PomBase Gene ID;Acc:SPBC337.07c]	0.22169
SPCC777.07	omh3	alpha-1,2-mannosyltransferase Omh3 (predicted) [Source:PomBase Gene ID;Acc:SPCC777.07]	0.221412
SPBC31F10.17c	SPBC31F10.17c	sequence orphan [Source:PomBase Gene ID;Acc:SPBC31F10.17c]	0.221167
SPBC1683.07	mal1	maltase alpha-glucosidase Mal1 [Source:PomBase Gene ID;Acc:SPBC1683.07]	0.220601
SPAC1782.09c	clp1	Cdc14-related protein phosphatase Clp1/Flp1 [Source:PomBase Gene ID;Acc:SPAC1782.09c]	0.220468
SPAC9G1.05	SPAC9G1.05	actin cortical patch component Aip1 (predicted) [Source:PomBase Gene ID;Acc:SPAC9G1.05]	0.219593
SPAC458.04c	dli1	dynein intermediate light chain Dli1/Dil1 [Source:PomBase Gene ID;Acc:SPAC458.04c]	0.219234
SPBC19C2.10	SPBC19C2.10	BAR adaptor protein [Source:PomBase Gene ID;Acc:SPBC19C2.10]	0.218115
SPAC8C9.16c	mug63	TLDc domain protein 1 [Source:PomBase Gene ID;Acc:SPAC8C9.16c]	0.217745
SPAC19D5.02c	SPAC19D5.02c	peroxisomal membrane protein Pex22 (predicted) [Source:PomBase Gene ID;Acc:SPAC19D5.02c]	0.217183
SPAC1834.10c	SPAC1834.10c	sequence orphan [Source:PomBase Gene ID;Acc:SPAC1834.10c]	0.216557
SPAC56E4.06c	ggt2	gamma-glutamyltranspeptidase Ggt2 [Source:PomBase Gene ID;Acc:SPAC56E4.06c]	0.216538
SPCC330.07c	SPCC330.07c	membrane transporter (predicted) [Source:PomBase Gene ID;Acc:SPCC330.07c]	0.21641
SPAC17C9.10	stm1	G-protein coupled receptor Stm1 [Source:PomBase Gene ID;Acc:SPAC17C9.10]	0.216339
SPAC1D4.02c	SPAC1D4.02c	human GRASP protein family Golgi protein (predicted) [Source:PomBase Gene ID;Acc:SPAC1D4.02c]	0.215734
SPAC24C9.14	otu1	ubiquitin-specific cysteine protease, OTU family, Otu1 [Source:PomBase Gene ID;Acc:SPAC24C9.14]	0.215214
SPBC29A3.05	vps71	Swr1 complex subunit Vps71 [Source:PomBase Gene ID;Acc:SPBC29A3.05]	0.214994
SPAC17G8.11c	imt3	mannosyltransferase Imt3 [Source:PomBase Gene ID;Acc:SPAC17G8.11c]	0.214565
SPAC19G12.16c	adg2	conserved fungal protein Adg2 [Source:PomBase Gene ID;Acc:SPAC19G12.16c]	0.213979
SPBC1683.12	SPBC1683.12	nicotinic acid plasma membrane transporter (predicted) [Source:PomBase Gene ID;Acc:SPBC1683.12]	0.21373
SPAC22A12.17c	SPAC22A12.17c	short chain dehydrogenase (predicted) [Source:PomBase Gene ID;Acc:SPAC22A12.17c]	0.213083
SPBC1709.13c	set10	ribosomal lysine methyltransferase Set10 [Source:PomBase Gene ID;Acc:SPBC1709.13c]	0.21291
SPAC19D5.01	pyp2	tyrosine phosphatase Pyp2 [Source:PomBase Gene ID;Acc:SPAC19D5.01]	0.212342
SPCC1620.13	SPCC1620.13	phosphoglycerate mutase family (predicted) [Source:PomBase Gene ID;Acc:SPCC1620.13]	0.211875
SPAC31G5.10	eta2	Myb family protein Eta2 [Source:PomBase Gene ID;Acc:SPAC31G5.10]	0.211784
SPCC1739.04c	SPCC1739.04c	sequence orphan [Source:PomBase Gene ID;Acc:SPCC1739.04c]	0.211377
SPAC11D3.17	SPAC11D3.17	zf-C2H2 type zinc finger protein [Source:PomBase Gene ID;Acc:SPAC11D3.17]	0.211249
SPBC660.06	SPBC660.06	conserved fungal protein [Source:PomBase Gene ID;Acc:SPBC660.06]	0.211202
SPAC977.15	SPAC977.15	dienelactone hydrolase family [Source:PomBase Gene ID;Acc:SPAC977.15]	0.20899
SPCC790.03	SPCC790.03	rhomboid family protease [Source:PomBase Gene ID;Acc:SPCC790.03]	0.208037
SPAC12B10.01c	SPAC12B10.01c	ubiquitin-protein ligase E3 (predicted) [Source:PomBase Gene ID;Acc:SPAC12B10.01c]	0.207893
SPBC23E6.10c	SPBC23E6.10c	methylthioribose-1-phosphate isomerase (predicted) [Source:PomBase Gene ID;Acc:SPBC23E6.10c]	0.20787
SPBC16G5.03	SPBC16G5.03	ubiquitin-protein ligase E3 (predicted) [Source:PomBase Gene ID;Acc:SPBC16G5.03]	0.20766
SPAC1250.05	rpl3002	60S ribosomal protein L30 (predicted) [Source:PomBase Gene ID;Acc:SPAC1250.05]	0.207608
SPAC869.02c	SPAC869.02c	nitric oxide dioxygenase (predicted) [Source:PomBase Gene ID;Acc:SPAC869.02c]	0.206897
SPAC11D3.04c	SPAC11D3.04c	SnoaL [Source:PomBase Gene ID;Acc:SPAC11D3.04c]	0.206525
SPAC5H10.11	gmh1	alpha-1,2-galactosyltransferase Gmh1 (predicted) [Source:PomBase Gene ID;Acc:SPAC5H10.11]	0.206451
SPAC4F10.19c	SPAC4F10.19c	zf-HIT protein Hit1 (predicted) [Source:PomBase Gene ID;Acc:SPAC4F10.19c]	0.206206
SPBC2G2.15c	mrm2	mitochondrial 2' O-ribose methyltransferase Mrm2 (predicted) [Source:PomBase Gene ID;Acc:SPBC2G2.15c]	0.206127
SPBC16D10.02	trm11	tRNA (guanine-N2-)-methyltransferase catalytic subunit Trm11 (predicted) [Source:PomBase Gene ID;Acc:SPBC16D10.02]	0.205212
SPBP8B7.30c	thi5	transcription factor Thi5 [Source:PomBase Gene ID;Acc:SPBP8B7.30c]	0.204478
SPBC23G7.10c	SPBC23G7.10c	NADH-dependent flavin oxidoreductase (predicted) [Source:PomBase Gene ID;Acc:SPBC23G7.10c]	0.203832
SPBPB2B2.12c	gal10	UDP-glucose 4-epimerase/aldose 1-epimerase Gal10 [Source:PomBase Gene ID;Acc:SPBPB2B2.12c]	0.203619
SPBC1271.09	SPBC1271.09	glycerophosphodiester transporter (predicted) [Source:PomBase Gene ID;Acc:SPBC1271.09]	0.203435
SPAC926.02	SPAC926.02	conserved fungal protein [Source:PomBase Gene ID;Acc:SPAC926.02]	0.203172
SPAC1F8.01	ght3	hexose transporter Ght3 [Source:PomBase Gene ID;Acc:SPAC1F8.01]	0.203172
SPAC5H10.10	SPAC5H10.10	NADPH dehydrogenase (predicted) [Source:PomBase Gene ID;Acc:SPAC5H10.10]	0.2028
SPAC12B10.15c	SPAC12B10.15c	ribonuclease H2 complex subunit (predicted) [Source:PomBase Gene ID;Acc:SPAC12B10.15c]	0.202511
SPBC19G7.18c	SPBC19G7.18c	sequence orphan [Source:PomBase Gene ID;Acc:SPBC19G7.18c]	0.201867
SPAC4F10.08	mug126	sequence orphan [Source:PomBase Gene ID;Acc:SPAC4F10.08]	0.201543
SPCC663.09c	SPCC663.09c	short chain dehydrogenase (predicted) [Source:PomBase Gene ID;Acc:SPCC663.09c]	0.201358
SPBC1539.02	SPBC1539.02	conserved eukaryotic nuclear protein implicated in meiotic chromosome segregation [Source:PomBase Gene ID;Acc:SPBC1539.02]	0.201008
SPBC17D1.07c	SPBC17D1.07c	GTPase regulator (predicted) [Source:PomBase Gene ID;Acc:SPBC17D1.07c]	0.200939
SPAC20H4.05c	SPAC20H4.05c	5'-methylthioribulose-1-phosphate dehydratase, adducin (predicted) [Source:PomBase Gene ID;Acc:SPAC20H4.05c]	0.200871
SPCC1183.11	SPCC1183.11	MS ion channel protein 1 (predicted) [Source:PomBase Gene ID;Acc:SPCC1183.11]	0.200772
SPAC922.05c	SPAC922.05c	membrane transporter (predicted) [Source:PomBase Gene ID;Acc:SPAC922.05c]	0.200395
SPBCPT2R1.01c	SPBCPT2R1.01c	S. pombe specific DUF999 protein family 9 [Source:PomBase Gene ID;Acc:SPBCPT2R1.01c]	0.200331
SPCC285.04	SPCC285.04	transthyretin (predicted) [Source:PomBase Gene ID;Acc:SPCC285.04]	0.200132
SPAC9E9.10c	cbh1	CENP-B homolog Cbh1 [Source:PomBase Gene ID;Acc:SPAC9E9.10c]	0.199509
SPAC824.08	gda1	guanosine-diphosphatase Gda1 [Source:PomBase Gene ID;Acc:SPAC824.08]	0.198534
SPAC1071.11	SPAC1071.11	NADH-dependent flavin oxidoreductase (predicted) [Source:PomBase Gene ID;Acc:SPAC1071.11]	0.198009
SPBC13A2.04c	SPBC13A2.04c	PTR family peptide transporter (predicted) [Source:PomBase Gene ID;Acc:SPBC13A2.04c]	0.197975
SPCC1840.09	SPCC1840.09	NAD dependent epimerase/dehydratase family protein [Source:PomBase Gene ID;Acc:SPCC1840.09]	0.197658
SPAC4C5.02c	ryh1	GTPase Ryh1 [Source:PomBase Gene ID;Acc:SPAC4C5.02c]	0.197598
SPAC186.06	SPAC186.06	ER unfolded protein response protein (predicted) [Source:PomBase Gene ID;Acc:SPAC186.06]	0.196979
SPAC19B12.07c	SPAC19B12.07c	human ZNF277 ortholog [Source:PomBase Gene ID;Acc:SPAC19B12.07c]	0.196887
SPCC417.06c	mug27	meiosis specific protein kinase Mug27/Slk1 [Source:PomBase Gene ID;Acc:SPCC417.06c]	0.195431
SPAC1705.02	SPAC1705.02	human 4F5S homolog [Source:PomBase Gene ID;Acc:SPAC1705.02]	0.195249
SPBC1711.08	SPBC1711.08	chaperone activator Aha1 (predicted) [Source:PomBase Gene ID;Acc:SPBC1711.08]	0.193918
SPBC16A3.02c	SPBC16A3.02c	mitochondrial conserved protein (predicted) [Source:PomBase Gene ID;Acc:SPBC16A3.02c]	0.193307
SPAC5H10.02c	SPAC5H10.02c	ThiJ domain protein [Source:PomBase Gene ID;Acc:SPAC5H10.02c]	0.192468
SPAC6G10.12c	ace2	transcription factor Ace2 [Source:PomBase Gene ID;Acc:SPAC6G10.12c]	0.191656
SPAC14C4.15c	SPAC14C4.15c	dipeptidyl peptidase (predicted) [Source:PomBase Gene ID;Acc:SPAC14C4.15c]	0.191406
SPBC1348.02	SPBC1348.02	S. pombe specific 5Tm protein family [Source:PomBase Gene ID;Acc:SPBC1348.02]	0.190701
SPCC417.09c	SPCC417.09c	transcription factor (predicted) [Source:PomBase Gene ID;Acc:SPCC417.09c]	0.190652
SPBC16G5.16	SPBC16G5.16	transcription factor, zf-fungal binuclear cluster type (predicted) [Source:PomBase Gene ID;Acc:SPBC16G5.16]	0.190162
SPCC1620.03	mug163	sequence orphan [Source:PomBase Gene ID;Acc:SPCC1620.03]	0.190019
SPCP25A2.02c	rhp26	SNF2 family helicase Rhp26 [Source:PomBase Gene ID;Acc:SPCP25A2.02c]	0.18987
SPBC26H8.05c	SPBC26H8.05c	serine/threonine protein phosphatase (predicted) [Source:PomBase Gene ID;Acc:SPBC26H8.05c]	0.189374
SPBC19C2.06c	mug124	sequence orphan [Source:PomBase Gene ID;Acc:SPBC19C2.06c]	0.189211
SPCC1183.06	ung1	uracil DNA N-glycosylase Ung1 [Source:PomBase Gene ID;Acc:SPCC1183.06]	0.188976
SPBPB2B2.11	SPBPB2B2.11	nucleotide-sugar 4,6-dehydratase (predicted) [Source:PomBase Gene ID;Acc:SPBPB2B2.11]	0.18881
SPBC2D10.12	rhp23	Rad23 homolog Rhp23 [Source:PomBase Gene ID;Acc:SPBC2D10.12]	0.188806
SPAC15E1.03	rpl42	60S ribosomal protein L36/L42 [Source:PomBase Gene ID;Acc:SPAC15E1.03]	0.18847
SPAC14C4.11	SPAC14C4.11	polyphosphate synthetase (predicted) [Source:PomBase Gene ID;Acc:SPAC14C4.11]	0.188453
SPCC1442.16c	zta1	NADPH quinone oxidoreductase/ARE-binding protein (predicted) [Source:PomBase Gene ID;Acc:SPCC1442.16c]	0.188109
SPAC22F8.05	SPAC22F8.05	alpha,alpha-trehalose-phosphate synthase (predicted) [Source:PomBase Gene ID;Acc:SPAC22F8.05]	0.187689
SPBC1709.19c	SPBC1709.19c	NifU-like protein (predicted) [Source:PomBase Gene ID;Acc:SPBC1709.19c]	0.187136
SPAC1851.02	slc1	1-acylglycerol-3-phosphate O-acyltransferase Slc1 (predicted) [Source:PomBase Gene ID;Acc:SPAC1851.02]	0.187052
SPAC3A12.08	SPAC3A12.08	conserved fungal protein [Source:PomBase Gene ID;Acc:SPAC3A12.08]	0.185725
SPCC306.02c	SPCC306.02c	Rab GTPase binding involved in ER to Golgi vesicle transport (predicted) [Source:PomBase Gene ID;Acc:SPCC306.02c]	0.185722
SPCC1281.04	SPCC1281.04	pyridoxal reductase (predicted) [Source:PomBase Gene ID;Acc:SPCC1281.04]	0.185578
SPAC4H3.05	srs2	ATP-dependent DNA helicase, UvrD subfamily [Source:PomBase Gene ID;Acc:SPAC4H3.05]	0.1848
SPBC2G5.01	SPBC2G5.01	DUF1682 family protein [Source:PomBase Gene ID;Acc:SPBC2G5.01]	0.184773
SPAC3H8.09c	nab3	poly(A) binding protein Nab3 (predicted) [Source:PomBase Gene ID;Acc:SPAC3H8.09c]	0.184682
SPBC660.08	SPBC660.08	sequence orphan [Source:PomBase Gene ID;Acc:SPBC660.08]	0.184331
SPAC1399.02	SPAC1399.02	membrane transporter (predicted) [Source:PomBase Gene ID;Acc:SPAC1399.02]	0.183999
SPBC543.02c	SPBC543.02c	DNAJ/TPR domain protein DNAJC7 family [Source:PomBase Gene ID;Acc:SPBC543.02c]	0.183575
SPBC530.11c	SPBC530.11c	transcription factor (predicted) [Source:PomBase Gene ID;Acc:SPBC530.11c]	0.182916
SPAC18B11.02c	SPAC18B11.02c	tRNA pseudouridylate synthase (predicted) [Source:PomBase Gene ID;Acc:SPAC18B11.02c]	0.182784
SPBC1348.14c	ght7	hexose transporter Ght7 (predicted) [Source:PomBase Gene ID;Acc:SPBC1348.14c]	0.182639
SPAC10F6.06	vip1	RNA-binding protein Vip1 [Source:PomBase Gene ID;Acc:SPAC10F6.06]	0.182606
SPCC1020.07	SPCC1020.07	haloacid dehalogenase-like hydrolase [Source:PomBase Gene ID;Acc:SPCC1020.07]	0.182536
SPBC32H8.08c	omh5	alpha-1,2-mannosyltransferase Omh5 (predicted) [Source:PomBase Gene ID;Acc:SPBC32H8.08c]	0.182525
SPBPB10D8.06c	SPBPB10D8.06c	membrane transporter (predicted) [Source:PomBase Gene ID;Acc:SPBPB10D8.06c]	0.182298
SPCC320.14	SPCC320.14	threo-3-hydroxyaspartate ammonia-lyase (predicted) [Source:PomBase Gene ID;Acc:SPCC320.14]	0.182262
SPAC14C4.07	SPAC14C4.07	membrane transporter (predicted) [Source:PomBase Gene ID;Acc:SPAC14C4.07]	0.18226
SPBC8D2.11	SPBC8D2.11	sequence orphan [Source:PomBase Gene ID;Acc:SPBC8D2.11]	0.182132
SPAC186.08c	SPAC186.08c	L-lactate dehydrogenase (predicted) [Source:PomBase Gene ID;Acc:SPAC186.08c]	0.181888
SPCC962.05	ast1	asteroid homolog, XP-G family protein [Source:PomBase Gene ID;Acc:SPCC962.05]	0.181678
SPBC19C7.08c	SPBC19C7.08c	AdoMet-dependent tRNA methyltransferase (predicted) [Source:PomBase Gene ID;Acc:SPBC19C7.08c]	0.181183
SPCC794.12c	mae2	malic enzyme, malate dehydrogenase (oxaloacetate decarboxylating), Mae2 [Source:PomBase Gene ID;Acc:SPCC794.12c]	0.181045
SPAC9E9.08	rad26	ATRIP, ATR checkpoint kinase regulatory subunit Rad26 [Source:PomBase Gene ID;Acc:SPAC9E9.08]	0.180571
SPBC582.10c	SPBC582.10c	ATP-dependent DNA helicase Rhp16b (predicted) [Source:PomBase Gene ID;Acc:SPBC582.10c]	0.18053
SPCC126.03	pus1	tRNA pseudouridine synthase Lsp1 [Source:PomBase Gene ID;Acc:SPCC126.03]	0.179741
SPAC14C4.05c	man1	LEM domain protein Man1, Sad1 interacting factor (predicted) [Source:PomBase Gene ID;Acc:SPAC14C4.05c]	0.179469
SPCC895.09c	ucp12	ATP-dependent RNA helicase Ucp12 (predicted) [Source:PomBase Gene ID;Acc:SPCC895.09c]	0.179405
SPCC285.17	spp27	RNA polymerase I upstream activation factor complex subunit Spp27 [Source:PomBase Gene ID;Acc:SPCC285.17]	0.177655
SPAC14C4.08	mug5	meiotically upregulated gene Mug5 [Source:PomBase Gene ID;Acc:SPAC14C4.08]	0.1776
SPBC1198.09	ubc16	ubiquitin conjugating enzyme Ubc16 (predicted) [Source:PomBase Gene ID;Acc:SPBC1198.09]	0.177092
SPBC18E5.13	SPBC18E5.13	mitochondrial translation initiation factor (predicted) [Source:PomBase Gene ID;Acc:SPBC18E5.13]	0.176956
SPAC19B12.13	cox1102	fusion cytochrome c oxidase assembly protein Cox1102, mitochondrial ribosomal protein Rsm2202 (predicted) [Source:PomBase Gene ID;Acc:SPAC19B12.13]	0.176623
SPBC1348.10c	SPBC1348.10c	phospholipase (predicted) [Source:PomBase Gene ID;Acc:SPBC1348.10c]	0.176423
SPAC1250.04c	atl1	alkyltransferase-like protein Atl1 [Source:PomBase Gene ID;Acc:SPAC1250.04c]	0.176418
SPAC1782.02c	SPAC1782.02c	conserved fungal protein [Source:PomBase Gene ID;Acc:SPAC1782.02c]	0.175859
SPBC21C3.19	SPBC21C3.19	SBDS family protein Rtc3 (predicted) [Source:PomBase Gene ID;Acc:SPBC21C3.19]	0.175162
SPAC140.04	SPAC140.04	conserved eukaryotic protein [Source:PomBase Gene ID;Acc:SPAC140.04]	0.174869
SPAC3H1.03	mug151	mouse transcriptional regulator, HCNGP-like (predicted) [Source:PomBase Gene ID;Acc:SPAC3H1.03]	0.174786
SPCC613.02	SPCC613.02	membrane transporter (predicted) [Source:PomBase Gene ID;Acc:SPCC613.02]	0.174772
SPAC4A8.06c	SPAC4A8.06c	esterase/lipase (predicted) [Source:PomBase Gene ID;Acc:SPAC4A8.06c]	0.174572
SPAC2G11.05c	SPAC2G11.05c	BRO1 domain protein (predicted) [Source:PomBase Gene ID;Acc:SPAC2G11.05c]	0.174568
SPBC1685.05	SPBC1685.05	serine protease (predicted) [Source:PomBase Gene ID;Acc:SPBC1685.05]	0.174022
SPCC74.06	mak3	histidine kinase Mak3 [Source:PomBase Gene ID;Acc:SPCC74.06]	0.173802
SPAC688.03c	SPAC688.03c	human AMMECR1 homolog [Source:PomBase Gene ID;Acc:SPAC688.03c]	0.173535
SPBC11C11.10	SPBC11C11.10	tRNA pseudouridine synthase (predicted) [Source:PomBase Gene ID;Acc:SPBC11C11.10]	0.173266
SPAC1952.16	rga9	RhoGAP, GTPase activator towards Rho/Rac/Cdc42-like small GTPases (predicted) [Source:PomBase Gene ID;Acc:SPAC1952.16]	0.173168
SPAC3C7.02c	pil2	meiotic eisosome protein Pil2 [Source:PomBase Gene ID;Acc:SPAC3C7.02c]	0.173108
SPCC548.07c	ght1	hexose transporter Ght1 [Source:PomBase Gene ID;Acc:SPCC548.07c]	0.173068
SPAC29A4.11	rga3	Rho-type GTPase activating protein Rga3 [Source:PomBase Gene ID;Acc:SPAC29A4.11]	0.172433
SPAC22E12.11c	set3	histone lysine methyltransferase Set3 [Source:PomBase Gene ID;Acc:SPAC22E12.11c]	0.172388
SPAC17H9.03c	rdl1	RAD51D-like protein 1 [Source:PomBase Gene ID;Acc:SPAC17H9.03c]	0.17226
SPCC757.12	SPCC757.12	alpha-amylase homolog (predicted) [Source:PomBase Gene ID;Acc:SPCC757.12]	0.172167
SPCC4G3.08	psk1	serine/threonine protein kinase Psk1 [Source:PomBase Gene ID;Acc:SPCC4G3.08]	0.172152
SPAC222.07c	hri2	eIF2 alpha kinase Hri2 [Source:PomBase Gene ID;Acc:SPAC222.07c]	0.171727
SPAC20G4.01	caf16	CCR4-Not complex subunit Caf16 (predicted) [Source:PomBase Gene ID;Acc:SPAC20G4.01]	0.170819
SPCC1672.12c	get4	ER membrane insertion protein Get4 (predicted) [Source:PomBase Gene ID;Acc:SPCC1672.12c]	0.1707
SPAC23H4.08	iwr1	RNA polymerase II nuclear import protein Iwr1 (predicted) [Source:PomBase Gene ID;Acc:SPAC23H4.08]	0.170414
SPBC83.05	SPBC83.05	mitochondrial RNA-binding protein (predicted) [Source:PomBase Gene ID;Acc:SPBC83.05]	0.169924
SPAC144.01	SPAC144.01	sequence orphan [Source:PomBase Gene ID;Acc:SPAC144.01]	0.169684
SPAC17A5.09c	SPAC17A5.09c	protein phosphatase regulatory subunit Glc9 (predicted) [Source:PomBase Gene ID;Acc:SPAC17A5.09c]	0.169332
SPAC30D11.09	cwf19	complexed with Cdc5 protein Cwf19 [Source:PomBase Gene ID;Acc:SPAC30D11.09]	0.168305
SPBC29A10.11c	vps902	guanyl-nucleotide exchange factor Vps902 (predicted) [Source:PomBase Gene ID;Acc:SPBC29A10.11c]	0.167828
SPCC1450.08c	wtf16	wtf element Wtf16 [Source:PomBase Gene ID;Acc:SPCC1450.08c]	0.167706
SPBC887.08	SPBC887.08	sequence orphan [Source:PomBase Gene ID;Acc:SPBC887.08]	0.167079
SPAC19A8.14	SPAC19A8.14	aminoacyl-tRNA hydrolase (predicted) [Source:PomBase Gene ID;Acc:SPAC19A8.14]	0.166743
SPCC757.04	SPCC757.04	transcription factor (predicted) [Source:PomBase Gene ID;Acc:SPCC757.04]	0.166541
SPBC1773.08c	omh4	alpha-1,2-mannosyltransferase Omh4 (predicted) [Source:PomBase Gene ID;Acc:SPBC1773.08c]	0.166236
SPBC18E5.07	SPBC18E5.07	DUF3210 family protein [Source:PomBase Gene ID;Acc:SPBC18E5.07]	0.165887
SPCC569.05c	SPCC569.05c	spermidine family transporter (predicted) [Source:PomBase Gene ID;Acc:SPCC569.05c]	0.165874
SPAC144.05	SPAC144.05	ATP-dependent DNA helicase (predicted) [Source:PomBase Gene ID;Acc:SPAC144.05]	0.16576
SPBPB10D8.04c	SPBPB10D8.04c	membrane transporter (predicted) [Source:PomBase Gene ID;Acc:SPBPB10D8.04c]	0.165069
SPAC8E11.06	SPAC8E11.06	sequence orphan [Source:PomBase Gene ID;Acc:SPAC8E11.06]	0.164684
SPAC3G6.13c	rpl4101	60S ribosomal protein L41 [Source:PomBase Gene ID;Acc:SPAC3G6.13c]	0.16455
SPAC977.14c	SPAC977.14c	aldo/keto reductase, unknown biological role [Source:PomBase Gene ID;Acc:SPAC977.14c]	0.164468
SPBC19C2.14	smd3	Sm snRNP core protein Smd3 [Source:PomBase Gene ID;Acc:SPBC19C2.14]	0.164404
SPAC29E6.09	SPAC29E6.09	sequence orphan [Source:PomBase Gene ID;Acc:SPAC29E6.09]	0.163924
SPBC19G7.06	mbx1	MADS-box transcription factor Mbx1 [Source:PomBase Gene ID;Acc:SPBC19G7.06]	0.163444
SPBP4H10.18c	SPBP4H10.18c	sequence orphan [Source:PomBase Gene ID;Acc:SPBP4H10.18c]	0.162698
SPBP35G2.13c	swc2	Swr1 complex complex subunit Swc2 [Source:PomBase Gene ID;Acc:SPBP35G2.13c]	0.162671
SPBC2A9.03	SPBC2A9.03	WD40/YVTN repeat-like [Source:PomBase Gene ID;Acc:SPBC2A9.03]	0.162623
SPAC24H6.03	cul3	cullin 3 [Source:PomBase Gene ID;Acc:SPAC24H6.03]	0.162591
SPBC1773.06c	SPBC1773.06c	alcohol dehydrogenase (predicted) [Source:PomBase Gene ID;Acc:SPBC1773.06c]	0.16256
SPBC1711.15c	SPBC1711.15c	sequence orphan [Source:PomBase Gene ID;Acc:SPBC1711.15c]	0.161744
SPAC11E3.14	SPAC11E3.14	conserved eukaryotic protein [Source:PomBase Gene ID;Acc:SPAC11E3.14]	0.160211
SPCC18.01c	adg3	beta-glucosidase Adg3 (predicted) [Source:PomBase Gene ID;Acc:SPCC18.01c]	0.160047
SPBC1604.01	mug158	ergothioneine biosynthesis protein (predicted) [Source:PomBase Gene ID;Acc:SPBC1604.01]	0.159971
SPCC965.07c	gst2	glutathione S-transferase Gst2 [Source:PomBase Gene ID;Acc:SPCC965.07c]	0.159964
SPBC685.03	SPBC685.03	sequence orphan [Source:PomBase Gene ID;Acc:SPBC685.03]	0.159828
SPAC9E9.12c	ybt1	ABC transporter Ybt1 [Source:PomBase Gene ID;Acc:SPAC9E9.12c]	0.159773
SPBC337.04	ppk27	serine/threonine protein kinase Ppk27 (predicted) [Source:PomBase Gene ID;Acc:SPBC337.04]	0.159584
SPCC24B10.14c	xlf1	xrcc4 like factor, cernunnon [Source:PomBase Gene ID;Acc:SPCC24B10.14c]	0.1595
SPAC18B11.09c	SPAC18B11.09c	serine O-acetyltransferase activity (predicted) [Source:PomBase Gene ID;Acc:SPAC18B11.09c]	0.159248
SPBPB10D8.01	SPBPB10D8.01	cysteine transporter (predicted) [Source:PomBase Gene ID;Acc:SPBPB10D8.01]	0.158822
SPAC17H9.11	gmf1	cofilin/tropomyosin family Glia Maturation Factor homolog Gmf1 [Source:PomBase Gene ID;Acc:SPAC17H9.11]	0.158715
SPCC737.05	SPCC737.05	peroxin Pex28/29 (predicted) [Source:PomBase Gene ID;Acc:SPCC737.05]	0.158594
SPAC4F8.08	mug114	sequence orphan [Source:PomBase Gene ID;Acc:SPAC4F8.08]	0.158553
SPBC2D10.17	clr1	cryptic loci regulator Clr1 [Source:PomBase Gene ID;Acc:SPBC2D10.17]	0.158439
SPBC21D10.11c	nfs1	mitochondrial cysteine desulfurase Nfs1 (predicted) [Source:PomBase Gene ID;Acc:SPBC21D10.11c]	0.158367
SPBC12C2.01c	SPBC12C2.01c	sequence orphan [Source:PomBase Gene ID;Acc:SPBC12C2.01c]	0.158177
SPAC11E3.10	SPAC11E3.10	VanZ-like family protein [Source:PomBase Gene ID;Acc:SPAC11E3.10]	0.158058
SPAC6G9.15c	SPAC6G9.15c	sequence orphan [Source:PomBase Gene ID;Acc:SPAC6G9.15c]	0.157447
SPBC1773.09c	mug184	meiotically upregulated gene Mug184 [Source:PomBase Gene ID;Acc:SPBC1773.09c]	0.157267
SPAC589.10c	SPAC589.10c	ribomal-ubiquitin fusion protein Ubi5 (predicted) [Source:PomBase Gene ID;Acc:SPAC589.10c]	0.156818
SPBC1683.11c	SPBC1683.11c	isocitrate lyase (predicted) [Source:PomBase Gene ID;Acc:SPBC1683.11c]	0.156684
SPBC32H8.11	mei4	meiotic forkhead transcription factor Mei4 [Source:PomBase Gene ID;Acc:SPBC32H8.11]	0.156673
SPAC922.04	SPAC922.04	sequence orphan [Source:PomBase Gene ID;Acc:SPAC922.04]	0.156346
SPAC15A10.05c	mug182	YjeF family pyridoxamine-phosphate oxidase (predicted) [Source:PomBase Gene ID;Acc:SPAC15A10.05c]	0.156157
SPAC1039.09	isp5	amino acid permease Isp5 [Source:PomBase Gene ID;Acc:SPAC1039.09]	0.155791
SPBC8D2.12c	SPBC8D2.12c	mitochondrial translational activator of cytochrome C oxidase I (predicted) [Source:PomBase Gene ID;Acc:SPBC8D2.12c]	0.155599
SPAC5H10.13c	gmh2	alpha-1,2-galactosyltransferase Gmh2 (predicted) [Source:PomBase Gene ID;Acc:SPAC5H10.13c]	0.154657
SPAC23D3.11	ayr1	1-acyldihydroxyacetone phosphate reductase (predicted) [Source:PomBase Gene ID;Acc:SPAC23D3.11]	0.15457
SPCC16C4.01	sif2	Sad1 interacting factor 2 (predicted) [Source:PomBase Gene ID;Acc:SPCC16C4.01]	0.153824
SPAC17A5.01	pex6	peroxin-6 (predicted) [Source:PomBase Gene ID;Acc:SPAC17A5.01]	0.153641
SPBC409.17c	SPBC409.17c	DUF1769 family protein [Source:PomBase Gene ID;Acc:SPBC409.17c]	0.153563
SPBC365.01	SPBC365.01	sec14 cytosolic factor family (predicted) [Source:PomBase Gene ID;Acc:SPBC365.01]	0.153267
SPCC320.06	SPCC320.06	conserved fungal protein [Source:PomBase Gene ID;Acc:SPCC320.06]	0.15319
SPAC8C9.14	prr1	transcription factor Prr1 [Source:PomBase Gene ID;Acc:SPAC8C9.14]	0.153113
SPAC29B12.12	SPAC29B12.12	helper of TIM (predicted) [Source:PomBase Gene ID;Acc:SPAC29B12.12]	0.15255
SPBC19C7.09c	uve1	endonuclease Uve1 [Source:PomBase Gene ID;Acc:SPBC19C7.09c]	0.152327
SPCC1450.05c	rox3	mediator complex subunit Med19/Rox3 [Source:PomBase Gene ID;Acc:SPCC1450.05c]	0.152009
SPAC12B10.05	icp55	mitochondrial intermediate cleavage peptidase Icp55 (predicted) [Source:PomBase Gene ID;Acc:SPAC12B10.05]	0.151602
SPBC1778.03c	SPBC1778.03c	NADH pyrophosphatase (predicted) [Source:PomBase Gene ID;Acc:SPBC1778.03c]	0.151528
SPAC513.02	SPAC513.02	phosphoglycerate mutase family [Source:PomBase Gene ID;Acc:SPAC513.02]	0.151246
SPAPB21F2.03	SPAPB21F2.03	ribosome biogenesis protein (predicted) [Source:PomBase Gene ID;Acc:SPAPB21F2.03]	0.151182
SPAC6B12.09	trm10	tRNA m(1)G methyltransferase Trm10 (predicted) [Source:PomBase Gene ID;Acc:SPAC6B12.09]	0.150622
SPBC18E5.10	SPBC18E5.10	iron sulfur cluster assembly protein (predicted) [Source:PomBase Gene ID;Acc:SPBC18E5.10]	0.150317
SPBC106.11c	plg7	phospholipase A2, PAF family homolog [Source:PomBase Gene ID;Acc:SPBC106.11c]	0.15022
SPBPB10D8.02c	SPBPB10D8.02c	arylsulfatase (predicted) [Source:PomBase Gene ID;Acc:SPBPB10D8.02c]	0.150151
SPAPB1A10.08	SPAPB1A10.08	sequence orphan [Source:PomBase Gene ID;Acc:SPAPB1A10.08]	0.150139
SPAC20G4.02c	fus1	formin Fus1 [Source:PomBase Gene ID;Acc:SPAC20G4.02c]	0.149802
SPCC622.01c	SPCC622.01c	dubious [Source:PomBase Gene ID;Acc:SPCC622.01c]	0.149638
SPCC550.01c	SPCC550.01c	mitochondrial respiratory chain complex assembly protein (predicted) [Source:PomBase Gene ID;Acc:SPCC550.01c]	0.149525
SPAC29A4.05	cam2	myosin I light chain Cam2 [Source:PomBase Gene ID;Acc:SPAC29A4.05]	0.149464
SPBC19F8.02	SPBC19F8.02	nuclear distribution protein NUDC homolog [Source:PomBase Gene ID;Acc:SPBC19F8.02]	0.149228
SPBC1198.14c	fbp1	fructose-1,6-bisphosphatase Fbp1 [Source:PomBase Gene ID;Acc:SPBC1198.14c]	0.149137
SPAC9.11	SPAC9.11	sequence orphan [Source:PomBase Gene ID;Acc:SPAC9.11]	0.149128
SPAC29B12.14c	SPAC29B12.14c	purine transporter (predicted) [Source:PomBase Gene ID;Acc:SPAC29B12.14c]	0.148606
SPBC409.16c	SPBC409.16c	recombination protein Saw1 (predicted) [Source:PomBase Gene ID;Acc:SPBC409.16c]	0.148547
SPCPB1C11.02	SPCPB1C11.02	amino acid permease (predicted) [Source:PomBase Gene ID;Acc:SPCPB1C11.02]	0.148514
SPCP1E11.07c	cwf18	complexed with Cdc5 protein Cwf18 [Source:PomBase Gene ID;Acc:SPCP1E11.07c]	0.148424
SPCC126.08c	SPCC126.08c	lectin family glycoprotein receptor (predicted) [Source:PomBase Gene ID;Acc:SPCC126.08c]	0.148199
SPBC17A3.02	SPBC17A3.02	conserved fungal protein [Source:PomBase Gene ID;Acc:SPBC17A3.02]	0.148143
SPAC1296.01c	SPAC1296.01c	phosphoacetylglucosamine mutase (predicted) [Source:PomBase Gene ID;Acc:SPAC1296.01c]	0.148013
SPBC16A3.08c	SPBC16A3.08c	Stm1 homolog (predicted) [Source:PomBase Gene ID;Acc:SPBC16A3.08c]	0.147956
SPBC20F10.03	SPBC20F10.03	conserved eukaryotic protein [Source:PomBase Gene ID;Acc:SPBC20F10.03]	0.147613
SPBPB2B2.10c	gal7	galactose-1-phosphate uridylyltransferase Gal7 [Source:PomBase Gene ID;Acc:SPBPB2B2.10c]	0.147393
SPAC343.18	rfp2	SUMO-targeted ubiquitin-protein ligase subunit Rfp2 [Source:PomBase Gene ID;Acc:SPAC343.18]	0.147079
SPBC9B6.03	SPBC9B6.03	zf-FYVE type zinc finger protein [Source:PomBase Gene ID;Acc:SPBC9B6.03]	0.14693
SPAC1F7.11c	SPAC1F7.11c	transcription factor, zf-fungal binuclear cluster type (predicted) [Source:PomBase Gene ID;Acc:SPAC1F7.11c]	0.146583
SPCC1020.05	SPCC1020.05	phosphoprotein phosphatase (predicted) [Source:PomBase Gene ID;Acc:SPCC1020.05]	0.146474
SPAC17G8.09	shg1	Set1C complex subunit Shg1 [Source:PomBase Gene ID;Acc:SPAC17G8.09]	0.146106
SPBC1683.04	SPBC1683.04	glycosyl hydrolase family 3 (predicted) [Source:PomBase Gene ID;Acc:SPBC1683.04]	0.145518
SPBC359.01	SPBC359.01	amino acid permease (predicted) [Source:PomBase Gene ID;Acc:SPBC359.01]	0.145501
SPBC18H10.16	can1	arginine transporter Can1 [Source:PomBase Gene ID;Acc:SPBC18H10.16]	0.145074
SPAC1002.07c	ats1	N-acetyltransferase Ats1 (predicted) [Source:PomBase Gene ID;Acc:SPAC1002.07c]	0.144832
SPAP14E8.04	oma1	metallopeptidase Oma1 (predicted) [Source:PomBase Gene ID;Acc:SPAP14E8.04]	0.144721
SPCC613.11c	meu23	cell surface glycoprotein (predicted), DUF1773 family protein 2 [Source:PomBase Gene ID;Acc:SPCC613.11c]	0.144677
SPAC19G12.02c	pms1	MutL family mismatch-repair protein Pms1 [Source:PomBase Gene ID;Acc:SPAC19G12.02c]	0.144534
SPCC1442.11c	SPCC1442.11c	sequence orphan [Source:PomBase Gene ID;Acc:SPCC1442.11c]	0.144348
SPAC2G11.13	atg22	vacuolar amino acid efflux transporter Atg22 [Source:PomBase Gene ID;Acc:SPAC2G11.13]	0.144129
SPAC186.09	SPAC186.09	pyruvate decarboxylase (predicted) [Source:PomBase Gene ID;Acc:SPAC186.09]	0.14411
SPAC186.03	SPAC186.03	L-asparaginase (predicted) [Source:PomBase Gene ID;Acc:SPAC186.03]	0.144092
SPBC8D2.16c	SPBC8D2.16c	DUF171 family protein [Source:PomBase Gene ID;Acc:SPBC8D2.16c]	0.143744
SPCC13B11.04c	SPCC13B11.04c	glutathione-dependent formaldehyde dehydrogenase (predicted) [Source:PomBase Gene ID;Acc:SPCC13B11.04c]	0.143739
SPAC30D11.14c	SPAC30D11.14c	RNA-binding protein (predicted) [Source:PomBase Gene ID;Acc:SPAC30D11.14c]	0.143444
SPAC1687.07	SPAC1687.07	conserved fungal protein [Source:PomBase Gene ID;Acc:SPAC1687.07]	0.143159
SPCC1753.03c	rec7	meiotic recombination protein Rec7 [Source:PomBase Gene ID;Acc:SPCC1753.03c]	0.143051
SPBC947.06c	SPBC947.06c	spermidine family transporter (predicted) [Source:PomBase Gene ID;Acc:SPBC947.06c]	0.142843
SPAC23C11.07	SPAC23C11.07	sequence orphan [Source:PomBase Gene ID;Acc:SPAC23C11.07]	0.142804
SPAC4G9.20c	SPAC4G9.20c	mitochondrial carrier with solute carrier repeats (predicted) [Source:PomBase Gene ID;Acc:SPAC4G9.20c]	0.142561
SPCC1739.08c	SPCC1739.08c	short chain dehydrogenase (predicted) [Source:PomBase Gene ID;Acc:SPCC1739.08c]	0.141817
SPAC5D6.08c	mes1	meiosis II protein Mes1 [Source:PomBase Gene ID;Acc:SPAC5D6.08c]	0.141802
SPAC630.10	SPAC630.10	conserved eukaryotic protein, DUF3321 family [Source:PomBase Gene ID;Acc:SPAC630.10]	0.141769
SPBC2G5.04c	SPBC2G5.04c	COPII-coated vesicle component Erv41 (predicted) [Source:PomBase Gene ID;Acc:SPBC2G5.04c]	0.140783
SPAC15A10.10	mde6	Muskelin homolog (predicted) [Source:PomBase Gene ID;Acc:SPAC15A10.10]	0.140601
SPBC1271.03c	SPBC1271.03c	NLI interacting factor family phosphatase (predicted) [Source:PomBase Gene ID;Acc:SPBC1271.03c]	0.1406
SPBC1347.13c	SPBC1347.13c	ribose methyltransferase (predicted) [Source:PomBase Gene ID;Acc:SPBC1347.13c]	0.139566
SPBC1604.20c	tea2	kinesin-like protein Tea2 [Source:PomBase Gene ID;Acc:SPBC1604.20c]	0.13947
SPAC17C9.08	pnu1	mitochondrial endodeoxyribonuclease Pnu1 [Source:PomBase Gene ID;Acc:SPAC17C9.08]	0.138833
SPBC31F10.08	mde2	Mde2 protein [Source:PomBase Gene ID;Acc:SPBC31F10.08]	0.138681
SPBC3E7.02c	hsp16	heat shock protein Hsp16 [Source:PomBase Gene ID;Acc:SPBC3E7.02c]	0.138656
SPBC215.07c	SPBC215.07c	PWWP domain protein (predicted) [Source:PomBase Gene ID;Acc:SPBC215.07c]	0.138552
SPBC1271.06c	mug96	sequence orphan [Source:PomBase Gene ID;Acc:SPBC1271.06c]	0.138544
SPBC1347.07	rex2	RNA exonuclease (predicted) [Source:PomBase Gene ID;Acc:SPBC1347.07]	0.138225
SPBPB2B2.07c	SPBPB2B2.07c	S. pombe specific DUF999 protein family 7 [Source:PomBase Gene ID;Acc:SPBPB2B2.07c]	0.137408
SPAPB1A11.03	SPAPB1A11.03	cytochrome b2 (L-lactate cytochrome-c oxidoreductase) (predicted) [Source:PomBase Gene ID;Acc:SPAPB1A11.03]	0.137194
SPCC126.12	SPCC126.12	NGG1 interacting factor 3 family, implicated in trancription [Source:PomBase Gene ID;Acc:SPCC126.12]	0.137107
SPAC3A12.03c	meu34	ubiquitin-protein ligase E3 Meu34 (predicted) [Source:PomBase Gene ID;Acc:SPAC3A12.03c]	0.137106
SPBC582.09	pex11	peroxisomal biogenesis factor 11 (predicted) [Source:PomBase Gene ID;Acc:SPBC582.09]	0.137026
SPAC3H1.14	SPAC3H1.14	cytoplasmic vesicle protein, Vid24 family (predicted) [Source:PomBase Gene ID;Acc:SPAC3H1.14]	0.136709
SPAC23H3.15c	SPAC23H3.15c	sequence orphan [Source:PomBase Gene ID;Acc:SPAC23H3.15c]	0.136703
SPAC20H4.11c	rho5	Rho family GTPase Rho5 [Source:PomBase Gene ID;Acc:SPAC20H4.11c]	0.136446
SPBC16H5.14c	SPBC16H5.14c	short chain dehydrogenase DHRS family (predicted) [Source:PomBase Gene ID;Acc:SPBC16H5.14c]	0.136367
SPBC1773.04	SPBC1773.04	mythylglyoxyl reductase (NADPH-dependent) (predicted) [Source:PomBase Gene ID;Acc:SPBC1773.04]	0.136321
SPBC1347.09	SPBC1347.09	hexaprenyldihydroxybenzoate methyltransferase (predicted) [Source:PomBase Gene ID;Acc:SPBC1347.09]	0.136091
SPBC16A3.13	meu7	alpha-amylase homolog Aah4 [Source:PomBase Gene ID;Acc:SPBC16A3.13]	0.135861
SPBC543.05c	SPBC543.05c	HC03 family inorganic anion exchanger (predicted) [Source:PomBase Gene ID;Acc:SPBC543.05c]	0.135602
SPAP27G11.02	SPAP27G11.02	TPR repeat protein, involved in mitochondrial protein turnover (predicted) [Source:PomBase Gene ID;Acc:SPAP27G11.02]	0.135431
SPAC5H10.09c	SPAC5H10.09c	3-methyl-2-oxobutanoatehydroxymethyltransferase(predicted) [Source:PomBase Gene ID;Acc:SPAC5H10.09c]	0.135276
SPCC965.09	SPCC965.09	nitrilase family protein, omega-amidase related (predicted) [Source:PomBase Gene ID;Acc:SPCC965.09]	0.135041
SPAC1805.02c	SPAC1805.02c	electron transfer flavoprotein beta subunit (predicted) [Source:PomBase Gene ID;Acc:SPAC1805.02c]	0.134818
SPBC106.20	exo70	exocyst complex subunit Exo70 (predicted) [Source:PomBase Gene ID;Acc:SPBC106.20]	0.13453
SPBC21H7.06c	SPBC21H7.06c	inositol metabolism protein Opi10 (predicted) [Source:PomBase Gene ID;Acc:SPBC21H7.06c]	0.134322
SPCC70.09c	mug9	conserved fungal protein [Source:PomBase Gene ID;Acc:SPCC70.09c]	0.13403
SPAC11E3.01c	swr1	SNF2 family helicase Swr1 [Source:PomBase Gene ID;Acc:SPAC11E3.01c]	0.133901
SPCP20C8.01c	SPCP20C8.01c	cell surface glycoprotein (predicted), DUF2429 family [Source:PomBase Gene ID;Acc:SPCP20C8.01c]	0.13377
SPAC23G3.10c	ssr3	SWI/SNF and RSC complex subunit Ssr3 [Source:PomBase Gene ID;Acc:SPAC23G3.10c]	0.132949
SPBC23G7.07c	cms1	U3-containing 90S preribosome complex subunit Cms1 (predicted) [Source:PomBase Gene ID;Acc:SPBC23G7.07c]	0.132871
SPAC823.15	ppa1	minor serine/threonine protein phosphatase Ppa1 [Source:PomBase Gene ID;Acc:SPAC823.15]	0.132759
SPBC1778.04	spo6	Spo4-Spo6 kinase complex regulatory subunit Spo6 [Source:PomBase Gene ID;Acc:SPBC1778.04]	0.132293
SPBC1105.13c	SPBC1105.13c	sequence orphan [Source:PomBase Gene ID;Acc:SPBC1105.13c]	0.132236
SPCC1840.07c	SPCC1840.07c	phosphoprotein phosphatase (predicted) [Source:PomBase Gene ID;Acc:SPCC1840.07c]	0.131901
SPAC2F3.07c	SPAC2F3.07c	sequence orphan [Source:PomBase Gene ID;Acc:SPAC2F3.07c]	0.131833
SPAC25H1.02	jmj1	histone demethylase Jmj1 (predicted) [Source:PomBase Gene ID;Acc:SPAC25H1.02]	0.131829
SPBC354.07c	SPBC354.07c	oxysterol binding protein (predicted) [Source:PomBase Gene ID;Acc:SPBC354.07c]	0.13182
SPAC8E11.07c	alp31	tubulin specific chaperone cofactor A, Alp31 [Source:PomBase Gene ID;Acc:SPAC8E11.07c]	0.131278
SPBC577.14c	spa1	ornithine decarboxylase antizyme with +1 programmed ribosomal frameshift Spa1 [Source:PomBase Gene ID;Acc:SPBC577.14c]	0.13119
SPBC1773.01	SPBC1773.01	striatin homolog (predicted) [Source:PomBase Gene ID;Acc:SPBC1773.01]	0.130817
SPAC1783.07c	pap1	transcription factor Pap1/Caf3 [Source:PomBase Gene ID;Acc:SPAC1783.07c]	0.130709
SPAC5H10.05c	SPAC5H10.05c	FAD binding oxidoreductase (predicted) [Source:PomBase Gene ID;Acc:SPAC5H10.05c]	0.13053
SPAC1002.18	urg3	DUF1688 family protein [Source:PomBase Gene ID;Acc:SPAC1002.18]	0.130522
SPCC965.14c	SPCC965.14c	cytosine deaminase (predicted) [Source:PomBase Gene ID;Acc:SPCC965.14c]	0.129965
SPAC22H10.13	zym1	metallothionein Zym1 [Source:PomBase Gene ID;Acc:SPAC22H10.13]	0.129897
SPCC1795.10c	SPCC1795.10c	Sed5 Vesicle Protein Svp26 (predicted) [Source:PomBase Gene ID;Acc:SPCC1795.10c]	0.129819
SPAC186.05c	SPAC186.05c	human TMEM165 homolog [Source:PomBase Gene ID;Acc:SPAC186.05c]	0.129676
SPBC8D2.10c	rmt3	type I ribosomal protein arginine N-methyltransferase Rmt3 [Source:PomBase Gene ID;Acc:SPBC8D2.10c]	0.129596
SPAC1002.12c	SPAC1002.12c	succinate-semialdehyde dehydrogenase (predicted) [Source:PomBase Gene ID;Acc:SPAC1002.12c]	0.129458
SPAC6B12.14c	SPAC6B12.14c	conserved fungal protein [Source:PomBase Gene ID;Acc:SPAC6B12.14c]	0.129302
SPBC30B4.01c	wsc1	transmembrane receptor Wsc1 (predicted) [Source:PomBase Gene ID;Acc:SPBC30B4.01c]	0.128769
SPAC3H5.08c	SPAC3H5.08c	WD repeat protein, human WDR44 family [Source:PomBase Gene ID;Acc:SPAC3H5.08c]	0.128294
SPBC582.08	SPBC582.08	alanine aminotransferase (predicted) [Source:PomBase Gene ID;Acc:SPBC582.08]	0.128269
SPAC23C4.06c	SPAC23C4.06c	methyltransferase (predicted) [Source:PomBase Gene ID;Acc:SPAC23C4.06c]	0.128137
SPBC3E7.07c	SPBC3E7.07c	DUF757 family protein [Source:PomBase Gene ID;Acc:SPBC3E7.07c]	0.128121
SPBC215.01	SPBC215.01	GTPase activating protein (predicted) [Source:PomBase Gene ID;Acc:SPBC215.01]	0.127991
SPCC584.13	SPCC584.13	amino acid permease (predicted) [Source:PomBase Gene ID;Acc:SPCC584.13]	0.127985
SPBC4F6.05c	SPBC4F6.05c	lectin family glycoprotein receptor (predicted) [Source:PomBase Gene ID;Acc:SPBC4F6.05c]	0.127912
SPAC139.04c	fap2	L-saccharopine oxidase [Source:PomBase Gene ID;Acc:SPAC139.04c]	0.127779
SPAC144.06	apl5	AP-3 adaptor complex subunit Apl5 (predicted) [Source:PomBase Gene ID;Acc:SPAC144.06]	0.127412
SPBC839.04	rpl803	60S ribosomal protein L8 (predicted) [Source:PomBase Gene ID;Acc:SPBC839.04]	0.127411
SPAC222.15	meu13	Tat binding protein 1(TBP-1)-interacting protein (TBPIP) homolog (predicted) [Source:PomBase Gene ID;Acc:SPAC222.15]	0.127166
SPBC106.02c	srx1	sulfiredoxin [Source:PomBase Gene ID;Acc:SPBC106.02c]	0.127165
SPAC6C3.02c	SPAC6C3.02c	mitochondrial CHCH domain protein (predicted) [Source:PomBase Gene ID;Acc:SPAC6C3.02c]	0.126848
SPCC1281.07c	SPCC1281.07c	glutathione S-transferase (predicted) [Source:PomBase Gene ID;Acc:SPCC1281.07c]	0.126672
SPCC1393.13	SPCC1393.13	DUF89 family protein [Source:PomBase Gene ID;Acc:SPCC1393.13]	0.126373
SPBP8B7.02	SPBP8B7.02	sequence orphan [Source:PomBase Gene ID;Acc:SPBP8B7.02]	0.126292
SPCC1795.09	yps1	aspartic protease, yapsin Yps1 [Source:PomBase Gene ID;Acc:SPCC1795.09]	0.125808
SPBC428.11	SPBC428.11	homocysteine synthase Met17 [Source:PomBase Gene ID;Acc:SPBC428.11]	0.125694
SPCC74.04	SPCC74.04	amino acid permease (predicted) [Source:PomBase Gene ID;Acc:SPCC74.04]	0.125646
SPBC1773.05c	tms1	hexitol dehydrogenase (predicted) [Source:PomBase Gene ID;Acc:SPBC1773.05c]	0.125538
SPAC22H12.01c	mug35	sequence orphan [Source:PomBase Gene ID;Acc:SPAC22H12.01c]	0.12553
SPCC777.15	SPCC777.15	tRNA dihydrouridine synthase Dus4 (predicted) [Source:PomBase Gene ID;Acc:SPCC777.15]	0.125263
SPAC15A10.11	ubr11	N-end-recognizing protein (predicted) [Source:PomBase Gene ID;Acc:SPAC15A10.11]	0.124859
SPBC1683.02	SPBC1683.02	adenine/adenosine deaminase family (predicted) [Source:PomBase Gene ID;Acc:SPBC1683.02]	0.124044
SPAC23A1.04c	mnl1	alpha mannosidase Mnl1 (predicted) [Source:PomBase Gene ID;Acc:SPAC23A1.04c]	0.123847
SPAC27D7.04	omt2	4-alpha-hydroxytetrahydrobiopterin dehydratase (predicted) [Source:PomBase Gene ID;Acc:SPAC27D7.04]	0.123748
SPBC146.06c	SPBC146.06c	VRR-NUC nuclease associated domain, human MTMR15 homolog [Source:PomBase Gene ID;Acc:SPBC146.06c]	0.122839
SPAC105.01c	kha1	potassium ion/proton antiporter Kha1 (predicted) [Source:PomBase Gene ID;Acc:SPAC105.01c]	0.122676
SPCC777.17c	SPCC777.17c	mitochondrial ribosomal protein subunit L9 (predicted) [Source:PomBase Gene ID;Acc:SPCC777.17c]	0.122206
SPBC18H10.10c	saf4	splicing associated factor Saf4 (predicted) [Source:PomBase Gene ID;Acc:SPBC18H10.10c]	0.12166
SPCC825.05c	SPCC825.05c	splicing coactivator SRRM1 (predicted) [Source:PomBase Gene ID;Acc:SPCC825.05c]	0.121371
SPAC22A12.03c	csn4	COP9/signalosome complex subunit Csn4 [Source:PomBase Gene ID;Acc:SPAC22A12.03c]	0.121246
SPBC1773.03c	SPBC1773.03c	aminotransferase class-III, unknown specificty [Source:PomBase Gene ID;Acc:SPBC1773.03c]	0.121237
SPBC18E5.01	SPBC18E5.01	cycloisomerase 2 family [Source:PomBase Gene ID;Acc:SPBC18E5.01]	0.120926
SPBC27B12.05	SPBC27B12.05	WD repeat protein [Source:PomBase Gene ID;Acc:SPBC27B12.05]	0.120472
SPAC869.03c	SPAC869.03c	urea transporter (predicted) [Source:PomBase Gene ID;Acc:SPAC869.03c]	0.120265
SPCC4B3.06c	SPCC4B3.06c	NADPH-dependent FMN reductase (predicted) [Source:PomBase Gene ID;Acc:SPCC4B3.06c]	0.120254
SPBPJ4664.03	mfm3	M-factor precursor Mfm3 [Source:PomBase Gene ID;Acc:SPBPJ4664.03]	0.120089
SPAC25B8.15c	SPAC25B8.15c	wybutosine biosynthesis protein Tyw3 (predicted) [Source:PomBase Gene ID;Acc:SPAC25B8.15c]	0.119787
SPAC1006.06	rgf2	RhoGEF Rgf2 [Source:PomBase Gene ID;Acc:SPAC1006.06]	0.119453
SPBC27.04	uds1	septation protein Uds1 [Source:PomBase Gene ID;Acc:SPBC27.04]	0.119449
SPAC57A7.08	pzh1	serine/threonine protein phosphatase Pzh1 [Source:PomBase Gene ID;Acc:SPAC57A7.08]	0.119399
SPAC683.02c	SPAC683.02c	zf-CCHC type zinc finger protein [Source:PomBase Gene ID;Acc:SPAC683.02c]	0.119051
SPBC8E4.03	SPBC8E4.03	agmatinase 2 (predicted) [Source:PomBase Gene ID;Acc:SPBC8E4.03]	0.118747
SPAC6C3.08	SPAC6C3.08	proteasome regulatory particle, gankyrin (predicted) [Source:PomBase Gene ID;Acc:SPAC6C3.08]	0.118595
SPAC1071.12c	stp1	dual specificity phosphatase Stp1 [Source:PomBase Gene ID;Acc:SPAC1071.12c]	0.118075
SPBC29A10.02	spo5	meiotic RNA-binding protein 1 [Source:PomBase Gene ID;Acc:SPBC29A10.02]	0.118066
SPAC1805.06c	hem2	porphobilinogen synthase Hem2 (predicted) [Source:PomBase Gene ID;Acc:SPAC1805.06c]	0.118056
SPAC222.14c	SPAC222.14c	GTP binding protein Sey1 (predicted) [Source:PomBase Gene ID;Acc:SPAC222.14c]	0.117948
SPBC18E5.09c	SPBC18E5.09c	sequence orphan [Source:PomBase Gene ID;Acc:SPBC18E5.09c]	0.117842
SPBC83.04	apc15	anaphase-promoting complex subunit Apc15 [Source:PomBase Gene ID;Acc:SPBC83.04]	0.117774
SPCC613.03	SPCC613.03	conserved fungal protein [Source:PomBase Gene ID;Acc:SPCC613.03]	0.117324
SPCC965.13	SPCC965.13	pyradoxal family membrane transporter (predicted) [Source:PomBase Gene ID;Acc:SPCC965.13]	0.117226
SPBC1347.11	sro1	stress responsive orphan 1 [Source:PomBase Gene ID;Acc:SPBC1347.11]	0.117124
SPACUNK4.10	SPACUNK4.10	glyoxylate reductase (predicted) [Source:PomBase Gene ID;Acc:SPACUNK4.10]	0.117054
SPBC18H10.05	SPBC18H10.05	WD repeat protein, human WDR44 family [Source:PomBase Gene ID;Acc:SPBC18H10.05]	0.117043
SPBPB2B2.18	SPBPB2B2.18	sequence orphan [Source:PomBase Gene ID;Acc:SPBPB2B2.18]	0.116697
SPAC12G12.15	sif3	Sad1 interacting factor 3 (predicted) [Source:PomBase Gene ID;Acc:SPAC12G12.15]	0.116299
SPCP20C8.02c	SPCP20C8.02c	S. pombe specific UPF0321 family protein 1 [Source:PomBase Gene ID;Acc:SPCP20C8.02c]	0.116029
SPCC1183.02	SPCC1183.02	glutathione S-transferase (predicted) [Source:PomBase Gene ID;Acc:SPCC1183.02]	0.116013
SPCC1235.01	SPCC1235.01	sequence orphan [Source:PomBase Gene ID;Acc:SPCC1235.01]	0.115839
SPCC162.04c	wtf13	wtf element Wtf13 [Source:PomBase Gene ID;Acc:SPCC162.04c]	0.115672
SPBP8B7.10c	SPBP8B7.10c	U3 snoRNP-associated protein Utp16 (predicted) [Source:PomBase Gene ID;Acc:SPBP8B7.10c]	0.115599
SPBPJ4664.02	SPBPJ4664.02	cell surface glycoprotein (predicted) [Source:PomBase Gene ID;Acc:SPBPJ4664.02]	0.115282
SPBC15D4.12c	mug98	sequence orphan [Source:PomBase Gene ID;Acc:SPBC15D4.12c]	0.115025
SPAC25G10.05c	his1	ATP phosphoribosyltransferase [Source:PomBase Gene ID;Acc:SPAC25G10.05c]	0.114868
SPAC19B12.06c	SPAC19B12.06c	rhomboid family protease [Source:PomBase Gene ID;Acc:SPAC19B12.06c]	0.114733
SPCC16A11.15c	SPCC16A11.15c	sequence orphan [Source:PomBase Gene ID;Acc:SPCC16A11.15c]	0.114595
SPBC36B7.06c	mug20	sequence orphan [Source:PomBase Gene ID;Acc:SPBC36B7.06c]	0.114586
SPCC1682.14	rpl1902	60S ribosomal protein L19 [Source:PomBase Gene ID;Acc:SPCC1682.14]	0.114555
SPCC965.05c	thp1	uracil DNA N-glycosylase Thp1 [Source:PomBase Gene ID;Acc:SPCC965.05c]	0.114362
SPAC11H11.04	mam2	pheromone p-factor receptor [Source:PomBase Gene ID;Acc:SPAC11H11.04]	0.113967
SPAC9.10	thi9	thiamine transporter Thi9 [Source:PomBase Gene ID;Acc:SPAC9.10]	0.113839
SPBC577.11	SPBC577.11	DUF3074 family protein [Source:PomBase Gene ID;Acc:SPBC577.11]	0.113828
SPAC6G10.06	SPAC6G10.06	FAD-dependent amino acid oxidase involved in late endosome to Golgi transport (predicted) [Source:PomBase Gene ID;Acc:SPAC6G10.06]	0.113792
SPAC25B8.04c	mss51	mitochondrial splicing suppressor Mss51 (predicted) [Source:PomBase Gene ID;Acc:SPAC25B8.04c]	0.113506
SPBC11B10.08	SPBC11B10.08	conserved fungal protein [Source:PomBase Gene ID;Acc:SPBC11B10.08]	0.11279
SPCP31B10.05	tdp1	tyrosyl-DNA phosphodiesterase Tdp1 [Source:PomBase Gene ID;Acc:SPCP31B10.05]	0.112234
SPBC29A10.09c	SPBC29A10.09c	CAF1 family ribonuclease (predicted) [Source:PomBase Gene ID;Acc:SPBC29A10.09c]	0.112193
SPBC947.15c	SPBC947.15c	mitochondrial NADH dehydrogenase (predicted) [Source:PomBase Gene ID;Acc:SPBC947.15c]	0.111263
SPAP8A3.13c	SPAP8A3.13c	Vid24 family protein (predicted) [Source:PomBase Gene ID;Acc:SPAP8A3.13c]	0.111236
SPBC776.16	SPBC776.16	sequence orphan [Source:PomBase Gene ID;Acc:SPBC776.16]	0.110917
SPACUNK12.02c	cmk1	calcium/calmodulin-dependent protein kinase Cmk1 [Source:PomBase Gene ID;Acc:SPACUNK12.02c]	0.110833
SPCC584.02	cuf2	Cu metalloregulatory transcription factor Cuf2 (predicted) [Source:PomBase Gene ID;Acc:SPCC584.02]	0.110684
SPBC405.06	SPBC405.06	DNAJ protein Xdj1 (predicted) [Source:PomBase Gene ID;Acc:SPBC405.06]	0.110684
SPBC2D10.06	rep1	MBF transcription factor complex subunit Rep1 [Source:PomBase Gene ID;Acc:SPBC2D10.06]	0.110628
SPBC776.14	plh1	phospholipid-diacylglycerol acyltransferase Plh1 [Source:PomBase Gene ID;Acc:SPBC776.14]	0.110511
SPCC550.08	SPCC550.08	N-acetyltransferase (predicted) [Source:PomBase Gene ID;Acc:SPCC550.08]	0.110507
SPBC530.06c	SPBC530.06c	translation initiation factor eIF3 alpha subunit (p135) (predicted) [Source:PomBase Gene ID;Acc:SPBC530.06c]	0.110068
SPAC105.03c	SPAC105.03c	transcription factor (predicted) [Source:PomBase Gene ID;Acc:SPAC105.03c]	0.110022
SPAC30C2.08	SPAC30C2.08	conserved fungal protein [Source:PomBase Gene ID;Acc:SPAC30C2.08]	0.110012
SPAC4D7.11	dsc4	conserved fungal protein [Source:PomBase Gene ID;Acc:SPAC4D7.11]	0.109921
SPAC3G6.04	rnp24	RNA-binding protein Rnp24 [Source:PomBase Gene ID;Acc:SPAC3G6.04]	0.109831
SPAPB8E5.05	mfm1	M-factor precursor Mfm1 [Source:PomBase Gene ID;Acc:SPAPB8E5.05]	0.109718
SPAC17G6.13	slt1	sequence orphan Slt1 [Source:PomBase Gene ID;Acc:SPAC17G6.13]	0.109593
SPBP35G2.12	SPBP35G2.12	ADP-ribose diphosphatase, NudF subfamily (predicted) [Source:PomBase Gene ID;Acc:SPBP35G2.12]	0.109412
SPBC725.06c	ppk31	serine/threonine protein kinase Ppk31 (predicted) [Source:PomBase Gene ID;Acc:SPBC725.06c]	0.109358
SPAC688.12c	SPAC688.12c	sequence orphan [Source:PomBase Gene ID;Acc:SPAC688.12c]	0.109357
SPAC589.11	mug82	mitochondrial translation release factor (predicted) [Source:PomBase Gene ID;Acc:SPAC589.11]	0.109102
SPAC10F6.17c	SPAC10F6.17c	mitochondrial pyruvate dehydrogenase (lipoamide) phosphatase (predicted) [Source:PomBase Gene ID;Acc:SPAC10F6.17c]	0.108757
SPAC22F3.13	tsc1	hamartin [Source:PomBase Gene ID;Acc:SPAC22F3.13]	0.108721
SPAC57A7.09	SPAC57A7.09	human RNF family homolog [Source:PomBase Gene ID;Acc:SPAC57A7.09]	0.108633
SPAC3H1.05	SPAC3H1.05	CAAX prenyl protease (predicted) [Source:PomBase Gene ID;Acc:SPAC3H1.05]	0.107938
SPAP11E10.02c	mam3	cell agglutination protein Mam3 [Source:PomBase Gene ID;Acc:SPAP11E10.02c]	0.107877
SPAC3H1.07	aru1	arginase Aru1 [Source:PomBase Gene ID;Acc:SPAC3H1.07]	0.107844
SPBC21D10.07	cmc1	mitochondrial inner membrane protein involved in cytochrome oxidase biogenesis Cmc1 (predicted) [Source:PomBase Gene ID;Acc:SPBC21D10.07]	0.107757
SPCC1919.09	tif6	translation initiation factor eIF6 [Source:PomBase Gene ID;Acc:SPCC1919.09]	0.10755
SPAC6G9.01c	SPAC6G9.01c	conserved protein [Source:PomBase Gene ID;Acc:SPAC6G9.01c]	0.1073
SPBC1718.02	hop1	linear element associated protein Hop1 [Source:PomBase Gene ID;Acc:SPBC1718.02]	0.107298
SPAC328.05	SPAC328.05	RNA-binding protein involved in export of mRNAs (predicted) [Source:PomBase Gene ID;Acc:SPAC328.05]	0.107287
SPBC146.04	SPBC146.04	sulfhydryl oxidase (predicted) [Source:PomBase Gene ID;Acc:SPBC146.04]	0.106989
SPCC1620.02	wtf23	wtf element Wtf23 [Source:PomBase Gene ID;Acc:SPCC1620.02]	0.106664
SPBC1683.09c	frp1	ferric-chelate reductase Frp1 [Source:PomBase Gene ID;Acc:SPBC1683.09c]	0.106224
SPBC21B10.06c	inp2	myosin binding vezatin family protein involved in peroxisome inheritance Inp2 (predicted) [Source:PomBase Gene ID;Acc:SPBC21B10.06c]	0.105875
SPCC31H12.06	mug111	sequence orphan [Source:PomBase Gene ID;Acc:SPCC31H12.06]	0.105207
SPBC36B7.02	SPBC36B7.02	Svf1 family protein Svf2 [Source:PomBase Gene ID;Acc:SPBC36B7.02]	0.105113
SPAC17A2.05	osm1	fumerate reductase (predicted) [Source:PomBase Gene ID;Acc:SPAC17A2.05]	0.104966
SPBC902.06	mto2	MT organizer Mto2 [Source:PomBase Gene ID;Acc:SPBC902.06]	0.104776
SPCC777.02	SPCC777.02	transcription factor (predicted) [Source:PomBase Gene ID;Acc:SPCC777.02]	0.10431
SPBC3D6.09	dpb4	DNA polymerase epsilon subunit Dpb4 [Source:PomBase Gene ID;Acc:SPBC3D6.09]	0.104194
SPBC405.02c	SPBC405.02c	sequence orphan [Source:PomBase Gene ID;Acc:SPBC405.02c]	0.104063
SPAC21E11.04	ppr1	L-azetidine-2-carboxylic acid acetyltransferase [Source:PomBase Gene ID;Acc:SPAC21E11.04]	0.10401
SPAC17G6.03	SPAC17G6.03	phosphoprotein phosphatase (predicted) [Source:PomBase Gene ID;Acc:SPAC17G6.03]	0.103892
SPBC3D6.06c	prs5	ribose-phosphate pyrophosphokinase Prs5 (predicted) [Source:PomBase Gene ID;Acc:SPBC3D6.06c]	0.103858
SPCC1919.12c	SPCC1919.12c	aminopeptidase (predicted) [Source:PomBase Gene ID;Acc:SPCC1919.12c]	0.103732
SPCC1223.13	cbf12	CBF1/Su(H)/LAG-1 family transcription factor Cbf12 [Source:PomBase Gene ID;Acc:SPCC1223.13]	0.103548
SPBC2G2.02	syj1	inositol-polyphosphate 5-phosphatase (synaptojanin homolog 1) [Source:PomBase Gene ID;Acc:SPBC2G2.02]	0.103509
SPAC29A4.13	SPAC29A4.13	urease accessory protein UreF (predicted) [Source:PomBase Gene ID;Acc:SPAC29A4.13]	0.103249
SPAC26H5.09c	SPAC26H5.09c	gfo/idh/mocA family oxidoreductase (predicted) [Source:PomBase Gene ID;Acc:SPAC26H5.09c]	0.103215
SPBC8D2.19	mde3	serine/threonine protein kinase, meiotic Mde3 [Source:PomBase Gene ID;Acc:SPBC8D2.19]	0.10317
SPBC30B4.02c	SPBC30B4.02c	R3H and G-patch domain, implicated in splicing (predicted) [Source:PomBase Gene ID;Acc:SPBC30B4.02c]	0.103152
SPBC1711.06	rpl401	60S ribosomal protein L4 (predicted) [Source:PomBase Gene ID;Acc:SPBC1711.06]	0.103033
SPBC3E7.08c	rad13	DNA repair nuclease Rad13 [Source:PomBase Gene ID;Acc:SPBC3E7.08c]	0.102839
SPCC1494.01	SPCC1494.01	iron/ascorbate oxidoreductase family [Source:PomBase Gene ID;Acc:SPCC1494.01]	0.102719
SPAC19A8.02	SPAC19A8.02	pleckstrin homology domain protein [Source:PomBase Gene ID;Acc:SPAC19A8.02]	0.102499
SPCC1739.01	SPCC1739.01	zf-CCCH type zinc finger protein [Source:PomBase Gene ID;Acc:SPCC1739.01]	0.102369
SPAC644.11c	pkp1	mitochondrial pyruvate dehydrogenase (lipoamide) kinase Pkp1 (predicted) [Source:PomBase Gene ID;Acc:SPAC644.11c]	0.102248
SPAC24H6.13	SPAC24H6.13	DUF221 family protein implicated in Golgi to plasma membrane transport (predicted) [Source:PomBase Gene ID;Acc:SPAC24H6.13]	0.102095
SPAC13D6.01	pof14	F-box protein Pof14 [Source:PomBase Gene ID;Acc:SPAC13D6.01]	0.102007
SPBC29A3.03c	SPBC29A3.03c	ubiquitin-protein ligase E3 (predicted) [Source:PomBase Gene ID;Acc:SPBC29A3.03c]	0.101781
SPAC167.06c	mug143	sequence orphan [Source:PomBase Gene ID;Acc:SPAC167.06c]	0.10162
SPBC1778.02	rap1	telomere binding protein Rap1 [Source:PomBase Gene ID;Acc:SPBC1778.02]	0.101457
SPAC688.10	rev3	DNA polymerase zeta catalytic subunit Rev3 (predicted) [Source:PomBase Gene ID;Acc:SPAC688.10]	0.101282
SPAC212.02	SPAC212.02	sequence orphan [Source:PomBase Gene ID;Acc:SPAC212.02]	0.100841
SPAPB1A10.05	SPAPB1A10.05	sequence orphan [Source:PomBase Gene ID;Acc:SPAPB1A10.05]	0.100754
SPAC25B8.01	dap1	cytochrome P450 regulator Dap1 [Source:PomBase Gene ID;Acc:SPAC25B8.01]	0.100052
SPCC70.03c	SPCC70.03c	proline dehydrogenase (predicted) [Source:PomBase Gene ID;Acc:SPCC70.03c]	0.0999853
SPAC23A1.14c	SPAC23A1.14c	uncharacterised trans-sulfuration enzyme (predicted) [Source:PomBase Gene ID;Acc:SPAC23A1.14c]	0.0999435
SPBC17G9.12c	SPBC17G9.12c	hydrolase (predicted) [Source:PomBase Gene ID;Acc:SPBC17G9.12c]	0.0998705
SPBC428.03c	pho4	thiamine-repressible acid phosphatase Pho4 [Source:PomBase Gene ID;Acc:SPBC428.03c]	0.0997685
SPCPB16A4.02c	SPCPB16A4.02c	conserved fungal protein [Source:PomBase Gene ID;Acc:SPCPB16A4.02c]	0.0995536
SPBC1709.04c	cyp3	cyclophilin family peptidyl-prolyl cis- trans isomerase Cyp3 [Source:PomBase Gene ID;Acc:SPBC1709.04c]	0.0992457
SPBC15C4.05	SPBC15C4.05	ATP-dependent RNA/DNA helicase (predicted) [Source:PomBase Gene ID;Acc:SPBC15C4.05]	0.0989072
SPAC1687.21	SPAC1687.21	phosphoglycerate mutase family (predicted) [Source:PomBase Gene ID;Acc:SPAC1687.21]	0.0988055
SPBC947.04	SPBC947.04	cell surface glycoprotein (predicted), DIPSY family [Source:PomBase Gene ID;Acc:SPBC947.04]	0.0987245
SPBC29A10.14	rec8	meiotic cohesin complex subunit Rec8 [Source:PomBase Gene ID;Acc:SPBC29A10.14]	0.0986635
SPAC1952.08c	SPAC1952.08c	pyridoxamine 5'-phosphate oxidase (predicted) [Source:PomBase Gene ID;Acc:SPAC1952.08c]	0.0985932
SPAC12G12.13c	cid14	poly(A) polymerase Cid14 [Source:PomBase Gene ID;Acc:SPAC12G12.13c]	0.097772
SPAC16.04	dus3	tRNA dihydrouridine synthase Dus3 (predicted) [Source:PomBase Gene ID;Acc:SPAC16.04]	0.0975064
SPAC20G8.08c	fft1	fun thirty related protein Fft1 (predicted) [Source:PomBase Gene ID;Acc:SPAC20G8.08c]	0.0974888
SPCC1322.02	SPCC1322.02	sequence orphan [Source:PomBase Gene ID;Acc:SPCC1322.02]	0.0974145
SPCC5E4.05c	SPCC5E4.05c	mitochondrial serine hydrolase (predicted) [Source:PomBase Gene ID;Acc:SPCC5E4.05c]	0.0972088
SPCC1682.13	laf2	Clr6 associated factor 2, Laf2 [Source:PomBase Gene ID;Acc:SPCC1682.13]	0.0968298
SPBC1685.11	rlp1	RecA family ATPase Rlp1 [Source:PomBase Gene ID;Acc:SPBC1685.11]	0.0963984
SPAPB1A10.12c	alo1	D-arabinono-1,4-lactone oxidase (predicted) [Source:PomBase Gene ID;Acc:SPAPB1A10.12c]	0.0960376
SPBC1711.12	SPBC1711.12	oxidised protein hydrolase (predicted) [Source:PomBase Gene ID;Acc:SPBC1711.12]	0.09598
SPCC794.01c	SPCC794.01c	glucose-6-phosphate 1-dehydrogenase (predicted) [Source:PomBase Gene ID;Acc:SPCC794.01c]	0.0959474
SPCC1235.02	bio2	biotin synthase [Source:PomBase Gene ID;Acc:SPCC1235.02]	0.0958786
SPAC32A11.01	mug8	conserved fungal protein [Source:PomBase Gene ID;Acc:SPAC32A11.01]	0.0955126
SPBC1861.06c	mug131	S. pombe specific UPF0300 family protein 4 [Source:PomBase Gene ID;Acc:SPBC1861.06c]	0.0952978
SPAC343.06c	SPAC343.06c	phospholipid scramblase (predicted) [Source:PomBase Gene ID;Acc:SPAC343.06c]	0.0951694
SPAC32A11.02c	SPAC32A11.02c	conserved fungal protein [Source:PomBase Gene ID;Acc:SPAC32A11.02c]	0.0951239
SPAC26A3.17c	SPAC26A3.17c	N-methyltransferase (predicted) [Source:PomBase Gene ID;Acc:SPAC26A3.17c]	0.0948854
SPAP32A8.02	SPAP32A8.02	xylose and arabinose reductase (predicted) [Source:PomBase Gene ID;Acc:SPAP32A8.02]	0.0946961
SPBC115.02c	SPBC115.02c	AFG1 family mitochondrial ATPase (predicted) [Source:PomBase Gene ID;Acc:SPBC115.02c]	0.0945614
SPCC18B5.11c	cds1	replication checkpoint kinase Cds1 [Source:PomBase Gene ID;Acc:SPCC18B5.11c]	0.0945267
SPAC1071.08	rpp203	60S acidic ribosomal protein P2C subunit [Source:PomBase Gene ID;Acc:SPAC1071.08]	0.0945053
SPAC20H4.06c	SPAC20H4.06c	RNA-binding protein [Source:PomBase Gene ID;Acc:SPAC20H4.06c]	0.0944209
SPBPB2B2.09c	SPBPB2B2.09c	2-dehydropantoate 2-reductase (predicted) [Source:PomBase Gene ID;Acc:SPBPB2B2.09c]	0.0942864
SPCC1235.13	ght6	hexose transporter Ght6 [Source:PomBase Gene ID;Acc:SPCC1235.13]	0.0940383
SPBC2D10.05	exg3	glucan 1,3-beta-glucosidase Exg3 [Source:PomBase Gene ID;Acc:SPBC2D10.05]	0.0939327
SPAC11D3.02c	SPAC11D3.02c	ELLA family acetyltransferase (predicted) [Source:PomBase Gene ID;Acc:SPAC11D3.02c]	0.0939261
SPBC1734.09	SPBC1734.09	NST UDP-N-acetylglucosamine transporter (predicted) [Source:PomBase Gene ID;Acc:SPBC1734.09]	0.0933705
SPAC1F7.12	yak3	aldose reductase ARK13 family YakC [Source:PomBase Gene ID;Acc:SPAC1F7.12]	0.0932458
SPAPB8E5.10	SPAPB8E5.10	conserved fungal protein, with meiosis specific splicing [Source:PomBase Gene ID;Acc:SPAPB8E5.10]	0.0931676
SPAC20G8.02	SPAC20G8.02	mitochondrial DDHD family phospholipase (predicted) [Source:PomBase Gene ID;Acc:SPAC20G8.02]	0.0931482
SPCC162.11c	SPCC162.11c	uridine kinase/uracil phosphoribosyltransferase (predicted) [Source:PomBase Gene ID;Acc:SPCC162.11c]	0.0927364
SPAC458.06	SPAC458.06	WD repeat protein involved in autophagy Atg18c [Source:PomBase Gene ID;Acc:SPAC458.06]	0.0924448
SPAC139.03	SPAC139.03	transcription factor, zf-fungal binuclear cluster type (predicted) [Source:PomBase Gene ID;Acc:SPAC139.03]	0.0924323
SPAC17A2.11	SPAC17A2.11	sequence orphan [Source:PomBase Gene ID;Acc:SPAC17A2.11]	0.0916269
SPAC13G6.07c	rps601	40S ribosomal protein S6 [Source:PomBase Gene ID;Acc:SPAC13G6.07c]	0.0909011
SPAC8C9.09c	mug129	sequence orphan [Source:PomBase Gene ID;Acc:SPAC8C9.09c]	0.0907429
SPAC821.03c	SPAC821.03c	sequence orphan [Source:PomBase Gene ID;Acc:SPAC821.03c]	0.0906723
SPCC1183.04c	pet127	mitochondrial RNA metabolism pathway protein Pet127 [Source:PomBase Gene ID;Acc:SPCC1183.04c]	0.0899231
SPAC4A8.02c	SPAC4A8.02c	conserved protein, UPF0047 family [Source:PomBase Gene ID;Acc:SPAC4A8.02c]	0.08984
SPBC17A3.08	SPBC17A3.08	TatD homolog (predicted) [Source:PomBase Gene ID;Acc:SPBC17A3.08]	0.0895773
SPAC4G8.03c	SPAC4G8.03c	RNA-binding protein (predicted) [Source:PomBase Gene ID;Acc:SPAC4G8.03c]	0.0894014
SPBC14C8.09c	SPBC14C8.09c	IMPACT domain protein, involved in translation (predicted) [Source:PomBase Gene ID;Acc:SPBC14C8.09c]	0.0893909
SPAC17A2.10c	SPAC17A2.10c	sequence orphan [Source:PomBase Gene ID;Acc:SPAC17A2.10c]	0.0889447
SPBC9B6.11c	SPBC9B6.11c	CCR4/nocturin family endoribonuclease (predicted) [Source:PomBase Gene ID;Acc:SPBC9B6.11c]	0.088411
SPAC1399.05c	SPAC1399.05c	transcription factor, zf-fungal binuclear cluster type (predicted) [Source:PomBase Gene ID;Acc:SPAC1399.05c]	0.0878903
SPAC227.14	SPAC227.14	uridine kinase (predicted) [Source:PomBase Gene ID;Acc:SPAC227.14]	0.0878275
SPAC12B10.10	SPAC12B10.10	sequence orphan [Source:PomBase Gene ID;Acc:SPAC12B10.10]	0.0877147
SPCC1442.13c	SPCC1442.13c	RNA-binding protein, G-patch type [Source:PomBase Gene ID;Acc:SPCC1442.13c]	0.0876732
SPBC19F8.06c	meu22	amino acid permease, predicted Meu22 [Source:PomBase Gene ID;Acc:SPBC19F8.06c]	0.0876084
SPAC17C9.14	SPAC17C9.14	Pex19 protein (predicted) [Source:PomBase Gene ID;Acc:SPAC17C9.14]	0.0875272
SPAC15A10.16	bud6	actin interacting protein 3 homolog Bud6 [Source:PomBase Gene ID;Acc:SPAC15A10.16]	0.0875179
SPBC16G5.17	SPBC16G5.17	transcription factor, zf-fungal binuclear cluster type (predicted) [Source:PomBase Gene ID;Acc:SPBC16G5.17]	0.0874973
SPAC4G9.06c	chz1	histone chaperone Chz1 (predicted) [Source:PomBase Gene ID;Acc:SPAC4G9.06c]	0.0874687
SPBC32H8.13c	mok12	alpha-1,3-glucan synthase Mok12 [Source:PomBase Gene ID;Acc:SPBC32H8.13c]	0.0874402
SPCC830.08c	yop1	ER membrane protein DP1/Yop1 [Source:PomBase Gene ID;Acc:SPCC830.08c]	0.0874223
SPAC4F10.17	SPAC4F10.17	conserved fungal protein [Source:PomBase Gene ID;Acc:SPAC4F10.17]	0.0874142
SPCC569.07	SPCC569.07	aromatic aminotransferase (predicted) [Source:PomBase Gene ID;Acc:SPCC569.07]	0.0872027
SPCPB16A4.05c	SPCPB16A4.05c	urease accessory protein UREG (predicted) [Source:PomBase Gene ID;Acc:SPCPB16A4.05c]	0.0871877
SPAC26H5.02c	SPAC26H5.02c	DNA replication ATPase (predicted) [Source:PomBase Gene ID;Acc:SPAC26H5.02c]	0.0871766
SPCC825.04c	naa40	histone N-acetyltransferase Naa40 (predicted) [Source:PomBase Gene ID;Acc:SPCC825.04c]	0.0867984
SPBC660.14	mik1	mitotic inhibitor kinase Mik1 [Source:PomBase Gene ID;Acc:SPBC660.14]	0.0866963
SPBC428.10	SPBC428.10	sequence orphan [Source:PomBase Gene ID;Acc:SPBC428.10]	0.0865003
SPBC20F10.06	mad2	spindle checkpoint protein Mad2 [Source:PomBase Gene ID;Acc:SPBC20F10.06]	0.0863796
SPAC1565.03	SPAC1565.03	sequence orphan [Source:PomBase Gene ID;Acc:SPAC1565.03]	0.0862571
SPCC1393.09c	SPCC1393.09c	RWD domain protein, implicated in translation [Source:PomBase Gene ID;Acc:SPCC1393.09c]	0.0858758
SPAPB1E7.08c	SPAPB1E7.08c	membrane transporter (predicted) [Source:PomBase Gene ID;Acc:SPAPB1E7.08c]	0.0858434
SPBC1734.07c	SPBC1734.07c	TRAPP complex subunit Trs85 (predicted) [Source:PomBase Gene ID;Acc:SPBC1734.07c]	0.085665
SPCC569.03	SPCC569.03	cell surface glycoprotein (predicted), DUF1773 family protein 4 [Source:PomBase Gene ID;Acc:SPCC569.03]	0.0855733
SPAC869.06c	SPAC869.06c	HHE domain cation binding protein (predicted) [Source:PomBase Gene ID;Acc:SPAC869.06c]	0.0855492
SPAC1039.02	SPAC1039.02	phosphoprotein phosphatase (predicted) [Source:PomBase Gene ID;Acc:SPAC1039.02]	0.08552
SPAC3F10.02c	trk1	potassium ion transporter Trk1 [Source:PomBase Gene ID;Acc:SPAC3F10.02c]	0.0853646
SPBC1105.09	ubc15	ubiquitin conjugating enzyme Ubc15 [Source:PomBase Gene ID;Acc:SPBC1105.09]	0.0851508
SPAC17A2.07c	SPAC17A2.07c	sequence orphan [Source:PomBase Gene ID;Acc:SPAC17A2.07c]	0.0851037
SPAC1565.01	SPAC1565.01	conserved fungal protein [Source:PomBase Gene ID;Acc:SPAC1565.01]	0.0847356
SPCC1259.11c	gyp2	GTPase activating protein Gyp2 (predicted) [Source:PomBase Gene ID;Acc:SPCC1259.11c]	0.0845832
SPAC14C4.04	B22918-2	hypothetical protein [Source:PomBase Gene ID;Acc:SPAC14C4.04]	0.0845371
SPAC4A8.14	SPAC4A8.14	ribose-phosphate pyrophosphokinase (predicted) [Source:PomBase Gene ID;Acc:SPAC4A8.14]	0.0844526
SPAC3G6.11	chl1	ATP-dependent DNA helicase Chl1 (predicted) [Source:PomBase Gene ID;Acc:SPAC3G6.11]	0.084424
SPBC2A9.02	SPBC2A9.02	NAD dependent epimerase/dehydratase family protein [Source:PomBase Gene ID;Acc:SPBC2A9.02]	0.0843868
SPAC9E9.13	wos2	p23 homolog, predicted co-chaperone Wos2 [Source:PomBase Gene ID;Acc:SPAC9E9.13]	0.0841139
SPAC25B8.07c	SPAC25B8.07c	hypoxia induced family protein [Source:PomBase Gene ID;Acc:SPAC25B8.07c]	0.084009
SPAC6F6.17	rif1	telomere length regulator protein Rif1 [Source:PomBase Gene ID;Acc:SPAC6F6.17]	0.083955
SPBC342.05	crb2	DNA repair protein Rad9 homolog, Rhp9 [Source:PomBase Gene ID;Acc:SPBC342.05]	0.0839054
SPCC70.06	SPCC70.06	nuclear export factor (predicted) [Source:PomBase Gene ID;Acc:SPCC70.06]	0.0837948
SPAC20G8.07c	erg2	C-8 sterol isomerase Erg2 [Source:PomBase Gene ID;Acc:SPAC20G8.07c]	0.0835023
SPCC16C4.09	sts5	RNB-like protein [Source:PomBase Gene ID;Acc:SPCC16C4.09]	0.0834883
SPCC11E10.03	mug1	dynactin complex subunit, dynamitin (predicted) [Source:PomBase Gene ID;Acc:SPCC11E10.03]	0.083427
SPBC3B8.05	SPBC3B8.05	diphthamide biosynthesis protein Dph1 (predicted) [Source:PomBase Gene ID;Acc:SPBC3B8.05]	0.0832582
SPCC1620.08	SPCC1620.08	succinate-CoA ligase beta subunit (predicted) [Source:PomBase Gene ID;Acc:SPCC1620.08]	0.0831968
SPCC569.04	SPCC569.04	sequence orphan [Source:PomBase Gene ID;Acc:SPCC569.04]	0.0831728
SPAC4H3.02c	swc3	Swr1 complex subunit Swc3 [Source:PomBase Gene ID;Acc:SPAC4H3.02c]	0.0831157
SPCC1840.04	pca1	metacaspase Pca1 [Source:PomBase Gene ID;Acc:SPCC1840.04]	0.0830493
SPBC31F10.07	lsb5	cortical component Lsb5 (predicted) [Source:PomBase Gene ID;Acc:SPBC31F10.07]	0.0829527
SPAC13G6.06c	gcv2	glycine cleavage complex subunit P (predicted) [Source:PomBase Gene ID;Acc:SPAC13G6.06c]	0.0829161
SPAC27D7.10c	NA	NA	0.0827802
SPAC6F6.02c	pof5	F-box protein Pof5 [Source:PomBase Gene ID;Acc:SPAC6F6.02c]	0.0825479
SPAC22F3.04	mug62	AMP binding enzyme (predicted) [Source:PomBase Gene ID;Acc:SPAC22F3.04]	0.082476
SPAC167.01	ire1	serine/threonine protein kinase Ppk4/ sensor for unfolded proteins in the ER (predicted) [Source:PomBase Gene ID;Acc:SPAC167.01]	0.082028
SPAC1B3.02c	SPAC1B3.02c	transcription elongation factor, Elf1 family (predicted) [Source:PomBase Gene ID;Acc:SPAC1B3.02c]	0.0818589
SPBC646.06c	agn2	glucan endo-1,3-alpha-glucosidase Agn2 [Source:PomBase Gene ID;Acc:SPBC646.06c]	0.081828
SPAC3A11.06	mvp1	sorting nexin Mvp1 (predicted) [Source:PomBase Gene ID;Acc:SPAC3A11.06]	0.0816294
SPAC22G7.11c	SPAC22G7.11c	conserved fungal protein [Source:PomBase Gene ID;Acc:SPAC22G7.11c]	0.0811627
SPAC10F6.15	SPAC10F6.15	S. pombe specific UPF0300 family protein 1 [Source:PomBase Gene ID;Acc:SPAC10F6.15]	0.0811117
SPBC11B10.05c	rsp1	random septum position protein Rsp1 [Source:PomBase Gene ID;Acc:SPBC11B10.05c]	0.0806502
SPCC63.04	mok14	alpha-1,4-glucan synthase Mok14 [Source:PomBase Gene ID;Acc:SPCC63.04]	0.0806251
SPAP32A8.03c	SPAP32A8.03c	ubiquitin-protein ligase E3 (predicted) [Source:PomBase Gene ID;Acc:SPAP32A8.03c]	0.0806048
SPBC649.02	rps1902	40S ribosomal protein S19 (predicted) [Source:PomBase Gene ID;Acc:SPBC649.02]	0.0805845
SPAC1002.02	pom34	nucleoporin Pom34 [Source:PomBase Gene ID;Acc:SPAC1002.02]	0.080344
SPBC16A3.10	SPBC16A3.10	membrane bound O-acyltransferase, MBOAT (predicted) [Source:PomBase Gene ID;Acc:SPBC16A3.10]	0.0803085
SPCC18.13	SPCC18.13	tRNA (guanine-N7-)-methyltransferase subunit Trm82 (predicted) [Source:PomBase Gene ID;Acc:SPCC18.13]	0.0800397
SPAC1399.01c	SPAC1399.01c	membrane transporter (predicted) [Source:PomBase Gene ID;Acc:SPAC1399.01c]	0.0799902
SPCC1235.05c	fft2	fun thirty related protein Fft2 (predicted) [Source:PomBase Gene ID;Acc:SPCC1235.05c]	0.0799823
SPBC1E8.02	SPBC1E8.02	ubiquitin family protein (predicted) [Source:PomBase Gene ID;Acc:SPBC1E8.02]	0.0799574
SPAC1F12.05	SPAC1F12.05	endocytosis regulator (predicted) [Source:PomBase Gene ID;Acc:SPAC1F12.05]	0.0796204
SPAC926.09c	fas1	fatty acid synthase beta subunit Fas1 [Source:PomBase Gene ID;Acc:SPAC926.09c]	0.0793491
SPBC4.05	mlo2	ubiquitin protein ligase E3 component human N-recognin 7 homolog Mlo2 [Source:PomBase Gene ID;Acc:SPBC4.05]	0.0792938
SPBC12C2.03c	SPBC12C2.03c	methionine synthase reductase (predicted) [Source:PomBase Gene ID;Acc:SPBC12C2.03c]	0.0791224
SPBC646.02	cwf11	complexed with Cdc5 protein Cwf11 [Source:PomBase Gene ID;Acc:SPBC646.02]	0.0786695
SPCC550.11	SPCC550.11	karyopherin (predicted) [Source:PomBase Gene ID;Acc:SPCC550.11]	0.078638
SPAC23C4.07	tht2	meiotically upregulated gene Mug22 [Source:PomBase Gene ID;Acc:SPAC23C4.07]	0.0783547
SPAC29B12.10c	pgt1	glutathione transporter Pgt1 [Source:PomBase Gene ID;Acc:SPAC29B12.10c]	0.0781723
SPCC1223.04c	set11	ribosomal protein lysine methyltransferase Set11 [Source:PomBase Gene ID;Acc:SPCC1223.04c]	0.0779809
SPBC651.12c	SPBC651.12c	sequence orphan [Source:PomBase Gene ID;Acc:SPBC651.12c]	0.0779018
SPCC132.02	hst2	Sir2 family histone deacetylase Hst2 [Source:PomBase Gene ID;Acc:SPCC132.02]	0.0773348
SPAC24B11.13	hem3	hydroxymethylbilane synthase (predicted) [Source:PomBase Gene ID;Acc:SPAC24B11.13]	0.0772221
SPAC13F5.03c	gld1	mitochondrial glycerol dehydrogenase Gld1 [Source:PomBase Gene ID;Acc:SPAC13F5.03c]	0.0771677
SPBC685.02	exo5	mitochondrial single stranded DNA specific 5'-3' exodeoxyribonuclease Exo5 (predicted) [Source:PomBase Gene ID;Acc:SPBC685.02]	0.0769222
SPAPB1A11.04c	SPAPB1A11.04c	transcription factor (predicted) [Source:PomBase Gene ID;Acc:SPAPB1A11.04c]	0.0766676
SPBC2G2.05	rpl1603	60S ribosomal protein L13/L16 (predicted) [Source:PomBase Gene ID;Acc:SPBC2G2.05]	0.076619
SPAC631.01c	acp2	F-actin capping protein beta subunit (predicted) [Source:PomBase Gene ID;Acc:SPAC631.01c]	0.0766133
SPAC977.12	SPAC977.12	L-asparaginase (predicted) [Source:PomBase Gene ID;Acc:SPAC977.12]	0.0764055
SPAC23C4.03	hrk1	haspin related kinase Hrk1 [Source:PomBase Gene ID;Acc:SPAC23C4.03]	0.0763294
SPBC13G1.10c	mug81	ATP-dependent RNA helicase Slh1 (predicted) [Source:PomBase Gene ID;Acc:SPBC13G1.10c]	0.0763131
SPBC146.11c	mug97	meiotically upregulated gene Mug97 [Source:PomBase Gene ID;Acc:SPBC146.11c]	0.0761604
SPCC1442.14c	SPCC1442.14c	adenosine 5'-monophosphoramidase (predicted) [Source:PomBase Gene ID;Acc:SPCC1442.14c]	0.0761268
SPCC1183.10	wtf10	wtf element Wtf10 [Source:PomBase Gene ID;Acc:SPCC1183.10]	0.0761199
SPAC3F10.18c	rpl4102	60S ribosomal protein L41 (predicted) [Source:PomBase Gene ID;Acc:SPAC3F10.18c]	0.0760401
SPAC1B3.03c	wis2	cyclophilin family peptidyl-prolyl cis-trans isomerase Wis2 [Source:PomBase Gene ID;Acc:SPAC1B3.03c]	0.0758782
SPCC1281.08	wtf11	wtf element Wtf11 [Source:PomBase Gene ID;Acc:SPCC1281.08]	0.0753481
SPAC694.03	SPAC694.03	conserved fungal protein [Source:PomBase Gene ID;Acc:SPAC694.03]	0.0747573
SPAC589.03c	SPAC589.03c	sequence orphan [Source:PomBase Gene ID;Acc:SPAC589.03c]	0.0746891
SPAC1B3.15c	SPAC1B3.15c	vitamin H transporter (predicted) [Source:PomBase Gene ID;Acc:SPAC1B3.15c]	0.0746549
SPCC70.04c	SPCC70.04c	sequence orphan [Source:PomBase Gene ID;Acc:SPCC70.04c]	0.0745835
SPAC630.11	vps55	vacuolar sorting protein Vps55 (predicted) [Source:PomBase Gene ID;Acc:SPAC630.11]	0.074543
SPAC1002.06c	bqt2	bouquet formation protein Bqt2 [Source:PomBase Gene ID;Acc:SPAC1002.06c]	0.074473
SPAC1639.02c	trk2	potassium ion transporter Trk2 [Source:PomBase Gene ID;Acc:SPAC1639.02c]	0.0743123
SPBC36B7.08c	SPBC36B7.08c	nucleosome assembly protein (predicted) [Source:PomBase Gene ID;Acc:SPBC36B7.08c]	0.0740315
SPAC27D7.12c	but1	neddylation pathway protein But1 [Source:PomBase Gene ID;Acc:SPAC27D7.12c]	0.0739068
SPAC3G9.05	SPAC3G9.05	GTPase activating protein (predicted) [Source:PomBase Gene ID;Acc:SPAC3G9.05]	0.0738695
SPACUNK4.11c	SPACUNK4.11c	M-phase phosphoprotein 6 family protein [Source:PomBase Gene ID;Acc:SPACUNK4.11c]	0.0738633
SPBC19G7.04	SPBC19G7.04	HMG box protein [Source:PomBase Gene ID;Acc:SPBC19G7.04]	0.0738282
SPBC1685.04	SPBC1685.04	sequence orphan [Source:PomBase Gene ID;Acc:SPBC1685.04]	0.0736052
SPAC11H11.02c	mug162	sequence orphan [Source:PomBase Gene ID;Acc:SPAC11H11.02c]	0.073417
SPCC1919.11	mug137	BAR adaptor protein [Source:PomBase Gene ID;Acc:SPCC1919.11]	0.0733639
SPAC18G6.13	SPAC18G6.13	sequence orphan [Source:PomBase Gene ID;Acc:SPAC18G6.13]	0.073239
SPCC1620.04c	mug55	Cdc20/Fizzy subfamily WD repeat protein [Source:PomBase Gene ID;Acc:SPCC1620.04c]	0.0731225
SPBC4.06	SPBC4.06	acid phosphatase (predicted) [Source:PomBase Gene ID;Acc:SPBC4.06]	0.0730153
SPCC18.09c	hnt3	aprataxin Hnt3 [Source:PomBase Gene ID;Acc:SPCC18.09c]	0.0729136
SPAPB8E5.06c	rpl302	60S ribosomal protein L3 [Source:PomBase Gene ID;Acc:SPAPB8E5.06c]	0.0729034
SPCC18B5.10c	SPCC18B5.10c	TREX complex subunit Tex1 (predicted) [Source:PomBase Gene ID;Acc:SPCC18B5.10c]	0.072721
SPAC13C5.03	tht1	nuclear membrane protein involved in karyogamy Tht1 [Source:PomBase Gene ID;Acc:SPAC13C5.03]	0.0722917
SPAC7D4.02c	sfp47	Ubp4 interactor Sfp47 [Source:PomBase Gene ID;Acc:SPAC7D4.02c]	0.0722458
SPAC57A10.04	mug10	Rho guanine nucleotide exchange factor (predicted) [Source:PomBase Gene ID;Acc:SPAC57A10.04]	0.0722096
SPCC70.02c	SPCC70.02c	mitochondrial ATPase inhibitor (predicted) [Source:PomBase Gene ID;Acc:SPCC70.02c]	0.0721427
SPAC8F11.09c	nnt1	nicotinamide N-methyltransferase Nnt1 (predicted) [Source:PomBase Gene ID;Acc:SPAC8F11.09c]	0.0719374
SPAC6G9.04	spo7	sporulation protein Spo7 [Source:PomBase Gene ID;Acc:SPAC6G9.04]	0.0716522
SPCC24B10.22	pog1	mitochondrial DNA polymerase [Source:PomBase Gene ID;Acc:SPCC24B10.22]	0.07159
SPAC22A12.02c	mug103	sequence orphan [Source:PomBase Gene ID;Acc:SPAC22A12.02c]	0.0715305
SPBC20F10.05	nrl1	NRDE-2 family protein (predicted) [Source:PomBase Gene ID;Acc:SPBC20F10.05]	0.0711295
SPBC365.06	pmt3	SUMO [Source:PomBase Gene ID;Acc:SPBC365.06]	0.0708369
SPBC1921.01c	rpl35b	60S ribosomal protein L35a (predicted) [Source:PomBase Gene ID;Acc:SPBC1921.01c]	0.0704989
SPAC17H9.14c	SPAC17H9.14c	protein disulfide isomerase [Source:PomBase Gene ID;Acc:SPAC17H9.14c]	0.070125
SPAC27E2.02	SPAC27E2.02	IMPACT homolog, translational regulator (predicted) [Source:PomBase Gene ID;Acc:SPAC27E2.02]	0.0697357
SPAP27G11.15	slx1	structure-specific endonuclease catalytic subunit [Source:PomBase Gene ID;Acc:SPAP27G11.15]	0.0690761
SPCC622.19	jmj4	Jmj4 protein (predicted) [Source:PomBase Gene ID;Acc:SPCC622.19]	0.0687884
SPBC30D10.10c	tor1	phosphatidylinositol kinase Tor1 [Source:PomBase Gene ID;Acc:SPBC30D10.10c]	0.068678
SPCC736.02	SPCC736.02	sequence orphan [Source:PomBase Gene ID;Acc:SPCC736.02]	0.0683695
SPAC5H10.07	SPAC5H10.07	sequence orphan [Source:PomBase Gene ID;Acc:SPAC5H10.07]	0.0683675
SPBC28F2.02	mep33	mRNA export protein Mep33 [Source:PomBase Gene ID;Acc:SPBC28F2.02]	0.0683556
SPCC285.13c	nup60	nucleoporin Nup60 [Source:PomBase Gene ID;Acc:SPCC285.13c]	0.0683534
SPAPJ691.03	SPAPJ691.03	mitochondrial conserved eukaryotic protein [Source:PomBase Gene ID;Acc:SPAPJ691.03]	0.0683438
SPAC13D6.04c	btb3	substrate adaptor for cullin 3 ubiquitin ligase Btb3 [Source:PomBase Gene ID;Acc:SPAC13D6.04c]	0.0683232
SPAC1952.10c	SPAC1952.10c	conserved fungal protein [Source:PomBase Gene ID;Acc:SPAC1952.10c]	0.0681807
SPAPB24D3.07c	SPAPB24D3.07c	sequence orphan [Source:PomBase Gene ID;Acc:SPAPB24D3.07c]	0.0678354
SPAC14C4.09	agn1	glucan endo-1,3-alpha-glucosidase Agn1 [Source:PomBase Gene ID;Acc:SPAC14C4.09]	0.0669749
SPAC15E1.10	SPAC15E1.10	PI31 proteasome inhibitor (predicted) [Source:PomBase Gene ID;Acc:SPAC15E1.10]	0.0668201
SPCC757.05c	SPCC757.05c	peptidase family M20 protein [Source:PomBase Gene ID;Acc:SPCC757.05c]	0.066784
SPAC26H5.03	pcf2	CAF assembly factor (CAF-1) complex subunit B, Pcf2 [Source:PomBase Gene ID;Acc:SPAC26H5.03]	0.0667006
SPBC428.15	SPBC428.15	Obg-like ATPase (predicted) [Source:PomBase Gene ID;Acc:SPBC428.15]	0.0665108
SPAC1F3.05	SPAC1F3.05	Golgi localized Arf binding gamma-adaptin ortholog (predicted) [Source:PomBase Gene ID;Acc:SPAC1F3.05]	0.066488
SPAC25B8.11	SPAC25B8.11	transcription factor (predicted) [Source:PomBase Gene ID;Acc:SPAC25B8.11]	0.0664385
SPCC338.11c	rrg1	methyltransferase Rrg1 (predicted) [Source:PomBase Gene ID;Acc:SPCC338.11c]	0.0663478
SPBC215.02	bob1	prefoldin subunit 5 (predicted) [Source:PomBase Gene ID;Acc:SPBC215.02]	0.0662409
SPCC4G3.17	SPCC4G3.17	HD domain metal dependent phosphohydrolase (predicted) [Source:PomBase Gene ID;Acc:SPCC4G3.17]	0.0659147
SPBC1271.05c	SPBC1271.05c	zf-AN1 type zinc finger protein [Source:PomBase Gene ID;Acc:SPBC1271.05c]	0.0658814
SPCC188.12	spn6	septin Spn6 (predicted) [Source:PomBase Gene ID;Acc:SPCC188.12]	0.0658059
SPCC777.03c	SPCC777.03c	nifs homolog, possible cysteine desulfurase [Source:PomBase Gene ID;Acc:SPCC777.03c]	0.0651702
SPBC15D4.01c	klp9	kinesin-like protein Klp9 [Source:PomBase Gene ID;Acc:SPBC15D4.01c]	0.0648309
SPAC6G9.13c	bqt1	bouquet formation protein Bqt1 [Source:PomBase Gene ID;Acc:SPAC6G9.13c]	0.0645522
SPAC12G12.10	wdr21	WD repeat protein, human WDR21 family [Source:PomBase Gene ID;Acc:SPAC12G12.10]	0.0641739
SPAC521.03	SPAC521.03	short chain dehydrogenase (predicted) [Source:PomBase Gene ID;Acc:SPAC521.03]	0.0640099
SPCC285.05	SPCC285.05	purine nucleoside transmembrane transporter (predicted) [Source:PomBase Gene ID;Acc:SPCC285.05]	0.0634385
SPAC29B12.05c	SPAC29B12.05c	mitochondrial S-adenosylmethionine-dependent methyltransferase (predicted) [Source:PomBase Gene ID;Acc:SPAC29B12.05c]	0.0633905
SPAC27E2.03c	SPAC27E2.03c	Obg-Like ATPase (predicted) [Source:PomBase Gene ID;Acc:SPAC27E2.03c]	0.0633813
SPAC2C4.09	SPAC2C4.09	DUF1640 family protein [Source:PomBase Gene ID;Acc:SPAC2C4.09]	0.0629341
SPBC16G5.02c	SPBC16G5.02c	ribokinase (predicted) [Source:PomBase Gene ID;Acc:SPBC16G5.02c]	0.0627866
SPBC1198.12	mfr1	fizzy-related protein Mfr1 [Source:PomBase Gene ID;Acc:SPBC1198.12]	0.0624619
SPAC3G9.01	nsk1	Clp1-interacting protein Nsk1 [Source:PomBase Gene ID;Acc:SPAC3G9.01]	0.062067
SPCC737.04	SPCC737.04	S. pombe specific UPF0300 family protein 6 [Source:PomBase Gene ID;Acc:SPCC737.04]	0.0619447
SPBC609.03	iqw1	WD repeat protein, Iqw1 [Source:PomBase Gene ID;Acc:SPBC609.03]	0.0616374
SPAC12B10.11	exg2	glucan glucosidase Exg2, unknown specificity [Source:PomBase Gene ID;Acc:SPAC12B10.11]	0.061511
SPCC126.13c	SPCC126.13c	histone deacetylase complex subunit, SAP128 family (predicted) [Source:PomBase Gene ID;Acc:SPCC126.13c]	0.0612147
SPBC1105.01	rrp12	rRNA processing protein Rrp12-like (predicted) [Source:PomBase Gene ID;Acc:SPBC1105.01]	0.0612016
SPBC1685.14c	SPBC1685.14c	Vid27 family protein [Source:PomBase Gene ID;Acc:SPBC1685.14c]	0.0611917
SPBC800.12c	SPBC800.12c	ubiquitin family protein (predicted) [Source:PomBase Gene ID;Acc:SPBC800.12c]	0.0611907
SPAC29A4.17c	SPAC29A4.17c	mitocondrial FUN14 family protein [Source:PomBase Gene ID;Acc:SPAC29A4.17c]	0.0611663
SPBC119.14	rti1	Rad22 homolog Rti1 [Source:PomBase Gene ID;Acc:SPBC119.14]	0.0610403
SPBC14F5.11c	mug186	sorting nexin Snx41 (predicted) [Source:PomBase Gene ID;Acc:SPBC14F5.11c]	0.06104
SPAC823.03	ppk15	serine/threonine protein kinase Ppk15 (predicted) [Source:PomBase Gene ID;Acc:SPAC823.03]	0.0610305
SPAC19A8.10	rfp1	SUMO-targeted ubiquitin-protein ligase subunit Rfp1 [Source:PomBase Gene ID;Acc:SPAC19A8.10]	0.0609769
SPAC869.08	pcm2	protein-L-isoaspartate O-methyltransferase Pcm2 (predicted) [Source:PomBase Gene ID;Acc:SPAC869.08]	0.0609103
SPAC1142.06	get3	GET complex ATPase subunit Get3 (predicted) [Source:PomBase Gene ID;Acc:SPAC1142.06]	0.0606995
SPAC11D3.10	SPAC11D3.10	nifs homolog, possible cysteine desulfurase [Source:PomBase Gene ID;Acc:SPAC11D3.10]	0.0604193
SPAC24H6.10c	SPAC24H6.10c	phospho-2-dehydro-3-deoxyheptonate aldolase (predicted) [Source:PomBase Gene ID;Acc:SPAC24H6.10c]	0.0603653
SPCC584.16c	SPCC584.16c	sequence orphan [Source:PomBase Gene ID;Acc:SPCC584.16c]	0.0600709
SPBC216.05	rad3	ATR checkpoint kinase Rad3 [Source:PomBase Gene ID;Acc:SPBC216.05]	0.0599342
SPCC1827.07c	SPCC1827.07c	SPX/EXS domain protein (predicted) [Source:PomBase Gene ID;Acc:SPCC1827.07c]	0.0598441
SPBC3F6.01c	SPBC3F6.01c	serine/threonine protein phosphatase (predicted) [Source:PomBase Gene ID;Acc:SPBC3F6.01c]	0.0595781
SPBC2G2.09c	crs1	meiosis specific cyclin Crs1 [Source:PomBase Gene ID;Acc:SPBC2G2.09c]	0.0594755
SPCPB16A4.06c	SPCPB16A4.06c	sequence orphan [Source:PomBase Gene ID;Acc:SPCPB16A4.06c]	0.0594139
SPAC3H5.04	aar2	U5 snRNP-associated protein Aar2 (predicted) [Source:PomBase Gene ID;Acc:SPAC3H5.04]	0.0593519
SPAC3A11.14c	pkl1	kinesin-like protein Pkl1 [Source:PomBase Gene ID;Acc:SPAC3A11.14c]	0.0590472
SPCC24B10.13	skb5	Shk1 kinase binding protein 5 [Source:PomBase Gene ID;Acc:SPCC24B10.13]	0.0589707
SPAC27D7.03c	mei2	RNA-binding protein involved in meiosis Mei2 [Source:PomBase Gene ID;Acc:SPAC27D7.03c]	0.0588084
SPBC651.07	SPBC651.07	sequence orphan [Source:PomBase Gene ID;Acc:SPBC651.07]	0.0586464
SPBC16E9.13	ksp1	serine/threonine protein kinase Ksp1 (predicted) [Source:PomBase Gene ID;Acc:SPBC16E9.13]	0.058637
SPBC354.01	gtp1	GTP binding protein Gtp1 (predicted) [Source:PomBase Gene ID;Acc:SPBC354.01]	0.058546
SPBC25B2.03	SPBC25B2.03	zf-C3HC4 type zinc finger [Source:PomBase Gene ID;Acc:SPBC25B2.03]	0.0584683
SPBP16F5.08c	SPBP16F5.08c	flavin dependent monooxygenase (predicted) [Source:PomBase Gene ID;Acc:SPBP16F5.08c]	0.0584289
SPBC23G7.15c	rpp202	60S acidic ribosomal protein P2B subunit [Source:PomBase Gene ID;Acc:SPBC23G7.15c]	0.0583326
SPBC2D10.15c	pth1	mitochondrial peptidyl-tRNA hydrolase Pth1 (predicted) [Source:PomBase Gene ID;Acc:SPBC2D10.15c]	0.0582963
SPAC22A12.06c	SPAC22A12.06c	serine hydrolase-like [Source:PomBase Gene ID;Acc:SPAC22A12.06c]	0.0576878
SPAC2E1P3.02c	amt3	ammonium transporter Amt3 [Source:PomBase Gene ID;Acc:SPAC2E1P3.02c]	0.0576477
SPAC1952.07	rad1	checkpoint clamp complex protein Rad1 [Source:PomBase Gene ID;Acc:SPAC1952.07]	0.0575431
SPBC902.02c	ctf18	RFC-like complex subunit Ctf18 [Source:PomBase Gene ID;Acc:SPBC902.02c]	0.0573015
SPBP22H7.05c	SPBP22H7.05c	ATPase with bromodomain protein (predicted) [Source:PomBase Gene ID;Acc:SPBP22H7.05c]	0.0566892
SPAC323.01c	pos5	mitochondrial NADH kinase Pos5 (predicted) [Source:PomBase Gene ID;Acc:SPAC323.01c]	0.0565979
SPCC736.09c	SPCC736.09c	TRAX [Source:PomBase Gene ID;Acc:SPCC736.09c]	0.0563781
SPBC776.01	rpl29	60S ribosomal protein L29 [Source:PomBase Gene ID;Acc:SPBC776.01]	0.0563315
SPAC29A4.19c	cta5	Ca2+/Mn2+ transporting P-type ATPase P5 type Cta5 [Source:PomBase Gene ID;Acc:SPAC29A4.19c]	0.0562122
SPBC19C7.05	SPBC19C7.05	cell wall organization protein (predicted) [Source:PomBase Gene ID;Acc:SPBC19C7.05]	0.0561448
SPAC29E6.05c	mxr1	peptide methionine sulfoxide reductase Mxr1 (predicted) [Source:PomBase Gene ID;Acc:SPAC29E6.05c]	0.0550997
SPAC13D6.02c	byr3	zinc finger protein Byr3 [Source:PomBase Gene ID;Acc:SPAC13D6.02c]	0.0550441
SPAC1002.05c	jmj2	histone demethylase Jmj2 [Source:PomBase Gene ID;Acc:SPAC1002.05c]	0.0549511
SPCC4B3.07	nro1	nuclear pore complex associated protein [Source:PomBase Gene ID;Acc:SPCC4B3.07]	0.0548349
SPAC222.16c	csn3	COP9/signalosome complex subunit Csn3 (predicted) [Source:PomBase Gene ID;Acc:SPAC222.16c]	0.0541118
SPAC869.05c	SPAC869.05c	sulfate transporter (predicted) [Source:PomBase Gene ID;Acc:SPAC869.05c]	0.0540611
SPBC660.10	SPBC660.10	mitochondrial translation elongation factor G (predicted) [Source:PomBase Gene ID;Acc:SPBC660.10]	0.0537919
SPAC3C7.09	set8	lysine methyltransferase Set8 (predicted) [Source:PomBase Gene ID;Acc:SPAC3C7.09]	0.0531739
SPAC6F6.11c	SPAC6F6.11c	pyridoxine-pyridoxal-pyridoxamine kinase (predicted) [Source:PomBase Gene ID;Acc:SPAC6F6.11c]	0.0531637
SPAC18B11.08c	SPAC18B11.08c	conserved fungal protein [Source:PomBase Gene ID;Acc:SPAC18B11.08c]	0.0530558
SPAC26H5.04	SPAC26H5.04	vacuolar import and degradation protein Vid28 (predicted) [Source:PomBase Gene ID;Acc:SPAC26H5.04]	0.0527097
SPAC24H6.11c	SPAC24H6.11c	sulfate transporter (predicted) [Source:PomBase Gene ID;Acc:SPAC24H6.11c]	0.0525023
SPAC2G11.07c	ptc3	protein phosphatase 2c homolog 3 [Source:PomBase Gene ID;Acc:SPAC2G11.07c]	0.0516268
SPBC31A8.01c	rtn1	reticulon-like protein Rtn1 [Source:PomBase Gene ID;Acc:SPBC31A8.01c]	0.0508578
SPAC1B9.02c	sck1	serine/threonine protein kinase Sck1 [Source:PomBase Gene ID;Acc:SPAC1B9.02c]	0.0504521
SPAPB1A10.15	arv1	Arv1-like family protein Arv1 (predicted) [Source:PomBase Gene ID;Acc:SPAPB1A10.15]	0.0500001
SPCC1322.06	kap113	karyopherin Kap113 [Source:PomBase Gene ID;Acc:SPCC1322.06]	0.0499818
SPAC227.07c	pab1	protein phosphatase regulatory subunit Pab1 [Source:PomBase Gene ID;Acc:SPAC227.07c]	0.0498562
SPCC63.06	SPCC63.06	human WDR89 family WD repeat protein [Source:PomBase Gene ID;Acc:SPCC63.06]	0.0493905
SPAC6G9.08	ubp6	ubiquitin C-terminal hydrolase Ubp6 [Source:PomBase Gene ID;Acc:SPAC6G9.08]	0.0493366
SPCC1906.02c	SPCC1906.02c	CUE domain protein Cue3 (predicted) [Source:PomBase Gene ID;Acc:SPCC1906.02c]	0.0492568
SPBC21B10.08c	SPBC21B10.08c	sequence orphan [Source:PomBase Gene ID;Acc:SPBC21B10.08c]	0.0489775
SPAC16E8.08	SPAC16E8.08	sequence orphan [Source:PomBase Gene ID;Acc:SPAC16E8.08]	0.048345
SPAC139.02c	oac1	mitochondrial anion transporter (predicted) [Source:PomBase Gene ID;Acc:SPAC139.02c]	0.048176
SPAC2C4.10c	SPAC2C4.10c	sequence orphan [Source:PomBase Gene ID;Acc:SPAC2C4.10c]	0.0481666
SPCC330.03c	SPCC330.03c	NADPH-hemoprotein reductase (predicted) [Source:PomBase Gene ID;Acc:SPCC330.03c]	0.0480351
SPCC663.14c	SPCC663.14c	TRP-like ion channel (predicted) [Source:PomBase Gene ID;Acc:SPCC663.14c]	0.0476416
SPAPB1E7.04c	SPAPB1E7.04c	chitinase (predicted) [Source:PomBase Gene ID;Acc:SPAPB1E7.04c]	0.047571
SPAC3C7.05c	mug191	alpha-1,6- mannanase (predicted) [Source:PomBase Gene ID;Acc:SPAC3C7.05c]	0.047542
SPCC663.03	pmd1	leptomycin efflux transporter Pmd1 [Source:PomBase Gene ID;Acc:SPCC663.03]	0.0472362
SPAC1B3.10c	SPAC1B3.10c	SEL1 repeat protein, unknown biological role [Source:PomBase Gene ID;Acc:SPAC1B3.10c]	0.0467015
SPBP22H7.04	SPBP22H7.04	sequence orphan [Source:PomBase Gene ID;Acc:SPBP22H7.04]	0.0464162
SPAC1F3.06c	spo15	sporulation protein Spo15 [Source:PomBase Gene ID;Acc:SPAC1F3.06c]	0.0458825
SPAC17A5.04c	mde10	spore wall assembly ADAM family peptidase Mde10 [Source:PomBase Gene ID;Acc:SPAC17A5.04c]	0.0458671
SPAC13C5.06c	mug121	sequence orphan [Source:PomBase Gene ID;Acc:SPAC13C5.06c]	0.0457271
SPAC23C4.08	rho3	Rho family GTPase Rho3 [Source:PomBase Gene ID;Acc:SPAC23C4.08]	0.0455019
SPAC630.09c	mug58	GLYK family kinase of unknown specificity (predicted) [Source:PomBase Gene ID;Acc:SPAC630.09c]	0.0453622
SPCC297.06c	SPCC297.06c	conserved fungal protein [Source:PomBase Gene ID;Acc:SPCC297.06c]	0.0453117
SPCC622.17	apn1	AP endonuclease Apn1 [Source:PomBase Gene ID;Acc:SPCC622.17]	0.0451532
SPAC15E1.05c	SPAC15E1.05c	ethanolamine-phosphate cytidylyltransferase (predicted) [Source:PomBase Gene ID;Acc:SPAC15E1.05c]	0.0451351
SPAC1296.03c	sxa2	serine carboxypeptidase Sxa2 [Source:PomBase Gene ID;Acc:SPAC1296.03c]	0.0451216
SPAC29E6.01	pof11	F-box protein Pof11 [Source:PomBase Gene ID;Acc:SPAC29E6.01]	0.0451137
SPAC1486.02c	dsc2	UBA domain protein Ucp14 [Source:PomBase Gene ID;Acc:SPAC1486.02c]	0.0449318
SPBC211.06	gfh1	gamma tubulin complex subunit Gfh1 [Source:PomBase Gene ID;Acc:SPBC211.06]	0.0448339
SPBC336.14c	ppk26	serine/threonine protein kinase, PAN complex subunit, Ppk26 [Source:PomBase Gene ID;Acc:SPBC336.14c]	0.0447488
SPCC1827.03c	SPCC1827.03c	acetyl-CoA ligase (predicted) [Source:PomBase Gene ID;Acc:SPCC1827.03c]	0.0446712
SPBC215.11c	SPBC215.11c	aldo/keto reductase, unknown biological role [Source:PomBase Gene ID;Acc:SPBC215.11c]	0.0443709
SPBP8B7.04	mug45	sequence orphan [Source:PomBase Gene ID;Acc:SPBP8B7.04]	0.0440959
SPAC20G8.04c	SPAC20G8.04c	mitochondrial electron transfer flavoprotein-ubiquinone oxidoreductase (predicted) [Source:PomBase Gene ID;Acc:SPAC20G8.04c]	0.0440827
SPAC1039.03	SPAC1039.03	esterase/lipase (predicted) [Source:PomBase Gene ID;Acc:SPAC1039.03]	0.0439328
SPAC1952.11c	ure2	urease Ure2 [Source:PomBase Gene ID;Acc:SPAC1952.11c]	0.0438852
SPAC13G7.13c	msa1	RNA-binding protein Msa1 [Source:PomBase Gene ID;Acc:SPAC13G7.13c]	0.043643
SPBC15D4.07c	atg9	autophagy associated protein Atg9 [Source:PomBase Gene ID;Acc:SPBC15D4.07c]	0.0435521
SPBC1685.10	rps27	40S ribosomal protein S27 (predicted) [Source:PomBase Gene ID;Acc:SPBC1685.10]	0.0434654
SPCC794.02	wtf5	wtf element Wtf5 [Source:PomBase Gene ID;Acc:SPCC794.02]	0.0432683
SPAC57A10.10c	sla1	La protein homolog [Source:PomBase Gene ID;Acc:SPAC57A10.10c]	0.0432528
SPAC26F1.01	sec74	guanyl-nucleotide exchange factor Sec74 (predicted) [Source:PomBase Gene ID;Acc:SPAC26F1.01]	0.0431027
SPCC24B10.18	SPCC24B10.18	human Leydig cell tumor 10 kDa protein homolog [Source:PomBase Gene ID;Acc:SPCC24B10.18]	0.0425993
SPBC1539.07c	SPBC1539.07c	glutathione-dependent formaldehyde dehydrogenase (predicted) [Source:PomBase Gene ID;Acc:SPBC1539.07c]	0.0422815
SPBC1683.03c	SPBC1683.03c	membrane transporter (predicted) [Source:PomBase Gene ID;Acc:SPBC1683.03c]	0.0421071
SPBC1347.03	meu14	sporulation protein Meu14 [Source:PomBase Gene ID;Acc:SPBC1347.03]	0.0417112
SPCC777.04	SPCC777.04	amino acid transporter (predicted) [Source:PomBase Gene ID;Acc:SPCC777.04]	0.0414674
SPAC19B12.12c	yip11	SMN family protein Yip11 [Source:PomBase Gene ID;Acc:SPAC19B12.12c]	0.0414228
SPAC22F3.03c	rdh54	ATP-dependent DNA helicase Rdh54 [Source:PomBase Gene ID;Acc:SPAC22F3.03c]	0.041225
SPBC609.02	ptn1	phosphatidylinositol-3,4,5-trisphosphate3-phosphatasePtn1 [Source:PomBase Gene ID;Acc:SPBC609.02]	0.0409648
SPAC23D3.10c	eng2	endo-1,3-beta-glucanase Eng2 [Source:PomBase Gene ID;Acc:SPAC23D3.10c]	0.040804
SPAC664.04c	rps1602	40S ribosomal protein S16 (predicted) [Source:PomBase Gene ID;Acc:SPAC664.04c]	0.0405046
SPBC14C8.05c	meu17	glucan-alpha-1,4-glucosidase [Source:PomBase Gene ID;Acc:SPBC14C8.05c]	0.0400904
SPBPB10D8.07c	SPBPB10D8.07c	membrane transporter (predicted) [Source:PomBase Gene ID;Acc:SPBPB10D8.07c]	0.0400722
SPAC25B8.09	SPAC25B8.09	trans-aconitate 3-methyltransferase (predicted) [Source:PomBase Gene ID;Acc:SPAC25B8.09]	0.0399937
SPAC23C4.02	crn1	actin binding protein, coronin Crn1 [Source:PomBase Gene ID;Acc:SPAC23C4.02]	0.0397265
SPBC21C3.14c	SPBC21C3.14c	sequence orphan [Source:PomBase Gene ID;Acc:SPBC21C3.14c]	0.0396914
SPBC1198.03c	SPBC1198.03c	Golgin subfamily A member [Source:PomBase Gene ID;Acc:SPBC1198.03c]	0.0395455
SPBC1734.05c	spf31	DNAJ protein Spf31 (predicted) [Source:PomBase Gene ID;Acc:SPBC1734.05c]	0.039477
SPCC1450.09c	SPCC1450.09c	phospholipase (predicted) [Source:PomBase Gene ID;Acc:SPCC1450.09c]	0.0392594
SPBC25B2.07c	mug164	microtubule-associated protein Mug164 [Source:PomBase Gene ID;Acc:SPBC25B2.07c]	0.0390978
SPCC790.02	pep3	ubiquitin-protein ligase E3 (predicted) [Source:PomBase Gene ID;Acc:SPCC790.02]	0.0385398
SPAC3H8.07c	pac10	prefoldin subunit 3 Pac10 (predicted) [Source:PomBase Gene ID;Acc:SPAC3H8.07c]	0.0381892
SPBC11G11.01	fis1	mitochondrial fission protein Fis1 (predicted) [Source:PomBase Gene ID;Acc:SPBC11G11.01]	0.038042
SPBC11C11.08	srp1	SR family protein, human SRFS2 ortholog Srp1 [Source:PomBase Gene ID;Acc:SPBC11C11.08]	0.0376014
SPBC21D10.10	bdc1	bromodomain containing protein 1, Bdc1 [Source:PomBase Gene ID;Acc:SPBC21D10.10]	0.037498
SPBC31F10.03	SPBC31F10.03	ChaC-like protein, predicted cation transport regulator [Source:PomBase Gene ID;Acc:SPBC31F10.03]	0.0374664
SPCC306.05c	ins1	INSIG domain protein [Source:PomBase Gene ID;Acc:SPCC306.05c]	0.0374088
SPAC2C4.07c	SPAC2C4.07c	ribonuclease II (RNB) family (predicted) [Source:PomBase Gene ID;Acc:SPAC2C4.07c]	0.0371231
SPAPB1A10.13	SPAPB1A10.13	sequence orphan [Source:PomBase Gene ID;Acc:SPAPB1A10.13]	0.0370259
SPBC336.05c	SPBC336.05c	S-adenosylmethionine-dependent methyltransferase (predicted) [Source:PomBase Gene ID;Acc:SPBC336.05c]	0.0368971
SPAC23H3.12c	SPAC23H3.12c	mitochondrial hydrogen/potassium transport system protein (predicted) [Source:PomBase Gene ID;Acc:SPAC23H3.12c]	0.0367756
SPAC22F3.12c	rgs1	regulator of G-protein signaling Rgs1 [Source:PomBase Gene ID;Acc:SPAC22F3.12c]	0.0364038
SPBC2G5.02c	SPBC2G5.02c	CK2 family regulatory subunit (predicted) [Source:PomBase Gene ID;Acc:SPBC2G5.02c]	0.0359668
SPAC823.02	SPAC823.02	sequence orphan [Source:PomBase Gene ID;Acc:SPAC823.02]	0.0358161
SPCC70.08c	SPCC70.08c	methyltransferase (predicted) [Source:PomBase Gene ID;Acc:SPCC70.08c]	0.0355988
SPAPB1E7.05	gde1	glycerophosphoryl diester phosphodiesterase Gde1 (predicted) [Source:PomBase Gene ID;Acc:SPAPB1E7.05]	0.0355984
SPAC821.06	spn2	septin Spn2 [Source:PomBase Gene ID;Acc:SPAC821.06]	0.0354354
SPAC26H5.08c	bgl2	glucan beta-glucosidase Bgl2 (predicted) [Source:PomBase Gene ID;Acc:SPAC26H5.08c]	0.035218
SPBC16H5.11c	skb1	type II protein arginine N-methyltransferase Skb1 [Source:PomBase Gene ID;Acc:SPBC16H5.11c]	0.0345221
SPAC139.05	SPAC139.05	succinate-semialdehyde dehydrogenase (predicted) [Source:PomBase Gene ID;Acc:SPAC139.05]	0.0343104
SPAC4F8.10c	stg1	SM22/transgelin-like actin modulating protein Stg1 [Source:PomBase Gene ID;Acc:SPAC4F8.10c]	0.0338176
SPCC285.10c	SPCC285.10c	SPRY domain protein [Source:PomBase Gene ID;Acc:SPCC285.10c]	0.0337644
SPAC8E11.04c	SPAC8E11.04c	phospholipase (predicted) [Source:PomBase Gene ID;Acc:SPAC8E11.04c]	0.0336892
SPAC17G8.08c	SPAC17G8.08c	human TMEM165 homolog [Source:PomBase Gene ID;Acc:SPAC17G8.08c]	0.0335381
SPAPYUK71.03c	syn1	synaptotagmin family C2 domain protein, Syn1 [Source:PomBase Gene ID;Acc:SPAPYUK71.03c]	0.0334874
SPBC317.01	mbx2	MADS-box transcription factor Pvg4 (predicted) [Source:PomBase Gene ID;Acc:SPBC317.01]	0.0334747
SPBC32F12.07c	SPBC32F12.07c	ubiquitin-protein ligase E3, MARCH family (predicted) [Source:PomBase Gene ID;Acc:SPBC32F12.07c]	0.0333499
SPBC56F2.03	SPBC56F2.03	actin-like protein Arp10 (predicted) [Source:PomBase Gene ID;Acc:SPBC56F2.03]	0.0330828
SPAC2C4.14c	ppk11	PAK-related kinase Ppk11 [Source:PomBase Gene ID;Acc:SPAC2C4.14c]	0.0330039
SPAC12B10.09	SPAC12B10.09	S-adenosylmethionine transporter (predicted) [Source:PomBase Gene ID;Acc:SPAC12B10.09]	0.032918
SPCP31B10.04	SPCP31B10.04	conserved fungal protein [Source:PomBase Gene ID;Acc:SPCP31B10.04]	0.0324352
SPAC9G1.10c	SPAC9G1.10c	inositol polyphosphate phosphatase (predicted) [Source:PomBase Gene ID;Acc:SPAC9G1.10c]	0.0324118
SPAC22G7.07c	SPAC22G7.07c	mRNA (N6-adenosine)-methyltransferase (predicted) [Source:PomBase Gene ID;Acc:SPAC22G7.07c]	0.0322415
SPBC16A3.07c	nrm1	negative regulator of MBF [Source:PomBase Gene ID;Acc:SPBC16A3.07c]	0.0321486
SPAC31G5.17c	rps1001	40S ribosomal protein S10 (predicted) [Source:PomBase Gene ID;Acc:SPAC31G5.17c]	0.0320301
SPAC22E12.06c	gmh3	alpha-1,2-galactosyltransferase Gmh3 [Source:PomBase Gene ID;Acc:SPAC22E12.06c]	0.0318233
SPBC2A9.04c	SPBC2A9.04c	sir antagonist ortholog (predicted) [Source:PomBase Gene ID;Acc:SPBC2A9.04c]	0.031154
SPCC1919.07	SPCC1919.07	sequence orphan [Source:PomBase Gene ID;Acc:SPCC1919.07]	0.0309661
SPAC1610.04	mug99	meiotically upregulated gene Mug99 [Source:PomBase Gene ID;Acc:SPAC1610.04]	0.0306007
SPAC23H3.08c	bub3	mitotic spindle checkpoint protein Bub3 [Source:PomBase Gene ID;Acc:SPAC23H3.08c]	0.0305851
SPBC24C6.08c	bhd1	folliculin ortholog Bhd1 [Source:PomBase Gene ID;Acc:SPBC24C6.08c]	0.0302556
SPBP4H10.17c	SPBP4H10.17c	carboxyl methyl esterase (predicted) [Source:PomBase Gene ID;Acc:SPBP4H10.17c]	0.0301686
SPBC106.05c	tim11	F0-ATPase subunit E (predicted) [Source:PomBase Gene ID;Acc:SPBC106.05c]	0.0298977
SPAC607.07c	SPAC607.07c	sequence orphan [Source:PomBase Gene ID;Acc:SPAC607.07c]	0.0297444
SPAC31G5.14	gcv1	glycine decarboxylase T subunit (predicted) [Source:PomBase Gene ID;Acc:SPAC31G5.14]	0.0297149
SPCC794.11c	SPCC794.11c	ENTH/VHS domain protein Ent3 (predicted) [Source:PomBase Gene ID;Acc:SPCC794.11c]	0.0295266
SPAC1D4.11c	lkh1	dual specificity protein kinase Lkh1 [Source:PomBase Gene ID;Acc:SPAC1D4.11c]	0.0292582
SPBC17D11.02c	hrd1	ubiquitin-protein ligase Hrd1, synviolin family [Source:PomBase Gene ID;Acc:SPBC17D11.02c]	0.0290595
SPAC1952.03	otu2	ubiquitin specific cysteine protease, OTU family, Otu2 [Source:PomBase Gene ID;Acc:SPAC1952.03]	0.0288905
SPBC725.04	SPBC725.04	oxalyl-CoA decarboxylase (predicted) [Source:PomBase Gene ID;Acc:SPBC725.04]	0.0282702
SPAC9G1.06c	cyk3	cytokinesis protein Cyk3 (predicted) [Source:PomBase Gene ID;Acc:SPAC9G1.06c]	0.0279491
SPAC6G9.14	SPAC6G9.14	RNA-binding protein (predicted) [Source:PomBase Gene ID;Acc:SPAC6G9.14]	0.0278886
SPAC3F10.05c	mug113	T5orf172 family protein [Source:PomBase Gene ID;Acc:SPAC3F10.05c]	0.0278421
SPAC2F3.08	sut1	alpha-glucoside transporter Sut1 [Source:PomBase Gene ID;Acc:SPAC2F3.08]	0.0276447
SPCC330.02	rhp7	Rad7 homolog Rhp7 [Source:PomBase Gene ID;Acc:SPCC330.02]	0.0276355
SPCP31B10.07	eft202	translation elongation factor 2 (EF-2) Eft2,B [Source:PomBase Gene ID;Acc:SPCP31B10.07]	0.027324
SPBC1D7.01	SPBC1D7.01	prefoldin subunit 1 (predicted) [Source:PomBase Gene ID;Acc:SPBC1D7.01]	0.0272284
SPAC1687.09	SPAC1687.09	ENTH/VHS domain protein (predicted) [Source:PomBase Gene ID;Acc:SPAC1687.09]	0.0267893
SPAC3C7.07c	SPAC3C7.07c	arginine-tRNA protein transferase (predicted) [Source:PomBase Gene ID;Acc:SPAC3C7.07c]	0.0266796
SPAC821.09	eng1	endo-1,3-beta-glucanase Eng1 [Source:PomBase Gene ID;Acc:SPAC821.09]	0.026508
SPAC23D3.12	SPAC23D3.12	inorganic phosphate transporter (predicted) [Source:PomBase Gene ID;Acc:SPAC23D3.12]	0.0261939
SPAC17G8.13c	mst2	histone acetyltransferase Mst2 [Source:PomBase Gene ID;Acc:SPAC17G8.13c]	0.0260129
SPAC343.12	rds1	conserved fungal protein [Source:PomBase Gene ID;Acc:SPAC343.12]	0.0259849
SPBC15D4.10c	amo1	nuclear rim protein Amo1 [Source:PomBase Gene ID;Acc:SPBC15D4.10c]	0.0256481
SPBC1921.03c	mex67	mRNA export receptor, Tap, nucleoporin Mex67 [Source:PomBase Gene ID;Acc:SPBC1921.03c]	0.0255382
SPAC17G6.06	rps2401	40S ribosomal protein S24 (predicted) [Source:PomBase Gene ID;Acc:SPAC17G6.06]	0.024718
SPAPB1A11.02	SPAPB1A11.02	esterase/lipase (predicted) [Source:PomBase Gene ID;Acc:SPAPB1A11.02]	0.0243432
SPAC1071.09c	SPAC1071.09c	DNAJ domain protein, DNAJC9 family (predicted) [Source:PomBase Gene ID;Acc:SPAC1071.09c]	0.0238151
SPAC23C4.12	hhp2	serine/threonine protein kinase Hhp2 [Source:PomBase Gene ID;Acc:SPAC23C4.12]	0.0229266
SPAC23G3.04	ies4	Ino80 complex subunit Ies4 [Source:PomBase Gene ID;Acc:SPAC23G3.04]	0.0228339
SPAC1F8.04c	SPAC1F8.04c	hydrolase (predicted) [Source:PomBase Gene ID;Acc:SPAC1F8.04c]	0.0218595
SPBPJ4664.06	gpt1	UDP-glucose-glycoprotein glucosyltransferase Gpt1 [Source:PomBase Gene ID;Acc:SPBPJ4664.06]	0.0214906
SPAC9.07c	SPAC9.07c	GTPase Rbg1 (predicted) [Source:PomBase Gene ID;Acc:SPAC9.07c]	0.0212517
SPAC2E12.03c	SPAC2E12.03c	PQ loop protein [Source:PomBase Gene ID;Acc:SPAC2E12.03c]	0.0209666
SPAC13F5.07c	SPAC13F5.07c	zf PARP type zinc finger protein [Source:PomBase Gene ID;Acc:SPAC13F5.07c]	0.0208776
SPAC30D11.07	nth1	DNA endonuclease III [Source:PomBase Gene ID;Acc:SPAC30D11.07]	0.020362
SPCC553.03	pex1	AAA family ATPase Pex1 (predicted) [Source:PomBase Gene ID;Acc:SPCC553.03]	0.0200397
SPBP8B7.31	SPBP8B7.31	acid phosphatase (predicted) [Source:PomBase Gene ID;Acc:SPBP8B7.31]	0.0197808
SPAC328.09	SPAC328.09	mitochondrial 2-oxoadipate and 2-oxoglutarate transporter (predicted) [Source:PomBase Gene ID;Acc:SPAC328.09]	0.0195371
SPCC23B6.03c	tel1	ATM checkpoint kinase [Source:PomBase Gene ID;Acc:SPCC23B6.03c]	0.0195072
SPBC13E7.06	msd1	mitotic-spindle disanchored Msd1 [Source:PomBase Gene ID;Acc:SPBC13E7.06]	0.0194855
SPBC6B1.02	ppk30	Ark1/Prk1 family protein kinase Ppk30 [Source:PomBase Gene ID;Acc:SPBC6B1.02]	0.0193134
SPBC115.03	SPBC115.03	gfo/idh/mocA family oxidoreductase (predicted) [Source:PomBase Gene ID;Acc:SPBC115.03]	0.0191514
SPAC1F12.02c	SPAC1F12.02c	translationally controlled tumor protein homolog (predicted) [Source:PomBase Gene ID;Acc:SPAC1F12.02c]	0.0188157
SPBC418.02	SPBC418.02	NatA N-acetyltransferase complex subunit (predicted) [Source:PomBase Gene ID;Acc:SPBC418.02]	0.0183696
SPBC16E9.06c	uvi31	BolA domain UV induced protein Uvi31 [Source:PomBase Gene ID;Acc:SPBC16E9.06c]	0.0183666
SPCC737.06c	SPCC737.06c	glutamate-cysteine ligase regulatory subunit (predicted) [Source:PomBase Gene ID;Acc:SPCC737.06c]	0.0178708
SPBC146.02	SPBC146.02	sequence orphan [Source:PomBase Gene ID;Acc:SPBC146.02]	0.0176842
SPBC1105.08	SPBC1105.08	EMP70 family [Source:PomBase Gene ID;Acc:SPBC1105.08]	0.0175015
SPAC23D3.04c	gpd2	glycerol-3-phosphate dehydrogenase Gpd2 [Source:PomBase Gene ID;Acc:SPAC23D3.04c]	0.0172336
SPBC2G2.08	ade9	C-1-tetrahydrofolatesynthase/methylenetetrahydrofolatedehydrogenase/methylenetetrahydrofolatecyclohydrolase/ formyltetrahydrofolatesynthetase (predicted) [Source:PomBase Gene ID;Acc:SPBC2G2.08]	0.0170824
SPAC26A3.16	dph1	UBA domain protein Dph1 [Source:PomBase Gene ID;Acc:SPAC26A3.16]	0.0169657
SPAC24B11.10c	cfh1	chitin synthase regulatory factor-like Cfh1 (predicted) [Source:PomBase Gene ID;Acc:SPAC24B11.10c]	0.0169115
SPBC839.03c	SPBC839.03c	neddylation protein Dcn1 (predicted) [Source:PomBase Gene ID;Acc:SPBC839.03c]	0.0166822
SPAC1296.04	mug65	spore wall assembly protein (predicted) [Source:PomBase Gene ID;Acc:SPAC1296.04]	0.0164975
SPAC12B10.04	SPAC12B10.04	tubulin-tyrosine ligase (predicted) [Source:PomBase Gene ID;Acc:SPAC12B10.04]	0.0163476
SPAC6C3.05	SPAC6C3.05	sequence orphan [Source:PomBase Gene ID;Acc:SPAC6C3.05]	0.0162512
SPCC663.13c	naa50	NatA N-acetyltransferase subunit Naa50 (predicted) [Source:PomBase Gene ID;Acc:SPCC663.13c]	0.0161015
SPBC29A3.13	pdp1	PWWP domain protein Pdp1 [Source:PomBase Gene ID;Acc:SPBC29A3.13]	0.0158348
SPCC736.04c	gma12	alpha-1,2-galactosyltransferase Gma12 [Source:PomBase Gene ID;Acc:SPCC736.04c]	0.0157108
SPAC1071.03c	SPAC1071.03c	sequence orphan [Source:PomBase Gene ID;Acc:SPAC1071.03c]	0.0154731
SPCC191.09c	gst1	glutathione S-transferase Gst1 [Source:PomBase Gene ID;Acc:SPCC191.09c]	0.0150824
SPBC25B2.06c	btb2	BTB/POZ domain protein Btb2 [Source:PomBase Gene ID;Acc:SPBC25B2.06c]	0.0149383
SPAPB2B4.06	SPAPB2B4.06	conserved fungal protein [Source:PomBase Gene ID;Acc:SPAPB2B4.06]	0.0146823
SPAC25H1.06	pcf3	CAF assembly factor (CAF-1) complex subunit C, Pcf3 [Source:PomBase Gene ID;Acc:SPAC25H1.06]	0.0142011
SPCC663.08c	SPCC663.08c	short chain dehydrogenase [Source:PomBase Gene ID;Acc:SPCC663.08c]	0.0137389
SPBC21C3.17c	SPBC21C3.17c	conserved fungal protein [Source:PomBase Gene ID;Acc:SPBC21C3.17c]	0.0136776
SPAC13F5.05	SPAC13F5.05	thioredoxin family protein (predicted) [Source:PomBase Gene ID;Acc:SPAC13F5.05]	0.0135538
SPCC126.01c	SPCC126.01c	conserved fungal protein [Source:PomBase Gene ID;Acc:SPCC126.01c]	0.0134879
SPAC27F1.05c	SPAC27F1.05c	aminotransferase class-III, unknown specificty [Source:PomBase Gene ID;Acc:SPAC27F1.05c]	0.0127073
SPAC22F8.04	SPAC22F8.04	triose phosphate transporter (predicted) [Source:PomBase Gene ID;Acc:SPAC22F8.04]	0.0126685
SPAC323.03c	SPAC323.03c	sequence orphan [Source:PomBase Gene ID;Acc:SPAC323.03c]	0.0126493
SPBC1198.08	SPBC1198.08	dipeptidase Dug1 (predicted) [Source:PomBase Gene ID;Acc:SPBC1198.08]	0.0121822
SPAC26F1.12c	SPAC26F1.12c	conserved eukaryotic protein [Source:PomBase Gene ID;Acc:SPAC26F1.12c]	0.011948
SPBC3B8.04c	SPBC3B8.04c	membrane transporter (predicted) [Source:PomBase Gene ID;Acc:SPBC3B8.04c]	0.0119158
SPBC16G5.09	SPBC16G5.09	serine carboxypeptidase (predicted) [Source:PomBase Gene ID;Acc:SPBC16G5.09]	0.0118143
SPCC777.08c	bit61	TORC2 subunit Bit61 [Source:PomBase Gene ID;Acc:SPCC777.08c]	0.0103554
SPAC227.06	SPAC227.06	Rab GTPase binding (predicted) [Source:PomBase Gene ID;Acc:SPAC227.06]	0.0100473
SPAC6G10.08	idp1	isocitrate dehydrogenase Idp1 (predicted) [Source:PomBase Gene ID;Acc:SPAC6G10.08]	0.00442225
SPAC1F7.09c	SPAC1F7.09c	allantoicase (predicted) [Source:PomBase Gene ID;Acc:SPAC1F7.09c]	0.00408888
SPBC405.05	SPBC405.05	sequence orphan [Source:PomBase Gene ID;Acc:SPBC405.05]	0.00406335
SPAC227.04	SPAC227.04	autophagy C terminal domain family protein (predicted) [Source:PomBase Gene ID;Acc:SPAC227.04]	0.00319113
Table S3 – Lifespan scores from standard CLS screen
SPAC1002.01	SPAC1002.01	conserved fungal protein [Source:PomBase Gene ID;Acc:SPAC1002.01]
SPAC1002.17c	urg2	uracil phosphoribosyltransferase (predicted) [Source:PomBase Gene ID;Acc:SPAC1002.17c]
SPAC1002.20	SPAC1002.20	sequence orphan [Source:PomBase Gene ID;Acc:SPAC1002.20]
SPAC1006.01	psp3	vacuolar serine protease Psp3 (predicted) [Source:PomBase Gene ID;Acc:SPAC1006.01]
SPAC1006.03c	red1	RNA elimination defective protein Red1 [Source:PomBase Gene ID;Acc:SPAC1006.03c]
SPAC1006.07	SPAC1006.07	translation initiation factor eIF4A (predicted) [Source:PomBase Gene ID;Acc:SPAC1006.07]
SPAC1006.09	win1	MAP kinase kinase kinase Win1 [Source:PomBase Gene ID;Acc:SPAC1006.09]
SPAC1039.05c	klf1	zinc finger protein Klf1 [Source:PomBase Gene ID;Acc:SPAC1039.05c]
SPAC1039.06	SPAC1039.06	alanine racemase (predicted) [Source:PomBase Gene ID;Acc:SPAC1039.06]
SPAC1039.07c	SPAC1039.07c	aminotransferase class-III, unknown specificity [Source:PomBase Gene ID;Acc:SPAC1039.07c]
SPAC105.02c	SPAC105.02c	ankyrin repeat protein, implicated in meiosis [Source:PomBase Gene ID;Acc:SPAC105.02c]
SPAC1071.02	mms19	TFIIH regulator Mms19 [Source:PomBase Gene ID;Acc:SPAC1071.02]
SPAC1071.04c	spc2	signal peptidase subunit Spc2 (predicted) [Source:PomBase Gene ID;Acc:SPAC1071.04c]
SPAC1071.05	SPAC1071.05	S-adenosylmethionine-dependent methyltransferase (predicted) [Source:PomBase Gene ID;Acc:SPAC1071.05]
SPAC1071.07c	rps1502	40S ribosomal protein S15 (predicted) [Source:PomBase Gene ID;Acc:SPAC1071.07c]
SPAC1093.02	SPAC1093.02	pyridoxamine 5'-phosphate oxidase (predicted) [Source:PomBase Gene ID;Acc:SPAC1093.02]
SPAC1093.03	SPAC1093.03	inositol polyphosphate phosphatase (predicted) [Source:PomBase Gene ID;Acc:SPAC1093.03]
SPAC1093.06c	dhc1	dynein heavy chain Dhc1 [Source:PomBase Gene ID;Acc:SPAC1093.06c]
SPAC10F6.05c	ubc6	ubiquitin conjugating enzyme Ubc6 (predicted) [Source:PomBase Gene ID;Acc:SPAC10F6.05c]
SPAC10F6.07c	mug94	sequence orphan [Source:PomBase Gene ID;Acc:SPAC10F6.07c]
SPAC10F6.11c	atg17	autophagy associated protein kinase activator Atg17 [Source:PomBase Gene ID;Acc:SPAC10F6.11c]
SPAC10F6.16	mug134	mRNA stability protein Igo1 (predicted) [Source:PomBase Gene ID;Acc:SPAC10F6.16]
SPAC1142.01	SPAC1142.01	DUF654 family protein [Source:PomBase Gene ID;Acc:SPAC1142.01]
SPAC1142.02c	SPAC1142.02c	TPR repeat protein, SGT2 family (predicted) [Source:PomBase Gene ID;Acc:SPAC1142.02c]
SPAC1142.03c	swi2	Swi5 complex subunit Swi2 [Source:PomBase Gene ID;Acc:SPAC1142.03c]
SPAC1142.07c	vps32	ESCRT III complex subunit Vps32 [Source:PomBase Gene ID;Acc:SPAC1142.07c]
SPAC1142.08	fhl1	fork head transcription factor Fhl1 [Source:PomBase Gene ID;Acc:SPAC1142.08]
SPAC11D3.01c	SPAC11D3.01c	conserved fungal protein [Source:PomBase Gene ID;Acc:SPAC11D3.01c]
SPAC11D3.03c	SPAC11D3.03c	conserved protein [Source:PomBase Gene ID;Acc:SPAC11D3.03c]
SPAC11D3.05	mfs2	MFS family membrane transporter (predicted) [Source:PomBase Gene ID;Acc:SPAC11D3.05]
SPAC11D3.06	SPAC11D3.06	MatE family transporter (predicted) [Source:PomBase Gene ID;Acc:SPAC11D3.06]
SPAC11D3.07c	SPAC11D3.07c	transcription factor (predicted) [Source:PomBase Gene ID;Acc:SPAC11D3.07c]
SPAC11D3.09	SPAC11D3.09	agmatinase (predicted) [Source:PomBase Gene ID;Acc:SPAC11D3.09]
SPAC11D3.16c	SPAC11D3.16c	sequence orphan [Source:PomBase Gene ID;Acc:SPAC11D3.16c]
SPAC11D3.18c	SPAC11D3.18c	nicotinic acid plasma membrane transporter (predicted) [Source:PomBase Gene ID;Acc:SPAC11D3.18c]
SPAC11E3.08c	nse6	Smc5-6 complex non-SMC subunit Nse6 [Source:PomBase Gene ID;Acc:SPAC11E3.08c]
SPAC11E3.09	pyp3	protein-tyrosine phosphatase Pyp3 [Source:PomBase Gene ID;Acc:SPAC11E3.09]
SPAC11E3.13c	gas5	cell wall protein Gas5, 1,3-beta-glucanosyltransferase (predicted) [Source:PomBase Gene ID;Acc:SPAC11E3.13c]
SPAC11G7.01	SPAC11G7.01	sequence orphan [Source:PomBase Gene ID;Acc:SPAC11G7.01]
SPAC11G7.06c	mug132	S. pombe specific UPF0300 family protein 3 [Source:PomBase Gene ID;Acc:SPAC11G7.06c]
SPAC11H11.05c	fta6	Sim4 and Mal2 associated (4 and 2 associated) protein 6 [Source:PomBase Gene ID;Acc:SPAC11H11.05c]
SPAC1250.03	ubc14	ubiquitin conjugating enzyme Ubc14 (predicted) [Source:PomBase Gene ID;Acc:SPAC1250.03]
SPAC12B10.07	acp1	F-actin capping protein alpha subunit [Source:PomBase Gene ID;Acc:SPAC12B10.07]
SPAC12B10.12c	rhp41	DNA repair protein Rhp41 [Source:PomBase Gene ID;Acc:SPAC12B10.12c]
SPAC12B10.13	SPAC12B10.13	proteasome-dependent catabolite inactivation protein, ubiquitin ligase complex subunit (predicted) [Source:PomBase Gene ID;Acc:SPAC12B10.13]
SPAC12B10.14c	ppk2	serine/threonine protein kinase Ppk2 (predicted) [Source:PomBase Gene ID;Acc:SPAC12B10.14c]
SPAC12B10.16c	mug157	conserved protein Mug157 [Source:PomBase Gene ID;Acc:SPAC12B10.16c]
SPAC12G12.03	cip2	RNA-binding protein Cip2 [Source:PomBase Gene ID;Acc:SPAC12G12.03]
SPAC12G12.07c	SPAC12G12.07c	conserved fungal protein [Source:PomBase Gene ID;Acc:SPAC12G12.07c]
SPAC12G12.09	SPAC12G12.09	conserved fungal protein [Source:PomBase Gene ID;Acc:SPAC12G12.09]
SPAC12G12.11c	SPAC12G12.11c	DUF544 family protein [Source:PomBase Gene ID;Acc:SPAC12G12.11c]
SPAC1399.04c	SPAC1399.04c	uracil phosphoribosyltransferase (predicted) [Source:PomBase Gene ID;Acc:SPAC1399.04c]
SPAC13A11.03	mcp7	meiosis specific coiled-coil protein Mcp7 [Source:PomBase Gene ID;Acc:SPAC13A11.03]
SPAC13A11.04c	ubp8	SAGA complex ubiquitin C-terminal hydrolase Ubp8 [Source:PomBase Gene ID;Acc:SPAC13A11.04c]
SPAC13A11.05	SPAC13A11.05	peptidase family M17 [Source:PomBase Gene ID;Acc:SPAC13A11.05]
SPAC13C5.04	SPAC13C5.04	amidotransferase (predicted) [Source:PomBase Gene ID;Acc:SPAC13C5.04]
SPAC13D6.03c	trm9	tRNA (uridine) methyltransferase Trm9 (predicted) [Source:PomBase Gene ID;Acc:SPAC13D6.03c]
SPAC13F5.01c	msh1	mitochondrial MutS protein Msh1 (predicted) [Source:PomBase Gene ID;Acc:SPAC13F5.01c]
SPAC13G6.01c	rad8	ubiquitin-protein ligase E3 Rad8 [Source:PomBase Gene ID;Acc:SPAC13G6.01c]
SPAC13G6.02c	rps101	40S ribosomal protein S3a [Source:PomBase Gene ID;Acc:SPAC13G6.02c]
SPAC13G6.13	SPAC13G6.13	sequence orphan [Source:PomBase Gene ID;Acc:SPAC13G6.13]
SPAC13G6.14	aps1	diadenosine 5',5'''-p1,p6-hexaphosphate hydrolase Aps1 [Source:PomBase Gene ID;Acc:SPAC13G6.14]
SPAC13G6.15c	SPAC13G6.15c	calcipressin (predicted) [Source:PomBase Gene ID;Acc:SPAC13G6.15c]
SPAC13G7.02c	ssa1	heat shock protein Ssa1 (predicted) [Source:PomBase Gene ID;Acc:SPAC13G7.02c]
SPAC13G7.04c	mac1	membrane anchored protein Mac1 [Source:PomBase Gene ID;Acc:SPAC13G7.04c]
SPAC13G7.05	are1	acyl-coA-sterol acyltransferase Are1 (predicted) [Source:PomBase Gene ID;Acc:SPAC13G7.05]
SPAC13G7.09c	SPAC13G7.09c	conserved fungal protein [Source:PomBase Gene ID;Acc:SPAC13G7.09c]
SPAC13G7.10	mug152	Myb family telomere binding protein (predicted) [Source:PomBase Gene ID;Acc:SPAC13G7.10]
SPAC140.02	gar2	nucleolar protein required for rRNA processing [Source:PomBase Gene ID;Acc:SPAC140.02]
SPAC140.03	arb1	argonaute binding protein 1 [Source:PomBase Gene ID;Acc:SPAC140.03]
SPAC1420.01c	SPAC1420.01c	DUF1752 family protein, involved in regulation of transcription (predicted) [Source:PomBase Gene ID;Acc:SPAC1420.01c]
SPAC1420.03	rpn501	19S proteasome regulatory subunit Rpn501 [Source:PomBase Gene ID;Acc:SPAC1420.03]
SPAC144.02	iec1	Ino80 complex subunit Iec1 [Source:PomBase Gene ID;Acc:SPAC144.02]
SPAC144.03	ade2	adenylosuccinate synthetase Ade2 [Source:PomBase Gene ID;Acc:SPAC144.03]
SPAC144.04c	spe1	ornithine decarboxylase Spe1 (predicted) [Source:PomBase Gene ID;Acc:SPAC144.04c]
SPAC144.11	rps1102	40S ribosomal protein S11 (predicted) [Source:PomBase Gene ID;Acc:SPAC144.11]
SPAC144.14	klp8	kinesin-like protein Klp8 [Source:PomBase Gene ID;Acc:SPAC144.14]
SPAC144.17c	SPAC144.17c	6-phosphofructo-2-kinase (predicted) [Source:PomBase Gene ID;Acc:SPAC144.17c]
SPAC1486.04c	alm1	medial ring protein Alm1 [Source:PomBase Gene ID;Acc:SPAC1486.04c]
SPAC14C4.01c	SPAC14C4.01c	DUF1770 family protein [Source:PomBase Gene ID;Acc:SPAC14C4.01c]
SPAC14C4.06c	SPAC14C4.06c	poly(A) binding protein Nab2 (predicted) [Source:PomBase Gene ID;Acc:SPAC14C4.06c]
SPAC14C4.10c	SPAC14C4.10c	Nudix family hydrolase [Source:PomBase Gene ID;Acc:SPAC14C4.10c]
SPAC14C4.12c	laf1	clr6 L associated factor 1 Laf1 [Source:PomBase Gene ID;Acc:SPAC14C4.12c]
SPAC14C4.13	rad17	RFC related checkpoint protein Rad17 [Source:PomBase Gene ID;Acc:SPAC14C4.13]
SPAC14C4.16	dad3	DASH complex subunit Dad3 [Source:PomBase Gene ID;Acc:SPAC14C4.16]
SPAC1556.03	azr1	serine/threonine protein phosphatase Azr1 [Source:PomBase Gene ID;Acc:SPAC1556.03]
SPAC1556.04c	cdd1	cytidine deaminase Ccd1 (predicted) [Source:PomBase Gene ID;Acc:SPAC1556.04c]
SPAC1556.05c	cgr1	ribosome biogenesis CGR1 family (predicted) [Source:PomBase Gene ID;Acc:SPAC1556.05c]
SPAC1565.02c	SPAC1565.02c	Rho-type GTPase activating protein (predicted) [Source:PomBase Gene ID;Acc:SPAC1565.02c]
SPAC1565.07c	SPAC1565.07c	TATA-binding protein (predicted) [Source:PomBase Gene ID;Acc:SPAC1565.07c]
SPAC15A10.06	SPAC15A10.06	CPA1 sodium ion/proton antiporter (predicted) [Source:PomBase Gene ID;Acc:SPAC15A10.06]
SPAC15A10.07	SPAC15A10.07	sequence orphan [Source:PomBase Gene ID;Acc:SPAC15A10.07]
SPAC15A10.08	ain1	alpha-actinin [Source:PomBase Gene ID;Acc:SPAC15A10.08]
SPAC15A10.09c	pun1	SUR7 family protein Pun1 (predicted) [Source:PomBase Gene ID;Acc:SPAC15A10.09c]
SPAC15A10.15	sgo2	inner centromere protein, shugoshin Sgo2 [Source:PomBase Gene ID;Acc:SPAC15A10.15]
SPAC15E1.02c	SPAC15E1.02c	DUF1761 family protein [Source:PomBase Gene ID;Acc:SPAC15E1.02c]
SPAC15E1.07c	moa1	meiotic cohesin complex associated protein Moa1 [Source:PomBase Gene ID;Acc:SPAC15E1.07c]
SPAC15E1.09	grx2	glutaredoxin Grx2 [Source:PomBase Gene ID;Acc:SPAC15E1.09]
SPAC15F9.01c	SPAC15F9.01c	central kinetochore associated family protein [Source:PomBase Gene ID;Acc:SPAC15F9.01c]
SPAC1610.01	SPAC1610.01	conserved eukaryotic protein [Source:PomBase Gene ID;Acc:SPAC1610.01]
SPAC1610.02c	SPAC1610.02c	mitochondrial ribosomal protein subunit L1 (predicted) [Source:PomBase Gene ID;Acc:SPAC1610.02c]
SPAC1610.03c	crp79	poly(A) binding protein Crp79 [Source:PomBase Gene ID;Acc:SPAC1610.03c]
SPAC1635.01	SPAC1635.01	mitochondrial outer membrane voltage-dependent anion-selective channel (predicted) [Source:PomBase Gene ID;Acc:SPAC1635.01]
SPAC167.04	pam17	TIM23 translocase complex-associated motor subunit Pam17 (predicted) [Source:PomBase Gene ID;Acc:SPAC167.04]
SPAC167.07c	SPAC167.07c	ubiquitin-protein ligase E3 (predicted) [Source:PomBase Gene ID;Acc:SPAC167.07c]
SPAC1687.05	pli1	SUMO E3 ligase Pli1 [Source:PomBase Gene ID;Acc:SPAC1687.05]
SPAC1687.06c	rpl44	60S ribosomal protein L28/L44 (predicted) [Source:PomBase Gene ID;Acc:SPAC1687.06c]
SPAC1687.08	SPAC1687.08	sequence orphan [Source:PomBase Gene ID;Acc:SPAC1687.08]
SPAC1687.13c	csn5	COP9/signalosome complex subunit Csn5 [Source:PomBase Gene ID;Acc:SPAC1687.13c]
SPAC1687.14c	SPAC1687.14c	EF hand family protein, unknown role [Source:PomBase Gene ID;Acc:SPAC1687.14c]
SPAC1687.16c	erg31	C-5 sterol desaturase Erg31 [Source:PomBase Gene ID;Acc:SPAC1687.16c]
SPAC1687.19c	SPAC1687.19c	queuine tRNA-ribosyltransferase (predicted) [Source:PomBase Gene ID;Acc:SPAC1687.19c]
SPAC1687.23c	SPAC1687.23c	sequence orphan [Source:PomBase Gene ID;Acc:SPAC1687.23c]
SPAC16A10.03c	SPAC16A10.03c	zinc finger protein Pep5/Vps11-like (predicted) [Source:PomBase Gene ID;Acc:SPAC16A10.03c]
SPAC16A10.04	rho4	Rho family GTPase Rho4 [Source:PomBase Gene ID;Acc:SPAC16A10.04]
SPAC16C9.01c	SPAC16C9.01c	carbohydrate kinase (predicted) [Source:PomBase Gene ID;Acc:SPAC16C9.01c]
SPAC16C9.02c	SPAC16C9.02c	S-methyl-5-thioadenosine phosphorylase (predicted) [Source:PomBase Gene ID;Acc:SPAC16C9.02c]
SPAC16C9.06c	upf1	ATP-dependent RNA helicase Upf1 [Source:PomBase Gene ID;Acc:SPAC16C9.06c]
SPAC16C9.07	pom2	serine/threonine protein kinase Pom2 [Source:PomBase Gene ID;Acc:SPAC16C9.07]
SPAC16E8.05c	mde1	sequence orphan [Source:PomBase Gene ID;Acc:SPAC16E8.05c]
SPAC16E8.06c	nop12	RNA-binding protein Nop12 (predicted) [Source:PomBase Gene ID;Acc:SPAC16E8.06c]
SPAC16E8.13	SPAC16E8.13	ubiquitin-protein ligase E3 (predicted) [Source:PomBase Gene ID;Acc:SPAC16E8.13]
SPAC16E8.14c	tae1	AdoMet dependent proline dimethyltransferase involved in translation Tea1 (predicted) [Source:PomBase Gene ID;Acc:SPAC16E8.14c]
SPAC16E8.17c	SPAC16E8.17c	succinate-CoA ligase alpha subunit (predicted) [Source:PomBase Gene ID;Acc:SPAC16E8.17c]
SPAC16E8.18	SPAC16E8.18	sequence orphan [Source:PomBase Gene ID;Acc:SPAC16E8.18]
SPAC1751.01c	gti1	gluconate transporter inducer Gti1 [Source:PomBase Gene ID;Acc:SPAC1751.01c]
SPAC1751.04	SPAC1751.04	pre-ribosomal protein Loc1 (predicted) [Source:PomBase Gene ID;Acc:SPAC1751.04]
SPAC1782.01	ecm29	proteasome component Ecm29 [Source:PomBase Gene ID;Acc:SPAC1782.01]
SPAC1782.04	cox24	mitochondrial mRNA processing protein Cox24 (predicted) [Source:PomBase Gene ID;Acc:SPAC1782.04]
SPAC1782.08c	rex3	exonuclease Rex3 (predicted) [Source:PomBase Gene ID;Acc:SPAC1782.08c]
SPAC1782.11	met14	adenylyl-sulfate kinase (predicted) [Source:PomBase Gene ID;Acc:SPAC1782.11]
SPAC1783.01	SPAC1783.01	methionine synthase reductase (predicted) [Source:PomBase Gene ID;Acc:SPAC1783.01]
SPAC1783.05	hrp1	ATP-dependent DNA helicase Hrp1 [Source:PomBase Gene ID;Acc:SPAC1783.05]
SPAC1783.06c	atg12	autophagy associated ubiquitin-like modifier Atg12 [Source:PomBase Gene ID;Acc:SPAC1783.06c]
SPAC1786.02	SPAC1786.02	phospholipase (predicted) [Source:PomBase Gene ID;Acc:SPAC1786.02]
SPAC1786.04	SPAC1786.04	sequence orphan [Source:PomBase Gene ID;Acc:SPAC1786.04]
SPAC17A2.01	bsu1	high-affinity import carrier for pyridoxine, pyridoxal, and pyridoxamine Bsu1 [Source:PomBase Gene ID;Acc:SPAC17A2.01]
SPAC17A2.02c	SPAC17A2.02c	DUF887 family protein [Source:PomBase Gene ID;Acc:SPAC17A2.02c]
SPAC17A2.06c	vps8	WD repeat protein Vps8 (predicted) [Source:PomBase Gene ID;Acc:SPAC17A2.06c]
SPAC17A2.09c	csx1	RNA-binding protein Csx1 [Source:PomBase Gene ID;Acc:SPAC17A2.09c]
SPAC17A2.12	SPAC17A2.12	ATP-dependent DNA helicase (predicted) [Source:PomBase Gene ID;Acc:SPAC17A2.12]
SPAC17A5.02c	dbr1	RNA lariat debranching enzyme Dbr1 [Source:PomBase Gene ID;Acc:SPAC17A5.02c]
SPAC17A5.05c	SPAC17A5.05c	conserved fungal protein [Source:PomBase Gene ID;Acc:SPAC17A5.05c]
SPAC17A5.07c	ulp2	SUMO deconjugating cysteine peptidase Ulp2 (predicted) [Source:PomBase Gene ID;Acc:SPAC17A5.07c]
SPAC17A5.10	SPAC17A5.10	conserved fungal protein [Source:PomBase Gene ID;Acc:SPAC17A5.10]
SPAC17A5.11	rec12	endonuclease Rec12 [Source:PomBase Gene ID;Acc:SPAC17A5.11]
SPAC17A5.18c	rec25	meiotic recombination protein Rec25 [Source:PomBase Gene ID;Acc:SPAC17A5.18c]
SPAC17C9.05c	pmc3	mediator complex subunit Pmc3/Med27 [Source:PomBase Gene ID;Acc:SPAC17C9.05c]
SPAC17C9.07	alg8	glucosyltransferase Alg8 (predicted) [Source:PomBase Gene ID;Acc:SPAC17C9.07]
SPAC17C9.11c	SPAC17C9.11c	zf-C2H2 type zinc finger protein/UBA domain protein [Source:PomBase Gene ID;Acc:SPAC17C9.11c]
SPAC17C9.12	SPAC17C9.12	VAP family protein (predicted) [Source:PomBase Gene ID;Acc:SPAC17C9.12]
SPAC17C9.13c	cut8	tethering factor for nuclear proteasome Cut8 [Source:PomBase Gene ID;Acc:SPAC17C9.13c]
SPAC17C9.15c	SPAC17C9.15c	sequence orphan [Source:PomBase Gene ID;Acc:SPAC17C9.15c]
SPAC17C9.16c	SPAC17C9.16c	MFS family transmembrane transporter Mfs1 (predicted) [Source:PomBase Gene ID;Acc:SPAC17C9.16c]
SPAC17D4.03c	cis4	cation diffusion family zinc membrane transporter Cis4 [Source:PomBase Gene ID;Acc:SPAC17D4.03c]
SPAC17D4.04	SPAC17D4.04	tRNA (cytosine-5-)-methyltransferase (predicted) [Source:PomBase Gene ID;Acc:SPAC17D4.04]
SPAC17G6.02c	tco1	RTA1-like protein [Source:PomBase Gene ID;Acc:SPAC17G6.02c]
SPAC17G6.08	pep7	prevacuole/endosomal FYVE tethering component Pep7 (predicted) [Source:PomBase Gene ID;Acc:SPAC17G6.08]
SPAC17G6.15c	SPAC17G6.15c	MTC tricarboxylate transporter (predicted) [Source:PomBase Gene ID;Acc:SPAC17G6.15c]
SPAC17G6.17	pof8	F-box protein Pof8 [Source:PomBase Gene ID;Acc:SPAC17G6.17]
SPAC17G8.10c	dma1	mitotic spindle checkpoint protein Dma1 [Source:PomBase Gene ID;Acc:SPAC17G8.10c]
SPAC17G8.14c	pck1	protein kinase C (PKC)-like Pck1 [Source:PomBase Gene ID;Acc:SPAC17G8.14c]
SPAC17H9.04c	SPAC17H9.04c	RNA-binding protein [Source:PomBase Gene ID;Acc:SPAC17H9.04c]
SPAC17H9.06c	SPAC17H9.06c	conserved eukaryotic protein [Source:PomBase Gene ID;Acc:SPAC17H9.06c]
SPAC17H9.08	SPAC17H9.08	mitochondrial coenzyme A transporter (predicted) [Source:PomBase Gene ID;Acc:SPAC17H9.08]
SPAC17H9.13c	SPAC17H9.13c	glutamate 5-kinase (predicted) [Source:PomBase Gene ID;Acc:SPAC17H9.13c]
SPAC1805.03c	trm13	tRNA 2'-O-methyltransferase Trm13 (predicted) [Source:PomBase Gene ID;Acc:SPAC1805.03c]
SPAC1805.04	nup132	nucleoporin Nup132 [Source:PomBase Gene ID;Acc:SPAC1805.04]
SPAC1805.08	dlc1	dynein light chain Dlc1 [Source:PomBase Gene ID;Acc:SPAC1805.08]
SPAC1805.09c	fmt1	methionyl-tRNA formyltransferase Fmt1 (predicted) [Source:PomBase Gene ID;Acc:SPAC1805.09c]
SPAC1805.10	SPAC1805.10	sequence orphan [Source:PomBase Gene ID;Acc:SPAC1805.10]
SPAC1805.11c	rps2602	40S ribosomal protein S26 (predicted) [Source:PomBase Gene ID;Acc:SPAC1805.11c]
SPAC1805.12c	uep1	ribosomal-ubiquitin fusion protein Ubi2 [Source:PomBase Gene ID;Acc:SPAC1805.12c]
SPAC1805.14	SPAC1805.14	sequence orphan [Source:PomBase Gene ID;Acc:SPAC1805.14]
SPAC1805.15c	pub2	HECT-type ubiquitin-protein ligase Pub2 [Source:PomBase Gene ID;Acc:SPAC1805.15c]
SPAC1805.16c	SPAC1805.16c	purine nucleoside phosphorylase (predicted) [Source:PomBase Gene ID;Acc:SPAC1805.16c]
SPAC1834.03c	hhf1	histone H4 h4.1 [Source:PomBase Gene ID;Acc:SPAC1834.03c]
SPAC1834.05	alg9	mannosyltransferase complex subunit Alg9 (predicted) [Source:PomBase Gene ID;Acc:SPAC1834.05]
SPAC1834.07	klp3	kinesin-like protein Klp3 [Source:PomBase Gene ID;Acc:SPAC1834.07]
SPAC1834.08	mak1	histidine kinase Mak1 [Source:PomBase Gene ID;Acc:SPAC1834.08]
SPAC1834.09	mug51	variant protein kinase 19 family protein [Source:PomBase Gene ID;Acc:SPAC1834.09]
SPAC186.01	SPAC186.01	cell surface glycoprotein (predicted), DIPSY family [Source:PomBase Gene ID;Acc:SPAC186.01]
SPAC18B11.03c	SPAC18B11.03c	N-acetyltransferase (predicted) [Source:PomBase Gene ID;Acc:SPAC18B11.03c]
SPAC18B11.10	tup11	transcriptional corepressor Tup11 [Source:PomBase Gene ID;Acc:SPAC18B11.10]
SPAC18G6.01c	SPAC18G6.01c	calchone related protein family [Source:PomBase Gene ID;Acc:SPAC18G6.01c]
SPAC18G6.02c	chp1	chromodomain protein Chp1 [Source:PomBase Gene ID;Acc:SPAC18G6.02c]
SPAC18G6.04c	shm2	serine hydroxymethyltransferase Shm2 (predicted) [Source:PomBase Gene ID;Acc:SPAC18G6.04c]
SPAC18G6.05c	SPAC18G6.05c	translation elongation regulator Gcn1 (predicted) [Source:PomBase Gene ID;Acc:SPAC18G6.05c]
SPAC18G6.10	lem2	LEM domain protein Heh1/Lem2 [Source:PomBase Gene ID;Acc:SPAC18G6.10]
SPAC18G6.15	mal3	EB1 family Mal3 [Source:PomBase Gene ID;Acc:SPAC18G6.15]
SPAC1952.02	tma23	ribosome biogenesis protein Tma23 (predicted) [Source:PomBase Gene ID;Acc:SPAC1952.02]
SPAC1952.06c	SPAC1952.06c	DUF1716 family protein [Source:PomBase Gene ID;Acc:SPAC1952.06c]
SPAC1952.09c	SPAC1952.09c	acetyl-CoA hydrolase (predicted) [Source:PomBase Gene ID;Acc:SPAC1952.09c]
SPAC1952.12c	csn71	COP9/signalosome complex subunit 7a (predicted) [Source:PomBase Gene ID;Acc:SPAC1952.12c]
SPAC1952.15c	rec24	meiotic recombination protein Rec24 [Source:PomBase Gene ID;Acc:SPAC1952.15c]
SPAC1952.17c	SPAC1952.17c	GTPase activating protein (predicted) [Source:PomBase Gene ID;Acc:SPAC1952.17c]
SPAC19A8.03	SPAC19A8.03	phosphatidylinositol-3-phosphatase, myotubularin family (predicted) [Source:PomBase Gene ID;Acc:SPAC19A8.03]
SPAC19A8.04	erg5	C-22 sterol desaturase Erg5 [Source:PomBase Gene ID;Acc:SPAC19A8.04]
SPAC19A8.05c	sst4	sorting receptor for ubiquitinated membrane proteins, ESCRT 0 complex subunit Sst4 [Source:PomBase Gene ID;Acc:SPAC19A8.05c]
SPAC19B12.01	SPAC19B12.01	TPR repeat protein, TTC27 family [Source:PomBase Gene ID;Acc:SPAC19B12.01]
SPAC19B12.04	rps3001	40S ribosomal protein S30 (predicted) [Source:PomBase Gene ID;Acc:SPAC19B12.04]
SPAC19B12.08	atg4	Atg8 deconjugator Atg4 (predicted) [Source:PomBase Gene ID;Acc:SPAC19B12.08]
SPAC19D5.03	cid1	poly(A) polymerase Cid1 [Source:PomBase Gene ID;Acc:SPAC19D5.03]
SPAC19D5.06c	din1	Dhp1p-interacting protein Din1 [Source:PomBase Gene ID;Acc:SPAC19D5.06c]
SPAC19D5.07	uga1	4-aminobutyrate aminotransferase (GABA transaminase) [Source:PomBase Gene ID;Acc:SPAC19D5.07]
SPAC19D5.11c	ctf8	DNA replication factor C complex subunit Ctf8 (predicted) [Source:PomBase Gene ID;Acc:SPAC19D5.11c]
SPAC19E9.02	fin1	serine/threonine protein kinase, NIMA related Fin1 [Source:PomBase Gene ID;Acc:SPAC19E9.02]
SPAC19G12.03	cda1	chitin deacetylase Cda1 [Source:PomBase Gene ID;Acc:SPAC19G12.03]
SPAC19G12.04	SPAC19G12.04	ureidoglycolate hydrolase (predicted) [Source:PomBase Gene ID;Acc:SPAC19G12.04]
SPAC19G12.08	scs7	sphingosine hydroxylase Scs7 [Source:PomBase Gene ID;Acc:SPAC19G12.08]
SPAC19G12.09	SPAC19G12.09	NADH/NADPH dependent indole-3-acetaldehyde reductase AKR3C2 [Source:PomBase Gene ID;Acc:SPAC19G12.09]
SPAC19G12.13c	poz1	Pot1 associated protein Poz1 [Source:PomBase Gene ID;Acc:SPAC19G12.13c]
SPAC1A6.03c	SPAC1A6.03c	phospholipase (predicted) [Source:PomBase Gene ID;Acc:SPAC1A6.03c]
SPAC1A6.06c	meu31	sequence orphan Meu31 [Source:PomBase Gene ID;Acc:SPAC1A6.06c]
SPAC1A6.07	SPAC1A6.07	sequence orphan [Source:PomBase Gene ID;Acc:SPAC1A6.07]
SPAC1A6.09c	lag1	sphingosine N-acyltransferase Lag1 [Source:PomBase Gene ID;Acc:SPAC1A6.09c]
SPAC1B1.02c	SPAC1B1.02c	NAD/NADH kinase (predicted) [Source:PomBase Gene ID;Acc:SPAC1B1.02c]
SPAC1B1.04c	SPAC1B1.04c	poly(A)-specific ribonuclease complex subunit Pan3 (predicted) [Source:PomBase Gene ID;Acc:SPAC1B1.04c]
SPAC1B3.01c	SPAC1B3.01c	uracil phosphoribosyltransferase (predicted) [Source:PomBase Gene ID;Acc:SPAC1B3.01c]
SPAC1B3.04c	SPAC1B3.04c	mitochondrial GTPase involved in translation Guf1 (predicted) [Source:PomBase Gene ID;Acc:SPAC1B3.04c]
SPAC1B3.06c	SPAC1B3.06c	UbiE family methyltransferase (predicted) [Source:PomBase Gene ID;Acc:SPAC1B3.06c]
SPAC1B3.07c	vps28	ESCRT I complex subunit Vps28 [Source:PomBase Gene ID;Acc:SPAC1B3.07c]
SPAC1B3.08	SPAC1B3.08	COP9 signalosome complex subunit 12 (predicted) [Source:PomBase Gene ID;Acc:SPAC1B3.08]
SPAC1B3.11c	ypt4	GTPase Ypt4 [Source:PomBase Gene ID;Acc:SPAC1B3.11c]
SPAC1B3.16c	vht1	vitamin H transporter Vth1 [Source:PomBase Gene ID;Acc:SPAC1B3.16c]
SPAC1B3.17	clr2	chromatin silencing protein Clr2 [Source:PomBase Gene ID;Acc:SPAC1B3.17]
SPAC1D4.03c	aut12	autophagy associated protein Aut12 (predicted) [Source:PomBase Gene ID;Acc:SPAC1D4.03c]
SPAC1D4.08	pis1	CDP-diacylglycerol--inositol 3-phosphatidyltransferase Pis1 (predicted) [Source:PomBase Gene ID;Acc:SPAC1D4.08]
SPAC1D4.09c	rtf2	replication termination factor Rtf2 [Source:PomBase Gene ID;Acc:SPAC1D4.09c]
SPAC1D4.13	byr1	MAP kinase kinase Byr1 [Source:PomBase Gene ID;Acc:SPAC1D4.13]
SPAC1F12.04c	SPAC1F12.04c	conserved fungal protein [Source:PomBase Gene ID;Acc:SPAC1F12.04c]
SPAC1F3.03	SPAC1F3.03	Lgl family protein (predicted) [Source:PomBase Gene ID;Acc:SPAC1F3.03]
SPAC1F5.03c	SPAC1F5.03c	FAD-dependent oxidoreductase involved in late endosome to Golgi transport (predicted) [Source:PomBase Gene ID;Acc:SPAC1F5.03c]
SPAC1F5.05c	SPAC1F5.05c	secretory vesice docking complex Mso1 (predicted) [Source:PomBase Gene ID;Acc:SPAC1F5.05c]
SPAC1F5.07c	hem14	protoporphyrinogen oxidase (predicted) [Source:PomBase Gene ID;Acc:SPAC1F5.07c]
SPAC1F5.08c	yam8	calcium channel regulatory subunit Yam8 [Source:PomBase Gene ID;Acc:SPAC1F5.08c]
SPAC1F5.10	SPAC1F5.10	ATP-dependent RNA helicase (predicted) [Source:PomBase Gene ID;Acc:SPAC1F5.10]
SPAC1F7.06	SPAC1F7.06	ThiJ domain protein [Source:PomBase Gene ID;Acc:SPAC1F7.06]
SPAC1F7.08	fio1	iron transport multicopper oxidase Fio1 [Source:PomBase Gene ID;Acc:SPAC1F7.08]
SPAC1F7.10	SPAC1F7.10	hydantoin racemase family (predicted) [Source:PomBase Gene ID;Acc:SPAC1F7.10]
SPAC1F7.13c	rpl801	60S ribosomal protein L8 (predicted) [Source:PomBase Gene ID;Acc:SPAC1F7.13c]
SPAC1F8.03c	str3	siderophore-iron transporter Str3 [Source:PomBase Gene ID;Acc:SPAC1F8.03c]
SPAC1F8.08	SPAC1F8.08	sequence orphan [Source:PomBase Gene ID;Acc:SPAC1F8.08]
SPAC20G4.03c	hri1	eIF2 alpha kinase Hri1 [Source:PomBase Gene ID;Acc:SPAC20G4.03c]
SPAC20G4.04c	hus1	checkpoint clamp complex protein Hus1 [Source:PomBase Gene ID;Acc:SPAC20G4.04c]
SPAC20G4.07c	sts1	C-24(28) sterol reductase Sts1 [Source:PomBase Gene ID;Acc:SPAC20G4.07c]
SPAC20G4.08	SPAC20G4.08	conserved fungal protein [Source:PomBase Gene ID;Acc:SPAC20G4.08]
SPAC20G8.09c	SPAC20G8.09c	ribosome biogenesis ATPase (predicted) [Source:PomBase Gene ID;Acc:SPAC20G8.09c]
SPAC20H4.02	dsc3	conserved fungal protein [Source:PomBase Gene ID;Acc:SPAC20H4.02]
SPAC20H4.08	SPAC20H4.08	phosphatase activator (predicted) [Source:PomBase Gene ID;Acc:SPAC20H4.08]
SPAC20H4.09	SPAC20H4.09	ATP-dependent RNA helicase, spliceosomal (predicted) [Source:PomBase Gene ID;Acc:SPAC20H4.09]
SPAC20H4.10	ufd2	ubiquitin-protein ligase E4 (predicted) [Source:PomBase Gene ID;Acc:SPAC20H4.10]
SPAC212.01c	SPAC212.01c	S. pombe specific DUF999 family protein 2 [Source:PomBase Gene ID;Acc:SPAC212.01c]
SPAC212.08c	SPAC212.08c	GPI anchored protein (predicted) [Source:PomBase Gene ID;Acc:SPAC212.08c]
SPAC222.05c	mss1	mitochondrial GTPase (predicted) [Source:PomBase Gene ID;Acc:SPAC222.05c]
SPAC222.08c	SPAC222.08c	glutamine aminotransferease subunit (predicted) [Source:PomBase Gene ID;Acc:SPAC222.08c]
SPAC222.13c	SPAC222.13c	6-phosphofructo-2-kinase (predicted) [Source:PomBase Gene ID;Acc:SPAC222.13c]
SPAC227.01c	erd1	Erd1 homolog (predicted) [Source:PomBase Gene ID;Acc:SPAC227.01c]
SPAC227.05	SPAC227.05	prefoldin subunit 4 (predicted) [Source:PomBase Gene ID;Acc:SPAC227.05]
SPAC227.10	SPAC227.10	prefoldin subunit 2 (predicted) [Source:PomBase Gene ID;Acc:SPAC227.10]
SPAC227.11c	SPAC227.11c	sensor for misfolded ER glycoproteins Yos9 (predicted) [Source:PomBase Gene ID;Acc:SPAC227.11c]
SPAC227.15	SPAC227.15	protein phosphatase regulatory subunit Reg1 (predicted) [Source:PomBase Gene ID;Acc:SPAC227.15]
SPAC227.17c	SPAC227.17c	conserved protein [Source:PomBase Gene ID;Acc:SPAC227.17c]
SPAC227.18	lys3	saccharopine dehydrogenase Lys3 [Source:PomBase Gene ID;Acc:SPAC227.18]
SPAC22A12.04c	rps2201	40S ribosomal protein S15a (predicted) [Source:PomBase Gene ID;Acc:SPAC22A12.04c]
SPAC22A12.11	dak1	dihydroxyacetone kinase Dak1 [Source:PomBase Gene ID;Acc:SPAC22A12.11]
SPAC22A12.14c	SPAC22A12.14c	BSD domain protein, unknown biological role [Source:PomBase Gene ID;Acc:SPAC22A12.14c]
SPAC22A12.16	SPAC22A12.16	ATP-citrate synthase subunit 2 (predicted) [Source:PomBase Gene ID;Acc:SPAC22A12.16]
SPAC22E12.01	SPAC22E12.01	triose phosphate transporter (predicted) [Source:PomBase Gene ID;Acc:SPAC22E12.01]
SPAC22E12.03c	SPAC22E12.03c	ThiJ domain protein [Source:PomBase Gene ID;Acc:SPAC22E12.03c]
SPAC22E12.14c	sck2	serine/threonine protein kinase Sck2 [Source:PomBase Gene ID;Acc:SPAC22E12.14c]
SPAC22E12.18	SPAC22E12.18	conserved fungal protein [Source:PomBase Gene ID;Acc:SPAC22E12.18]
SPAC22F3.06c	lon1	Lon protease homolog Lon1 (predicted) [Source:PomBase Gene ID;Acc:SPAC22F3.06c]
SPAC22F3.07c	atp20	F0-ATPase subunit G (predicted) [Source:PomBase Gene ID;Acc:SPAC22F3.07c]
SPAC22F3.08c	rok1	ATP-dependent RNA helicase Rok1 (predicted) [Source:PomBase Gene ID;Acc:SPAC22F3.08c]
SPAC22F3.09c	res2	MBF transcription factor complex subunit Res2 [Source:PomBase Gene ID;Acc:SPAC22F3.09c]
SPAC22F3.11c	snu23	U4/U6 x U5 tri-snRNP complex subunit Snu23 (predicted) [Source:PomBase Gene ID;Acc:SPAC22F3.11c]
SPAC22F8.02c	pvg5	PvGal biosynthesis protein Pvg5 [Source:PomBase Gene ID;Acc:SPAC22F8.02c]
SPAC22F8.09	rrp16	rRNA processing protein Rrp16 (predicted) [Source:PomBase Gene ID;Acc:SPAC22F8.09]
SPAC22F8.12c	shf1	small histone ubiquitination factor Shf1 [Source:PomBase Gene ID;Acc:SPAC22F8.12c]
SPAC22G7.01c	SPAC22G7.01c	iron responsive transcriptional regulator, peptidase family (predicted) [Source:PomBase Gene ID;Acc:SPAC22G7.01c]
SPAC22G7.03	SPAC22G7.03	sequence orphan [Source:PomBase Gene ID;Acc:SPAC22G7.03]
SPAC22G7.06c	ura1	carbamoyl-phosphate synthase (glutamine hydrolyzing), aspartate carbamoyltransferase Ura1 [Source:PomBase Gene ID;Acc:SPAC22G7.06c]
SPAC22H10.02	SPAC22H10.02	conserved fungal protein [Source:PomBase Gene ID;Acc:SPAC22H10.02]
SPAC22H10.04	SPAC22H10.04	protein phosphatase type 2A (predicted) [Source:PomBase Gene ID;Acc:SPAC22H10.04]
SPAC22H10.07	scd2	scaffold protein Scd2 [Source:PomBase Gene ID;Acc:SPAC22H10.07]
SPAC22H10.08	SPAC22H10.08	DUF2009 protein [Source:PomBase Gene ID;Acc:SPAC22H10.08]
SPAC22H10.11c	SPAC22H10.11c	TOR signaling pathway transcriptional corepressor Crf1 (predicted) [Source:PomBase Gene ID;Acc:SPAC22H10.11c]
SPAC22H10.12c	gdi1	GDP dissociation inhibitor Gdi1 (predicted) [Source:PomBase Gene ID;Acc:SPAC22H10.12c]
SPAC22H12.04c	rps102	40S ribosomal protein S3a (predicted) [Source:PomBase Gene ID;Acc:SPAC22H12.04c]
SPAC22H12.05c	SPAC22H12.05c	fasciclin domain protein [Source:PomBase Gene ID;Acc:SPAC22H12.05c]
SPAC23A1.02c	SPAC23A1.02c	phosphoprotein phosphatase (predicted) [Source:PomBase Gene ID;Acc:SPAC23A1.02c]
SPAC23A1.07	SPAC23A1.07	ubiquitin-protein ligase E3 (predicted) [Source:PomBase Gene ID;Acc:SPAC23A1.07]
SPAC23C11.02c	rps23	40S ribosomal protein S23 (predicted) [Source:PomBase Gene ID;Acc:SPAC23C11.02c]
SPAC23C11.04c	pnk1	DNA kinase/phosphatase Pnk1 [Source:PomBase Gene ID;Acc:SPAC23C11.04c]
SPAC23C11.06c	SPAC23C11.06c	hydrolase (inferred_from_context) [Source:PomBase Gene ID;Acc:SPAC23C11.06c]
SPAC23C11.08	php3	CCAAT-binding factor complex subunit Php3 [Source:PomBase Gene ID;Acc:SPAC23C11.08]
SPAC23C11.10	usb1	mitochondrial respiratory chain complex III assembly Usb1 (predicted) [Source:PomBase Gene ID;Acc:SPAC23C11.10]
SPAC23C11.13c	hpt1	xanthine phosphoribosyltransferase (predicted) [Source:PomBase Gene ID;Acc:SPAC23C11.13c]
SPAC23C11.15	pst2	Clr6 histone deacetylase complex subunit Pst2 [Source:PomBase Gene ID;Acc:SPAC23C11.15]
SPAC23C4.05c	SPAC23C4.05c	LEA domain protein [Source:PomBase Gene ID;Acc:SPAC23C4.05c]
SPAC23C4.17	SPAC23C4.17	tRNA (cytosine-5-)-methyltransferase (predicted) [Source:PomBase Gene ID;Acc:SPAC23C4.17]
SPAC23D3.13c	SPAC23D3.13c	guanyl-nucleotide exchange factor (predicted) [Source:PomBase Gene ID;Acc:SPAC23D3.13c]
SPAC23G3.03	sib2	ornithine N5 monooxygenase (predicted) [Source:PomBase Gene ID;Acc:SPAC23G3.03]
SPAC23G3.05c	SPAC23G3.05c	regulator of G-protein signaling (RGS) domain (predicted) [Source:PomBase Gene ID;Acc:SPAC23G3.05c]
SPAC23G3.07c	snf30	SWI/SNF complex subunit Snf30 [Source:PomBase Gene ID;Acc:SPAC23G3.07c]
SPAC23G3.08c	ubp7	ubiquitin C-terminal hydrolase Ubp7 [Source:PomBase Gene ID;Acc:SPAC23G3.08c]
SPAC23G3.12c	SPAC23G3.12c	serine protease (predicted) [Source:PomBase Gene ID;Acc:SPAC23G3.12c]
SPAC23H3.03c	npr2	Npr2/3 complex subunit Npr2 (predicted) [Source:PomBase Gene ID;Acc:SPAC23H3.03c]
SPAC23H3.05c	swd1	Set1C complex subunit Swd1 [Source:PomBase Gene ID;Acc:SPAC23H3.05c]
SPAC23H3.06	apl6	AP-3 adaptor complex subunit Apl6 (predicted) [Source:PomBase Gene ID;Acc:SPAC23H3.06]
SPAC23H3.11c	SPAC23H3.11c	glucosidase (predicted) [Source:PomBase Gene ID;Acc:SPAC23H3.11c]
SPAC23H3.13c	gpa2	heterotrimeric G protein alpha-2 subunit Gpa2 [Source:PomBase Gene ID;Acc:SPAC23H3.13c]
SPAC23H4.01c	SPAC23H4.01c	sterol binding ankyrin repeat protein (predicted) [Source:PomBase Gene ID;Acc:SPAC23H4.01c]
SPAC23H4.02	ppk9	serine/threonine protein kinase Ppk9 (predicted) [Source:PomBase Gene ID;Acc:SPAC23H4.02]
SPAC23H4.09	cdb4	curved DNA-binding protein Cdb4, peptidase family [Source:PomBase Gene ID;Acc:SPAC23H4.09]
SPAC23H4.10c	thi4	thiamine-phosphate dipyrophosphorylase/hydroxyethylthiazole kinase [Source:PomBase Gene ID;Acc:SPAC23H4.10c]
SPAC23H4.17c	srb10	cyclin-dependent protein Srb mediator subunit kinase Srb10 [Source:PomBase Gene ID;Acc:SPAC23H4.17c]
SPAC24B11.05	SPAC24B11.05	pyrimidine 5'-nucleotidase (predicted) [Source:PomBase Gene ID;Acc:SPAC24B11.05]
SPAC24B11.07c	SPAC24B11.07c	oxidoreductase (predicted) [Source:PomBase Gene ID;Acc:SPAC24B11.07c]
SPAC24B11.08c	SPAC24B11.08c	COPII-coated vesicle component Erv46 (predicted) [Source:PomBase Gene ID;Acc:SPAC24B11.08c]
SPAC24B11.09	SPAC24B11.09	mitochondrial protein, predicted, human BRP44 ortholog [Source:PomBase Gene ID;Acc:SPAC24B11.09]
SPAC24B11.12c	SPAC24B11.12c	P-type ATPase (predicted) [Source:PomBase Gene ID;Acc:SPAC24B11.12c]
SPAC24C9.05c	mug70	conserved protein Mug20 [Source:PomBase Gene ID;Acc:SPAC24C9.05c]
SPAC24C9.08	SPAC24C9.08	vacuolar carboxypeptidase (predicted) [Source:PomBase Gene ID;Acc:SPAC24C9.08]
SPAC24C9.11	SPAC24C9.11	ribosome small subunit biogenesis protein (predicted) [Source:PomBase Gene ID;Acc:SPAC24C9.11]
SPAC24C9.12c	SPAC24C9.12c	glycine hydroxymethyltransferase (predicted) [Source:PomBase Gene ID;Acc:SPAC24C9.12c]
SPAC24C9.15c	spn5	septin Spn5 [Source:PomBase Gene ID;Acc:SPAC24C9.15c]
SPAC24C9.16c	cox8	cytochrome c oxidase subunit VIII (predicted) [Source:PomBase Gene ID;Acc:SPAC24C9.16c]
SPAC25A8.02	SPAC25A8.02	sequence orphan [Source:PomBase Gene ID;Acc:SPAC25A8.02]
SPAC25B8.05	SPAC25B8.05	tRNA-pseudouridine synthase (predicted) [Source:PomBase Gene ID;Acc:SPAC25B8.05]
SPAC25B8.08	SPAC25B8.08	conserved fungal protein [Source:PomBase Gene ID;Acc:SPAC25B8.08]
SPAC25B8.10	SPAC25B8.10	trans-aconitate 3-methyltransferase (predicted) [Source:PomBase Gene ID;Acc:SPAC25B8.10]
SPAC25B8.17	SPAC25B8.17	peptidase family A22 [Source:PomBase Gene ID;Acc:SPAC25B8.17]
SPAC25B8.18	SPAC25B8.18	mitochondrial electron carrier (predicted) [Source:PomBase Gene ID;Acc:SPAC25B8.18]
SPAC25G10.02	cce1	mitochondrial cruciform cutting endonuclease Cce1 [Source:PomBase Gene ID;Acc:SPAC25G10.02]
SPAC25G10.03	zip1	transcription factor Zip1 [Source:PomBase Gene ID;Acc:SPAC25G10.03]
SPAC25G10.06	rps2801	40S ribosomal protein S28 (predicted) [Source:PomBase Gene ID;Acc:SPAC25G10.06]
SPAC25H1.03	mug66	meiotically upregulated gene Mug66 [Source:PomBase Gene ID;Acc:SPAC25H1.03]
SPAC25H1.04	mug105	ubiquitin-fold modifier-specific protease (predicted) [Source:PomBase Gene ID;Acc:SPAC25H1.04]
SPAC25H1.07	emc1	ER membrane protein complex subunit Emc1 (predicted) [Source:PomBase Gene ID;Acc:SPAC25H1.07]
SPAC25H1.09	mde5	alpha-amylase homolog Mde5 [Source:PomBase Gene ID;Acc:SPAC25H1.09]
SPAC26A3.04	rpl2002	60S ribosomal protein L20 (predicted) [Source:PomBase Gene ID;Acc:SPAC26A3.04]
SPAC26A3.09c	rga2	Rho-type GTPase activating protein Rga2 (predicted) [Source:PomBase Gene ID;Acc:SPAC26A3.09c]
SPAC26A3.10	cnt6	centaurin ADOP ribosylation factor GTPase activating protein family (predicted) [Source:PomBase Gene ID;Acc:SPAC26A3.10]
SPAC26A3.11	SPAC26A3.11	amidohydrolase [Source:PomBase Gene ID;Acc:SPAC26A3.11]
SPAC26A3.14c	SPAC26A3.14c	DUF1748 family protein [Source:PomBase Gene ID;Acc:SPAC26A3.14c]
SPAC26F1.02	pnn1	pinin ortholog, involved in splicing Pnn1 (predicted) [Source:PomBase Gene ID;Acc:SPAC26F1.02]
SPAC26F1.03	pda1	pyruvate dehydrogenase e1 component alpha subunit Pda1 (predicted) [Source:PomBase Gene ID;Acc:SPAC26F1.03]
SPAC26F1.08c	SPAC26F1.08c	conserved protein [Source:PomBase Gene ID;Acc:SPAC26F1.08c]
SPAC26F1.09	gyp51	GTPase activating protein Gyp51 (predicted) [Source:PomBase Gene ID;Acc:SPAC26F1.09]
SPAC26H5.07c	SPAC26H5.07c	seven transmembrane receptor protein (predicted) [Source:PomBase Gene ID;Acc:SPAC26H5.07c]
SPAC26H5.10c	tif51	translation elongation factor eIF5A (predicted) [Source:PomBase Gene ID;Acc:SPAC26H5.10c]
SPAC27D7.02c	SPAC27D7.02c	GRIP domain protein (predicted) [Source:PomBase Gene ID;Acc:SPAC27D7.02c]
SPAC27D7.05c	apc14	anaphase-promoting complex subunit Apc14 [Source:PomBase Gene ID;Acc:SPAC27D7.05c]
SPAC27D7.06	SPAC27D7.06	electron transfer flavoprotein alpha subunit (predicted) [Source:PomBase Gene ID;Acc:SPAC27D7.06]
SPAC27D7.09c	SPAC27D7.09c	But2 family protein [Source:PomBase Gene ID;Acc:SPAC27D7.09c]
SPAC27D7.11c	SPAC27D7.11c	But2 family protein [Source:PomBase Gene ID;Acc:SPAC27D7.11c]
SPAC27D7.13c	ssm4	p150-Glued [Source:PomBase Gene ID;Acc:SPAC27D7.13c]
SPAC27E2.07	pvg2	galactose residue biosynthesis protein Pvg2 [Source:PomBase Gene ID;Acc:SPAC27E2.07]
SPAC27F1.06c	SPAC27F1.06c	FKBP-type peptidyl-prolyl cis-trans isomerase (predicted) [Source:PomBase Gene ID;Acc:SPAC27F1.06c]
SPAC27F1.08	pdt1	Nramp family manganese ion transporter [Source:PomBase Gene ID;Acc:SPAC27F1.08]
SPAC27F1.10	SPAC27F1.10	sequence orphan [Source:PomBase Gene ID;Acc:SPAC27F1.10]
SPAC29A4.06c	SPAC29A4.06c	human CCDC55 ortholog [Source:PomBase Gene ID;Acc:SPAC29A4.06c]
SPAC29A4.09	SPAC29A4.09	rRNA exonuclease Rrp17 (predicted) [Source:PomBase Gene ID;Acc:SPAC29A4.09]
SPAC29A4.10	rrn5	RNA polymerase I upstream activation factor complex subunit Rrn5 [Source:PomBase Gene ID;Acc:SPAC29A4.10]
SPAC29A4.14c	SPAC29A4.14c	peroxin-3 peroxisome import protein (predicted) [Source:PomBase Gene ID;Acc:SPAC29A4.14c]
SPAC29A4.20	elp3	elongator complex, histone acetyltransferase subunit Elp3 (predicted) [Source:PomBase Gene ID;Acc:SPAC29A4.20]
SPAC29B12.02c	set2	histone lysine methyltransferase Set2 [Source:PomBase Gene ID;Acc:SPAC29B12.02c]
SPAC29B12.04	snz1	pyridoxine biosynthesis protein [Source:PomBase Gene ID;Acc:SPAC29B12.04]
SPAC29B12.11c	SPAC29B12.11c	human WW domain binding protein-2 ortholog [Source:PomBase Gene ID;Acc:SPAC29B12.11c]
SPAC29B12.13	SPAC29B12.13	S-(hydroxymethyl)glutathione synthase activity (predicted) [Source:PomBase Gene ID;Acc:SPAC29B12.13]
SPAC29E6.07	SPAC29E6.07	sequence orphan [Source:PomBase Gene ID;Acc:SPAC29E6.07]
SPAC29E6.10c	SPAC29E6.10c	conserved fungal protein [Source:PomBase Gene ID;Acc:SPAC29E6.10c]
SPAC2C4.06c	SPAC2C4.06c	rRNA methyltransferase (predicted) [Source:PomBase Gene ID;Acc:SPAC2C4.06c]
SPAC2C4.08	SPAC2C4.08	conserved fungal protein [Source:PomBase Gene ID;Acc:SPAC2C4.08]
SPAC2C4.15c	ubx2	UBX domain protein Ubx2 [Source:PomBase Gene ID;Acc:SPAC2C4.15c]
SPAC2C4.16c	rps801	40S ribosomal protein S8 (predicted) [Source:PomBase Gene ID;Acc:SPAC2C4.16c]
SPAC2E1P3.01	SPAC2E1P3.01	dehydrogenase (predicted) [Source:PomBase Gene ID;Acc:SPAC2E1P3.01]
SPAC2E1P3.04	cao1	copper amine oxidase Cao1 [Source:PomBase Gene ID;Acc:SPAC2E1P3.04]
SPAC2E1P5.02c	mug109	Rab GTPase binding protein upregulated in meiosis II (predicted) [Source:PomBase Gene ID;Acc:SPAC2E1P5.02c]
SPAC2E1P5.03	SPAC2E1P5.03	DNAJ domain protein Erj5 (predicted) [Source:PomBase Gene ID;Acc:SPAC2E1P5.03]
SPAC2F3.05c	SPAC2F3.05c	xylose and arabinose reductase (predicted) [Source:PomBase Gene ID;Acc:SPAC2F3.05c]
SPAC2F3.11	SPAC2F3.11	exopolyphosphatase (predicted) [Source:PomBase Gene ID;Acc:SPAC2F3.11]
SPAC2F3.15	lsk1	P-TEFb-associated cyclin-dependent protein kinase Lsk1 [Source:PomBase Gene ID;Acc:SPAC2F3.15]
SPAC2F3.16	SPAC2F3.16	ubiquitin-protein ligase E3 (predicted) [Source:PomBase Gene ID;Acc:SPAC2F3.16]
SPAC2F3.18c	SPAC2F3.18c	ribonuclease kappa ortholog (predicted) [Source:PomBase Gene ID;Acc:SPAC2F3.18c]
SPAC2F7.04	pmc2	mediator complex subunit Pmc2/Med1 [Source:PomBase Gene ID;Acc:SPAC2F7.04]
SPAC2F7.06c	pol4	DNA polymerase X family [Source:PomBase Gene ID;Acc:SPAC2F7.06c]
SPAC2F7.07c	cph2	Clr6 histone deacetylase associated PHD protein-2 Cph2 [Source:PomBase Gene ID;Acc:SPAC2F7.07c]
SPAC2F7.08c	snf5	SWI/SNF complex subunit Snf5 [Source:PomBase Gene ID;Acc:SPAC2F7.08c]
SPAC2F7.10	akr1	palmitoyltransferase Akr1 (predicted) [Source:PomBase Gene ID;Acc:SPAC2F7.10]
SPAC2F7.17	SPAC2F7.17	mitochondrial peptide chain release factor (predicted) [Source:PomBase Gene ID;Acc:SPAC2F7.17]
SPAC2G11.04	SPAC2G11.04	RNA-binding protein, G-patch type (predicted) [Source:PomBase Gene ID;Acc:SPAC2G11.04]
SPAC2G11.10c	SPAC2G11.10c	thiosulfate sulfurtransferase, URM1 activating enzyme (predicted) [Source:PomBase Gene ID;Acc:SPAC2G11.10c]
SPAC2G11.15c	tgs1	RNA methyltransferase Tgs1 (predicted) [Source:PomBase Gene ID;Acc:SPAC2G11.15c]
SPAC2H10.02c	SPAC2H10.02c	26S proteasome regulatory particle assembly protein (predicted) [Source:PomBase Gene ID;Acc:SPAC2H10.02c]
SPAC30.01c	sec72	Sec7 domain protein, ARF GEF Sec72 [Source:PomBase Gene ID;Acc:SPAC30.01c]
SPAC30.04c	abc4	glutathione S-conjugate-exporting ATPase Abc4 [Source:PomBase Gene ID;Acc:SPAC30.04c]
SPAC30C2.02	mmd1	deoxyhypusine hydroxylase (predicted) [Source:PomBase Gene ID;Acc:SPAC30C2.02]
SPAC30C2.04	SPAC30C2.04	cofactor for methionyl-and glutamyl-tRNA synthetases (predicted) [Source:PomBase Gene ID;Acc:SPAC30C2.04]
SPAC30C2.05	erv14	cornichon family protein Erv14 (predicted) [Source:PomBase Gene ID;Acc:SPAC30C2.05]
SPAC30C2.07	SPAC30C2.07	sequence orphan [Source:PomBase Gene ID;Acc:SPAC30C2.07]
SPAC30D11.01c	SPAC30D11.01c	alpha-glucosidase (predicted) [Source:PomBase Gene ID;Acc:SPAC30D11.01c]
SPAC30D11.04c	nup124	nucleoporin Nup124 [Source:PomBase Gene ID;Acc:SPAC30D11.04c]
SPAC30D11.05	aps3	AP-3 adaptor complex subunit Aps3 (predicted) [Source:PomBase Gene ID;Acc:SPAC30D11.05]
SPAC31A2.12	SPAC31A2.12	arrestin/PY protein 1 (predicted) [Source:PomBase Gene ID;Acc:SPAC31A2.12]
SPAC31A2.13c	sft1	SNARE Sft1 (predicted) [Source:PomBase Gene ID;Acc:SPAC31A2.13c]
SPAC31A2.14	bun107	WD repeat protein, human WDR48 family Bun107 [Source:PomBase Gene ID;Acc:SPAC31A2.14]
SPAC31A2.15c	dcc1	Ctf18 RFC-like complex subunit Dcc1 [Source:PomBase Gene ID;Acc:SPAC31A2.15c]
SPAC31A2.16	gef2	RhoGEF Gef2 [Source:PomBase Gene ID;Acc:SPAC31A2.16]
SPAC31F12.01	zds1	zds family protein phosphatase type A regulator Zds1 (predicted) [Source:PomBase Gene ID;Acc:SPAC31F12.01]
SPAC31G5.03	rps1101	40S ribosomal protein S11 (predicted) [Source:PomBase Gene ID;Acc:SPAC31G5.03]
SPAC31G5.04	SPAC31G5.04	homoisocitrate dehydrogenase [Source:PomBase Gene ID;Acc:SPAC31G5.04]
SPAC31G5.07	dni1	tetraspan protein Dni1 [Source:PomBase Gene ID;Acc:SPAC31G5.07]
SPAC31G5.09c	spk1	MAP kinase Spk1 [Source:PomBase Gene ID;Acc:SPAC31G5.09c]
SPAC31G5.11	pac2	cAMP-independent regulatory protein Pac2 [Source:PomBase Gene ID;Acc:SPAC31G5.11]
SPAC31G5.12c	maf1	repressor of RNA polymerase III Maf1 [Source:PomBase Gene ID;Acc:SPAC31G5.12c]
SPAC31G5.15	psd3	phosphatidylserine decarboxylase Psd3 [Source:PomBase Gene ID;Acc:SPAC31G5.15]
SPAC31G5.18c	sde2	silencing defective protein Sde2 [Source:PomBase Gene ID;Acc:SPAC31G5.18c]
SPAC31G5.19	SPAC31G5.19	ATPase with bromodomain protein (predicted) [Source:PomBase Gene ID;Acc:SPAC31G5.19]
SPAC323.04	SPAC323.04	mitochondrial ATPase (predicted) [Source:PomBase Gene ID;Acc:SPAC323.04]
SPAC323.05c	SPAC323.05c	protein methyltransferase Mtq2 (predicted) [Source:PomBase Gene ID;Acc:SPAC323.05c]
SPAC328.06	ubp2	ubiquitin C-terminal hydrolase Ubp2 [Source:PomBase Gene ID;Acc:SPAC328.06]
SPAC328.10c	rps502	40S ribosomal protein S5 (predicted) [Source:PomBase Gene ID;Acc:SPAC328.10c]
SPAC32A11.03c	phx1	homeobox transcription factor Phx1 [Source:PomBase Gene ID;Acc:SPAC32A11.03c]
SPAC343.04c	SPAC343.04c	WD repeat protein, human WDR26 family, ubiquitin ligase complex subunit (predicted) [Source:PomBase Gene ID;Acc:SPAC343.04c]
SPAC343.07	mug28	RNA-binding protein Mug28 [Source:PomBase Gene ID;Acc:SPAC343.07]
SPAC343.10	met11	methylenetetrahydrofolate reductase Met11 [Source:PomBase Gene ID;Acc:SPAC343.10]
SPAC343.15	tit1	tRNA isopentenyltransferase (predicted) [Source:PomBase Gene ID;Acc:SPAC343.15]
SPAC343.16	lys2	homoaconitate hydratase Lys2 [Source:PomBase Gene ID;Acc:SPAC343.16]
SPAC3A11.03	SPAC3A11.03	methyltransferase (predicted) [Source:PomBase Gene ID;Acc:SPAC3A11.03]
SPAC3A11.04	SPAC3A11.04	seipin homolog [Source:PomBase Gene ID;Acc:SPAC3A11.04]
SPAC3A11.07	SPAC3A11.07	NADH dehydrogenase (predicted) [Source:PomBase Gene ID;Acc:SPAC3A11.07]
SPAC3A11.08	pcu4	cullin 4 [Source:PomBase Gene ID;Acc:SPAC3A11.08]
SPAC3A11.09	sod22	plasma membrane alkali metal cation/H+ antiporter Sod22 [Source:PomBase Gene ID;Acc:SPAC3A11.09]
SPAC3A11.11c	SPAC3A11.11c	pyridoxal reductase (predicted) [Source:PomBase Gene ID;Acc:SPAC3A11.11c]
SPAC3A11.13	SPAC3A11.13	prefoldin subunit 6 (predicted) [Source:PomBase Gene ID;Acc:SPAC3A11.13]
SPAC3A12.06c	SPAC3A12.06c	sodium/calcium exchanger (predicted) [Source:PomBase Gene ID;Acc:SPAC3A12.06c]
SPAC3A12.09c	SPAC3A12.09c	urease accessory protein UreD (predicted) [Source:PomBase Gene ID;Acc:SPAC3A12.09c]
SPAC3A12.10	rpl2001	60S ribosomal protein L20a (predicted) [Source:PomBase Gene ID;Acc:SPAC3A12.10]
SPAC3A12.12	atp11	F1-ATPase chaperone Atp11 (predicted) [Source:PomBase Gene ID;Acc:SPAC3A12.12]
SPAC3A12.13c	SPAC3A12.13c	translation initiation factor eIF3j (p35) [Source:PomBase Gene ID;Acc:SPAC3A12.13c]
SPAC3A12.17c	cys12	cysteine synthase Cys12 [Source:PomBase Gene ID;Acc:SPAC3A12.17c]
SPAC3C7.04	SPAC3C7.04	transcription factor (predicted) [Source:PomBase Gene ID;Acc:SPAC3C7.04]
SPAC3C7.06c	pit1	serine/threonine protein kinase, meiotic Pit1 [Source:PomBase Gene ID;Acc:SPAC3C7.06c]
SPAC3C7.08c	elf1	AAA family ATPase Elf1 [Source:PomBase Gene ID;Acc:SPAC3C7.08c]
SPAC3C7.10	pex13	peroxin 13 (predicted) [Source:PomBase Gene ID;Acc:SPAC3C7.10]
SPAC3C7.12	tip1	CLIP170 family protein Tip1 [Source:PomBase Gene ID;Acc:SPAC3C7.12]
SPAC3C7.13c	SPAC3C7.13c	glucose-6-phosphate 1-dehydrogenase (predicted) [Source:PomBase Gene ID;Acc:SPAC3C7.13c]
SPAC3F10.04	gsa1	glutathione synthetase large subunit Gsa1 [Source:PomBase Gene ID;Acc:SPAC3F10.04]
SPAC3F10.06c	SPAC3F10.06c	initiator methionine tRNA 2'-O-ribosyl phosphate transferase (predicted) [Source:PomBase Gene ID;Acc:SPAC3F10.06c]
SPAC3F10.11c	abc2	glutathione S-conjugate-exporting ATPase Abc2 [Source:PomBase Gene ID;Acc:SPAC3F10.11c]
SPAC3F10.13	ucp6	UBA domain protein Ucp6 [Source:PomBase Gene ID;Acc:SPAC3F10.13]
SPAC3F10.15c	spo12	Spo12 family protein [Source:PomBase Gene ID;Acc:SPAC3F10.15c]
SPAC3G6.06c	rad2	FEN-1 endonuclease Rad2 [Source:PomBase Gene ID;Acc:SPAC3G6.06c]
SPAC3G6.09c	tps2	trehalose-phosphate synthase Tps2 (predicted) [Source:PomBase Gene ID;Acc:SPAC3G6.09c]
SPAC3G9.03	rpl2301	60S ribosomal protein L23 [Source:PomBase Gene ID;Acc:SPAC3G9.03]
SPAC3G9.04	ssu72	phosphoric ester hydrolase Ssu72 (predicted) [Source:PomBase Gene ID;Acc:SPAC3G9.04]
SPAC3H1.06c	SPAC3H1.06c	membrane transporter (predicted) [Source:PomBase Gene ID;Acc:SPAC3H1.06c]
SPAC3H1.08c	SPAC3H1.08c	DUF1640 family protein [Source:PomBase Gene ID;Acc:SPAC3H1.08c]
SPAC3H1.10	SPAC3H1.10	phytochelatin synthetase [Source:PomBase Gene ID;Acc:SPAC3H1.10]
SPAC3H1.11	hsr1	transcription factor Hsr1 [Source:PomBase Gene ID;Acc:SPAC3H1.11]
SPAC3H1.12c	snt2	Lid2 complex subunit Snt2 [Source:PomBase Gene ID;Acc:SPAC3H1.12c]
SPAC3H1.13	ppk13	serine/threonine protein kinase Ppk13 (predicted) [Source:PomBase Gene ID;Acc:SPAC3H1.13]
SPAC3H5.11	SPAC3H5.11	NAD/NADH kinase (predicted) [Source:PomBase Gene ID;Acc:SPAC3H5.11]
SPAC3H8.03	img2	mitochondrial ribosomal protein subunit Img2 (predicted) [Source:PomBase Gene ID;Acc:SPAC3H8.03]
SPAC3H8.04	SPAC3H8.04	chromosome segregation protein (predicted) [Source:PomBase Gene ID;Acc:SPAC3H8.04]
SPAC3H8.10	spo20	sec14 cytosolic factor family Sec14 [Source:PomBase Gene ID;Acc:SPAC3H8.10]
SPAC458.02c	SPAC458.02c	mRNP complex (predicted) [Source:PomBase Gene ID;Acc:SPAC458.02c]
SPAC4A8.05c	myp2	myosin II heavy chain Myo3 [Source:PomBase Gene ID;Acc:SPAC4A8.05c]
SPAC4A8.09c	cwf21	complexed with Cdc5 protein Cwf21 [Source:PomBase Gene ID;Acc:SPAC4A8.09c]
SPAC4A8.10	SPAC4A8.10	lipase (predicted) [Source:PomBase Gene ID;Acc:SPAC4A8.10]
SPAC4C5.01	SPAC4C5.01	haloacid dehalogenase-like hydrolase [Source:PomBase Gene ID;Acc:SPAC4C5.01]
SPAC4C5.03	SPAC4C5.03	CTNS domain protein (SMART) [Source:PomBase Gene ID;Acc:SPAC4C5.03]
SPAC4D7.02c	SPAC4D7.02c	glycerophosphoryl diester phosphodiesterase (predicted) [Source:PomBase Gene ID;Acc:SPAC4D7.02c]
SPAC4D7.03	pop2	F-box/WD repeat protein Pop2 [Source:PomBase Gene ID;Acc:SPAC4D7.03]
SPAC4D7.06c	SPAC4D7.06c	siroheme synthase (predicted) [Source:PomBase Gene ID;Acc:SPAC4D7.06c]
SPAC4D7.07c	SPAC4D7.07c	sequence orphan [Source:PomBase Gene ID;Acc:SPAC4D7.07c]
SPAC4F10.07c	atg13	autophagy associated protein kinase regulatory subunit Atg13 [Source:PomBase Gene ID;Acc:SPAC4F10.07c]
SPAC4F10.11	spn1	septin Spn1 [Source:PomBase Gene ID;Acc:SPAC4F10.11]
SPAC4F10.13c	mpd2	GYF domain protein [Source:PomBase Gene ID;Acc:SPAC4F10.13c]
SPAC4F10.16c	SPAC4F10.16c	P-type ATPase (predicted) [Source:PomBase Gene ID;Acc:SPAC4F10.16c]
SPAC4F10.18	nup37	WD repeat protein, nucleoporin Nup37 (predicted) [Source:PomBase Gene ID;Acc:SPAC4F10.18]
SPAC4F10.20	grx1	glutaredoxin Grx1 [Source:PomBase Gene ID;Acc:SPAC4F10.20]
SPAC4G8.05	ppk14	serine/threonine protein kinase Ppk14 (predicted) [Source:PomBase Gene ID;Acc:SPAC4G8.05]
SPAC4G8.07c	SPAC4G8.07c	tRNA (m5U54) methyltransferase Trm2 (predicted) [Source:PomBase Gene ID;Acc:SPAC4G8.07c]
SPAC4G8.10	gos1	SNARE Gos1 (predicted) [Source:PomBase Gene ID;Acc:SPAC4G8.10]
SPAC4G8.11c	atp10	F1-F0 ATPase assembly protein (predicted) [Source:PomBase Gene ID;Acc:SPAC4G8.11c]
SPAC4G8.13c	prz1	calcineurin responsive transcription factor Prz1 [Source:PomBase Gene ID;Acc:SPAC4G8.13c]
SPAC4G9.02	rnh201	ribonuclease H2 complex subunit Rnh201 (predicted) [Source:PomBase Gene ID;Acc:SPAC4G9.02]
SPAC4G9.09c	arg11	N-acetyl-gamma-glutamyl-phosphate reductase/acetylglutamate kinase [Source:PomBase Gene ID;Acc:SPAC4G9.09c]
SPAC4G9.12	SPAC4G9.12	gluconokinase [Source:PomBase Gene ID;Acc:SPAC4G9.12]
SPAC4G9.16c	rpl901	60S ribosomal protein L9 [Source:PomBase Gene ID;Acc:SPAC4G9.16c]
SPAC4G9.19	SPAC4G9.19	DNAJ domain protein DNAJB family (predicted) [Source:PomBase Gene ID;Acc:SPAC4G9.19]
SPAC4H3.03c	SPAC4H3.03c	glucan 1,4-alpha-glucosidase (predicted) [Source:PomBase Gene ID;Acc:SPAC4H3.03c]
SPAC4H3.04c	SPAC4H3.04c	UPF0103 family [Source:PomBase Gene ID;Acc:SPAC4H3.04c]
SPAC4H3.06	SPAC4H3.06	sequence orphan [Source:PomBase Gene ID;Acc:SPAC4H3.06]
SPAC4H3.14c	SPAC4H3.14c	sequence orphan [Source:PomBase Gene ID;Acc:SPAC4H3.14c]
SPAC513.03	mfm2	M-factor precursor Mfm2 [Source:PomBase Gene ID;Acc:SPAC513.03]
SPAC513.04	SPAC513.04	sequence orphan [Source:PomBase Gene ID;Acc:SPAC513.04]
SPAC513.06c	SPAC513.06c	dihydrodiol dehydrogenase (predicted) [Source:PomBase Gene ID;Acc:SPAC513.06c]
SPAC513.07	SPAC513.07	flavonol reductase/cinnamoyl-CoA reductase family [Source:PomBase Gene ID;Acc:SPAC513.07]
SPAC521.04c	SPAC521.04c	calcium permease (predicted) [Source:PomBase Gene ID;Acc:SPAC521.04c]
SPAC56E4.03	SPAC56E4.03	aromatic aminotransferase (predicted) [Source:PomBase Gene ID;Acc:SPAC56E4.03]
SPAC56F8.02	SPAC56F8.02	AMP binding enzyme (predicted) [Source:PomBase Gene ID;Acc:SPAC56F8.02]
SPAC56F8.05c	mug64	BAR domain protein (predicted) [Source:PomBase Gene ID;Acc:SPAC56F8.05c]
SPAC56F8.06c	alg10	dolichyl-phosphate-glucose-glycolipid alpha-glucosyltransferase Alg10 (predicted) [Source:PomBase Gene ID;Acc:SPAC56F8.06c]
SPAC56F8.09	rrp8	rRNA methyltransferase Rrp8 (predicted) [Source:PomBase Gene ID;Acc:SPAC56F8.09]
SPAC56F8.16	esc1	transcription factor Esc1 (predicted) [Source:PomBase Gene ID;Acc:SPAC56F8.16]
SPAC57A10.03	cyp1	cyclophilin family peptidyl-prolyl cis-trans isomerase Cyp1 [Source:PomBase Gene ID;Acc:SPAC57A10.03]
SPAC57A10.06	mug15	sequence orphan [Source:PomBase Gene ID;Acc:SPAC57A10.06]
SPAC57A10.07	SPAC57A10.07	conserved protein (fungal and protazoan) [Source:PomBase Gene ID;Acc:SPAC57A10.07]
SPAC57A10.08c	SPAC57A10.08c	carboxylic ester hydrolase activity (predicted) [Source:PomBase Gene ID;Acc:SPAC57A10.08c]
SPAC57A10.12c	ura3	dihydroorotate dehydrogenase Ura3 [Source:PomBase Gene ID;Acc:SPAC57A10.12c]
SPAC57A10.14	sgf11	SAGA complex subunit Sgf11 [Source:PomBase Gene ID;Acc:SPAC57A10.14]
SPAC57A7.05	SPAC57A7.05	conserved protein [Source:PomBase Gene ID;Acc:SPAC57A7.05]
SPAC57A7.07c	SPAC57A7.07c	homocysteine methyltransferase (predicted) [Source:PomBase Gene ID;Acc:SPAC57A7.07c]
SPAC57A7.13	SPAC57A7.13	RNA-binding protein, involved in splicing (predicted) [Source:PomBase Gene ID;Acc:SPAC57A7.13]
SPAC589.02c	med13	mediator complex subunit Srb9 [Source:PomBase Gene ID;Acc:SPAC589.02c]
SPAC589.05c	SPAC589.05c	conserved eukaryotic protein [Source:PomBase Gene ID;Acc:SPAC589.05c]
SPAC589.07c	atg18	WD repeat protein involved in autophagy Atg18a [Source:PomBase Gene ID;Acc:SPAC589.07c]
SPAC589.09	SPAC589.09	sec14 cytosolic factor family (predicted) [Source:PomBase Gene ID;Acc:SPAC589.09]
SPAC5D6.01	rps2202	40S ribosomal protein S15a (predicted) [Source:PomBase Gene ID;Acc:SPAC5D6.01]
SPAC5D6.04	SPAC5D6.04	auxin family transmembrane transporter (predicted) [Source:PomBase Gene ID;Acc:SPAC5D6.04]
SPAC5D6.05	2011-09-01	mediator complex subunit Pmc6 [Source:PomBase Gene ID;Acc:SPAC5D6.05]
SPAC5D6.07c	pxa1	PXA domain protein Pxa1 [Source:PomBase Gene ID;Acc:SPAC5D6.07c]
SPAC5D6.10c	mug116	sequence orphan [Source:PomBase Gene ID;Acc:SPAC5D6.10c]
SPAC5D6.13	SPAC5D6.13	Golgi phosphoprotein 3 family (predicted) [Source:PomBase Gene ID;Acc:SPAC5D6.13]
SPAC5H10.04	SPAC5H10.04	NADPH dehydrogenase (predicted) [Source:PomBase Gene ID;Acc:SPAC5H10.04]
SPAC5H10.06c	adh4	alcohol dehydrogenase Adh4 [Source:PomBase Gene ID;Acc:SPAC5H10.06c]
SPAC607.06c	SPAC607.06c	metallopeptidase [Source:PomBase Gene ID;Acc:SPAC607.06c]
SPAC607.10	spo3	sporulation protein Spo3 [Source:PomBase Gene ID;Acc:SPAC607.10]
SPAC630.04c	SPAC630.04c	sequence orphan [Source:PomBase Gene ID;Acc:SPAC630.04c]
SPAC630.05	gyp7	GTPase activating protein Gyp7 (predicted) [Source:PomBase Gene ID;Acc:SPAC630.05]
SPAC630.06c	SPAC630.06c	conserved fungal protein [Source:PomBase Gene ID;Acc:SPAC630.06c]
SPAC630.07c	SPAC630.07c	sequence orphan [Source:PomBase Gene ID;Acc:SPAC630.07c]
SPAC630.13c	tsc2	tuberin [Source:PomBase Gene ID;Acc:SPAC630.13c]
SPAC630.14c	tup12	transcriptional corepressor Tup12 [Source:PomBase Gene ID;Acc:SPAC630.14c]
SPAC630.15	mug177	sequence orphan [Source:PomBase Gene ID;Acc:SPAC630.15]
SPAC637.03	SPAC637.03	conserved fungal protein [Source:PomBase Gene ID;Acc:SPAC637.03]
SPAC637.10c	rpn10	19S proteasome regulatory subunit Rpn10 [Source:PomBase Gene ID;Acc:SPAC637.10c]
SPAC637.13c	slm1	cytoskeletal signaling protein Slm1 (predicted) [Source:PomBase Gene ID;Acc:SPAC637.13c]
SPAC644.08	SPAC644.08	methionine salvage haloacid dehalogenase-like hydrolase (predicted) [Source:PomBase Gene ID;Acc:SPAC644.08]
SPAC644.09	SPAC644.09	alanine racemase (predicted) [Source:PomBase Gene ID;Acc:SPAC644.09]
SPAC644.13c	SPAC644.13c	Rab GTPase binding (predicted) [Source:PomBase Gene ID;Acc:SPAC644.13c]
SPAC664.01c	swi6	chromodomain protein Swi6 [Source:PomBase Gene ID;Acc:SPAC664.01c]
SPAC664.02c	arp8	actin-like protein, Ino80 complex subunit Arp8 [Source:PomBase Gene ID;Acc:SPAC664.02c]
SPAC664.03	SPAC664.03	RNA polymerase II associated Paf1 complex (predicted) [Source:PomBase Gene ID;Acc:SPAC664.03]
SPAC664.07c	rad9	checkpoint clamp complex protein Rad9 [Source:PomBase Gene ID;Acc:SPAC664.07c]
SPAC664.10	klp2	kinesin-like protein Klp2 [Source:PomBase Gene ID;Acc:SPAC664.10]
SPAC664.12c	SPAC664.12c	mitochondrial succinate dehydrogenase assembly factor 1 (predicted) [Source:PomBase Gene ID;Acc:SPAC664.12c]
SPAC664.13	SPAC664.13	sequence orphan [Source:PomBase Gene ID;Acc:SPAC664.13]
SPAC664.14	amt2	ammonium transporter Amt2 [Source:PomBase Gene ID;Acc:SPAC664.14]
SPAC664.15	caf4	CCR4-Not complex subunit Caf4/Mdv1 (predicted) [Source:PomBase Gene ID;Acc:SPAC664.15]
SPAC683.03	SPAC683.03	sequence orphan [Source:PomBase Gene ID;Acc:SPAC683.03]
SPAC688.06c	slx4	structure-specific endonuclease subunit [Source:PomBase Gene ID;Acc:SPAC688.06c]
SPAC688.11	end4	Huntingtin-interacting protein homolog [Source:PomBase Gene ID;Acc:SPAC688.11]
SPAC688.13	scn1	TatD DNase family Scn1 [Source:PomBase Gene ID;Acc:SPAC688.13]
SPAC694.05c	rps2502	40S ribosomal protein S25 (predicted) [Source:PomBase Gene ID;Acc:SPAC694.05c]
SPAC6B12.02c	mus7	DNA repair protein Mus7/Mms22 [Source:PomBase Gene ID;Acc:SPAC6B12.02c]
SPAC6B12.04c	SPAC6B12.04c	aminotransferase class I and II (predicted) [Source:PomBase Gene ID;Acc:SPAC6B12.04c]
SPAC6B12.05c	ies2	Ino80 complex subunit Ies2 [Source:PomBase Gene ID;Acc:SPAC6B12.05c]
SPAC6B12.08	mug185	Co-chaperone for ATPase activity (predicted) [Source:PomBase Gene ID;Acc:SPAC6B12.08]
SPAC6B12.12	tom70	mitochondrial TOM complex subunit Tom70 (predicted) [Source:PomBase Gene ID;Acc:SPAC6B12.12]
SPAC6B12.15	cpc2	RACK1 ortholog Cpc2 [Source:PomBase Gene ID;Acc:SPAC6B12.15]
SPAC6C3.03c	SPAC6C3.03c	sequence orphan [Source:PomBase Gene ID;Acc:SPAC6C3.03c]
SPAC6C3.06c	SPAC6C3.06c	P-type ATPase, calcium transporting (predicted) [Source:PomBase Gene ID;Acc:SPAC6C3.06c]
SPAC6F12.03c	fsv1	SNARE Fsv1 [Source:PomBase Gene ID;Acc:SPAC6F12.03c]
SPAC6F12.10c	ade3	phosphoribosylformylglycinamidine synthase Ade3 (predicted) [Source:PomBase Gene ID;Acc:SPAC6F12.10c]
SPAC6F12.12	par2	protein phosphatase regulatory subunit Par2 [Source:PomBase Gene ID;Acc:SPAC6F12.12]
SPAC6F12.13c	fps1	geranyltranstransferase Fps1 [Source:PomBase Gene ID;Acc:SPAC6F12.13c]
SPAC6F6.01	cch1	calcium channel Cch1 [Source:PomBase Gene ID;Acc:SPAC6F6.01]
SPAC6F6.04c	SPAC6F6.04c	membrane transporter (predicted) [Source:PomBase Gene ID;Acc:SPAC6F6.04c]
SPAC6F6.09	eaf6	NuA4 histone acetyltransferase complex subunit Eaf6 (predicted) [Source:PomBase Gene ID;Acc:SPAC6F6.09]
SPAC6F6.13c	SPAC6F6.13c	DUF726 family protein [Source:PomBase Gene ID;Acc:SPAC6F6.13c]
SPAC6G10.02c	tea3	cell end marker Tea3 [Source:PomBase Gene ID;Acc:SPAC6G10.02c]
SPAC6G10.03c	SPAC6G10.03c	mitochondrial cardiolipin-specific phospholipase (predicted) [Source:PomBase Gene ID;Acc:SPAC6G10.03c]
SPAC6G10.10c	SPAC6G10.10c	human hmmtag2 homolog [Source:PomBase Gene ID;Acc:SPAC6G10.10c]
SPAC6G9.05	pcd1	coenzyme A diphosphatase (predicted) [Source:PomBase Gene ID;Acc:SPAC6G9.05]
SPAC6G9.09c	rpl2401	60S ribosomal protein L24 (predicted) [Source:PomBase Gene ID;Acc:SPAC6G9.09c]
SPAC6G9.10c	sen1	ATP-dependent 5' to 3' DNA/RNA helicase Sen1 [Source:PomBase Gene ID;Acc:SPAC6G9.10c]
SPAC6G9.16c	SPAC6G9.16c	sequence orphan [Source:PomBase Gene ID;Acc:SPAC6G9.16c]
SPAC732.02c	SPAC732.02c	fructose-2,6-bisphosphate 2-phosphatase activity (predicted) [Source:PomBase Gene ID;Acc:SPAC732.02c]
SPAC7D4.04	taf1	Taz1 interacting factor 1, autophagy protein [Source:PomBase Gene ID;Acc:SPAC7D4.04]
SPAC7D4.05	SPAC7D4.05	hydrolase (predicted) [Source:PomBase Gene ID;Acc:SPAC7D4.05]
SPAC7D4.08	SPAC7D4.08	sequence orphan [Source:PomBase Gene ID;Acc:SPAC7D4.08]
SPAC7D4.10	vma13	V-type ATPase V1 subunit H (predicted) [Source:PomBase Gene ID;Acc:SPAC7D4.10]
SPAC7D4.12c	SPAC7D4.12c	DUF1212 family protein [Source:PomBase Gene ID;Acc:SPAC7D4.12c]
SPAC7D4.13c	SPAC7D4.13c	sequence orphan [Source:PomBase Gene ID;Acc:SPAC7D4.13c]
SPAC806.07	ndk1	nucleoside diphosphate kinase Ndk1 [Source:PomBase Gene ID;Acc:SPAC806.07]
SPAC806.08c	mod21	gamma tubulin complex subunit Mod21 [Source:PomBase Gene ID;Acc:SPAC806.08c]
SPAC821.07c	moc3	transcription factor Moc3 [Source:PomBase Gene ID;Acc:SPAC821.07c]
SPAC823.09c	SPAC823.09c	threonine aspartase (predicted) [Source:PomBase Gene ID;Acc:SPAC823.09c]
SPAC823.13c	SPAC823.13c	mitochondrial inner membrane protein (predicted) [Source:PomBase Gene ID;Acc:SPAC823.13c]
SPAC823.14	ptf1	phosphoric monoester hydrolase (predicted) [Source:PomBase Gene ID;Acc:SPAC823.14]
SPAC823.16c	mug179	WD repeat protein involved in autophagy Atg18b [Source:PomBase Gene ID;Acc:SPAC823.16c]
SPAC824.04	SPAC824.04	WD repeat protein (predicted) [Source:PomBase Gene ID;Acc:SPAC824.04]
SPAC824.05	vps16	HOPS complex subunit Vps16 (predicted) [Source:PomBase Gene ID;Acc:SPAC824.05]
SPAC824.07	SPAC824.07	hydroxyacylglutathione hydrolase (predicted) [Source:PomBase Gene ID;Acc:SPAC824.07]
SPAC824.09c	SPAC824.09c	GTPase activating protein (predicted) [Source:PomBase Gene ID;Acc:SPAC824.09c]
SPAC869.04	SPAC869.04	formamidase-like protein (predicted) [Source:PomBase Gene ID;Acc:SPAC869.04]
SPAC869.09	SPAC869.09	conserved fungal protein [Source:PomBase Gene ID;Acc:SPAC869.09]
SPAC869.10c	put4	proline specific plasma membrane permease Put4 (predicted) [Source:PomBase Gene ID;Acc:SPAC869.10c]
SPAC869.11	cat1	cationic amino acid transporter Cat1 [Source:PomBase Gene ID;Acc:SPAC869.11]
SPAC890.05	SPAC890.05	ribosome biogenesis protein, G-pathc domain, PINX1 family (predicted) [Source:PomBase Gene ID;Acc:SPAC890.05]
SPAC890.06	nup155	nucleoporin Nup155 [Source:PomBase Gene ID;Acc:SPAC890.06]
SPAC890.07c	rmt1	type I protein arginine N-methyltransferase Rmt1 [Source:PomBase Gene ID;Acc:SPAC890.07c]
SPAC8C9.04	SPAC8C9.04	sequence orphan [Source:PomBase Gene ID;Acc:SPAC8C9.04]
SPAC8C9.05	SPAC8C9.05	D-Tyr-tRNA deacylase (predicted) [Source:PomBase Gene ID;Acc:SPAC8C9.05]
SPAC8C9.07	SPAC8C9.07	rRNA processing protein Fyv7 (predicted) [Source:PomBase Gene ID;Acc:SPAC8C9.07]
SPAC8C9.11	SPAC8C9.11	BolA domain protein [Source:PomBase Gene ID;Acc:SPAC8C9.11]
SPAC8E11.01c	SPAC8E11.01c	beta-fructofuranosidase (predicted) [Source:PomBase Gene ID;Acc:SPAC8E11.01c]
SPAC8E11.02c	rad24	14-3-3 protein Rad24 [Source:PomBase Gene ID;Acc:SPAC8E11.02c]
SPAC8E11.03c	dmc1	RecA family ATPase Dmc1 [Source:PomBase Gene ID;Acc:SPAC8E11.03c]
SPAC8E11.10	SPAC8E11.10	sorbose reductase (predicted) [Source:PomBase Gene ID;Acc:SPAC8E11.10]
SPAC8F11.02c	dph3	diphthamide biosynthesis protein Dph3 (predicted) [Source:PomBase Gene ID;Acc:SPAC8F11.02c]
SPAC8F11.05c	mug130	sequence orphan [Source:PomBase Gene ID;Acc:SPAC8F11.05c]
SPAC8F11.08c	SPAC8F11.08c	esterase/lipase (predicted) [Source:PomBase Gene ID;Acc:SPAC8F11.08c]
SPAC9.13c	cwf16	splicing factor (predicted) [Source:PomBase Gene ID;Acc:SPAC9.13c]
SPAC922.03	SPAC922.03	1-aminocyclopropane-1-carboxylate deaminase (predicted) [Source:PomBase Gene ID;Acc:SPAC922.03]
SPAC922.06	SPAC922.06	3-oxoacyl-[acyl-carrier-protein]reductase(predicted) [Source:PomBase Gene ID;Acc:SPAC922.06]
SPAC926.03	rlc1	myosin II regulatory light chain Rlc1 [Source:PomBase Gene ID;Acc:SPAC926.03]
SPAC926.05c	dph4	diphthamide biosynthesis protein Dph4 (predicted) [Source:PomBase Gene ID;Acc:SPAC926.05c]
SPAC926.06c	SPAC926.06c	leucine-rich repeat protein, unknown [Source:PomBase Gene ID;Acc:SPAC926.06c]
SPAC959.04c	omh6	alpha-1,2-mannosyltransferase Omh6 (predicted) [Source:PomBase Gene ID;Acc:SPAC959.04c]
SPAC959.05c	SPAC959.05c	protein disulfide isomerase (predicted) [Source:PomBase Gene ID;Acc:SPAC959.05c]
SPAC977.05c	SPAC977.05c	conserved fungal family [Source:PomBase Gene ID;Acc:SPAC977.05c]
SPAC977.16c	dak2	dihydroxyacetone kinase Dak2 [Source:PomBase Gene ID;Acc:SPAC977.16c]
SPAC977.17	SPAC977.17	MIP water channel (predicted) [Source:PomBase Gene ID;Acc:SPAC977.17]
SPAC9E9.05	SPAC9E9.05	sequence orphan [Source:PomBase Gene ID;Acc:SPAC9E9.05]
SPAC9E9.11	plr1	pyridoxal reductase Plr1 [Source:PomBase Gene ID;Acc:SPAC9E9.11]
SPAC9E9.15	SPAC9E9.15	CIA30 protein (predicted) [Source:PomBase Gene ID;Acc:SPAC9E9.15]
SPAC9G1.02	wis4	MAP kinase kinase kinase Wis4 [Source:PomBase Gene ID;Acc:SPAC9G1.02]
SPAC9G1.03c	rpl3001	60S ribosomal protein L30 (predicted) [Source:PomBase Gene ID;Acc:SPAC9G1.03c]
SPAC9G1.04	oxa101	mitochondrial inner membrane translocase Oxa101 [Source:PomBase Gene ID;Acc:SPAC9G1.04]
SPAC9G1.07	SPAC9G1.07	sequence orphan [Source:PomBase Gene ID;Acc:SPAC9G1.07]
SPAC9G1.11c	spn4	septin Spn4 [Source:PomBase Gene ID;Acc:SPAC9G1.11c]
SPACUNK4.09	SPACUNK4.09	conserved protein [Source:PomBase Gene ID;Acc:SPACUNK4.09]
SPACUNK4.12c	mug138	metallopeptidase (predicted) [Source:PomBase Gene ID;Acc:SPACUNK4.12c]
SPACUNK4.13c	SPACUNK4.13c	mitochondrial NTPase Ylf2 (predicted) [Source:PomBase Gene ID;Acc:SPACUNK4.13c]
SPACUNK4.17	SPACUNK4.17	NAD binding dehydrogenase family protein [Source:PomBase Gene ID;Acc:SPACUNK4.17]
SPACUNK4.19	mug153	sequence orphan [Source:PomBase Gene ID;Acc:SPACUNK4.19]
SPAP11E10.01	SPAP11E10.01	ornithine cyclodeaminase family (predicted) [Source:PomBase Gene ID;Acc:SPAP11E10.01]
SPAP14E8.02	SPAP14E8.02	FHA domain protein Tos4 (predicted) [Source:PomBase Gene ID;Acc:SPAP14E8.02]
SPAP27G11.08c	meu32	sequence orphan Meu32 [Source:PomBase Gene ID;Acc:SPAP27G11.08c]
SPAP27G11.12	SPAP27G11.12	human C17orf28 ortholog 1 [Source:PomBase Gene ID;Acc:SPAP27G11.12]
SPAP27G11.16	SPAP27G11.16	sequence orphan [Source:PomBase Gene ID;Acc:SPAP27G11.16]
SPAP7G5.03	prm1	conjugation protein Prm1 (predicted) [Source:PomBase Gene ID;Acc:SPAP7G5.03]
SPAP7G5.04c	lys1	aminoadipate-semialdehyde dehydrogenase [Source:PomBase Gene ID;Acc:SPAP7G5.04c]
SPAP7G5.05	rpl1002	60S ribosomal protein L10 [Source:PomBase Gene ID;Acc:SPAP7G5.05]
SPAP8A3.02c	ofd2	2 OG-Fe(II) oxygenase superfamily protein Ofd2 [Source:PomBase Gene ID;Acc:SPAP8A3.02c]
SPAP8A3.03	SPAP8A3.03	ZIP zinc transporter 1 (predicted) [Source:PomBase Gene ID;Acc:SPAP8A3.03]
SPAP8A3.07c	SPAP8A3.07c	phospho-2-dehydro-3-deoxyheptonate aldolase (predicted) [Source:PomBase Gene ID;Acc:SPAP8A3.07c]
SPAP8A3.14c	sls1	mitochondrial inner membrane protein Sls1 (predicted) [Source:PomBase Gene ID;Acc:SPAP8A3.14c]
SPAPB17E12.02	yip12	SMN family protein Yip12 [Source:PomBase Gene ID;Acc:SPAPB17E12.02]
SPAPB17E12.03	SPAPB17E12.03	ubiquitin-protein ligase E3 (predicted) [Source:PomBase Gene ID;Acc:SPAPB17E12.03]
SPAPB17E12.04c	csn2	COP9/signalosome complex subunit Csn2 [Source:PomBase Gene ID;Acc:SPAPB17E12.04c]
SPAPB17E12.08	SPAPB17E12.08	N-glycosylation protein (predicted) [Source:PomBase Gene ID;Acc:SPAPB17E12.08]
SPAPB17E12.12c	SPAPB17E12.12c	mitochondrial coenzyme A/ diphosphate transporter (predicted) [Source:PomBase Gene ID;Acc:SPAPB17E12.12c]
SPAPB17E12.14c	SPAPB17E12.14c	6-phosphofructo-2-kinase (predicted) [Source:PomBase Gene ID;Acc:SPAPB17E12.14c]
SPAPB18E9.04c	SPAPB18E9.04c	sequence orphan [Source:PomBase Gene ID;Acc:SPAPB18E9.04c]
SPAPB1A10.03	nxt1	mRNA export receptor Nxt1 [Source:PomBase Gene ID;Acc:SPAPB1A10.03]
SPAPB1A10.10c	ypt71	GTPase Ypt71 [Source:PomBase Gene ID;Acc:SPAPB1A10.10c]
SPAPB1A10.14	pof15	F-box protein (predicted) [Source:PomBase Gene ID;Acc:SPAPB1A10.14]
SPAPB1E7.02c	mcl1	DNA polymerase alpha accessory factor Mcl1 [Source:PomBase Gene ID;Acc:SPAPB1E7.02c]
SPAPB1E7.07	glt1	glutamate synthase Glt1 (predicted) [Source:PomBase Gene ID;Acc:SPAPB1E7.07]
SPAPB1E7.12	rps602	40S ribosomal protein S6 (predicted) [Source:PomBase Gene ID;Acc:SPAPB1E7.12]
SPAPB24D3.02c	SPAPB24D3.02c	amino acid permease, unknown 3 (predicted) [Source:PomBase Gene ID;Acc:SPAPB24D3.02c]
SPAPB24D3.04c	mag1	DNA-3-methyladenine glycosylase Mag1 [Source:PomBase Gene ID;Acc:SPAPB24D3.04c]
SPAPB24D3.08c	SPAPB24D3.08c	NADP-dependent oxidoreductase (predicted) [Source:PomBase Gene ID;Acc:SPAPB24D3.08c]
SPAPB2B4.04c	SPAPB2B4.04c	vacuolar calcium transporting P-type ATPase P2 type, Pmc1 [Source:PomBase Gene ID;Acc:SPAPB2B4.04c]
SPAPB2C8.01	SPAPB2C8.01	cell surface glycoprotein (predicted) [Source:PomBase Gene ID;Acc:SPAPB2C8.01]
SPAPB8E5.02c	rpn502	19S proteasome regulatory subunit Rpn502 [Source:PomBase Gene ID;Acc:SPAPB8E5.02c]
SPAPB8E5.04c	SPAPB8E5.04c	Niemann-Pick disease type C2 protein hE1 homolog (predicted) [Source:PomBase Gene ID;Acc:SPAPB8E5.04c]
SPAPJ691.02	SPAPJ691.02	yippee-like protein [Source:PomBase Gene ID;Acc:SPAPJ691.02]
SPAPJ696.01c	vps17	retromer complex subunit Vps17 [Source:PomBase Gene ID;Acc:SPAPJ696.01c]
SPAPJ698.02c	rps002	40S ribosomal protein S0B [Source:PomBase Gene ID;Acc:SPAPJ698.02c]
SPAPYUG7.03c	mid2	medial ring protein Mid2 [Source:PomBase Gene ID;Acc:SPAPYUG7.03c]
SPAPYUG7.06	mug67	PPPDE peptidase family (predicted) [Source:PomBase Gene ID;Acc:SPAPYUG7.06]
SPBC106.01	mph1	dual specificity protein kinase Mph1 [Source:PomBase Gene ID;Acc:SPBC106.01]
SPBC106.03	SPBC106.03	DUF1776 family protein [Source:PomBase Gene ID;Acc:SPBC106.03]
SPBC106.07c	SPBC106.07c	N alpha-acetylation related protein Nat2 (predicted) [Source:PomBase Gene ID;Acc:SPBC106.07c]
SPBC106.08c	mug2	cell surface glycoprotein (predicted), DUF1773 family protein 1 [Source:PomBase Gene ID;Acc:SPBC106.08c]
SPBC106.10	pka1	cAMP-dependent protein kinase catalytic subunit Pka1 [Source:PomBase Gene ID;Acc:SPBC106.10]
SPBC106.13	SPBC106.13	ubiquitin ligase complex subunit, involved in proteasome-dependent catabolite inactivation of FBPase (predicted) [Source:PomBase Gene ID;Acc:SPBC106.13]
SPBC106.17c	cys2	homoserine O-acetyltransferase (predicted) [Source:PomBase Gene ID;Acc:SPBC106.17c]
SPBC1105.02c	lys4	homocitrate synthase (predicted) [Source:PomBase Gene ID;Acc:SPBC1105.02c]
SPBC1105.04c	cbp1	CENP-B homolog [Source:PomBase Gene ID;Acc:SPBC1105.04c]
SPBC1105.11c	hht3	histone H3 h3.3 [Source:PomBase Gene ID;Acc:SPBC1105.11c]
SPBC1105.14	rsv2	transcription factor Rsv2 [Source:PomBase Gene ID;Acc:SPBC1105.14]
SPBC119.03	SPBC119.03	human COMT homolog 1 [Source:PomBase Gene ID;Acc:SPBC119.03]
SPBC119.04	mei3	meiosis inducing protein Mei3 [Source:PomBase Gene ID;Acc:SPBC119.04]
SPBC119.12	rud3	Golgi matrix protein Rud3 (predicted) [Source:PomBase Gene ID;Acc:SPBC119.12]
SPBC119.16c	SPBC119.16c	conserved fungal protein [Source:PomBase Gene ID;Acc:SPBC119.16c]
SPBC1198.01	SPBC1198.01	glutathione-dependent formaldehyde dehydrogenase (predicted) [Source:PomBase Gene ID;Acc:SPBC1198.01]
SPBC1198.06c	SPBC1198.06c	mannan endo-1,6-alpha-mannosidase (predicted) [Source:PomBase Gene ID;Acc:SPBC1198.06c]
SPBC11B10.07c	ivn1	CDC50 domain protein, implicated in signal transduction (predicted) [Source:PomBase Gene ID;Acc:SPBC11B10.07c]
SPBC11B10.10c	pht1	histone H2A variant H2A.Z, Pht1 [Source:PomBase Gene ID;Acc:SPBC11B10.10c]
SPBC11C11.06c	SPBC11C11.06c	sequence orphan [Source:PomBase Gene ID;Acc:SPBC11C11.06c]
SPBC11C11.11c	SPBC11C11.11c	mitochondrial ATP-dependent DNA helicase Irc3 (predicted) [Source:PomBase Gene ID;Acc:SPBC11C11.11c]
SPBC11G11.03	mrt4	mRNA turnover and ribosome assembly protein Mrt4 (predicted) [Source:PomBase Gene ID;Acc:SPBC11G11.03]
SPBC1271.01c	pof13	F-box protein Pof13 [Source:PomBase Gene ID;Acc:SPBC1271.01c]
SPBC1271.07c	SPBC1271.07c	N-acetyltransferase (predicted) [Source:PomBase Gene ID;Acc:SPBC1271.07c]
SPBC1271.08c	SPBC1271.08c	sequence orphan [Source:PomBase Gene ID;Acc:SPBC1271.08c]
SPBC1271.12	kes1	oxysterol binding protein (predicted) [Source:PomBase Gene ID;Acc:SPBC1271.12]
SPBC1289.11	spf38	splicing factor Spf38 [Source:PomBase Gene ID;Acc:SPBC1289.11]
SPBC1289.13c	SPBC1289.13c	alpha-1,2-galactosyltransferase (predicted) [Source:PomBase Gene ID;Acc:SPBC1289.13c]
SPBC1289.14	SPBC1289.14	adducin (predicted) [Source:PomBase Gene ID;Acc:SPBC1289.14]
SPBC1289.16c	cao2	copper amine oxidase-like protein Cao2 [Source:PomBase Gene ID;Acc:SPBC1289.16c]
SPBC12C2.05c	bzz1	diacylglycerol binding protein Bzz1 (predicted) [Source:PomBase Gene ID;Acc:SPBC12C2.05c]
SPBC12C2.07c	SPBC12C2.07c	spermidine synthase (predicted) [Source:PomBase Gene ID;Acc:SPBC12C2.07c]
SPBC12C2.08	dnm1	dynamin Dnm1 [Source:PomBase Gene ID;Acc:SPBC12C2.08]
SPBC12C2.09c	SPBC12C2.09c	Haemolysin-III family protein (predicted) [Source:PomBase Gene ID;Acc:SPBC12C2.09c]
SPBC12C2.12c	glo1	glyoxalase I [Source:PomBase Gene ID;Acc:SPBC12C2.12c]
SPBC12D12.02c	cdm1	DNA polymerase delta subunit Cdm1 [Source:PomBase Gene ID;Acc:SPBC12D12.02c]
SPBC12D12.06	srb11	cyclin CycC, Srb mediator subunit Srb11 [Source:PomBase Gene ID;Acc:SPBC12D12.06]
SPBC12D12.07c	trx2	mitochondrial thioredoxin Trx2 [Source:PomBase Gene ID;Acc:SPBC12D12.07c]
SPBC12D12.09	rev7	DNA polymerase zeta Rev7 (predicted) [Source:PomBase Gene ID;Acc:SPBC12D12.09]
SPBC1347.02	fkbp39	FKBP-type peptidyl-prolyl cis-trans isomerase (predicted) [Source:PomBase Gene ID;Acc:SPBC1347.02]
SPBC1347.12	arp1	centractin family actin-like protein Arp1 (predicted) [Source:PomBase Gene ID;Acc:SPBC1347.12]
SPBC1348.01	SPBC1348.01	S. pombe specific DUF999 protein family 5 [Source:PomBase Gene ID;Acc:SPBC1348.01]
SPBC13E7.07	SPBC13E7.07	sequence orphan [Source:PomBase Gene ID;Acc:SPBC13E7.07]
SPBC13E7.08c	SPBC13E7.08c	RNA polymerase II associated Paf1 complex (predicted) [Source:PomBase Gene ID;Acc:SPBC13E7.08c]
SPBC13E7.11	SPBC13E7.11	mitochondrial rhomboid protease (predicted) [Source:PomBase Gene ID;Acc:SPBC13E7.11]
SPBC13G1.02	SPBC13G1.02	mannose-1-phosphate guanyltransferase (predicted) [Source:PomBase Gene ID;Acc:SPBC13G1.02]
SPBC13G1.04c	abh1	alkB homolog/2-OG-Fe(II) oxygenase family Abh1 (predicted) [Source:PomBase Gene ID;Acc:SPBC13G1.04c]
SPBC13G1.08c	ash2	Ash2-trithorax family protein [Source:PomBase Gene ID;Acc:SPBC13G1.08c]
SPBC13G1.12	did2	ESCRT III complex subunit Did2 (predicted) [Source:PomBase Gene ID;Acc:SPBC13G1.12]
SPBC146.10	mug57	meiotically upregulated gene Mug57 [Source:PomBase Gene ID;Acc:SPBC146.10]
SPBC14C8.04	SPBC14C8.04	acetolactate synthase regulatory unit (predicted) [Source:PomBase Gene ID;Acc:SPBC14C8.04]
SPBC14C8.11c	SPBC14C8.11c	sequence orphan [Source:PomBase Gene ID;Acc:SPBC14C8.11c]
SPBC14C8.17c	spt8	SAGA complex subunit Spt8 [Source:PomBase Gene ID;Acc:SPBC14C8.17c]
SPBC14F5.03c	kap123	karyopherin Kap123 [Source:PomBase Gene ID;Acc:SPBC14F5.03c]
SPBC14F5.10c	SPBC14F5.10c	ubiquitin-protein ligase E3 (predicted) [Source:PomBase Gene ID;Acc:SPBC14F5.10c]
SPBC14F5.13c	SPBC14F5.13c	vacuolar membrane alkaline phosphatase (predicted) [Source:PomBase Gene ID;Acc:SPBC14F5.13c]
SPBC1539.03c	SPBC1539.03c	argininosuccinate lyase (predicted) [Source:PomBase Gene ID;Acc:SPBC1539.03c]
SPBC1539.08	arf6	ADP-ribosylation factor, Arf family Arf6 [Source:PomBase Gene ID;Acc:SPBC1539.08]
SPBC1539.10	nop16	ribosome biogenesis protein Nop16 (predicted) [Source:PomBase Gene ID;Acc:SPBC1539.10]
SPBC15C4.01c	oca3	TPR repeat protein Oca3/ ER membrane protein complex Ecm2 (predicted) [Source:PomBase Gene ID;Acc:SPBC15C4.01c]
SPBC15C4.04c	SPBC15C4.04c	amino acid permease (predicted) [Source:PomBase Gene ID;Acc:SPBC15C4.04c]
SPBC15D4.05	SPBC15D4.05	conserved CobW/HypB/UreG nucleotide binding domain protein (predicted) [Source:PomBase Gene ID;Acc:SPBC15D4.05]
SPBC15D4.09c	SPBC15D4.09c	cystathionine gamma-synthase (predicted) [Source:PomBase Gene ID;Acc:SPBC15D4.09c]
SPBC15D4.15	pho2	4-nitrophenylphosphatase [Source:PomBase Gene ID;Acc:SPBC15D4.15]
SPBC1604.09c	SPBC1604.09c	exoribonuclease Rex4 (predicted) [Source:PomBase Gene ID;Acc:SPBC1604.09c]
SPBC1604.12	SPBC1604.12	sequence orphan [Source:PomBase Gene ID;Acc:SPBC1604.12]
SPBC1604.18c	SPBC1604.18c	ESCRT III complex subunit (predicted) [Source:PomBase Gene ID;Acc:SPBC1604.18c]
SPBC1652.02	SPBC1652.02	APC amino acid transporter (predicted) [Source:PomBase Gene ID;Acc:SPBC1652.02]
SPBC1683.06c	SPBC1683.06c	uridine ribohydrolase (predicted) [Source:PomBase Gene ID;Acc:SPBC1683.06c]
SPBC1683.08	ght4	hexose transporter Ght4 [Source:PomBase Gene ID;Acc:SPBC1683.08]
SPBC1683.10c	pcl1	ferrous iron transporter Pcl1 [Source:PomBase Gene ID;Acc:SPBC1683.10c]
SPBC1683.13c	cha4	transcription factor Cha4 (predicted) [Source:PomBase Gene ID;Acc:SPBC1683.13c]
SPBC1685.01	pmp1	dual-specificity MAP kinase phosphatase Pmp1 [Source:PomBase Gene ID;Acc:SPBC1685.01]
SPBC1685.02c	rps1202	40S ribosomal protein S12 (predicted) [Source:PomBase Gene ID;Acc:SPBC1685.02c]
SPBC1685.07c	avt5	vacuolar amino acid efflux transporter Avt5 [Source:PomBase Gene ID;Acc:SPBC1685.07c]
SPBC1685.13	fhn1	Fhn1 plasma membrane organization protein [Source:PomBase Gene ID;Acc:SPBC1685.13]
SPBC1685.15c	klp6	kinesin-like protein Klp6 [Source:PomBase Gene ID;Acc:SPBC1685.15c]
SPBC16A3.03c	ppr7	mitochondrial PPR repeat protein Ppr7 [Source:PomBase Gene ID;Acc:SPBC16A3.03c]
SPBC16A3.06	SPBC16A3.06	tRNA specific adenosine deaminase (predicted) [Source:PomBase Gene ID;Acc:SPBC16A3.06]
SPBC16A3.12c	SPBC16A3.12c	triglyceride lipase-cholesterol esterase (predicted) [Source:PomBase Gene ID;Acc:SPBC16A3.12c]
SPBC16A3.16	SPBC16A3.16	mitochondrial inner membrane protein involved in cytochrome c oxidase assembly Pet191 (predicted) [Source:PomBase Gene ID;Acc:SPBC16A3.16]
SPBC16A3.17c	SPBC16A3.17c	membrane transporter (predicted) [Source:PomBase Gene ID;Acc:SPBC16A3.17c]
SPBC16A3.19	eaf7	histone acetyltransferase complex subunit Eaf7 [Source:PomBase Gene ID;Acc:SPBC16A3.19]
SPBC16C6.03c	SPBC16C6.03c	ribosome assembly protein (predicted) [Source:PomBase Gene ID;Acc:SPBC16C6.03c]
SPBC16C6.04	SPBC16C6.04	sequence orphan [Source:PomBase Gene ID;Acc:SPBC16C6.04]
SPBC16C6.05	SPBC16C6.05	mitochondrial translation initiation factor (predicted) [Source:PomBase Gene ID;Acc:SPBC16C6.05]
SPBC16C6.08c	qcr6	ubiquinol-cytochrome-c reductase complex subunit 8, hinge protein (predicted) [Source:PomBase Gene ID;Acc:SPBC16C6.08c]
SPBC16D10.05	mok13	alpha-1,3-glucan synthase Mok13 [Source:PomBase Gene ID;Acc:SPBC16D10.05]
SPBC16D10.07c	sir2	Sir2 family histone deacetylase Sir2 [Source:PomBase Gene ID;Acc:SPBC16D10.07c]
SPBC16D10.08c	SPBC16D10.08c	heat shock protein Hsp104 (predicted) [Source:PomBase Gene ID;Acc:SPBC16D10.08c]
SPBC16D10.11c	rps1801	40S ribosomal protein S18 (predicted) [Source:PomBase Gene ID;Acc:SPBC16D10.11c]
SPBC16E9.02c	SPBC16E9.02c	CUE domain protein [Source:PomBase Gene ID;Acc:SPBC16E9.02c]
SPBC16E9.09c	SPBC16E9.09c	COPII vesicle coat component Erp5/Erp6 (predicted) [Source:PomBase Gene ID;Acc:SPBC16E9.09c]
SPBC16E9.11c	pub3	HECT-type ubiquitin-protein ligase Pub3 (predicted) [Source:PomBase Gene ID;Acc:SPBC16E9.11c]
SPBC16E9.12c	pab2	poly(A) binding protein Pab2 [Source:PomBase Gene ID;Acc:SPBC16E9.12c]
SPBC16E9.14c	zrg17	cation diffusion family zinc membrane transporter Zrg17 [Source:PomBase Gene ID;Acc:SPBC16E9.14c]
SPBC16E9.15	SPBC16E9.15	heat shock factor binding protein (predicted) [Source:PomBase Gene ID;Acc:SPBC16E9.15]
SPBC16E9.16c	lsd90	Lsd90 protein [Source:PomBase Gene ID;Acc:SPBC16E9.16c]
SPBC16E9.17c	rem1	meiosis-specific cyclin Rem1 [Source:PomBase Gene ID;Acc:SPBC16E9.17c]
SPBC16G5.05c	SPBC16G5.05c	VAP family protein (predicted) [Source:PomBase Gene ID;Acc:SPBC16G5.05c]
SPBC16G5.07c	SPBC16G5.07c	prohibitin (predicted) [Source:PomBase Gene ID;Acc:SPBC16G5.07c]
SPBC16G5.15c	fkh2	fork head transcription factor Fkh2 [Source:PomBase Gene ID;Acc:SPBC16G5.15c]
SPBC16H5.08c	SPBC16H5.08c	ribosome biogenesis ATPase, Arb family ABCF2-like (predicted) [Source:PomBase Gene ID;Acc:SPBC16H5.08c]
SPBC1703.03c	SPBC1703.03c	armadillo repeat protein, unknown biological role [Source:PomBase Gene ID;Acc:SPBC1703.03c]
SPBC1703.08c	SPBC1703.08c	5-formyltetrahydrofolate cyclo-ligase (predicted) [Source:PomBase Gene ID;Acc:SPBC1703.08c]
SPBC1703.11	SPBC1703.11	optic atrophy 3 family protein [Source:PomBase Gene ID;Acc:SPBC1703.11]
SPBC1703.14c	top1	DNA topoisomerase I [Source:PomBase Gene ID;Acc:SPBC1703.14c]
SPBC1709.01	chs2	chitin synthase homolog Chs2 [Source:PomBase Gene ID;Acc:SPBC1709.01]
SPBC1709.06	dus2	tRNA dihydrouridine synthase Dus2 (predicted) [Source:PomBase Gene ID;Acc:SPBC1709.06]
SPBC1709.09	rrf1	mitochondrial translation termination factor Rrf1 [Source:PomBase Gene ID;Acc:SPBC1709.09]
SPBC1709.11c	png2	ING family homolog Png2 [Source:PomBase Gene ID;Acc:SPBC1709.11c]
SPBC1709.14	SPBC1709.14	peptide N-glycanase (predicted) [Source:PomBase Gene ID;Acc:SPBC1709.14]
SPBC1709.16c	SPBC1709.16c	aromatic ring-opening dioxygenase (predicted) [Source:PomBase Gene ID;Acc:SPBC1709.16c]
SPBC1711.04	SPBC1711.04	methylenetetrahydrofolate reductase (predicted) [Source:PomBase Gene ID;Acc:SPBC1711.04]
SPBC1711.05	SPBC1711.05	nucleocytoplasmic transport chaperone Srp40 (predicted) [Source:PomBase Gene ID;Acc:SPBC1711.05]
SPBC1711.10c	npl4	Cdc48-Npl4-Ufd1 complex component Npl4 (predicted) [Source:PomBase Gene ID;Acc:SPBC1711.10c]
SPBC1711.11	SPBC1711.11	autophagy associated protein (predicted) [Source:PomBase Gene ID;Acc:SPBC1711.11]
SPBC1711.13	his2	histidinol dehydrogenase His2 (predicted) [Source:PomBase Gene ID;Acc:SPBC1711.13]
SPBC1718.03	ker1	DNA-directed RNA polymerase I complex subunit Ker1 [Source:PomBase Gene ID;Acc:SPBC1718.03]
[truncated: 564 more rows]
