# Supplementary material for: Parallel Profiling of Fission Yeast Deletion Mutants for Proliferation and for Lifespan During Long-Term Quiescence
Source: G3 (Bethesda). 2014 Dec 1;5(1):145–55. doi: 10.1534/g3.114.014415 (PMC4291465; doi:10.1534/g3.114.014415)
Supplement: Supporting Information [file supp_g3.114.014415_TableS5.xlsx]

## Sheet: Table S5
Table S5 – Sequence counts per mutant in each sample for re-growth CLS screen
Gene name	Common name	Description	Dn1-0	Dn1-4	Dn1-8	Dn1-12	Dn1-14	Dn2-0	Dn2-4	Dn2-8	Dn2-12	Dn2-14	Up1-0	Up1-4	Up1-8	Up1-12	Up1-14	Up2-0	Up2-4	Up2-8	Up2-12	Up2-14
SPAC1002.02	pom34	nucleoporin Pom34 [Source:PomBase Gene ID;Acc:SPAC1002.02]	215	53	1	11	7	194	0	6	141	283	306	84	0	0	0	323	5	0	90	459
SPAC1002.05c	jmj2	histone demethylase Jmj2 [Source:PomBase Gene ID;Acc:SPAC1002.05c]	174	106	0	2	2	188	14	1	259	63	675	216	0	10	0	582	0	0	803	213
SPAC1002.06c	bqt2	bouquet formation protein Bqt2 [Source:PomBase Gene ID;Acc:SPAC1002.06c]	144	24	4	6	0	250	0	3	54	1	412	107	0	4	0	272	2	6	0	3
SPAC1002.07c	ats1	N-acetyltransferase Ats1 (predicted) [Source:PomBase Gene ID;Acc:SPAC1002.07c]	148	25	3	0	0	307	21	1	169	5	157	8	0	0	0	239	5	0	55	6
SPAC1002.12c	SPAC1002.12c	succinate-semialdehyde dehydrogenase (predicted) [Source:PomBase Gene ID;Acc:SPAC1002.12c]	375	56	0	11	118	531	297	7	26	725	44	17	0	0	21	43	42	0	0	63
SPAC1002.14	itt1	ubiquitin-protein ligase E3 (predicted) [Source:PomBase Gene ID;Acc:SPAC1002.14]	107	550	3	2	0	260	1983	1	107	306	216	373	0	0	0	140	430	0	0	164
SPAC1002.17c	urg2	uracil phosphoribosyltransferase (predicted) [Source:PomBase Gene ID;Acc:SPAC1002.17c]	85	12	4	4	0	130	7	3	44	13	0	0	0	0	0	0	0	0	0	0
SPAC1002.18	urg3	DUF1688 family protein [Source:PomBase Gene ID;Acc:SPAC1002.18]	33	0	0	2	0	18	0	0	742	317	113	0	0	0	0	161	0	0	1964	968
SPAC1006.01	psp3	vacuolar serine protease Psp3 (predicted) [Source:PomBase Gene ID;Acc:SPAC1006.01]	620	0	5	0	5	1333	192	0	422	1	815	0	0	0	0	1036	172	3	360	0
SPAC1006.06	rgf2	RhoGEF Rgf2 [Source:PomBase Gene ID;Acc:SPAC1006.06]	107	645	0	0	0	105	99	0	633	76	120	575	0	0	0	85	240	0	368	121
SPAC1039.04	SPAC1039.04	nicotinic acid plasma membrane transporter (predicted) [Source:PomBase Gene ID;Acc:SPAC1039.04]	256	176	0	0	9	453	2	1	328	829	420	223	0	0	2	383	2	0	345	662
SPAC1039.06	SPAC1039.06	alanine racemase (predicted) [Source:PomBase Gene ID;Acc:SPAC1039.06]	0	0	0	0	0	0	0	6	1	1	1129	270	5	1	2	1379	19	8656	1828	915
SPAC1039.09	isp5	amino acid permease Isp5 [Source:PomBase Gene ID;Acc:SPAC1039.09]	148	300	0	0	2	228	42	2	159	52	269	401	0	0	0	191	53	0	272	54
SPAC105.01c	kha1	potassium ion/proton antiporter Kha1 (predicted) [Source:PomBase Gene ID;Acc:SPAC105.01c]	354	104	5	6	0	368	180	3	30	281	223	81	0	0	0	217	4	0	101	119
SPAC1071.03c	SPAC1071.03c	sequence orphan [Source:PomBase Gene ID;Acc:SPAC1071.03c]	118	123	0	0	0	83	137	0	22	183	359	364	0	0	0	304	285	0	153	651
SPAC1071.08	rpp203	60S acidic ribosomal protein P2C subunit [Source:PomBase Gene ID;Acc:SPAC1071.08]	21	1	3	2	0	44	32	1	27	11	90	2	0	0	0	53	1	0	0	16
SPAC1071.12c	stp1	dual specificity phosphatase Stp1 [Source:PomBase Gene ID;Acc:SPAC1071.12c]	517	131	7	2	1	769	997	3	34	246	1	0	0	0	0	13	0	0	0	5
SPAC1093.02	SPAC1093.02	pyridoxamine 5'-phosphate oxidase (predicted) [Source:PomBase Gene ID;Acc:SPAC1093.02]	0	0	0	0	0	0	0	0	0	2	68	1	0	0	0	19	90	0	0	115
SPAC10F6.07c	mug94	sequence orphan [Source:PomBase Gene ID;Acc:SPAC10F6.07c]	10	1	0	1	0	5	0	0	106	6	149	49	0	0	0	123	1	0	524	213
SPAC10F6.11c	atg17	autophagy associated protein kinase activator Atg17 [Source:PomBase Gene ID;Acc:SPAC10F6.11c]	214	0	3	0	0	24	11	4	6	2	403	0	0	0	0	31	1	0	146	0
SPAC10F6.13c	SPAC10F6.13c	aspartate aminotransferase (predicted) [Source:PomBase Gene ID;Acc:SPAC10F6.13c]	0	3	0	0	0	0	0	0	0	1	0	0	0	0	0	0	0	0	0	0
SPAC10F6.15	SPAC10F6.15	S. pombe specific UPF0300 family protein 1 [Source:PomBase Gene ID;Acc:SPAC10F6.15]	172	2	2	2	2	203	0	1	155	9	366	3	0	0	0	283	1	0	466	0
SPAC10F6.16	mug134	mRNA stability protein Igo1 (predicted) [Source:PomBase Gene ID;Acc:SPAC10F6.16]	77	0	2	0	0	23	0	5	1	2	9	0	0	0	0	0	2	0	0	0
SPAC10F6.17c	SPAC10F6.17c	mitochondrial pyruvate dehydrogenase (lipoamide) phosphatase (predicted) [Source:PomBase Gene ID;Acc:SPAC10F6.17c]	119	63	1	3	0	116	33	320	2	40	368	148	0	5	1	511	161	1444	0	205
SPAC110.01	ppk1	serine/threonine protein kinase Ppk1 (predicted) [Source:PomBase Gene ID;Acc:SPAC110.01]	0	0	0	7	0	0	0	5	71	1	3	6	0	0	0	0	5	0	0	0
SPAC1142.01	SPAC1142.01	DUF654 family protein [Source:PomBase Gene ID;Acc:SPAC1142.01]	0	0	0	0	0	2	0	6	12	2	0	0	0	0	0	0	0	0	0	0
SPAC1142.02c	SPAC1142.02c	TPR repeat protein, SGT2 family (predicted) [Source:PomBase Gene ID;Acc:SPAC1142.02c]	118	30	0	5	1	151	0	1	21	65	0	0	0	0	0	0	0	0	0	0
SPAC1142.03c	swi2	Swi5 complex subunit Swi2 [Source:PomBase Gene ID;Acc:SPAC1142.03c]	81	33	7	3	0	93	0	2	79	110	0	0	0	0	0	0	0	0	0	0
SPAC1142.06	get3	GET complex ATPase subunit Get3 (predicted) [Source:PomBase Gene ID;Acc:SPAC1142.06]	553	174	4	6	0	795	150	0	219	32	94	39	0	0	0	162	0	0	50	2
SPAC11D3.01c	SPAC11D3.01c	conserved fungal protein [Source:PomBase Gene ID;Acc:SPAC11D3.01c]	406	113	0	7	6	477	335	6	346	483	660	151	0	0	8	824	587	0	635	690
SPAC11D3.02c	SPAC11D3.02c	ELLA family acetyltransferase (predicted) [Source:PomBase Gene ID;Acc:SPAC11D3.02c]	175	20	9	5	0	222	2	2	74	104	313	25	1	3	4	450	5	0	43	128
SPAC11D3.03c	SPAC11D3.03c	conserved protein [Source:PomBase Gene ID;Acc:SPAC11D3.03c]	28	9	0	1	2	60	9	0	23	7	416	61	3	0	0	539	152	17	296	36
SPAC11D3.04c	SPAC11D3.04c	SnoaL [Source:PomBase Gene ID;Acc:SPAC11D3.04c]	23	17	0	2	0	7	46	0	4	64	161	126	2	0	0	223	23	0	57	583
SPAC11D3.05	mfs2	MFS family membrane transporter (predicted) [Source:PomBase Gene ID;Acc:SPAC11D3.05]	124	42	3	2	1	141	2	1119	57	24	118	49	0	1	0	207	18	2128	111	9
SPAC11D3.07c	SPAC11D3.07c	transcription factor (predicted) [Source:PomBase Gene ID;Acc:SPAC11D3.07c]	257	2	10	13	23	667	199	11	148	61	420	10	9	3	10	435	54	0	290	32
SPAC11D3.09	SPAC11D3.09	agmatinase (predicted) [Source:PomBase Gene ID;Acc:SPAC11D3.09]	263	754	7	3	450	330	272	9	51	18	79	148	3	1	181	104	31	0	0	6
SPAC11D3.10	SPAC11D3.10	nifs homolog, possible cysteine desulfurase [Source:PomBase Gene ID;Acc:SPAC11D3.10]	218	82	1	5	1	451	32	3	81	19	56	17	1	0	0	87	2	0	60	14
SPAC11D3.16c	SPAC11D3.16c	sequence orphan [Source:PomBase Gene ID;Acc:SPAC11D3.16c]	28	0	0	5	0	37	0	583	6	47	11	0	0	0	1	27	0	1129	0	24
SPAC11D3.17	SPAC11D3.17	zf-C2H2 type zinc finger protein [Source:PomBase Gene ID;Acc:SPAC11D3.17]	39	38	0	0	5	81	0	0	241	133	235	97	0	2	3	391	0	7	684	771
SPAC11D3.18c	SPAC11D3.18c	nicotinic acid plasma membrane transporter (predicted) [Source:PomBase Gene ID;Acc:SPAC11D3.18c]	209	0	0	5	4	303	69	1	48	24	142	6	5	3	14	376	77	2	85	20
SPAC11E3.01c	swr1	SNF2 family helicase Swr1 [Source:PomBase Gene ID;Acc:SPAC11E3.01c]	80	65	2	0	0	27	32	3	191	247	144	52	0	0	0	30	46	0	254	389
SPAC11E3.04c	ubc13	ubiquitin conjugating enzyme Ubc13 [Source:PomBase Gene ID;Acc:SPAC11E3.04c]	177	34	0	2	2	85	29	5	21	6	364	45	0	0	0	187	44	0	0	0
SPAC11E3.09	pyp3	protein-tyrosine phosphatase Pyp3 [Source:PomBase Gene ID;Acc:SPAC11E3.09]	430	25	20	8	154	660	24	6015	905	442	561	63	5	2	255	716	40	12409	1610	689
SPAC11E3.10	SPAC11E3.10	VanZ-like family protein [Source:PomBase Gene ID;Acc:SPAC11E3.10]	265	88	0	17	0	305	48	5	12	5	566	95	2	0	1	448	91	0	23	0
SPAC11E3.13c	gas5	cell wall protein Gas5, 1,3-beta-glucanosyltransferase (predicted) [Source:PomBase Gene ID;Acc:SPAC11E3.13c]	149	0	0	3	1	218	0	0	11	7	0	0	0	0	0	0	0	0	0	0
SPAC11E3.14	SPAC11E3.14	conserved eukaryotic protein [Source:PomBase Gene ID;Acc:SPAC11E3.14]	267	680	0	1	1	498	60	1	17	415	224	482	0	0	0	280	0	0	0	278
SPAC11H11.02c	mug162	sequence orphan [Source:PomBase Gene ID;Acc:SPAC11H11.02c]	83	0	0	0	4	116	3	1	165	82	272	2	0	0	1	469	32	7	141	192
SPAC11H11.03c	SPAC11H11.03c	SMR and DUF1771 domain protein (predicted) [Source:PomBase Gene ID;Acc:SPAC11H11.03c]	126	5	0	4	3	164	1	5	25	6	139	0	0	0	0	152	1	0	25	0
SPAC1250.03	ubc14	ubiquitin conjugating enzyme Ubc14 (predicted) [Source:PomBase Gene ID;Acc:SPAC1250.03]	277	38	4	3	0	644	3	4	131	172	0	0	0	0	0	0	0	0	0	0
SPAC1250.04c	atl1	alkyltransferase-like protein Atl1 [Source:PomBase Gene ID;Acc:SPAC1250.04c]	171	0	0	4	8	327	1	6	264	111	228	2	0	0	0	307	8	0	87	125
SPAC1250.05	rpl3002	60S ribosomal protein L30 (predicted) [Source:PomBase Gene ID;Acc:SPAC1250.05]	179	135	2	2	7	347	211	0	102	151	201	96	0	2	0	193	173	0	210	159
SPAC1296.01c	SPAC1296.01c	phosphoacetylglucosamine mutase (predicted) [Source:PomBase Gene ID;Acc:SPAC1296.01c]	264	108	0	6	0	237	129	3	4	334	432	115	0	1	0	370	133	0	184	620
SPAC1296.03c	sxa2	serine carboxypeptidase Sxa2 [Source:PomBase Gene ID;Acc:SPAC1296.03c]	141	144	0	3	0	298	0	3	6	5	111	80	0	2	0	217	15	0	0	5
SPAC1296.04	mug65	spore wall assembly protein (predicted) [Source:PomBase Gene ID;Acc:SPAC1296.04]	180	212	0	0	0	7	7	9	141	1506	235	171	0	0	0	8	16	0	389	1358
SPAC12B10.01c	SPAC12B10.01c	ubiquitin-protein ligase E3 (predicted) [Source:PomBase Gene ID;Acc:SPAC12B10.01c]	21	148	0	0	0	14	0	0	23	12	469	2819	0	1	8	314	218	1	0	181
SPAC12B10.04	SPAC12B10.04	tubulin-tyrosine ligase (predicted) [Source:PomBase Gene ID;Acc:SPAC12B10.04]	61	0	0	1	0	4	0	0	81	8	395	1	0	0	1	366	1	1	137	21
SPAC12B10.05	icp55	mitochondrial intermediate cleavage peptidase Icp55 (predicted) [Source:PomBase Gene ID;Acc:SPAC12B10.05]	77	38	0	2	0	149	39	1	79	164	304	117	0	0	0	344	2	8	356	312
SPAC12B10.09	SPAC12B10.09	S-adenosylmethionine transporter (predicted) [Source:PomBase Gene ID;Acc:SPAC12B10.09]	77	2	0	0	0	54	0	241	0	25	44	0	0	0	0	35	1	456	83	0
SPAC12B10.10	SPAC12B10.10	sequence orphan [Source:PomBase Gene ID;Acc:SPAC12B10.10]	424	0	3	5	0	290	32	274	111	232	739	0	2	4	0	946	18	924	312	299
SPAC12B10.11	exg2	glucan glucosidase Exg2, unknown specificity [Source:PomBase Gene ID;Acc:SPAC12B10.11]	26	1	0	11	0	1	0	0	17	5	397	9	2	705	2	386	119	0	285	61
SPAC12B10.14c	ppk2	serine/threonine protein kinase Ppk2 (predicted) [Source:PomBase Gene ID;Acc:SPAC12B10.14c]	99	23	0	16	1	101	23	9	114	7	324	67	0	0	0	301	22	2	65	18
SPAC12B10.15c	SPAC12B10.15c	ribonuclease H2 complex subunit (predicted) [Source:PomBase Gene ID;Acc:SPAC12B10.15c]	275	12	0	173	149	505	574	164	257	347	388	0	2	321	160	449	387	369	189	449
SPAC12B10.16c	mug157	conserved protein Mug157 [Source:PomBase Gene ID;Acc:SPAC12B10.16c]	277	138	0	3	259	301	53	1	269	424	623	264	2	1	577	780	69	0	484	1187
SPAC12G12.01c	SPAC12G12.01c	ubiquitin-protein ligase E3 [Source:PomBase Gene ID;Acc:SPAC12G12.01c]	83	7	4	2	1	149	23	1	250	589	259	24	5	0	0	416	95	0	670	1721
SPAC12G12.03	cip2	RNA-binding protein Cip2 [Source:PomBase Gene ID;Acc:SPAC12G12.03]	8	0	0	0	0	7	0	0	1	1	2	0	0	0	0	6	0	0	0	0
SPAC12G12.09	SPAC12G12.09	conserved fungal protein [Source:PomBase Gene ID;Acc:SPAC12G12.09]	8	1	0	5	8	25	3	12	76	13	7	2	4	0	0	1	0	3	0	0
SPAC12G12.10	wdr21	WD repeat protein, human WDR21 family [Source:PomBase Gene ID;Acc:SPAC12G12.10]	57	13	0	0	9	64	1	0	20	13	432	87	0	0	63	665	0	0	143	98
SPAC12G12.11c	SPAC12G12.11c	DUF544 family protein [Source:PomBase Gene ID;Acc:SPAC12G12.11c]	106	0	2	4	0	170	0	8	38	113	18	0	0	0	0	13	0	1	0	13
SPAC12G12.12	SPAC12G12.12	NST UDP-galactose transporter (predicted) [Source:PomBase Gene ID;Acc:SPAC12G12.12]	34	18	0	1	0	75	31	1	13	19	162	44	0	3	0	185	321	9	0	80
SPAC12G12.13c	cid14	poly(A) polymerase Cid14 [Source:PomBase Gene ID;Acc:SPAC12G12.13c]	1140	613	4	6	13	2138	114	0	93	2747	1470	683	2	0	0	1679	8	13	206	2364
SPAC12G12.15	sif3	Sad1 interacting factor 3 (predicted) [Source:PomBase Gene ID;Acc:SPAC12G12.15]	430	22	0	5	2	1273	434	1	354	78	728	6	0	0	0	1198	256	0	795	58
SPAC139.02c	oac1	mitochondrial anion transporter (predicted) [Source:PomBase Gene ID;Acc:SPAC139.02c]	72	0	2	2	0	122	4	0	2	9	67	1	0	0	2	82	1	0	0	17
SPAC139.04c	fap2	L-saccharopine oxidase [Source:PomBase Gene ID;Acc:SPAC139.04c]	172	3	0	1	0	246	65	0	5	2	190	1	1	0	0	206	6	0	0	0
SPAC139.05	SPAC139.05	succinate-semialdehyde dehydrogenase (predicted) [Source:PomBase Gene ID;Acc:SPAC139.05]	99	111	0	3	2	174	95	0	47	103	118	84	0	0	0	124	84	0	0	61
SPAC1399.01c	SPAC1399.01c	membrane transporter (predicted) [Source:PomBase Gene ID;Acc:SPAC1399.01c]	349	3	0	2	0	572	11	7	145	704	131	0	7	0	0	98	1	0	25	149
SPAC1399.02	SPAC1399.02	membrane transporter (predicted) [Source:PomBase Gene ID;Acc:SPAC1399.02]	275	64	0	0	2	444	46	1	1647	67	507	105	1	0	0	534	1	0	2351	72
SPAC1399.04c	SPAC1399.04c	uracil phosphoribosyltransferase (predicted) [Source:PomBase Gene ID;Acc:SPAC1399.04c]	41	0	0	2	0	5	29	0	0	2	5	0	0	0	0	6	0	0	0	0
SPAC1399.05c	SPAC1399.05c	transcription factor, zf-fungal binuclear cluster type (predicted) [Source:PomBase Gene ID;Acc:SPAC1399.05c]	53	43	0	2	0	63	55	0	12	300	94	73	0	1	0	160	101	0	1	512
SPAC13A11.05	SPAC13A11.05	peptidase family M17 [Source:PomBase Gene ID;Acc:SPAC13A11.05]	46	2	6	0	0	163	0	0	4	1	101	2	0	0	0	214	2	0	34	2
SPAC13C5.03	tht1	nuclear membrane protein involved in karyogamy Tht1 [Source:PomBase Gene ID;Acc:SPAC13C5.03]	134	21	0	7	0	73	12	4	29	44	524	92	0	12	4	576	0	0	0	167
SPAC13C5.06c	mug121	sequence orphan [Source:PomBase Gene ID;Acc:SPAC13C5.06c]	114	0	0	8	0	218	50	12	96	1	409	0	0	0	0	392	57	1	0	0
SPAC13D6.01	pof14	F-box protein Pof14 [Source:PomBase Gene ID;Acc:SPAC13D6.01]	157	0	0	4	3	255	143	0	9	33	286	0	0	0	0	283	137	16	0	45
SPAC13D6.03c	trm9	tRNA (uridine) methyltransferase Trm9 (predicted) [Source:PomBase Gene ID;Acc:SPAC13D6.03c]	0	0	0	0	0	1	0	0	11	24	22	6	0	0	0	36	0	0	0	175
SPAC13F5.01c	msh1	mitochondrial MutS protein Msh1 (predicted) [Source:PomBase Gene ID;Acc:SPAC13F5.01c]	430	47	3	4	0	489	1	981	357	82	0	0	0	0	0	0	0	0	0	0
SPAC13F5.03c	gld1	mitochondrial glycerol dehydrogenase Gld1 [Source:PomBase Gene ID;Acc:SPAC13F5.03c]	466	114	1	11	0	1180	488	0	118	372	981	133	0	0	2	1546	830	3	293	654
SPAC13F5.04c	SPAC13F5.04c	Vps20 associated proten Vts1 (predicted) [Source:PomBase Gene ID;Acc:SPAC13F5.04c]	206	3255	2188	1699	1245	258	4583	1741	976	1652	281	3250	2918	2197	1253	217	2336	3740	2699	2002
SPAC13F5.05	SPAC13F5.05	thioredoxin family protein (predicted) [Source:PomBase Gene ID;Acc:SPAC13F5.05]	38	5	0	1	0	24	0	0	0	1	252	0	0	0	0	257	21	11	141	13
SPAC13F5.07c	SPAC13F5.07c	zf PARP type zinc finger protein [Source:PomBase Gene ID;Acc:SPAC13F5.07c]	120	5	0	13	0	216	0	14	122	30	94	1	0	0	1	111	2	0	1	23
SPAC13G6.01c	rad8	ubiquitin-protein ligase E3 Rad8 [Source:PomBase Gene ID;Acc:SPAC13G6.01c]	214	1	0	7	167	233	289	1008	32	196	0	0	0	0	0	0	0	0	0	0
SPAC13G6.02c	rps101	40S ribosomal protein S3a [Source:PomBase Gene ID;Acc:SPAC13G6.02c]	17	0	0	1	0	1	83	0	10	49	118	2	5	0	0	73	29	10	14	31
SPAC13G6.07c	rps601	40S ribosomal protein S6 [Source:PomBase Gene ID;Acc:SPAC13G6.07c]	580	21	0	20	5	635	2	26	225	121	1477	12	1	20	11	1285	9	10	245	227
SPAC13G6.15c	SPAC13G6.15c	calcipressin (predicted) [Source:PomBase Gene ID;Acc:SPAC13G6.15c]	424	2	1	10	4	715	127	1	77	12	38	1	0	0	0	43	7	0	0	3
SPAC13G7.02c	ssa1	heat shock protein Ssa1 (predicted) [Source:PomBase Gene ID;Acc:SPAC13G7.02c]	110	88	0	2	0	197	13	0	17	58	0	0	0	0	0	0	0	0	0	0
SPAC13G7.05	are1	acyl-coA-sterol acyltransferase Are1 (predicted) [Source:PomBase Gene ID;Acc:SPAC13G7.05]	1	0	0	0	0	0	0	0	116	3	0	0	0	0	0	0	0	0	0	1
SPAC13G7.07	arb2	argonaute binding protein 2 [Source:PomBase Gene ID;Acc:SPAC13G7.07]	0	6	0	1	0	0	53	0	0	9	0	0	0	0	0	1	1	0	0	0
SPAC13G7.09c	SPAC13G7.09c	conserved fungal protein [Source:PomBase Gene ID;Acc:SPAC13G7.09c]	67	0	0	8	107	63	50	4	36	3	78	2	2	0	176	151	108	0	49	10
SPAC13G7.10	mug152	Myb family telomere binding protein (predicted) [Source:PomBase Gene ID;Acc:SPAC13G7.10]	29	2	3	5	13	5	3	1	110	7	0	4	0	6	7	0	2	0	2	2
SPAC1420.01c	SPAC1420.01c	DUF1752 family protein, involved in regulation of transcription (predicted) [Source:PomBase Gene ID;Acc:SPAC1420.01c]	107	6	0	3	0	153	17	0	24	1	698	38	4	1	0	790	2	5	0	7
SPAC144.01	SPAC144.01	sequence orphan [Source:PomBase Gene ID;Acc:SPAC144.01]	361	5	14	2	4	566	133	4099	555	1070	738	3	3	2	3	1021	222	14076	1180	2147
SPAC144.03	ade2	adenylosuccinate synthetase Ade2 [Source:PomBase Gene ID;Acc:SPAC144.03]	2	0	0	0	2	2	0	9	0	2	0	0	0	0	0	0	0	0	8	0
SPAC144.06	apl5	AP-3 adaptor complex subunit Apl5 (predicted) [Source:PomBase Gene ID;Acc:SPAC144.06]	23	0	0	1	0	17	0	0	0	6	28	0	0	8	0	2	0	0	0	0
SPAC144.11	rps1102	40S ribosomal protein S11 (predicted) [Source:PomBase Gene ID;Acc:SPAC144.11]	0	2	0	4	0	17	2	0	48	5	21	1	0	1	11	37	42	0	57	0
SPAC144.17c	SPAC144.17c	6-phosphofructo-2-kinase (predicted) [Source:PomBase Gene ID;Acc:SPAC144.17c]	24	0	1	2	0	32	0	1	100	6	0	0	0	0	0	0	0	0	0	0
SPAC14C4.01c	SPAC14C4.01c	DUF1770 family protein [Source:PomBase Gene ID;Acc:SPAC14C4.01c]	73	0	4	2	0	40	50	1	46	3	0	0	0	0	0	0	0	0	0	0
SPAC14C4.04	B22918-2	hypothetical protein [Source:PomBase Gene ID;Acc:SPAC14C4.04]	441	37	5	7	8	601	83	4	36	130	427	26	0	0	0	422	93	8	60	76
SPAC14C4.05c	man1	LEM domain protein Man1, Sad1 interacting factor (predicted) [Source:PomBase Gene ID;Acc:SPAC14C4.05c]	618	13	9	4	3	958	79	0	13	150	457	0	0	0	0	455	0	0	0	124
SPAC14C4.07	SPAC14C4.07	membrane transporter (predicted) [Source:PomBase Gene ID;Acc:SPAC14C4.07]	140	58	0	2	0	222	1	11	865	130	264	119	0	0	0	379	11	9	1261	196
SPAC14C4.08	mug5	meiotically upregulated gene Mug5 [Source:PomBase Gene ID;Acc:SPAC14C4.08]	236	99	0	1	0	298	0	2	538	145	301	168	4	3	0	420	1	11	1480	180
SPAC14C4.09	agn1	glucan endo-1,3-alpha-glucosidase Agn1 [Source:PomBase Gene ID;Acc:SPAC14C4.09]	176	152	0	4	1	170	0	581	100	170	295	338	0	0	1	261	0	1536	120	356
SPAC14C4.10c	SPAC14C4.10c	Nudix family hydrolase [Source:PomBase Gene ID;Acc:SPAC14C4.10c]	2	14	0	7	5	13	0	0	7	1	168	275	2	942	0	187	113	0	369	13
SPAC14C4.11	SPAC14C4.11	polyphosphate synthetase (predicted) [Source:PomBase Gene ID;Acc:SPAC14C4.11]	69	61	1	7	0	2	1	2	44	19	1649	6008	0	322	4	218	7236	0	560	363
SPAC14C4.13	rad17	RFC related checkpoint protein Rad17 [Source:PomBase Gene ID;Acc:SPAC14C4.13]	215	0	0	2	0	59	8	0	15	3	0	0	0	0	0	0	0	0	0	0
SPAC14C4.15c	SPAC14C4.15c	dipeptidyl peptidase (predicted) [Source:PomBase Gene ID;Acc:SPAC14C4.15c]	241	121	1	10	2	399	129	7	202	24	605	290	11	0	1	642	320	0	1	0
SPAC1527.03	SPAC1527.03	RNA-binding protein (predicted) [Source:PomBase Gene ID;Acc:SPAC1527.03]	131	280	0	6	0	182	0	1	209	541	124	287	0	0	2	228	0	0	132	756
SPAC1556.03	azr1	serine/threonine protein phosphatase Azr1 [Source:PomBase Gene ID;Acc:SPAC1556.03]	78	137	0	0	0	84	92	92	195	377	847	1169	0	0	1	946	1725	954	2279	3606
SPAC1565.01	SPAC1565.01	conserved fungal protein [Source:PomBase Gene ID;Acc:SPAC1565.01]	119	0	5	6	0	284	3	1042	291	19	270	0	0	0	0	411	7	3156	162	19
SPAC1565.02c	SPAC1565.02c	Rho-type GTPase activating protein (predicted) [Source:PomBase Gene ID;Acc:SPAC1565.02c]	663	62	0	0	10	75	72	0	7	9	0	0	0	0	0	0	0	0	0	0
SPAC1565.03	SPAC1565.03	sequence orphan [Source:PomBase Gene ID;Acc:SPAC1565.03]	379	8	0	1	1	621	45	3	63	699	4	0	0	0	0	5	0	0	7	3
SPAC15A10.05c	mug182	YjeF family pyridoxamine-phosphate oxidase (predicted) [Source:PomBase Gene ID;Acc:SPAC15A10.05c]	96	5	0	1	5	53	43	40	133	33	154	10	0	0	0	135	21	172	544	68
SPAC15A10.08	ain1	alpha-actinin [Source:PomBase Gene ID;Acc:SPAC15A10.08]	140	0	0	5	0	195	583	2	38	29	12	0	0	0	0	4	23	0	0	1
SPAC15A10.09c	pun1	SUR7 family protein Pun1 (predicted) [Source:PomBase Gene ID;Acc:SPAC15A10.09c]	0	1	1	1	0	4	0	0	7	4	351	463	4	0	0	336	195	0	133	476
SPAC15A10.10	mde6	Muskelin homolog (predicted) [Source:PomBase Gene ID;Acc:SPAC15A10.10]	10	0	0	2	0	0	0	0	19	5	128	0	0	0	0	153	1	0	43	105
SPAC15A10.13	ppk3	HEAT repeat protein Ppk3 [Source:PomBase Gene ID;Acc:SPAC15A10.13]	0	0	0	5	0	0	0	6	67	2	0	3	0	0	0	0	9	0	1	0
SPAC15A10.15	sgo2	inner centromere protein, shugoshin Sgo2 [Source:PomBase Gene ID;Acc:SPAC15A10.15]	126	0	0	0	5	162	7	0	2	4	46	0	0	0	0	60	11	0	0	0
SPAC15A10.16	bud6	actin interacting protein 3 homolog Bud6 [Source:PomBase Gene ID;Acc:SPAC15A10.16]	406	0	0	6	4	595	307	0	0	144	63	0	0	0	0	80	2	0	0	1
SPAC15E1.02c	SPAC15E1.02c	DUF1761 family protein [Source:PomBase Gene ID;Acc:SPAC15E1.02c]	121	0	0	2	1	188	2	3	24	141	4	0	0	0	0	2	0	0	0	0
SPAC15E1.03	rpl42	60S ribosomal protein L36/L42 [Source:PomBase Gene ID;Acc:SPAC15E1.03]	522	499	13	386	88	229	236	1578	237	471	1212	534	20	634	135	540	9	3436	873	728
SPAC15E1.05c	SPAC15E1.05c	ethanolamine-phosphate cytidylyltransferase (predicted) [Source:PomBase Gene ID;Acc:SPAC15E1.05c]	460	69	1	8	126	420	3226	16	155	1	1016	136	0	0	243	675	5052	0	5	0
SPAC15E1.09	grx2	glutaredoxin Grx2 [Source:PomBase Gene ID;Acc:SPAC15E1.09]	0	0	1	2	0	0	0	3	31	6	139	6	1	11	184	237	5	75	14	49
SPAC15E1.10	SPAC15E1.10	PI31 proteasome inhibitor (predicted) [Source:PomBase Gene ID;Acc:SPAC15E1.10]	585	82	0	5	1	819	387	0	407	324	1263	163	0	0	16	1418	511	7	733	737
SPAC15F9.01c	SPAC15F9.01c	central kinetochore associated family protein [Source:PomBase Gene ID;Acc:SPAC15F9.01c]	301	200	2	9	7	326	43	902	95	48	1	0	0	0	0	0	0	43	0	0
SPAC16.04	dus3	tRNA dihydrouridine synthase Dus3 (predicted) [Source:PomBase Gene ID;Acc:SPAC16.04]	69	9	1	5	0	46	1	0	186	2	84	5	0	2	0	122	24	0	1275	3
SPAC1610.03c	crp79	poly(A) binding protein Crp79 [Source:PomBase Gene ID;Acc:SPAC1610.03c]	339	197	0	6	0	514	111	2	90	1470	373	181	0	0	1	354	18	0	0	1414
SPAC1610.04	mug99	meiotically upregulated gene Mug99 [Source:PomBase Gene ID;Acc:SPAC1610.04]	187	20	0	3	1	290	1	0	24	6	432	18	0	0	1	349	0	0	69	0
SPAC167.06c	mug143	sequence orphan [Source:PomBase Gene ID;Acc:SPAC167.06c]	206	2	0	3	44	258	3	0	191	311	645	4	11	4	85	661	48	0	761	882
SPAC167.07c	SPAC167.07c	ubiquitin-protein ligase E3 (predicted) [Source:PomBase Gene ID;Acc:SPAC167.07c]	0	5	0	1	0	0	0	0	1	5	16	0	3	0	0	0	0	0	0	0
SPAC1687.05	pli1	SUMO E3 ligase Pli1 [Source:PomBase Gene ID;Acc:SPAC1687.05]	389	23	3	12	2	273	2	21	138	26	0	0	0	0	0	0	0	0	0	0
SPAC1687.06c	rpl44	60S ribosomal protein L28/L44 (predicted) [Source:PomBase Gene ID;Acc:SPAC1687.06c]	376	108	4	8	10	627	187	7	215	771	8	4	0	0	0	8	0	0	19	15
SPAC1687.07	SPAC1687.07	conserved fungal protein [Source:PomBase Gene ID;Acc:SPAC1687.07]	140	134	0	8	37	137	17	0	272	324	298	332	4	5	69	398	13	8	518	736
SPAC1687.08	SPAC1687.08	sequence orphan [Source:PomBase Gene ID;Acc:SPAC1687.08]	146	1	0	0	0	152	5	0	60	20	448	9	0	0	0	392	92	6	61	43
SPAC1687.14c	SPAC1687.14c	EF hand family protein, unknown role [Source:PomBase Gene ID;Acc:SPAC1687.14c]	482	6	8	8	0	129	428	5	58	23	174	0	0	5	2	18	91	0	100	0
SPAC1687.15	gsk3	serine/threonine protein kinase Gsk3 [Source:PomBase Gene ID;Acc:SPAC1687.15]	384	2898	32667	494	159	517	2283	11	6683	3264	32	75	1132	14	4	15	60	0	417	82
SPAC1687.16c	erg31	C-5 sterol desaturase Erg31 [Source:PomBase Gene ID;Acc:SPAC1687.16c]	262	209	6	1	0	409	3	3	157	87	0	0	0	0	0	0	0	0	0	0
SPAC1687.21	SPAC1687.21	phosphoglycerate mutase family (predicted) [Source:PomBase Gene ID;Acc:SPAC1687.21]	1118	414	4	54	2	1578	576	93	123	808	855	262	0	59	0	839	302	137	90	616
SPAC16A10.02	sub1	transcription coactivator PC4 [Source:PomBase Gene ID;Acc:SPAC16A10.02]	421	117	1	4	1	311	2543	4	492	363	12	1	0	0	0	1	5	0	34	6
SPAC16C9.02c	SPAC16C9.02c	S-methyl-5-thioadenosine phosphorylase (predicted) [Source:PomBase Gene ID;Acc:SPAC16C9.02c]	144	4	1	8	2	321	95	11	46	16	257	7	0	4	0	273	2	0	62	22
SPAC16E8.01	shd1	cytoskeletal protein binding protein Sla1 family, Shd1 (predicted) [Source:PomBase Gene ID;Acc:SPAC16E8.01]	610	5500	18	18	435	870	61	18	161	92	472	2661	0	2	235	366	2	22	76	29
SPAC16E8.05c	mde1	sequence orphan [Source:PomBase Gene ID;Acc:SPAC16E8.05c]	2	0	0	1	0	0	0	1	1	3	3	0	0	0	0	2	0	0	0	0
SPAC16E8.06c	nop12	RNA-binding protein Nop12 (predicted) [Source:PomBase Gene ID;Acc:SPAC16E8.06c]	135	0	0	1	0	142	0	0	5	172	135	0	3	0	0	118	1	0	0	220
SPAC16E8.08	SPAC16E8.08	sequence orphan [Source:PomBase Gene ID;Acc:SPAC16E8.08]	107	0	0	0	0	117	0	0	409	31	115	0	0	9	0	83	0	0	331	18
SPAC16E8.12c	SPAC16E8.12c	ING family homolog Png3 (predicted) [Source:PomBase Gene ID;Acc:SPAC16E8.12c]	68	98	0	2	0	41	5	0	48	30	319	270	0	0	1	180	2	0	90	176
SPAC16E8.13	SPAC16E8.13	ubiquitin-protein ligase E3 (predicted) [Source:PomBase Gene ID;Acc:SPAC16E8.13]	0	0	1	5	0	4	0	3	151	12	0	0	0	0	0	0	0	0	0	0
SPAC16E8.14c	tae1	AdoMet dependent proline dimethyltransferase involved in translation Tea1 (predicted) [Source:PomBase Gene ID;Acc:SPAC16E8.14c]	84	0	4901	2	0	152	1	4	10	117	3	0	172	0	0	1	0	0	0	3
SPAC1705.02	SPAC1705.02	human 4F5S homolog [Source:PomBase Gene ID;Acc:SPAC1705.02]	662	102	0	11	2	671	185	5134	235	112	1053	194	0	10	3	898	237	11920	247	242
SPAC1782.02c	SPAC1782.02c	conserved fungal protein [Source:PomBase Gene ID;Acc:SPAC1782.02c]	30	22	0	20	0	19	3	65	33	33	874	549	5	590	2	469	179	3586	1616	882
SPAC1782.04	cox24	mitochondrial mRNA processing protein Cox24 (predicted) [Source:PomBase Gene ID;Acc:SPAC1782.04]	245	0	0	1	0	329	117	6	1	62	0	0	0	0	0	0	0	0	0	0
SPAC1782.06c	phb1	prohibitin Phb1 (predicted) [Source:PomBase Gene ID;Acc:SPAC1782.06c]	364	30	8	13	5	618	92	1025	775	606	683	61	0	0	0	854	79	2520	1299	772
SPAC1782.09c	clp1	Cdc14-related protein phosphatase Clp1/Flp1 [Source:PomBase Gene ID;Acc:SPAC1782.09c]	2206	1952	0	20	2	405	721	670	258	250	2234	1854	3	5	1	470	1032	1037	149	266
SPAC1783.02c	vps66	acyltransferase (predicted) [Source:PomBase Gene ID;Acc:SPAC1783.02c]	10	606	0	529	625	24	250	773	72	327	71	731	4	748	676	16	97	2352	620	514
SPAC1783.06c	atg12	autophagy associated ubiquitin-like modifier Atg12 [Source:PomBase Gene ID;Acc:SPAC1783.06c]	148	2	8	0	2	15	86	0	61	30	20	0	0	0	0	3	0	0	0	0
SPAC1783.07c	pap1	transcription factor Pap1/Caf3 [Source:PomBase Gene ID;Acc:SPAC1783.07c]	96	162	0	4	0	94	87	2	188	1	199	354	3	0	4	125	19	13	439	1
SPAC1783.08c	rpl1502	60S ribosomal protein L15b (predicted) [Source:PomBase Gene ID;Acc:SPAC1783.08c]	38	51	0	96	122	47	6	0	0	45	10	21	0	44	18	34	0	0	0	11
SPAC1786.02	SPAC1786.02	phospholipase (predicted) [Source:PomBase Gene ID;Acc:SPAC1786.02]	12	0	0	0	0	1	0	0	0	6	0	0	0	0	0	0	0	0	0	0
SPAC17A2.01	bsu1	high-affinity import carrier for pyridoxine, pyridoxal, and pyridoxamine Bsu1 [Source:PomBase Gene ID;Acc:SPAC17A2.01]	141	96	0	1	0	200	102	6	133	18	0	0	0	0	0	0	0	0	0	0
SPAC17A2.02c	SPAC17A2.02c	DUF887 family protein [Source:PomBase Gene ID;Acc:SPAC17A2.02c]	75	147	0	2	2	91	3087	49	49	90	58	33	0	0	1	19	970	22	61	30
SPAC17A2.05	osm1	fumerate reductase (predicted) [Source:PomBase Gene ID;Acc:SPAC17A2.05]	187	0	3	8	3	237	12	4	108	66	350	1	0	1	1	386	61	0	53	97
SPAC17A2.06c	vps8	WD repeat protein Vps8 (predicted) [Source:PomBase Gene ID;Acc:SPAC17A2.06c]	0	0	0	0	0	3	0	4	18	11	0	0	0	0	0	3	0	3	0	0
SPAC17A2.09c	csx1	RNA-binding protein Csx1 [Source:PomBase Gene ID;Acc:SPAC17A2.09c]	132	32	5	3	0	49	0	5	55	10	16	0	0	0	0	0	0	6	77	0
SPAC17A2.10c	SPAC17A2.10c	sequence orphan [Source:PomBase Gene ID;Acc:SPAC17A2.10c]	202	15	3	3	0	340	116	740	126	49	642	34	4	0	7	641	206	2423	524	106
SPAC17A2.11	SPAC17A2.11	sequence orphan [Source:PomBase Gene ID;Acc:SPAC17A2.11]	123	1	0	3	2	82	73	0	63	164	96	1	0	0	0	64	76	0	0	163
SPAC17A2.12	SPAC17A2.12	ATP-dependent DNA helicase (predicted) [Source:PomBase Gene ID;Acc:SPAC17A2.12]	270	64	0	4	0	269	59	2	169	289	131	34	0	3	0	102	54	0	60	130
SPAC17A2.13c	rad25	14-3-3 protein Rad25 [Source:PomBase Gene ID;Acc:SPAC17A2.13c]	351	289	1	3	0	59	4527	0	1315	1330	200	135	0	0	4	51	1719	3	787	722
SPAC17A5.02c	dbr1	RNA lariat debranching enzyme Dbr1 [Source:PomBase Gene ID;Acc:SPAC17A5.02c]	0	0	0	0	0	0	0	0	0	5	0	0	0	0	0	0	0	0	0	0
SPAC17A5.04c	mde10	spore wall assembly ADAM family peptidase Mde10 [Source:PomBase Gene ID;Acc:SPAC17A5.04c]	402	0	0	4	1	381	110	477	26	13	706	0	4	0	0	611	100	1268	101	20
SPAC17A5.05c	SPAC17A5.05c	conserved fungal protein [Source:PomBase Gene ID;Acc:SPAC17A5.05c]	476	38	1	4	0	645	32	5	301	89	44	1	0	0	0	27	1	0	71	5
SPAC17A5.09c	SPAC17A5.09c	protein phosphatase regulatory subunit Glc9 (predicted) [Source:PomBase Gene ID;Acc:SPAC17A5.09c]	409	456	0	4	0	586	0	0	2	1	146	97	0	0	0	105	0	0	0	0
SPAC17A5.10	SPAC17A5.10	conserved fungal protein [Source:PomBase Gene ID;Acc:SPAC17A5.10]	274	53	0	0	0	306	0	0	1197	5	0	0	0	0	0	0	0	0	3	0
SPAC17A5.11	rec12	endonuclease Rec12 [Source:PomBase Gene ID;Acc:SPAC17A5.11]	236	224	0	2	0	307	1	1	91	51	0	0	0	0	0	1	0	0	0	0
SPAC17A5.16	ftp105	Ubp5 interacting protein Ftp105 [Source:PomBase Gene ID;Acc:SPAC17A5.16]	276	3953	6	1	1	352	20331	2	35	34	268	3615	0	0	3	261	16245	0	0	25
SPAC17C9.02c	lys7	alpha-aminoadipate reductase phosphopantetheinyl transferase Lys7 [Source:PomBase Gene ID;Acc:SPAC17C9.02c]	323	14	0	2	18	165	0	2	80	8	103	3	0	0	4	33	0	0	0	0
SPAC17C9.05c	pmc3	mediator complex subunit Pmc3/Med27 [Source:PomBase Gene ID;Acc:SPAC17C9.05c]	80	24	0	3	2	124	106	1242	456	644	0	0	0	0	0	0	0	8	0	1
SPAC17C9.10	stm1	G-protein coupled receptor Stm1 [Source:PomBase Gene ID;Acc:SPAC17C9.10]	588	410	1	0	0	691	158	1	1013	428	999	653	0	0	4	1322	305	8	2383	571
SPAC17C9.14	SPAC17C9.14	Pex19 protein (predicted) [Source:PomBase Gene ID;Acc:SPAC17C9.14]	101	0	3	1	0	21	0	7	39	9	259	5	0	0	0	50	0	0	0	1
SPAC17C9.16c	SPAC17C9.16c	MFS family transmembrane transporter Mfs1 (predicted) [Source:PomBase Gene ID;Acc:SPAC17C9.16c]	138	0	1	4	5	215	27	19	82	29	629	0	2	0	3	503	225	26	47	68
SPAC17D4.03c	cis4	cation diffusion family zinc membrane transporter Cis4 [Source:PomBase Gene ID;Acc:SPAC17D4.03c]	8683	358	0	0	0	4182	5969	2215	150	1133	0	0	0	0	0	0	0	0	0	0
SPAC17D4.04	SPAC17D4.04	tRNA (cytosine-5-)-methyltransferase (predicted) [Source:PomBase Gene ID;Acc:SPAC17D4.04]	359	4	0	2	0	622	181	4	825	436	0	0	0	0	0	0	0	0	0	0
SPAC17G6.02c	tco1	RTA1-like protein [Source:PomBase Gene ID;Acc:SPAC17G6.02c]	565	181	1	3	14	707	79	11	4	6	0	0	0	0	0	0	0	0	0	0
SPAC17G6.03	SPAC17G6.03	phosphoprotein phosphatase (predicted) [Source:PomBase Gene ID;Acc:SPAC17G6.03]	53	0	0	1	0	31	0	0	7	4	411	16	0	0	0	289	0	7	0	52
SPAC17G6.06	rps2401	40S ribosomal protein S24 (predicted) [Source:PomBase Gene ID;Acc:SPAC17G6.06]	28	9	0	4	2	78	0	1	17	9	94	1	0	0	0	70	1	0	0	0
SPAC17G6.08	pep7	prevacuole/endosomal FYVE tethering component Pep7 (predicted) [Source:PomBase Gene ID;Acc:SPAC17G6.08]	12	5	0	0	2	7	12	1	4	7	30	1	0	0	5	7	7	1	0	0
SPAC17G6.13	slt1	sequence orphan Slt1 [Source:PomBase Gene ID;Acc:SPAC17G6.13]	284	300	14550	9	5	357	8	1	62	346	325	295	14911	1	0	424	8	0	0	383
SPAC17G8.08c	SPAC17G8.08c	human TMEM165 homolog [Source:PomBase Gene ID;Acc:SPAC17G8.08c]	63	3	0	0	2	49	27	0	65	26	78	17	9	0	0	100	1	0	34	14
SPAC17G8.09	shg1	Set1C complex subunit Shg1 [Source:PomBase Gene ID;Acc:SPAC17G8.09]	445	203	0	1	0	697	1005	36	79	103	162	56	0	0	0	173	34	24	39	23
SPAC17G8.13c	mst2	histone acetyltransferase Mst2 [Source:PomBase Gene ID;Acc:SPAC17G8.13c]	177	63	5	1	0	144	24	0	73	21	253	118	0	9	0	190	0	6	47	0
SPAC17G8.14c	pck1	protein kinase C (PKC)-like Pck1 [Source:PomBase Gene ID;Acc:SPAC17G8.14c]	100	0	0	0	0	82	8	0	12	1	427	10	0	0	0	248	2	0	0	0
SPAC17H9.03c	rdl1	RAD51D-like protein 1 [Source:PomBase Gene ID;Acc:SPAC17H9.03c]	293	6	7	5	0	346	406	718	125	235	46	0	0	0	0	24	4	383	1	26
SPAC17H9.06c	SPAC17H9.06c	conserved eukaryotic protein [Source:PomBase Gene ID;Acc:SPAC17H9.06c]	2	0	0	0	0	0	0	0	0	8	45	24	0	0	0	94	1	16	0	304
SPAC17H9.11	gmf1	cofilin/tropomyosin family Glia Maturation Factor homolog Gmf1 [Source:PomBase Gene ID;Acc:SPAC17H9.11]	184	0	0	0	0	285	1	5	9	77	259	3	0	0	0	213	2	0	0	41
SPAC17H9.12c	SPAC17H9.12c	mitochondrial cytochrome c-heme linkage protein Cyc2 (predicted) [Source:PomBase Gene ID;Acc:SPAC17H9.12c]	28	6	1	1	0	49	0	1721	49	241	49	15	0	0	0	92	16	5112	54	432
SPAC17H9.13c	SPAC17H9.13c	glutamate 5-kinase (predicted) [Source:PomBase Gene ID;Acc:SPAC17H9.13c]	63	156	0	1	0	77	443	10	847	220	0	0	0	0	0	0	0	0	0	0
SPAC17H9.14c	SPAC17H9.14c	protein disulfide isomerase [Source:PomBase Gene ID;Acc:SPAC17H9.14c]	92	2	0	1	0	36	0	10	12	16	372	0	1	0	1	94	4	0	0	20
SPAC1805.01c	ppk6	serine/threonine protein kinase Ppk6 (predicted) [Source:PomBase Gene ID;Acc:SPAC1805.01c]	230	8	12193	2769	1256	416	88	3679	479	150	371	0	12180	3230	1067	371	64	6327	446	194
SPAC1805.02c	SPAC1805.02c	electron transfer flavoprotein beta subunit (predicted) [Source:PomBase Gene ID;Acc:SPAC1805.02c]	273	153	0	10	12	387	22	3929	249	784	198	92	0	0	1	218	18	4141	77	520
SPAC1805.06c	hem2	porphobilinogen synthase Hem2 (predicted) [Source:PomBase Gene ID;Acc:SPAC1805.06c]	125	2	3	0	0	156	81	0	128	19	284	5	0	11	1	342	214	4	0	38
SPAC1805.07c	dad2	DASH complex subunit Dad2 [Source:PomBase Gene ID;Acc:SPAC1805.07c]	34	77	0	0	0	7	127	0	4	6	38	119	0	0	0	17	314	0	0	0
SPAC1805.08	dlc1	dynein light chain Dlc1 [Source:PomBase Gene ID;Acc:SPAC1805.08]	243	58	1	15	6	588	0	22	338	143	0	0	0	0	0	0	0	0	0	0
SPAC1805.09c	fmt1	methionyl-tRNA formyltransferase Fmt1 (predicted) [Source:PomBase Gene ID;Acc:SPAC1805.09c]	139	29	0	3	2	346	0	1	0	12	20	3	0	0	0	61	0	0	0	0
SPAC1805.11c	rps2602	40S ribosomal protein S26 (predicted) [Source:PomBase Gene ID;Acc:SPAC1805.11c]	83	21	0	11	1	131	1	8	136	284	288	65	5	0	0	273	6	5	41	644
SPAC1805.12c	uep1	ribosomal-ubiquitin fusion protein Ubi2 [Source:PomBase Gene ID;Acc:SPAC1805.12c]	5	0	0	1	0	3	0	0	0	1	222	0	1	0	0	166	0	0	126	46
SPAC1805.15c	pub2	HECT-type ubiquitin-protein ligase Pub2 [Source:PomBase Gene ID;Acc:SPAC1805.15c]	138	0	0	3	6	148	709	26	0	64	37	0	0	0	0	18	125	11	0	8
SPAC1805.16c	SPAC1805.16c	purine nucleoside phosphorylase (predicted) [Source:PomBase Gene ID;Acc:SPAC1805.16c]	117	0	0	0	0	15	0	0	0	7	192	0	0	0	0	71	2	0	0	0
SPAC1834.04	hht1	histone H3 h3.1 [Source:PomBase Gene ID;Acc:SPAC1834.04]	194	12523	7507	8155	8598	252	816	3048	5724	6627	181	17724	11004	15954	13014	288	1502	7100	9947	10255
SPAC1834.07	klp3	kinesin-like protein Klp3 [Source:PomBase Gene ID;Acc:SPAC1834.07]	295	190	1	5	3	387	97	2	94	86	0	0	0	0	0	0	0	0	0	0
SPAC1834.08	mak1	histidine kinase Mak1 [Source:PomBase Gene ID;Acc:SPAC1834.08]	179	76	0	3	0	220	1	7	208	454	410	164	0	0	5	468	1	0	966	768
SPAC1834.09	mug51	variant protein kinase 19 family protein [Source:PomBase Gene ID;Acc:SPAC1834.09]	190	34	0	2	1	372	832	1	147	45	0	0	0	0	0	0	0	0	0	0
SPAC1834.10c	SPAC1834.10c	sequence orphan [Source:PomBase Gene ID;Acc:SPAC1834.10c]	838	337	2	4	1	1509	2331	1921	378	1123	689	238	0	2	0	742	776	3011	949	816
SPAC186.03	SPAC186.03	L-asparaginase (predicted) [Source:PomBase Gene ID;Acc:SPAC186.03]	574	59	3	11	6	1012	248	11	59	452	780	59	6	0	9	947	48	1	103	460
SPAC186.05c	SPAC186.05c	human TMEM165 homolog [Source:PomBase Gene ID;Acc:SPAC186.05c]	351	108	0	2	0	453	24	2	314	505	445	133	11	0	1	682	1	0	284	864
SPAC186.06	SPAC186.06	ER unfolded protein response protein (predicted) [Source:PomBase Gene ID;Acc:SPAC186.06]	281	2	0	5	107	379	64	0	18	2	629	14	0	0	244	633	100	0	194	39
SPAC186.08c	SPAC186.08c	L-lactate dehydrogenase (predicted) [Source:PomBase Gene ID;Acc:SPAC186.08c]	132	7	1	0	6	343	30	12	1599	78	444	31	0	6	1	465	0	0	3025	51
SPAC186.09	SPAC186.09	pyruvate decarboxylase (predicted) [Source:PomBase Gene ID;Acc:SPAC186.09]	221	57	0	1	0	372	15	8	40	355	187	30	7	0	0	237	6	0	0	325
SPAC18B11.02c	SPAC18B11.02c	tRNA pseudouridylate synthase (predicted) [Source:PomBase Gene ID;Acc:SPAC18B11.02c]	277	9	3	11	5	517	183	0	158	270	76	18	2	0	0	57	8	8	75	43
SPAC18B11.03c	SPAC18B11.03c	N-acetyltransferase (predicted) [Source:PomBase Gene ID;Acc:SPAC18B11.03c]	153	28	3	0	146	182	19	1	71	47	3	0	0	0	3	1	0	0	1	0
SPAC18B11.04	ncs1	related to neuronal calcium sensor Ncs1 [Source:PomBase Gene ID;Acc:SPAC18B11.04]	209	9045	6509	22207	10362	222	541	8968	7277	10397	36	1642	3221	6743	4871	81	39	8327	3120	2614
SPAC18B11.08c	SPAC18B11.08c	conserved fungal protein [Source:PomBase Gene ID;Acc:SPAC18B11.08c]	211	170	7	5	0	354	75	3	155	237	347	211	0	0	0	281	2	0	106	264
SPAC18B11.09c	SPAC18B11.09c	serine O-acetyltransferase activity (predicted) [Source:PomBase Gene ID;Acc:SPAC18B11.09c]	191	45	0	11	0	347	152	4	288	177	286	36	0	0	6	317	177	0	68	209
SPAC18G6.05c	SPAC18G6.05c	translation elongation regulator Gcn1 (predicted) [Source:PomBase Gene ID;Acc:SPAC18G6.05c]	136	59	0	4	1	94	124	352	217	43	0	0	0	0	0	0	0	1	0	0
SPAC18G6.10	lem2	LEM domain protein Heh1/Lem2 [Source:PomBase Gene ID;Acc:SPAC18G6.10]	18	0	0	4	2	1	0	2	60	8	0	0	0	0	0	0	0	9	0	0
SPAC18G6.12c	SPAC18G6.12c	hypothetical protein [Source:PomBase Gene ID;Acc:SPAC18G6.12c]	117	0	0	186	0	120	49	0	498	59	37	0	0	34	8	24	18	0	82	6
SPAC18G6.13	SPAC18G6.13	sequence orphan [Source:PomBase Gene ID;Acc:SPAC18G6.13]	159	7	0	2	0	41	52	7	1399	916	291	15	0	0	0	100	268	0	3489	1703
SPAC1952.02	tma23	ribosome biogenesis protein Tma23 (predicted) [Source:PomBase Gene ID;Acc:SPAC1952.02]	15	5	0	0	0	0	0	0	0	16	0	3	1	3	0	4	0	12	0	23
SPAC1952.03	otu2	ubiquitin specific cysteine protease, OTU family, Otu2 [Source:PomBase Gene ID;Acc:SPAC1952.03]	11	0	0	0	0	8	1	61	5	4	276	81	2	0	0	254	8	2704	0	76
SPAC1952.05	gcn5	SAGA complex histone acetyltransferase catalytic subunit Gcn5 [Source:PomBase Gene ID;Acc:SPAC1952.05]	135	19	5	0	0	37	198	5	30	5	125	6	0	0	0	14	212	0	0	0
SPAC1952.06c	SPAC1952.06c	DUF1716 family protein [Source:PomBase Gene ID;Acc:SPAC1952.06c]	460	124	9	7	5	150	378	6	385	1073	0	0	0	0	0	0	0	0	0	0
SPAC1952.08c	SPAC1952.08c	pyridoxamine 5'-phosphate oxidase (predicted) [Source:PomBase Gene ID;Acc:SPAC1952.08c]	160	9	0	6	0	268	64	290	306	301	568	53	2	0	0	775	267	1169	873	934
SPAC1952.10c	SPAC1952.10c	conserved fungal protein [Source:PomBase Gene ID;Acc:SPAC1952.10c]	327	5	0	3	8	422	3	4	4	39	32	0	0	0	0	52	0	0	8	0
SPAC1952.11c	ure2	urease Ure2 [Source:PomBase Gene ID;Acc:SPAC1952.11c]	418	61	0	2	4	250	0	8	71	121	693	137	15	0	2	995	4	0	0	210
SPAC1952.15c	rec24	meiotic recombination protein Rec24 [Source:PomBase Gene ID;Acc:SPAC1952.15c]	168	0	4	2	0	313	2	2506	489	53	9	0	0	0	0	0	0	98	26	0
SPAC1952.16	rga9	RhoGAP, GTPase activator towards Rho/Rac/Cdc42-like small GTPases (predicted) [Source:PomBase Gene ID;Acc:SPAC1952.16]	146	46	0	13	0	250	33	8	86	217	185	69	0	5	0	275	32	10	162	329
SPAC19A8.02	SPAC19A8.02	pleckstrin homology domain protein [Source:PomBase Gene ID;Acc:SPAC19A8.02]	493	137	25	4	12	931	61	0	143	119	618	45	0	0	0	771	34	0	104	74
SPAC19A8.10	rfp1	SUMO-targeted ubiquitin-protein ligase subunit Rfp1 [Source:PomBase Gene ID;Acc:SPAC19A8.10]	301	68	0	10	4	549	63	11	120	30	377	35	2	0	0	436	4	9	0	27
SPAC19A8.14	SPAC19A8.14	aminoacyl-tRNA hydrolase (predicted) [Source:PomBase Gene ID;Acc:SPAC19A8.14]	256	87	0	63	0	468	0	0	101	136	450	97	8	167	0	554	12	0	123	220
SPAC19B12.04	rps3001	40S ribosomal protein S30 (predicted) [Source:PomBase Gene ID;Acc:SPAC19B12.04]	17	0	4	7	0	20	5	1	44	3	0	1	0	0	0	0	0	0	0	0
SPAC19B12.06c	SPAC19B12.06c	rhomboid family protease [Source:PomBase Gene ID;Acc:SPAC19B12.06c]	52	0	0	4	2	63	101	2	158	17	198	5	4	1	0	134	170	1	260	45
SPAC19B12.07c	SPAC19B12.07c	human ZNF277 ortholog [Source:PomBase Gene ID;Acc:SPAC19B12.07c]	187	16	4	7	5	163	18	2458	188	162	416	68	0	0	1	604	16	8780	181	391
SPAC19B12.11c	SPAC19B12.11c	zinc finger protein, human ZNF593 ortholog [Source:PomBase Gene ID;Acc:SPAC19B12.11c]	26	3	0	3	0	9	0	2	3	3	0	0	0	0	0	0	0	0	0	0
SPAC19B12.12c	yip11	SMN family protein Yip11 [Source:PomBase Gene ID;Acc:SPAC19B12.12c]	261	0	3	5	0	353	47	10	600	178	52	0	0	0	0	63	4	0	165	9
SPAC19D5.01	pyp2	tyrosine phosphatase Pyp2 [Source:PomBase Gene ID;Acc:SPAC19D5.01]	28	52	0	0	0	31	0	0	0	81	322	291	5	0	0	98	0	0	0	327
SPAC19D5.02c	SPAC19D5.02c	peroxisomal membrane protein Pex22 (predicted) [Source:PomBase Gene ID;Acc:SPAC19D5.02c]	245	28	0	23	123	156	4	5	250	384	627	104	1	51	325	622	138	0	665	1213
SPAC19D5.06c	din1	Dhp1p-interacting protein Din1 [Source:PomBase Gene ID;Acc:SPAC19D5.06c]	328	121	4	5	1	218	44	8	687	400	477	90	0	0	0	257	63	5	865	476
SPAC19E9.02	fin1	serine/threonine protein kinase, NIMA related Fin1 [Source:PomBase Gene ID;Acc:SPAC19E9.02]	61	50	1	1	0	26	16	0	2	32	153	67	0	0	0	55	33	0	0	50
SPAC19G12.02c	pms1	MutL family mismatch-repair protein Pms1 [Source:PomBase Gene ID;Acc:SPAC19G12.02c]	453	87	0	5	0	108	576	0	357	44	678	94	4	0	1	161	1040	0	395	68
SPAC19G12.04	SPAC19G12.04	ureidoglycolate hydrolase (predicted) [Source:PomBase Gene ID;Acc:SPAC19G12.04]	143	74	0	2	0	201	268	0	290	327	48	18	0	0	0	30	39	0	23	60
SPAC19G12.09	SPAC19G12.09	NADH/NADPH dependent indole-3-acetaldehyde reductase AKR3C2 [Source:PomBase Gene ID;Acc:SPAC19G12.09]	1	0	0	0	0	3	0	0	2	13	305	0	0	0	0	280	102	0	0	349
SPAC19G12.13c	poz1	Pot1 associated protein Poz1 [Source:PomBase Gene ID;Acc:SPAC19G12.13c]	693	18	11	2	17	1347	2455	416	736	116	0	0	0	0	0	0	0	0	0	0
SPAC19G12.16c	adg2	conserved fungal protein Adg2 [Source:PomBase Gene ID;Acc:SPAC19G12.16c]	926	306	0	4	180	883	154	1616	829	1338	1676	527	2	3	248	1629	492	4315	1035	2199
SPAC1A6.04c	plb1	phospholipase B homolog Plb1 [Source:PomBase Gene ID;Acc:SPAC1A6.04c]	174	2067	0	125	0	116	5819	1	1473	217	249	2201	1	209	2	154	7892	0	3023	356
SPAC1A6.07	SPAC1A6.07	sequence orphan [Source:PomBase Gene ID;Acc:SPAC1A6.07]	161	6	0	2	0	243	0	1	11	8	275	3	0	0	10	209	0	1	0	0
SPAC1B3.01c	SPAC1B3.01c	uracil phosphoribosyltransferase (predicted) [Source:PomBase Gene ID;Acc:SPAC1B3.01c]	636	682	7854	8	36	803	1081	4	22	15	0	0	0	0	0	0	0	0	0	0
SPAC1B3.02c	SPAC1B3.02c	transcription elongation factor, Elf1 family (predicted) [Source:PomBase Gene ID;Acc:SPAC1B3.02c]	239	117	0	1	0	44	173	3714	78	26	274	62	0	0	0	10	21	6146	0	19
SPAC1B3.03c	wis2	cyclophilin family peptidyl-prolyl cis-trans isomerase Wis2 [Source:PomBase Gene ID;Acc:SPAC1B3.03c]	71	31	5	7	0	106	10	5	258	23	93	15	3	0	0	69	9	0	0	27
SPAC1B3.04c	SPAC1B3.04c	mitochondrial GTPase involved in translation Guf1 (predicted) [Source:PomBase Gene ID;Acc:SPAC1B3.04c]	414	690	0	3	0	519	430	9	10	650	18	12	0	0	0	14	0	0	2	1
SPAC1B3.06c	SPAC1B3.06c	UbiE family methyltransferase (predicted) [Source:PomBase Gene ID;Acc:SPAC1B3.06c]	78	3	2921	1	0	11	0	7	80	12	0	0	118	0	0	0	0	0	0	0
SPAC1B3.10c	SPAC1B3.10c	SEL1 repeat protein, unknown biological role [Source:PomBase Gene ID;Acc:SPAC1B3.10c]	160	1	0	8	0	222	15	365	54	5	418	2	2	1	0	324	55	1151	105	2
SPAC1B3.11c	ypt4	GTPase Ypt4 [Source:PomBase Gene ID;Acc:SPAC1B3.11c]	206	9	2	4	1	218	50	5	24	7	109	1	0	0	0	95	0	0	0	0
SPAC1B3.16c	vht1	vitamin H transporter Vth1 [Source:PomBase Gene ID;Acc:SPAC1B3.16c]	17	0	1	0	0	14	80	0	0	5	0	0	0	0	0	2	0	0	0	0
SPAC1B9.02c	sck1	serine/threonine protein kinase Sck1 [Source:PomBase Gene ID;Acc:SPAC1B9.02c]	713	53	6	6	13	801	447	29	167	42	966	48	9	7	31	800	315	22	152	10
SPAC1D4.02c	SPAC1D4.02c	human GRASP protein family Golgi protein (predicted) [Source:PomBase Gene ID;Acc:SPAC1D4.02c]	757	68	6	2	10	926	98	604	331	829	921	133	13	0	1	944	46	1428	402	1128
SPAC1D4.03c	aut12	autophagy associated protein Aut12 (predicted) [Source:PomBase Gene ID;Acc:SPAC1D4.03c]	166	2	11	0	0	6	32	2	14	12	305	9	0	0	3	14	9	0	0	0
SPAC1D4.11c	lkh1	dual specificity protein kinase Lkh1 [Source:PomBase Gene ID;Acc:SPAC1D4.11c]	52	0	2	1	0	49	89	2	0	9	183	8	5	1	4	424	1196	17	0	0
SPAC1F12.02c	SPAC1F12.02c	translationally controlled tumor protein homolog (predicted) [Source:PomBase Gene ID;Acc:SPAC1F12.02c]	2287	151	122	145	103	3394	1026	120	1528	208	2961	86	53	63	35	4965	81	98	380	63
SPAC1F12.05	SPAC1F12.05	endocytosis regulator (predicted) [Source:PomBase Gene ID;Acc:SPAC1F12.05]	105	227	2	3	0	215	28	0	53	7	288	223	3	0	0	334	39	0	0	0
SPAC1F3.03	SPAC1F3.03	Lgl family protein (predicted) [Source:PomBase Gene ID;Acc:SPAC1F3.03]	141	1	0	0	0	296	210	2030	101	587	163	1	0	0	1	215	89	4617	0	659
SPAC1F3.05	SPAC1F3.05	Golgi localized Arf binding gamma-adaptin ortholog (predicted) [Source:PomBase Gene ID;Acc:SPAC1F3.05]	6	27	0	1	0	10	1	1	2	7	272	646	1	0	0	190	68	0	0	232
SPAC1F7.10	SPAC1F7.10	hydantoin racemase family (predicted) [Source:PomBase Gene ID;Acc:SPAC1F7.10]	315	7	0	4	2	730	34	1	182	49	0	0	0	0	0	0	0	0	0	0
SPAC1F7.11c	SPAC1F7.11c	transcription factor, zf-fungal binuclear cluster type (predicted) [Source:PomBase Gene ID;Acc:SPAC1F7.11c]	261	0	0	16	1	450	105	187	131	766	687	8	3	7	0	845	245	586	451	1638
SPAC1F7.12	yak3	aldose reductase ARK13 family YakC [Source:PomBase Gene ID;Acc:SPAC1F7.12]	213	64	0	3	3	340	1	0	44	353	252	37	0	0	0	313	6	10	1	422
SPAC1F8.01	ght3	hexose transporter Ght3 [Source:PomBase Gene ID;Acc:SPAC1F8.01]	260	4	7	10	3	331	0	10	154	73	121	0	0	0	0	112	0	0	11	34
SPAC1F8.04c	SPAC1F8.04c	hydrolase (predicted) [Source:PomBase Gene ID;Acc:SPAC1F8.04c]	595	0	2	6	6	573	29	5	13	2	515	5	3	13	0	547	23	0	97	0
SPAC1F8.06	fta5	cell surface glycoprotein [Source:PomBase Gene ID;Acc:SPAC1F8.06]	121	404	7	143	4	33	3060	8	335	445	48	271	0	147	1	3	1495	0	210	274
SPAC20G4.01	caf16	CCR4-Not complex subunit Caf16 (predicted) [Source:PomBase Gene ID;Acc:SPAC20G4.01]	632	190	4	3	552	368	59	1249	454	805	1576	585	4	6	1769	1776	696	4631	1168	2152
SPAC20G4.02c	fus1	formin Fus1 [Source:PomBase Gene ID;Acc:SPAC20G4.02c]	145	15	8	0	0	171	0	0	531	220	287	13	0	2	0	324	1	0	864	393
SPAC20G4.03c	hri1	eIF2 alpha kinase Hri1 [Source:PomBase Gene ID;Acc:SPAC20G4.03c]	304	7	1	1	0	553	4	0	12	81	0	0	0	0	0	0	0	0	0	0
SPAC20G4.04c	hus1	checkpoint clamp complex protein Hus1 [Source:PomBase Gene ID;Acc:SPAC20G4.04c]	88	0	1	2	2	53	55	2	88	3	242	7	2	0	0	101	20	13	292	0
SPAC20G4.08	SPAC20G4.08	conserved fungal protein [Source:PomBase Gene ID;Acc:SPAC20G4.08]	45	19	0	0	7	37	16	7	2	1	5	7	0	0	8	10	2	1	0	0
SPAC20G8.02	SPAC20G8.02	mitochondrial DDHD family phospholipase (predicted) [Source:PomBase Gene ID;Acc:SPAC20G8.02]	562	135	2	61	14	573	145	29	657	336	2590	552	38	24	9	2688	1068	51	1563	1454
SPAC20G8.04c	SPAC20G8.04c	mitochondrial electron transfer flavoprotein-ubiquinone oxidoreductase (predicted) [Source:PomBase Gene ID;Acc:SPAC20G8.04c]	97	40	0	135	0	235	30	2	16	11	48	5	0	44	5	42	2	0	30	0
SPAC20G8.07c	erg2	C-8 sterol isomerase Erg2 [Source:PomBase Gene ID;Acc:SPAC20G8.07c]	180	0	0	6	0	183	131	93	205	44	986	11	13	194	1	1338	684	3241	1067	305
SPAC20G8.08c	fft1	fun thirty related protein Fft1 (predicted) [Source:PomBase Gene ID;Acc:SPAC20G8.08c]	142	0	0	137	0	369	68	6	248	2	239	20	5	0	0	311	1	0	56	88
SPAC20G8.09c	SPAC20G8.09c	ribosome biogenesis ATPase (predicted) [Source:PomBase Gene ID;Acc:SPAC20G8.09c]	0	0	0	2	0	0	0	1	15	14	0	0	0	0	0	0	0	0	0	0
SPAC20H4.02	dsc3	conserved fungal protein [Source:PomBase Gene ID;Acc:SPAC20H4.02]	66	0	0	0	85	39	43	0	0	5	124	0	0	2	187	65	184	1	0	3
SPAC20H4.03c	tfs1	transcription elongation factor TFIIS [Source:PomBase Gene ID;Acc:SPAC20H4.03c]	68	2132	217	130	92	13	237	1	609	798	36	1672	188	177	118	16	120	0	610	623
SPAC20H4.05c	SPAC20H4.05c	5'-methylthioribulose-1-phosphate dehydratase, adducin (predicted) [Source:PomBase Gene ID;Acc:SPAC20H4.05c]	208	0	0	2	3	283	309	1445	4	699	339	9	0	0	1	314	328	3322	0	934
SPAC20H4.06c	SPAC20H4.06c	RNA-binding protein [Source:PomBase Gene ID;Acc:SPAC20H4.06c]	284	270	0	252	1	294	1024	1	2	571	333	201	0	184	0	226	383	0	0	481
SPAC20H4.09	SPAC20H4.09	ATP-dependent RNA helicase, spliceosomal (predicted) [Source:PomBase Gene ID;Acc:SPAC20H4.09]	146	13	0	0	0	104	420	0	41	110	91	11	0	0	0	98	377	0	11	85
SPAC20H4.11c	rho5	Rho family GTPase Rho5 [Source:PomBase Gene ID;Acc:SPAC20H4.11c]	172	57	0	4	1	298	17	6	122	2	78	18	0	6	0	53	3	0	0	0
SPAC212.01c	SPAC212.01c	S. pombe specific DUF999 family protein 2 [Source:PomBase Gene ID;Acc:SPAC212.01c]	165	30	0	2	1	185	0	0	11	42	0	0	0	0	0	5	0	0	0	1
SPAC212.02	SPAC212.02	sequence orphan [Source:PomBase Gene ID;Acc:SPAC212.02]	191	0	1	3	1	542	0	1	515	125	96	1	0	0	0	148	1	0	651	56
SPAC212.04c	SPAC212.04c	S. pombe specific DUF999 family protein 1 [Source:PomBase Gene ID;Acc:SPAC212.04c]	204	128	0	17	0	406	180	1265	153	106	413	173	0	0	1	633	253	3383	50	135
SPAC222.07c	hri2	eIF2 alpha kinase Hri2 [Source:PomBase Gene ID;Acc:SPAC222.07c]	219	1	0	5	11	324	105	0	584	1489	372	24	1	12	0	375	178	0	1337	2342
SPAC222.15	meu13	Tat binding protein 1(TBP-1)-interacting protein (TBPIP) homolog (predicted) [Source:PomBase Gene ID;Acc:SPAC222.15]	159	0	0	2	12	228	13	2	157	21	58	0	0	0	0	74	7	0	75	2
SPAC222.16c	csn3	COP9/signalosome complex subunit Csn3 (predicted) [Source:PomBase Gene ID;Acc:SPAC222.16c]	2658	584	21	19	4	1738	265	17	510	700	1575	267	10	0	0	580	69	0	428	382
SPAC227.03c	SPAC227.03c	mitochondrial NAD+ transporter (predicted) [Source:PomBase Gene ID;Acc:SPAC227.03c]	353	134	1688	7	161	918	1	2813	796	64	547	203	1945	0	187	1095	2	4949	832	46
SPAC227.04	SPAC227.04	autophagy C terminal domain family protein (predicted) [Source:PomBase Gene ID;Acc:SPAC227.04]	383	17	10	3	3	104	97	16	45	15	580	0	1	7	2	90	3	11	179	0
SPAC227.06	SPAC227.06	Rab GTPase binding (predicted) [Source:PomBase Gene ID;Acc:SPAC227.06]	113	0	0	1	6	115	80	2	13	361	224	0	0	0	0	135	75	0	0	672
SPAC227.10	SPAC227.10	prefoldin subunit 2 (predicted) [Source:PomBase Gene ID;Acc:SPAC227.10]	1249	0	0	6	2	701	111	4	36	5	2371	0	2	1	0	1118	131	0	1	13
SPAC227.14	SPAC227.14	uridine kinase (predicted) [Source:PomBase Gene ID;Acc:SPAC227.14]	144	8	2	3	0	206	0	1	15	532	93	3	0	0	0	73	2	0	2	397
SPAC227.17c	SPAC227.17c	conserved protein [Source:PomBase Gene ID;Acc:SPAC227.17c]	57	0	0	0	0	37	0	0	0	12	341	0	0	0	0	134	0	11	0	0
SPAC22A12.03c	csn4	COP9/signalosome complex subunit Csn4 [Source:PomBase Gene ID;Acc:SPAC22A12.03c]	263	100	3	6	4	366	1	1	293	14	352	95	0	0	0	275	6	0	256	0
SPAC22A12.06c	SPAC22A12.06c	serine hydrolase-like [Source:PomBase Gene ID;Acc:SPAC22A12.06c]	105	6	0	6	0	277	11	6	377	4	231	0	0	0	0	373	13	0	337	0
SPAC22A12.14c	SPAC22A12.14c	BSD domain protein, unknown biological role [Source:PomBase Gene ID;Acc:SPAC22A12.14c]	113	0	0	9	3	121	0	4	204	38	254	7	1	0	1	253	7	0	134	67
SPAC22E12.03c	SPAC22E12.03c	ThiJ domain protein [Source:PomBase Gene ID;Acc:SPAC22E12.03c]	339	170	2	4	1	599	45	1736	786	508	0	0	0	0	0	0	0	0	0	0
SPAC22E12.06c	gmh3	alpha-1,2-galactosyltransferase Gmh3 [Source:PomBase Gene ID;Acc:SPAC22E12.06c]	344	0	0	2	1	300	12	0	10	36	1001	1	9	0	0	1081	80	0	9	33
SPAC22E12.11c	set3	histone lysine methyltransferase Set3 [Source:PomBase Gene ID;Acc:SPAC22E12.11c]	102	4	0	0	4	106	1382	2	52	8	68	0	0	0	0	62	624	0	0	3
SPAC22E12.14c	sck2	serine/threonine protein kinase Sck2 [Source:PomBase Gene ID;Acc:SPAC22E12.14c]	61	0	0	2	0	39	110	1	50	7	0	0	0	0	0	0	0	0	0	0
SPAC22F3.02	atf31	transcription factor Atf31 [Source:PomBase Gene ID;Acc:SPAC22F3.02]	869	152	3	5	3	1229	279	0	701	515	1041	143	2	5	2	1142	153	21	1624	509
SPAC22F3.03c	rdh54	ATP-dependent DNA helicase Rdh54 [Source:PomBase Gene ID;Acc:SPAC22F3.03c]	180	0	1	0	8	273	24	2	86	63	285	1	1	0	0	318	22	13	1	20
SPAC22F3.06c	lon1	Lon protease homolog Lon1 (predicted) [Source:PomBase Gene ID;Acc:SPAC22F3.06c]	39	0	1	2	2	25	0	0	17	2	116	0	1	0	0	78	1	9	0	4
SPAC22F3.12c	rgs1	regulator of G-protein signaling Rgs1 [Source:PomBase Gene ID;Acc:SPAC22F3.12c]	149	14	0	0	0	270	53	1	236	9	208	21	0	0	0	256	48	0	262	0
SPAC22F8.03c	SPAC22F8.03c	sequence orphan [Source:PomBase Gene ID;Acc:SPAC22F8.03c]	91	104	0	1	0	170	29	0	885	298	1	5	0	0	0	1	0	0	31	0
SPAC22F8.04	SPAC22F8.04	triose phosphate transporter (predicted) [Source:PomBase Gene ID;Acc:SPAC22F8.04]	1207	6	2	8	2	2172	56	1546	56	118	1790	0	0	2	1	2701	29	3694	1	196
SPAC22F8.05	SPAC22F8.05	alpha,alpha-trehalose-phosphate synthase (predicted) [Source:PomBase Gene ID;Acc:SPAC22F8.05]	213	114	4	2	0	353	78	0	365	404	38	17	0	0	0	54	3	0	275	75
SPAC22F8.09	rrp16	rRNA processing protein Rrp16 (predicted) [Source:PomBase Gene ID;Acc:SPAC22F8.09]	2	0	0	0	0	0	0	0	2	7	43	4	1	0	0	28	0	0	0	10
SPAC22G7.01c	SPAC22G7.01c	iron responsive transcriptional regulator, peptidase family (predicted) [Source:PomBase Gene ID;Acc:SPAC22G7.01c]	187	190	7	3	4	119	32	246	464	982	140	130	2	4	0	174	0	520	603	1154
SPAC22G7.07c	SPAC22G7.07c	mRNA (N6-adenosine)-methyltransferase (predicted) [Source:PomBase Gene ID;Acc:SPAC22G7.07c]	169	14	0	3	0	261	7	2	111	16	316	7	2	0	0	260	3	0	0	33
SPAC22G7.08	ppk8	serine/threonine protein kinase Ppk8 (predicted) [Source:PomBase Gene ID;Acc:SPAC22G7.08]	139	143	2	2	0	204	0	2	57	214	278	229	0	0	0	353	1	0	139	449
SPAC22H10.02	SPAC22H10.02	conserved fungal protein [Source:PomBase Gene ID;Acc:SPAC22H10.02]	324	15	0	0	1	500	271	2	0	17	10	0	0	0	0	0	0	0	0	0
SPAC22H10.07	scd2	scaffold protein Scd2 [Source:PomBase Gene ID;Acc:SPAC22H10.07]	47	53	0	0	1	29	3	0	10	7	183	270	0	0	0	195	30	0	0	12
SPAC22H10.13	zym1	metallothionein Zym1 [Source:PomBase Gene ID;Acc:SPAC22H10.13]	215	0	0	1	0	315	0	0	101	477	292	0	0	0	0	248	1	0	244	472
SPAC22H12.01c	mug35	sequence orphan [Source:PomBase Gene ID;Acc:SPAC22H12.01c]	708	25	11	12	0	912	325	349	975	254	93	1	0	1	1	79	8	111	118	22
SPAC22H12.04c	rps102	40S ribosomal protein S3a (predicted) [Source:PomBase Gene ID;Acc:SPAC22H12.04c]	0	0	0	14	2	0	0	11	134	1	6	0	0	0	0	9	0	0	0	1
SPAC22H12.05c	SPAC22H12.05c	fasciclin domain protein [Source:PomBase Gene ID;Acc:SPAC22H12.05c]	122	2	4	1	0	20	46	6	11	14	88	7	0	0	0	11	0	0	34	0
SPAC23A1.02c	SPAC23A1.02c	phosphoprotein phosphatase (predicted) [Source:PomBase Gene ID;Acc:SPAC23A1.02c]	139	11	0	3	0	299	83	1410	57	10	265	1	0	0	0	260	77	2559	107	0
SPAC23A1.04c	mnl1	alpha mannosidase Mnl1 (predicted) [Source:PomBase Gene ID;Acc:SPAC23A1.04c]	265	32	1	1	7	395	358	5	17	154	370	44	0	0	9	347	387	3	66	176
SPAC23A1.06c	cmk2	MAPK-activated protein kinase Cmk2 [Source:PomBase Gene ID;Acc:SPAC23A1.06c]	47	173	0	3	27	79	0	373	1471	759	326	509	0	0	93	221	0	1768	3145	2252
SPAC23A1.07	SPAC23A1.07	ubiquitin-protein ligase E3 (predicted) [Source:PomBase Gene ID;Acc:SPAC23A1.07]	280	0	10	1	0	95	119	10	82	43	571	1	1	1	0	127	80	1	1	2
SPAC23A1.09	SPAC23A1.09	RNA-binding protein (predicted) [Source:PomBase Gene ID;Acc:SPAC23A1.09]	2	0	0	6	0	0	1	3	76	2	0	0	0	0	0	0	0	0	0	0
SPAC23A1.14c	SPAC23A1.14c	uncharacterised trans-sulfuration enzyme (predicted) [Source:PomBase Gene ID;Acc:SPAC23A1.14c]	144	17	10	0	0	164	12	0	621	44	347	37	0	0	1	387	56	0	1113	102
SPAC23A1.17	SPAC23A1.17	WIP (Wiskott-Aldrich syndrome protein-Interacting Protein) homolog (predicted) [Source:PomBase Gene ID;Acc:SPAC23A1.17]	1	1	1	14	0	0	2	8	125	1	0	12	6	0	0	1	12	2	1	0
SPAC23C11.01	SPAC23C11.01	ER membrane protein, ICE2 family [Source:PomBase Gene ID;Acc:SPAC23C11.01]	2191	136	0	8	0	936	531	7	592	310	3391	124	0	6	0	1037	1062	19	1058	417
SPAC23C11.02c	rps23	40S ribosomal protein S23 (predicted) [Source:PomBase Gene ID;Acc:SPAC23C11.02c]	0	0	0	0	0	0	7	0	0	3	0	0	0	0	0	8	17	0	47	1
SPAC23C11.04c	pnk1	DNA kinase/phosphatase Pnk1 [Source:PomBase Gene ID;Acc:SPAC23C11.04c]	64	1831	0	149	115	51	154	1	96	158	0	0	0	0	0	0	0	0	0	0
SPAC23C11.06c	SPAC23C11.06c	hydrolase (inferred_from_context) [Source:PomBase Gene ID;Acc:SPAC23C11.06c]	263	111	0	0	0	221	51	0	225	29	303	119	1	7	0	291	20	0	201	17
SPAC23C11.07	SPAC23C11.07	sequence orphan [Source:PomBase Gene ID;Acc:SPAC23C11.07]	198	37	1	5	1	166	1	2	204	55	318	65	2	0	0	274	3	0	217	94
SPAC23C11.10	usb1	mitochondrial respiratory chain complex III assembly Usb1 (predicted) [Source:PomBase Gene ID;Acc:SPAC23C11.10]	55	0	0	1	0	0	24	3	66	10	18	0	0	0	0	0	32	0	0	0
SPAC23C4.02	crn1	actin binding protein, coronin Crn1 [Source:PomBase Gene ID;Acc:SPAC23C4.02]	159	52	0	8	5	233	495	7	490	66	13	5	0	0	0	19	8	0	137	3
SPAC23C4.03	hrk1	haspin related kinase Hrk1 [Source:PomBase Gene ID;Acc:SPAC23C4.03]	352	5	1	4	0	756	388	2749	7	27	147	0	0	0	1	144	21	1510	0	3
SPAC23C4.06c	SPAC23C4.06c	methyltransferase (predicted) [Source:PomBase Gene ID;Acc:SPAC23C4.06c]	129	92	3	5	4	200	36	4	24	22	223	52	3	0	0	296	2	0	71	60
SPAC23C4.07	tht2	meiotically upregulated gene Mug22 [Source:PomBase Gene ID;Acc:SPAC23C4.07]	148	173	0	4	0	276	27	7	4	1054	343	167	1	0	1	384	0	0	0	1722
SPAC23C4.12	hhp2	serine/threonine protein kinase Hhp2 [Source:PomBase Gene ID;Acc:SPAC23C4.12]	174	0	4	5	0	286	5	1	155	1	476	0	6	0	0	284	16	0	10	0
SPAC23D3.03c	SPAC23D3.03c	GTPase activating protein (predicted) [Source:PomBase Gene ID;Acc:SPAC23D3.03c]	90	2195	1	222	467	121	9	0	326	687	277	5479	3	723	1188	301	30	1	508	1815
SPAC23D3.04c	gpd2	glycerol-3-phosphate dehydrogenase Gpd2 [Source:PomBase Gene ID;Acc:SPAC23D3.04c]	602	30	2	4	0	221	90	2	0	27	1460	172	5	1	0	503	8	14	28	11
SPAC23D3.10c	eng2	endo-1,3-beta-glucanase Eng2 [Source:PomBase Gene ID;Acc:SPAC23D3.10c]	108	0	0	3	0	270	0	2	14	2	55	2	0	0	2	68	2	0	0	0
SPAC23D3.11	ayr1	1-acyldihydroxyacetone phosphate reductase (predicted) [Source:PomBase Gene ID;Acc:SPAC23D3.11]	784	4	0	3	154	725	248	436	492	577	664	1	0	0	142	466	103	577	291	455
SPAC23D3.12	SPAC23D3.12	inorganic phosphate transporter (predicted) [Source:PomBase Gene ID;Acc:SPAC23D3.12]	225	260	1	2	0	199	0	3	64	17	2	6	0	0	0	10	1	0	0	0
SPAC23G3.05c	SPAC23G3.05c	regulator of G-protein signaling (RGS) domain (predicted) [Source:PomBase Gene ID;Acc:SPAC23G3.05c]	212	117	1	8	7	306	104	6	8	116	47	40	0	0	0	52	0	0	0	7
SPAC23G3.07c	snf30	SWI/SNF complex subunit Snf30 [Source:PomBase Gene ID;Acc:SPAC23G3.07c]	261	18	1	37	15	376	31	2	111	29	520	39	0	54	46	491	61	0	114	8
SPAC23G3.08c	ubp7	ubiquitin C-terminal hydrolase Ubp7 [Source:PomBase Gene ID;Acc:SPAC23G3.08c]	186	92	0	160	13	197	1	4	58	19	559	155	0	396	44	475	5	0	202	30
SPAC23G3.10c	ssr3	SWI/SNF and RSC complex subunit Ssr3 [Source:PomBase Gene ID;Acc:SPAC23G3.10c]	165	0	1	8	0	191	799	0	17	276	60	1	0	0	2	83	414	0	0	114
SPAC23H3.04	SPAC23H3.04	conserved fungal protein [Source:PomBase Gene ID;Acc:SPAC23H3.04]	587	1056	3	0	1	1064	2991	1	5210	4549	680	821	1	11	5	545	741	3	7824	3645
SPAC23H3.06	apl6	AP-3 adaptor complex subunit Apl6 (predicted) [Source:PomBase Gene ID;Acc:SPAC23H3.06]	4	0	0	1	0	8	0	1	0	1	5	0	1	0	0	7	1	0	0	0
SPAC23H3.11c	SPAC23H3.11c	glucosidase (predicted) [Source:PomBase Gene ID;Acc:SPAC23H3.11c]	353	14	0	1	1	488	328	239	48	475	0	0	0	0	0	0	0	0	0	0
SPAC23H3.12c	SPAC23H3.12c	mitochondrial hydrogen/potassium transport system protein (predicted) [Source:PomBase Gene ID;Acc:SPAC23H3.12c]	142	13	2	2	0	156	0	0	831	9	58	21	0	0	0	82	1	0	764	3
SPAC23H3.14	SPAC23H3.14	LAlv9 family protein, involved in post Golgi transport (predicted) [Source:PomBase Gene ID;Acc:SPAC23H3.14]	270	115	0	1	203	315	1157	0	688	925	202	79	0	0	140	206	189	0	1143	506
SPAC23H3.15c	SPAC23H3.15c	sequence orphan [Source:PomBase Gene ID;Acc:SPAC23H3.15c]	368	255	0	3	1	407	3	0	793	895	468	340	0	0	4	488	4	0	801	1322
SPAC23H4.01c	SPAC23H4.01c	sterol binding ankyrin repeat protein (predicted) [Source:PomBase Gene ID;Acc:SPAC23H4.01c]	120	6	2	6	6	234	47	1053	76	260	223	19	0	0	2	302	2	2014	70	364
SPAC23H4.08	iwr1	RNA polymerase II nuclear import protein Iwr1 (predicted) [Source:PomBase Gene ID;Acc:SPAC23H4.08]	94	48	1	1	24	235	86	191	71	151	318	81	0	0	39	447	172	835	434	323
SPAC23H4.09	cdb4	curved DNA-binding protein Cdb4, peptidase family [Source:PomBase Gene ID;Acc:SPAC23H4.09]	124	102	1	3	7	274	33	1	77	56	0	0	0	0	0	0	0	0	0	0
SPAC23H4.10c	thi4	thiamine-phosphate dipyrophosphorylase/hydroxyethylthiazole kinase [Source:PomBase Gene ID;Acc:SPAC23H4.10c]	52	57	0	119	0	76	567	0	369	382	68	47	1	154	1	70	748	0	491	307
SPAC23H4.16c	SPAC23H4.16c	sequence orphan [Source:PomBase Gene ID;Acc:SPAC23H4.16c]	133	10	0	1	0	43	125	2	275	4	188	27	0	0	0	124	205	1	912	14
SPAC24B11.05	SPAC24B11.05	pyrimidine 5'-nucleotidase (predicted) [Source:PomBase Gene ID;Acc:SPAC24B11.05]	702	806	3	4	7	620	138	1535	174	397	0	0	0	0	0	0	0	0	0	0
SPAC24B11.07c	SPAC24B11.07c	oxidoreductase (predicted) [Source:PomBase Gene ID;Acc:SPAC24B11.07c]	23	1	0	1	0	10	0	0	21	34	0	0	0	0	0	0	0	0	0	0
SPAC24B11.09	SPAC24B11.09	mitochondrial protein, predicted, human BRP44 ortholog [Source:PomBase Gene ID;Acc:SPAC24B11.09]	0	0	0	0	0	4	0	0	0	10	0	0	0	0	0	0	0	0	0	0
SPAC24B11.10c	cfh1	chitin synthase regulatory factor-like Cfh1 (predicted) [Source:PomBase Gene ID;Acc:SPAC24B11.10c]	101	6	1	1	0	93	41	6	23	4	205	3	0	0	0	67	29	0	133	0
SPAC24B11.12c	SPAC24B11.12c	P-type ATPase (predicted) [Source:PomBase Gene ID;Acc:SPAC24B11.12c]	339	5	0	6	0	125	173	0	0	6	0	0	0	0	0	0	0	0	0	0
SPAC24C9.05c	mug70	conserved protein Mug20 [Source:PomBase Gene ID;Acc:SPAC24C9.05c]	61	5	0	1	0	93	34	1	12	74	75	1	2	0	2	127	1	0	0	44
SPAC24C9.07c	bgs2	1,3-beta-glucan synthase subunit Bgs2 [Source:PomBase Gene ID;Acc:SPAC24C9.07c]	169	23	0	1	0	198	17	1131	408	25	424	82	1	8	0	397	3	2479	735	16
SPAC24C9.08	SPAC24C9.08	vacuolar carboxypeptidase (predicted) [Source:PomBase Gene ID;Acc:SPAC24C9.08]	19	0	2	0	0	22	5	1	30	6	515	6	0	0	0	409	94	0	647	196
SPAC24C9.14	otu1	ubiquitin-specific cysteine protease, OTU family, Otu1 [Source:PomBase Gene ID;Acc:SPAC24C9.14]	93	236	2	5	4	171	2	3	94	220	300	480	1	12	3	283	0	1	191	358
SPAC24C9.16c	cox8	cytochrome c oxidase subunit VIII (predicted) [Source:PomBase Gene ID;Acc:SPAC24C9.16c]	204	41	0	1	1	352	70	194	732	91	175	10	0	0	0	125	13	166	441	29
SPAC24H6.03	cul3	cullin 3 [Source:PomBase Gene ID;Acc:SPAC24H6.03]	271	25	19	4	1	287	0	1361	520	103	645	36	1	1	3	704	11	3653	864	210
SPAC24H6.10c	SPAC24H6.10c	phospho-2-dehydro-3-deoxyheptonate aldolase (predicted) [Source:PomBase Gene ID;Acc:SPAC24H6.10c]	221	101	6	7	2	191	3	14	15	149	24	22	0	0	0	41	1	0	0	33
SPAC24H6.11c	SPAC24H6.11c	sulfate transporter (predicted) [Source:PomBase Gene ID;Acc:SPAC24H6.11c]	154	0	1	10	0	128	101	8	187	305	99	5	4	0	0	47	19	0	164	164
SPAC24H6.13	SPAC24H6.13	DUF221 family protein implicated in Golgi to plasma membrane transport (predicted) [Source:PomBase Gene ID;Acc:SPAC24H6.13]	136	18	0	2	1	235	141	6	13	42	89	6	0	8	2	138	26	0	0	40
SPAC25B8.04c	mss51	mitochondrial splicing suppressor Mss51 (predicted) [Source:PomBase Gene ID;Acc:SPAC25B8.04c]	82	30	0	0	0	168	96	1	12	24	374	56	0	6	2	280	215	0	265	33
SPAC25B8.07c	SPAC25B8.07c	hypoxia induced family protein [Source:PomBase Gene ID;Acc:SPAC25B8.07c]	35	5	0	0	0	37	0	1	20	18	228	7	6	0	0	302	3	2	244	169
SPAC25B8.08	SPAC25B8.08	conserved fungal protein [Source:PomBase Gene ID;Acc:SPAC25B8.08]	55	7	0	3	0	34	8	0	9	2	451	52	0	3	0	441	55	0	0	97
SPAC25B8.09	SPAC25B8.09	trans-aconitate 3-methyltransferase (predicted) [Source:PomBase Gene ID;Acc:SPAC25B8.09]	409	35	1	3	5	408	44	18	978	163	17	0	0	0	0	17	0	0	107	8
SPAC25B8.11	SPAC25B8.11	transcription factor (predicted) [Source:PomBase Gene ID;Acc:SPAC25B8.11]	202	72	3	3	1	343	10	363	185	224	503	167	0	1	0	607	15	1359	702	609
SPAC25B8.15c	SPAC25B8.15c	wybutosine biosynthesis protein Tyw3 (predicted) [Source:PomBase Gene ID;Acc:SPAC25B8.15c]	317	353	0	4	0	683	1425	1429	1007	491	239	140	0	0	0	211	230	1346	549	185
SPAC25B8.17	SPAC25B8.17	peptidase family A22 [Source:PomBase Gene ID;Acc:SPAC25B8.17]	5	1	0	0	0	0	0	14	18	15	110	123	0	0	5	165	29	1440	462	2158
SPAC25B8.18	SPAC25B8.18	mitochondrial electron carrier (predicted) [Source:PomBase Gene ID;Acc:SPAC25B8.18]	11	0	0	0	0	4	47	0	62	9	0	0	0	0	0	0	0	0	0	0
SPAC25G10.01	SPAC25G10.01	RNA-binding protein [Source:PomBase Gene ID;Acc:SPAC25G10.01]	35	20	4	1	0	6	33	187	344	79	572	542	1	57	0	613	5	3555	4106	1833
SPAC25G10.02	cce1	mitochondrial cruciform cutting endonuclease Cce1 [Source:PomBase Gene ID;Acc:SPAC25G10.02]	0	0	0	0	0	0	0	0	0	1	156	0	1	0	0	367	2	0	0	125
SPAC25G10.05c	his1	ATP phosphoribosyltransferase [Source:PomBase Gene ID;Acc:SPAC25G10.05c]	122	6	0	0	0	82	18	0	1	3	82	1	0	0	0	27	13	0	27	0
SPAC25H1.02	jmj1	histone demethylase Jmj1 (predicted) [Source:PomBase Gene ID;Acc:SPAC25H1.02]	205	47	0	5	0	346	11	1	304	636	387	81	0	0	0	294	1	0	224	823
SPAC25H1.03	mug66	meiotically upregulated gene Mug66 [Source:PomBase Gene ID;Acc:SPAC25H1.03]	272	7	0	2	0	21	15	5	108	11	109	1	4	1	1	11	0	0	0	0
SPAC25H1.04	mug105	ubiquitin-fold modifier-specific protease (predicted) [Source:PomBase Gene ID;Acc:SPAC25H1.04]	343	226	0	4	0	600	10	724	69	178	289	152	4	0	0	349	3	955	115	111
SPAC25H1.06	pcf3	CAF assembly factor (CAF-1) complex subunit C, Pcf3 [Source:PomBase Gene ID;Acc:SPAC25H1.06]	169	62	4	9	0	243	0	5	306	169	98	35	0	0	0	74	5	1	12	75
SPAC25H1.09	mde5	alpha-amylase homolog Mde5 [Source:PomBase Gene ID;Acc:SPAC25H1.09]	132	6	7	1	0	152	0	2	21	3	0	0	0	0	0	0	0	0	0	0
SPAC26A3.02	myh1	adenine DNA glycosylase Myh1 [Source:PomBase Gene ID;Acc:SPAC26A3.02]	564	1007	0	216	296	351	1718	1	103	195	110	114	0	20	68	53	40	0	23	17
SPAC26A3.06	SPAC26A3.06	rRNA (guanine) methyltransferase (predicted) [Source:PomBase Gene ID;Acc:SPAC26A3.06]	47	0	4	8	1	100	34	3695	114	160	106	0	3	0	3	74	0	6561	83	130
SPAC26A3.07c	rpl1101	60S ribosomal protein L11 (predicted) [Source:PomBase Gene ID;Acc:SPAC26A3.07c]	46	0	1	3	1	27	201	0	61	204	37	1	0	0	0	15	173	0	30	209
SPAC26A3.09c	rga2	Rho-type GTPase activating protein Rga2 (predicted) [Source:PomBase Gene ID;Acc:SPAC26A3.09c]	142	25	0	1	0	180	0	0	17	70	768	119	2	0	0	696	1	0	41	228
SPAC26A3.10	cnt6	centaurin ADOP ribosylation factor GTPase activating protein family (predicted) [Source:PomBase Gene ID;Acc:SPAC26A3.10]	0	0	0	0	0	0	0	2	20	1	895	600	1	9	14	940	265	2351	2183	2291
SPAC26A3.11	SPAC26A3.11	amidohydrolase [Source:PomBase Gene ID;Acc:SPAC26A3.11]	215	141	0	130	0	335	16	10	214	93	74	94	0	0	0	126	25	0	60	0
SPAC26A3.14c	SPAC26A3.14c	DUF1748 family protein [Source:PomBase Gene ID;Acc:SPAC26A3.14c]	57	0	0	0	0	211	0	0	4	2	90	0	0	5	0	227	0	0	0	0
SPAC26A3.16	dph1	UBA domain protein Dph1 [Source:PomBase Gene ID;Acc:SPAC26A3.16]	32	0	0	0	0	23	0	0	0	1	591	313	0	3	8	428	5	0	0	5
SPAC26A3.17c	SPAC26A3.17c	N-methyltransferase (predicted) [Source:PomBase Gene ID;Acc:SPAC26A3.17c]	434	0	0	2	0	569	24	2602	18	151	438	7	0	1	2	377	3	4741	72	179
SPAC26F1.01	sec74	guanyl-nucleotide exchange factor Sec74 (predicted) [Source:PomBase Gene ID;Acc:SPAC26F1.01]	318	8	3	6	0	321	18	9	10	17	410	1	1	0	0	277	4	6	0	0
SPAC26F1.05	mug106	sequence orphan [Source:PomBase Gene ID;Acc:SPAC26F1.05]	162	222	7	6	2	396	1	662	801	1289	180	175	0	5	0	266	10	1050	878	949
SPAC26F1.08c	SPAC26F1.08c	conserved protein [Source:PomBase Gene ID;Acc:SPAC26F1.08c]	251	164	0	4	0	580	110	1	58	295	302	104	0	0	0	515	123	0	278	235
SPAC26F1.12c	SPAC26F1.12c	conserved eukaryotic protein [Source:PomBase Gene ID;Acc:SPAC26F1.12c]	88	0	5	7	2	151	9	7	159	25	53	7	0	5	0	83	0	0	1	11
SPAC26H5.02c	SPAC26H5.02c	DNA replication ATPase (predicted) [Source:PomBase Gene ID;Acc:SPAC26H5.02c]	15	5	0	1	0	11	0	0	0	27	253	42	0	2	0	296	6	0	0	378
SPAC26H5.03	pcf2	CAF assembly factor (CAF-1) complex subunit B, Pcf2 [Source:PomBase Gene ID;Acc:SPAC26H5.03]	46	6	2	6	1	45	0	1	23	23	148	0	3	0	0	160	2	0	0	57
SPAC26H5.04	SPAC26H5.04	vacuolar import and degradation protein Vid28 (predicted) [Source:PomBase Gene ID;Acc:SPAC26H5.04]	313	8	0	5	0	198	359	5	22	11	219	0	0	0	0	56	30	0	0	0
SPAC26H5.07c	SPAC26H5.07c	seven transmembrane receptor protein (predicted) [Source:PomBase Gene ID;Acc:SPAC26H5.07c]	228	1091	2	3	0	343	1976	1	244	541	0	0	0	0	0	0	1	0	1	0
SPAC26H5.08c	bgl2	glucan beta-glucosidase Bgl2 (predicted) [Source:PomBase Gene ID;Acc:SPAC26H5.08c]	105	17	0	1	0	136	5	1	489	82	296	58	0	0	0	380	3	1	1879	308
SPAC26H5.09c	SPAC26H5.09c	gfo/idh/mocA family oxidoreductase (predicted) [Source:PomBase Gene ID;Acc:SPAC26H5.09c]	1395	1117	2	12	181	2824	1817	2697	926	2823	1759	959	7	0	142	1861	686	5426	1014	2285
SPAC26H5.10c	tif51	translation elongation factor eIF5A (predicted) [Source:PomBase Gene ID;Acc:SPAC26H5.10c]	272	0	0	13	0	209	2	4	142	28	0	0	0	0	0	0	0	0	0	0
SPAC27D7.02c	SPAC27D7.02c	GRIP domain protein (predicted) [Source:PomBase Gene ID;Acc:SPAC27D7.02c]	182	14	0	123	80	185	13	1	173	251	376	12	8	283	149	382	82	0	373	414
SPAC27D7.03c	mei2	RNA-binding protein involved in meiosis Mei2 [Source:PomBase Gene ID;Acc:SPAC27D7.03c]	126	1	6	0	2	185	0	0	35	3	657	91	0	0	0	625	224	0	219	1249
SPAC27D7.04	omt2	4-alpha-hydroxytetrahydrobiopterin dehydratase (predicted) [Source:PomBase Gene ID;Acc:SPAC27D7.04]	60	3	0	66	0	92	85	3	101	4	168	10	4	164	0	210	457	0	146	25
SPAC27D7.06	SPAC27D7.06	electron transfer flavoprotein alpha subunit (predicted) [Source:PomBase Gene ID;Acc:SPAC27D7.06]	71	5	0	1	1	82	58	5	103	7	39	0	0	0	0	38	0	0	45	0
SPAC27D7.09c	SPAC27D7.09c	But2 family protein [Source:PomBase Gene ID;Acc:SPAC27D7.09c]	243	1	0	1	0	241	31	1	188	3	384	0	0	0	0	285	1	7	163	0
SPAC27D7.10c	NA	NA	333	74	3	70	54	355	13	841	232	89	362	96	6	156	99	491	107	1702	207	96
SPAC27D7.11c	SPAC27D7.11c	But2 family protein [Source:PomBase Gene ID;Acc:SPAC27D7.11c]	122	0	1	6	0	184	26	2	29	36	0	0	0	0	0	0	0	0	0	0
SPAC27D7.12c	but1	neddylation pathway protein But1 [Source:PomBase Gene ID;Acc:SPAC27D7.12c]	200	24	0	997	7	305	198	1	116	1	246	13	2	1417	0	297	159	0	40	0
SPAC27D7.13c	ssm4	p150-Glued [Source:PomBase Gene ID;Acc:SPAC27D7.13c]	47	0	0	1	0	105	9	0	24	1	205	6	0	0	3	324	2	0	0	0
SPAC27E2.02	SPAC27E2.02	IMPACT homolog, translational regulator (predicted) [Source:PomBase Gene ID;Acc:SPAC27E2.02]	388	283	2	6	2	491	606	3	178	16	144	2	0	0	0	198	68	1	158	15
SPAC27E2.03c	SPAC27E2.03c	Obg-Like ATPase (predicted) [Source:PomBase Gene ID;Acc:SPAC27E2.03c]	22	0	0	4	4	49	13	0	44	9	29	0	0	0	0	85	14	0	0	0
SPAC27F1.03c	uch1	ubiquitin C-terminal hydrolase Uch1 [Source:PomBase Gene ID;Acc:SPAC27F1.03c]	147	0	4	12	0	185	81	2	57	26	260	2	0	0	0	204	25	4	0	26
SPAC27F1.05c	SPAC27F1.05c	aminotransferase class-III, unknown specificty [Source:PomBase Gene ID;Acc:SPAC27F1.05c]	222	10	10	13	3	258	34	0	182	238	436	0	2	0	1	227	1	17	0	245
SPAC27F1.06c	SPAC27F1.06c	FKBP-type peptidyl-prolyl cis-trans isomerase (predicted) [Source:PomBase Gene ID;Acc:SPAC27F1.06c]	261	18	0	5	4	304	27	5	29	216	146	7	2	0	0	162	1	0	0	163
SPAC27F1.08	pdt1	Nramp family manganese ion transporter [Source:PomBase Gene ID;Acc:SPAC27F1.08]	179	0	0	3	2	173	156	2	117	3	528	2	0	0	0	456	312	0	0	0
SPAC29A4.05	cam2	myosin I light chain Cam2 [Source:PomBase Gene ID;Acc:SPAC29A4.05]	151	35	4	3	0	141	38	1	1327	41	253	22	0	0	1	209	5	2	1019	76
SPAC29A4.06c	SPAC29A4.06c	human CCDC55 ortholog [Source:PomBase Gene ID;Acc:SPAC29A4.06c]	70	36	6	1	108	71	49	10	24	1	0	0	0	0	0	0	0	0	0	0
SPAC29A4.09	SPAC29A4.09	rRNA exonuclease Rrp17 (predicted) [Source:PomBase Gene ID;Acc:SPAC29A4.09]	0	0	0	1	0	6	0	1	0	10	0	0	0	1	0	15	0	0	1	40
SPAC29A4.10	rrn5	RNA polymerase I upstream activation factor complex subunit Rrn5 [Source:PomBase Gene ID;Acc:SPAC29A4.10]	330	212	0	2	0	304	1	1764	196	305	0	0	0	0	0	0	0	0	0	0
SPAC29A4.11	rga3	Rho-type GTPase activating protein Rga3 [Source:PomBase Gene ID;Acc:SPAC29A4.11]	504	244	2	4	5	1212	25	5	31	248	706	147	0	0	0	887	6	12	232	316
SPAC29A4.13	SPAC29A4.13	urease accessory protein UreF (predicted) [Source:PomBase Gene ID;Acc:SPAC29A4.13]	234	211	0	3	1	361	24	1	115	154	261	215	2	0	0	332	1	17	198	146
SPAC29A4.17c	SPAC29A4.17c	mitocondrial FUN14 family protein [Source:PomBase Gene ID;Acc:SPAC29A4.17c]	124	5	2	4	0	141	139	10	60	12	149	2	3	0	0	196	132	12	0	6
SPAC29A4.19c	cta5	Ca2+/Mn2+ transporting P-type ATPase P5 type Cta5 [Source:PomBase Gene ID;Acc:SPAC29A4.19c]	143	8	0	2	4	191	0	4	516	39	468	0	0	0	1	649	1	0	1164	172
SPAC29B12.02c	set2	histone lysine methyltransferase Set2 [Source:PomBase Gene ID;Acc:SPAC29B12.02c]	122	0	0	4	0	158	1	4736	40	38	0	0	0	0	0	0	0	0	0	0
SPAC29B12.03	spd1	ribonucleotide reductase (RNR) inhibitor [Source:PomBase Gene ID;Acc:SPAC29B12.03]	728	690	2	1461	1	1146	1276	4058	1167	688	798	569	4	1709	15	1143	952	7189	1831	732
SPAC29B12.06c	rcd1	RNA-binding protein, CCR4-NOT complex subunit Rcd1 [Source:PomBase Gene ID;Acc:SPAC29B12.06c]	294	517	0	2	7	161	54	0	3	17	277	617	1	6	13	253	1	0	0	9
SPAC29B12.10c	pgt1	glutathione transporter Pgt1 [Source:PomBase Gene ID;Acc:SPAC29B12.10c]	103	13	0	0	0	85	39	1	8	16	419	41	0	0	0	492	94	0	268	62
SPAC29B12.12	SPAC29B12.12	helper of TIM (predicted) [Source:PomBase Gene ID;Acc:SPAC29B12.12]	689	0	8	303	5	1436	275	1	250	943	1075	13	1	392	1	1278	64	6	88	883
SPAC29B12.14c	SPAC29B12.14c	purine transporter (predicted) [Source:PomBase Gene ID;Acc:SPAC29B12.14c]	422	72	7	10	0	583	2	1397	24	107	576	108	0	0	0	756	1	3009	363	85
SPAC29E6.05c	mxr1	peptide methionine sulfoxide reductase Mxr1 (predicted) [Source:PomBase Gene ID;Acc:SPAC29E6.05c]	94	15	0	3	0	139	19	0	31	178	272	33	0	0	0	224	1	0	97	448
SPAC29E6.07	SPAC29E6.07	sequence orphan [Source:PomBase Gene ID;Acc:SPAC29E6.07]	70	56	0	1	0	38	24	0	12	131	219	216	2	0	0	174	87	0	14	380
SPAC29E6.09	SPAC29E6.09	sequence orphan [Source:PomBase Gene ID;Acc:SPAC29E6.09]	331	30	2	12	0	383	99	3	642	54	501	31	4	1	0	509	1	0	868	113
SPAC2C4.06c	SPAC2C4.06c	rRNA methyltransferase (predicted) [Source:PomBase Gene ID;Acc:SPAC2C4.06c]	1	0	0	0	0	0	0	0	0	2	195	2	1	0	1	268	159	0	0	94
SPAC2C4.07c	SPAC2C4.07c	ribonuclease II (RNB) family (predicted) [Source:PomBase Gene ID;Acc:SPAC2C4.07c]	160	0	3	1	0	122	73	0	6	17	264	0	0	0	1	252	85	0	0	5
SPAC2C4.14c	ppk11	PAK-related kinase Ppk11 [Source:PomBase Gene ID;Acc:SPAC2C4.14c]	177	0	0	0	0	153	0	0	29	138	338	8	0	0	0	195	0	14	0	231
SPAC2C4.15c	ubx2	UBX domain protein Ubx2 [Source:PomBase Gene ID;Acc:SPAC2C4.15c]	81	130	0	0	0	6	0	0	12	5	0	0	0	0	0	0	0	0	0	0
SPAC2E12.03c	SPAC2E12.03c	PQ loop protein [Source:PomBase Gene ID;Acc:SPAC2E12.03c]	18	3	0	1	0	34	1	0	18	7	81	16	0	0	0	127	4	0	0	0
SPAC2E1P3.02c	amt3	ammonium transporter Amt3 [Source:PomBase Gene ID;Acc:SPAC2E1P3.02c]	77	71	0	2	2	78	54	4	12	93	136	91	1	0	0	101	30	0	64	160
SPAC2E1P3.04	cao1	copper amine oxidase Cao1 [Source:PomBase Gene ID;Acc:SPAC2E1P3.04]	155	19	0	2	0	139	15	402	103	88	1720	126	14	7	7	1646	63	11707	1979	957
SPAC2E1P5.02c	mug109	Rab GTPase binding protein upregulated in meiosis II (predicted) [Source:PomBase Gene ID;Acc:SPAC2E1P5.02c]	143	0	0	1	0	173	8	2	96	29	0	0	0	6	0	1	1	0	2	0
SPAC2E1P5.03	SPAC2E1P5.03	DNAJ domain protein Erj5 (predicted) [Source:PomBase Gene ID;Acc:SPAC2E1P5.03]	799	1	0	23	5	957	86	6	824	401	0	0	0	0	0	0	0	0	0	0
SPAC2F3.05c	SPAC2F3.05c	xylose and arabinose reductase (predicted) [Source:PomBase Gene ID;Acc:SPAC2F3.05c]	127	0	2	3	2	65	0	0	34	11	190	0	0	0	0	242	10	0	71	55
SPAC2F7.04	pmc2	mediator complex subunit Pmc2/Med1 [Source:PomBase Gene ID;Acc:SPAC2F7.04]	110	0	9	3	0	87	407	8	177	50	205	2	5	5	0	107	437	1	101	50
SPAC2F7.06c	pol4	DNA polymerase X family [Source:PomBase Gene ID;Acc:SPAC2F7.06c]	212	32	6	7	0	361	18	12	137	93	0	0	0	0	0	0	0	0	0	0
SPAC2F7.09c	SPAC2F7.09c	mitochondrial GTPase related protein (prediected) [Source:PomBase Gene ID;Acc:SPAC2F7.09c]	170	100	1	8	2	262	8	13	607	565	197	111	0	2	0	181	17	0	1053	502
SPAC2G11.04	SPAC2G11.04	RNA-binding protein, G-patch type (predicted) [Source:PomBase Gene ID;Acc:SPAC2G11.04]	348	104	9	9	1	520	0	13	48	109	143	51	0	0	0	122	0	0	0	9
SPAC2G11.05c	SPAC2G11.05c	BRO1 domain protein (predicted) [Source:PomBase Gene ID;Acc:SPAC2G11.05c]	270	192	0	3	7	365	274	12	150	801	54	25	0	0	0	64	18	0	0	127
SPAC2G11.07c	ptc3	protein phosphatase 2c homolog 3 [Source:PomBase Gene ID;Acc:SPAC2G11.07c]	151	0	0	3	0	130	41	5	18	4	371	1	0	7	0	142	21	0	0	0
SPAC2G11.10c	SPAC2G11.10c	thiosulfate sulfurtransferase, URM1 activating enzyme (predicted) [Source:PomBase Gene ID;Acc:SPAC2G11.10c]	0	0	4	0	2	0	0	0	0	3	34	0	0	0	146	20	0	0	0	500
SPAC2G11.13	atg22	vacuolar amino acid efflux transporter Atg22 [Source:PomBase Gene ID;Acc:SPAC2G11.13]	299	253	0	0	1	268	221	9	253	105	198	148	0	6	0	197	116	0	78	110
SPAC2H10.01	SPAC2H10.01	transcription factor, zf-fungal binuclear cluster type (predicted) [Source:PomBase Gene ID;Acc:SPAC2H10.01]	279	619	1	7	0	291	96	1257	1429	1238	702	1155	0	6	17	466	136	2885	3560	2321
SPAC2H10.02c	SPAC2H10.02c	26S proteasome regulatory particle assembly protein (predicted) [Source:PomBase Gene ID;Acc:SPAC2H10.02c]	21	1	2	1	6	2	0	6	44	31	628	212	0	1	5	382	1098	0	435	496
SPAC30.04c	abc4	glutathione S-conjugate-exporting ATPase Abc4 [Source:PomBase Gene ID;Acc:SPAC30.04c]	195	2	2	13	0	158	37	10	13	1	147	1	0	4	0	70	0	0	0	0
SPAC30C2.04	SPAC30C2.04	cofactor for methionyl-and glutamyl-tRNA synthetases (predicted) [Source:PomBase Gene ID;Acc:SPAC30C2.04]	4	9	0	5	0	0	0	0	0	1	9	0	0	13	0	0	0	0	0	0
SPAC30C2.08	SPAC30C2.08	conserved fungal protein [Source:PomBase Gene ID;Acc:SPAC30C2.08]	1026	873	3	5	3	1333	117	5	104	15	475	299	0	4	0	481	3	0	0	0
SPAC30D11.01c	SPAC30D11.01c	alpha-glucosidase (predicted) [Source:PomBase Gene ID;Acc:SPAC30D11.01c]	397	68	2	2	0	618	5	13	167	526	175	14	0	0	0	304	0	0	84	207
SPAC30D11.02c	SPAC30D11.02c	sequence orphan [Source:PomBase Gene ID;Acc:SPAC30D11.02c]	231	0	1	4	0	427	429	1	80	24	340	5	0	0	0	379	380	0	161	53
SPAC30D11.04c	nup124	nucleoporin Nup124 [Source:PomBase Gene ID;Acc:SPAC30D11.04c]	174	55	0	1	0	106	0	0	0	12	0	0	0	0	0	0	0	0	0	0
SPAC30D11.05	aps3	AP-3 adaptor complex subunit Aps3 (predicted) [Source:PomBase Gene ID;Acc:SPAC30D11.05]	62	0	1	0	0	15	8	0	0	3	43	0	0	0	0	10	0	0	0	6
SPAC30D11.06c	SPAC30D11.06c	DUF300 family protein [Source:PomBase Gene ID;Acc:SPAC30D11.06c]	226	22	0	2	0	392	1016	1	251	610	92	5	0	0	0	151	101	0	130	252
SPAC30D11.09	cwf19	complexed with Cdc5 protein Cwf19 [Source:PomBase Gene ID;Acc:SPAC30D11.09]	178	7	0	1	0	58	997	2	940	64	81	0	0	0	0	16	207	0	480	22
SPAC30D11.11	SPAC30D11.11	Haemolysin-III family protein (predicted) [Source:PomBase Gene ID;Acc:SPAC30D11.11]	81	194	8	3	0	72	43	111	1	96	197	479	1	0	5	198	91	553	72	465
SPAC30D11.12	rpl3802	60S ribosomal protein L38 (predicted) [Source:PomBase Gene ID;Acc:SPAC30D11.12]	0	0	0	15	0	0	0	11	185	1	0	6	0	0	0	0	8	3	0	0
SPAC31A2.09c	apm4	AP-2 adaptor complex subunit Apm4 (predicted) [Source:PomBase Gene ID;Acc:SPAC31A2.09c]	2	17	0	11	6	2	2	0	13	3	781	7401	7	1758	3117	648	655	0	1490	1327
SPAC31A2.13c	sft1	SNARE Sft1 (predicted) [Source:PomBase Gene ID;Acc:SPAC31A2.13c]	36	0	0	0	0	46	1	8	0	21	18	0	0	0	0	11	0	0	0	0
SPAC31G5.07	dni1	tetraspan protein Dni1 [Source:PomBase Gene ID;Acc:SPAC31G5.07]	123	3	2	1	0	137	139	0	13	40	15	0	0	0	0	7	0	0	0	1
SPAC31G5.09c	spk1	MAP kinase Spk1 [Source:PomBase Gene ID;Acc:SPAC31G5.09c]	0	1	2	0	4	19	7	3	69	6	0	14	1	0	0	0	0	0	0	16
SPAC31G5.10	eta2	Myb family protein Eta2 [Source:PomBase Gene ID;Acc:SPAC31G5.10]	301	85	6	6	10	434	15	2	77	432	348	61	4	0	0	407	0	0	40	419
SPAC31G5.15	psd3	phosphatidylserine decarboxylase Psd3 [Source:PomBase Gene ID;Acc:SPAC31G5.15]	3	2	0	0	0	4	0	0	34	1	296	57	0	0	0	334	78	0	698	74
SPAC31G5.18c	sde2	silencing defective protein Sde2 [Source:PomBase Gene ID;Acc:SPAC31G5.18c]	33	33	0	2	0	27	19	0	0	3	69	31	1	0	0	16	14	0	91	0
SPAC31G5.21	SPAC31G5.21	human FAM32A homolog [Source:PomBase Gene ID;Acc:SPAC31G5.21]	0	0	0	4	0	0	0	10	109	1	0	9	2	0	1	1	7	0	0	0
SPAC323.03c	SPAC323.03c	sequence orphan [Source:PomBase Gene ID;Acc:SPAC323.03c]	165	8	0	0	1	91	12	0	70	33	319	16	0	9	0	135	5	10	22	38
SPAC323.04	SPAC323.04	mitochondrial ATPase (predicted) [Source:PomBase Gene ID;Acc:SPAC323.04]	310	21	2	1	0	395	160	7	94	21	489	22	0	14	0	521	2	0	0	0
SPAC328.01c	SPAC328.01c	karyopherin (predicted) [Source:PomBase Gene ID;Acc:SPAC328.01c]	53	223	0	0	0	0	2	0	1	4	166	1639	0	1	0	23	517	0	0	22
SPAC328.05	SPAC328.05	RNA-binding protein involved in export of mRNAs (predicted) [Source:PomBase Gene ID;Acc:SPAC328.05]	70	0	0	173	0	169	0	5	85	221	145	1	2	319	1	238	6	0	78	416
SPAC328.06	ubp2	ubiquitin C-terminal hydrolase Ubp2 [Source:PomBase Gene ID;Acc:SPAC328.06]	475	15	5	9	8	441	51	18	97	19	300	0	0	4	0	262	1	15	0	9
SPAC328.09	SPAC328.09	mitochondrial 2-oxoadipate and 2-oxoglutarate transporter (predicted) [Source:PomBase Gene ID;Acc:SPAC328.09]	128	1	4	4	8	207	0	0	1132	8	54	2	0	0	0	65	3	0	817	14
SPAC32A11.02c	SPAC32A11.02c	conserved fungal protein [Source:PomBase Gene ID;Acc:SPAC32A11.02c]	170	111	0	6	0	419	0	1480	115	53	229	93	0	0	0	374	13	2948	219	36
SPAC32A11.03c	phx1	homeobox transcription factor Phx1 [Source:PomBase Gene ID;Acc:SPAC32A11.03c]	606	7	1	7	9	596	0	1	106	15	5	0	0	0	1	5	0	0	0	0
SPAC343.04c	SPAC343.04c	WD repeat protein, human WDR26 family, ubiquitin ligase complex subunit (predicted) [Source:PomBase Gene ID;Acc:SPAC343.04c]	539	104	9	6	7	478	27	1	90	22	44	7	0	0	0	36	0	0	0	0
SPAC343.06c	SPAC343.06c	phospholipid scramblase (predicted) [Source:PomBase Gene ID;Acc:SPAC343.06c]	157	0	0	8	0	232	53	1	60	28	293	1	1	0	0	272	27	0	0	19
SPAC343.07	mug28	RNA-binding protein Mug28 [Source:PomBase Gene ID;Acc:SPAC343.07]	15	0	0	1	0	19	0	0	82	23	213	1	0	0	0	240	2	0	323	298
SPAC343.11c	msc1	multi-copy suppressor of Chk1 [Source:PomBase Gene ID;Acc:SPAC343.11c]	102	105	0	4	0	48	0	1421	63	275	256	127	0	0	0	77	0	3204	195	585
SPAC343.12	rds1	conserved fungal protein [Source:PomBase Gene ID;Acc:SPAC343.12]	77	4	1	2	0	67	3	1	183	41	85	3	0	0	1	112	14	0	184	72
SPAC3A11.03	SPAC3A11.03	methyltransferase (predicted) [Source:PomBase Gene ID;Acc:SPAC3A11.03]	266	344	0	87	2	219	1311	12	150	138	495	543	5	170	1	334	2442	0	157	165
SPAC3A11.06	mvp1	sorting nexin Mvp1 (predicted) [Source:PomBase Gene ID;Acc:SPAC3A11.06]	479	12	0	10	4	471	10	1	98	122	630	35	2	5	1	656	3	0	186	84
SPAC3A11.11c	SPAC3A11.11c	pyridoxal reductase (predicted) [Source:PomBase Gene ID;Acc:SPAC3A11.11c]	123	21	0	8	8	76	68	4	45	69	842	131	0	0	65	494	336	0	108	349
SPAC3A11.13	SPAC3A11.13	prefoldin subunit 6 (predicted) [Source:PomBase Gene ID;Acc:SPAC3A11.13]	0	0	0	0	0	0	0	0	0	5	17	1	0	0	0	8	1	0	19	0
SPAC3A11.14c	pkl1	kinesin-like protein Pkl1 [Source:PomBase Gene ID;Acc:SPAC3A11.14c]	128	0	0	1	0	66	0	0	6	155	283	0	0	0	0	184	0	0	0	390
SPAC3A12.03c	meu34	ubiquitin-protein ligase E3 Meu34 (predicted) [Source:PomBase Gene ID;Acc:SPAC3A12.03c]	139	28	0	4	5	267	11	3	116	35	217	42	0	0	0	188	13	0	36	22
SPAC3A12.06c	SPAC3A12.06c	sodium/calcium exchanger (predicted) [Source:PomBase Gene ID;Acc:SPAC3A12.06c]	67	9	0	0	0	44	0	0	0	5	282	89	0	0	0	260	1	0	0	34
SPAC3A12.08	SPAC3A12.08	conserved fungal protein [Source:PomBase Gene ID;Acc:SPAC3A12.08]	165	0	0	1	0	155	19	13	25	152	291	1	1	0	1	302	31	0	32	274
SPAC3A12.12	atp11	F1-ATPase chaperone Atp11 (predicted) [Source:PomBase Gene ID;Acc:SPAC3A12.12]	66	0	16	0	0	5	17	3	41	4	22	0	0	1	0	15	9	2	0	1
SPAC3C7.01c	SPAC3C7.01c	inositol polyphosphate phosphatase (predicted) [Source:PomBase Gene ID;Acc:SPAC3C7.01c]	85	60	3	8	1	124	1	1	545	782	201	91	1	0	0	113	6	1	1126	950
SPAC3C7.02c	pil2	meiotic eisosome protein Pil2 [Source:PomBase Gene ID;Acc:SPAC3C7.02c]	159	15	4	5	1	169	31	5	95	45	106	8	0	0	0	132	33	0	0	35
SPAC3C7.09	set8	lysine methyltransferase Set8 (predicted) [Source:PomBase Gene ID;Acc:SPAC3C7.09]	5	0	0	1	0	6	0	0	2	3	10	18	0	5	0	15	0	0	1	7
SPAC3C7.10	pex13	peroxin 13 (predicted) [Source:PomBase Gene ID;Acc:SPAC3C7.10]	173	0	0	7	3	52	1	0	24	6	180	1	0	4	0	46	0	0	0	0
SPAC3C7.13c	SPAC3C7.13c	glucose-6-phosphate 1-dehydrogenase (predicted) [Source:PomBase Gene ID;Acc:SPAC3C7.13c]	248	1	0	2	6	494	176	166	4	200	161	3	0	8	0	219	46	205	0	99
SPAC3F10.02c	trk1	potassium ion transporter Trk1 [Source:PomBase Gene ID;Acc:SPAC3F10.02c]	122	0	3	0	1	155	9	1	126	127	106	0	0	0	0	124	15	0	0	109
SPAC3F10.05c	mug113	T5orf172 family protein [Source:PomBase Gene ID;Acc:SPAC3F10.05c]	1998	1	0	1	1	1124	28	3	352	425	1930	3	1	0	0	641	0	0	961	326
SPAC3F10.11c	abc2	glutathione S-conjugate-exporting ATPase Abc2 [Source:PomBase Gene ID;Acc:SPAC3F10.11c]	240	157	1	3	5	492	14	8	67	12	0	5	0	0	0	1	0	0	0	0
SPAC3F10.13	ucp6	UBA domain protein Ucp6 [Source:PomBase Gene ID;Acc:SPAC3F10.13]	127	230	1	323	652	77	0	8	17	1510	0	0	0	0	3	0	0	0	0	2
SPAC3F10.15c	spo12	Spo12 family protein [Source:PomBase Gene ID;Acc:SPAC3F10.15c]	257	4	2	3	0	436	0	2	147	47	0	0	0	0	0	0	0	0	0	0
SPAC3G6.01	hrp3	ATP-dependent DNA helicase Hrp3 [Source:PomBase Gene ID;Acc:SPAC3G6.01]	197	310	0	0	0	173	1219	1	112	1025	453	340	0	0	1	168	1071	0	46	1136
SPAC3G6.03c	SPAC3G6.03c	Maf-like protein [Source:PomBase Gene ID;Acc:SPAC3G6.03c]	267	162	0	3	5	364	7	9	255	146	410	120	0	0	0	476	14	0	593	196
SPAC3G6.05	SPAC3G6.05	Mpv17/PMP22 family protein 1 (predicted) [Source:PomBase Gene ID;Acc:SPAC3G6.05]	532	930	3	6	1	1332	77	2154	2503	3729	698	922	3	3	3	1297	39	3341	3051	3896
SPAC3G6.13c	rpl4101	60S ribosomal protein L41 [Source:PomBase Gene ID;Acc:SPAC3G6.13c]	82	0	3	2	0	150	6	3	21	2	236	2	2	0	6	184	7	0	97	0
SPAC3G9.01	nsk1	Clp1-interacting protein Nsk1 [Source:PomBase Gene ID;Acc:SPAC3G9.01]	730	106	0	4	107	691	217	9	5	282	673	91	1	0	61	272	39	0	198	170
SPAC3G9.05	SPAC3G9.05	GTPase activating protein (predicted) [Source:PomBase Gene ID;Acc:SPAC3G9.05]	89	0	0	0	0	104	0	0	18	42	285	0	0	0	0	178	0	0	87	81
SPAC3G9.07c	hos2	histone deacetylase (class I) Hos2 [Source:PomBase Gene ID;Acc:SPAC3G9.07c]	81	3	1	11	3	85	2514	16	89	9	50	13	2	0	1	21	1805	0	0	0
SPAC3H1.03	mug151	mouse transcriptional regulator, HCNGP-like (predicted) [Source:PomBase Gene ID;Acc:SPAC3H1.03]	138	4	10	5	0	213	168	5	463	267	268	2	1	0	3	210	168	0	656	335
SPAC3H1.05	SPAC3H1.05	CAAX prenyl protease (predicted) [Source:PomBase Gene ID;Acc:SPAC3H1.05]	58	10	0	2	0	60	79	175	110	22	306	24	1	0	0	270	275	991	362	31
SPAC3H1.06c	SPAC3H1.06c	membrane transporter (predicted) [Source:PomBase Gene ID;Acc:SPAC3H1.06c]	107	58	0	1	0	148	27	1	6	96	157	58	0	0	0	177	2	0	0	137
SPAC3H1.07	aru1	arginase Aru1 [Source:PomBase Gene ID;Acc:SPAC3H1.07]	123	31	0	8	0	136	36	8	574	137	212	59	6	0	0	356	167	1	511	357
SPAC3H1.11	hsr1	transcription factor Hsr1 [Source:PomBase Gene ID;Acc:SPAC3H1.11]	19	394	0	0	0	12	24	0	0	72	0	4	0	0	0	0	0	0	0	0
SPAC3H1.13	ppk13	serine/threonine protein kinase Ppk13 (predicted) [Source:PomBase Gene ID;Acc:SPAC3H1.13]	18	0	0	0	0	10	0	0	0	19	160	0	0	0	0	183	0	0	0	203
SPAC3H1.14	SPAC3H1.14	cytoplasmic vesicle protein, Vid24 family (predicted) [Source:PomBase Gene ID;Acc:SPAC3H1.14]	223	3	0	6	0	241	91	461	441	8	282	0	0	0	0	324	73	1162	1026	17
SPAC3H5.04	aar2	U5 snRNP-associated protein Aar2 (predicted) [Source:PomBase Gene ID;Acc:SPAC3H5.04]	85	89	1	3	0	84	0	0	34	63	164	70	2	4	0	103	3	0	0	110
SPAC3H5.08c	SPAC3H5.08c	WD repeat protein, human WDR44 family [Source:PomBase Gene ID;Acc:SPAC3H5.08c]	103	22	0	3	0	42	24	0	35	2	48	14	0	0	0	32	0	0	0	0
SPAC3H8.03	img2	mitochondrial ribosomal protein subunit Img2 (predicted) [Source:PomBase Gene ID;Acc:SPAC3H8.03]	227	17	6	0	0	315	111	0	106	446	212	9	0	0	0	250	26	3	212	483
SPAC3H8.04	SPAC3H8.04	chromosome segregation protein (predicted) [Source:PomBase Gene ID;Acc:SPAC3H8.04]	51	0	0	3	1	80	6	1	14	16	264	1	3	0	0	316	54	0	0	57
SPAC3H8.07c	pac10	prefoldin subunit 3 Pac10 (predicted) [Source:PomBase Gene ID;Acc:SPAC3H8.07c]	78	20	2	7	44	78	42	2	83	21	119	18	0	0	19	72	1	0	0	0
SPAC3H8.08c	SPAC3H8.08c	transcription factor (predicted) [Source:PomBase Gene ID;Acc:SPAC3H8.08c]	135	5	0	7	72	133	2	1	177	127	241	9	2	18	62	231	19	0	261	205
SPAC3H8.09c	nab3	poly(A) binding protein Nab3 (predicted) [Source:PomBase Gene ID;Acc:SPAC3H8.09c]	340	603	16	7	6	443	36	4	85	123	119	235	0	1	3	157	1	1	0	59
SPAC458.02c	SPAC458.02c	mRNP complex (predicted) [Source:PomBase Gene ID;Acc:SPAC458.02c]	147	0	0	1	0	287	254	2	10	8	131	0	0	0	0	69	43	0	0	0
SPAC458.04c	dli1	dynein intermediate light chain Dli1/Dil1 [Source:PomBase Gene ID;Acc:SPAC458.04c]	290	320	8	3	1	489	131	1	1293	92	398	236	0	0	0	384	63	0	1319	64
SPAC458.06	SPAC458.06	WD repeat protein involved in autophagy Atg18c [Source:PomBase Gene ID;Acc:SPAC458.06]	117	2	4	0	0	76	1	2	15	7	157	0	0	2	0	130	0	0	82	0
SPAC4A8.02c	SPAC4A8.02c	conserved protein, UPF0047 family [Source:PomBase Gene ID;Acc:SPAC4A8.02c]	184	0	0	5	7	242	11	0	302	131	287	2	0	0	4	353	9	0	294	157
SPAC4A8.05c	myp2	myosin II heavy chain Myo3 [Source:PomBase Gene ID;Acc:SPAC4A8.05c]	37	8	0	0	0	25	0	0	2	2	0	0	0	0	0	0	0	0	0	0
SPAC4A8.07c	SPAC4A8.07c	sphingoid long chain base kinase (predicted) [Source:PomBase Gene ID;Acc:SPAC4A8.07c]	177	10	1	18	0	180	0	18	257	626	227	15	2	2	0	153	9	0	268	767
SPAC4A8.09c	cwf21	complexed with Cdc5 protein Cwf21 [Source:PomBase Gene ID;Acc:SPAC4A8.09c]	22	3	0	0	0	19	0	0	0	28	0	0	0	0	0	0	0	0	0	0
SPAC4A8.14	SPAC4A8.14	ribose-phosphate pyrophosphokinase (predicted) [Source:PomBase Gene ID;Acc:SPAC4A8.14]	130	0	0	4	0	105	292	4	4	14	197	1	0	0	0	178	432	0	0	21
SPAC4C5.01	SPAC4C5.01	haloacid dehalogenase-like hydrolase [Source:PomBase Gene ID;Acc:SPAC4C5.01]	401	7	4	3	7	539	163	7	846	278	0	0	0	0	0	0	0	0	0	0
SPAC4C5.02c	ryh1	GTPase Ryh1 [Source:PomBase Gene ID;Acc:SPAC4C5.02c]	569	111	2	0	2	593	792	27	123	236	1035	185	14	0	3	852	443	32	398	578
SPAC4D7.07c	SPAC4D7.07c	sequence orphan [Source:PomBase Gene ID;Acc:SPAC4D7.07c]	3	0	0	0	0	11	0	0	0	9	0	0	0	0	0	0	0	0	0	0
SPAC4F10.08	mug126	sequence orphan [Source:PomBase Gene ID;Acc:SPAC4F10.08]	82	678	0	266	0	56	390	3	44	166	316	889	1	608	1	63	1037	0	0	221
SPAC4F10.11	spn1	septin Spn1 [Source:PomBase Gene ID;Acc:SPAC4F10.11]	587	0	2	0	0	91	0	0	7	1	0	0	0	0	0	0	0	0	0	0
SPAC4F10.17	SPAC4F10.17	conserved fungal protein [Source:PomBase Gene ID;Acc:SPAC4F10.17]	95	0	0	2	3	225	9	1	307	17	336	6	0	0	0	395	3	0	1338	88
SPAC4F8.03	sdo1	SBDS family ribosome maturation protein Sdo1 (predicted) [Source:PomBase Gene ID;Acc:SPAC4F8.03]	0	0	0	0	0	0	0	0	0	7	0	0	0	0	0	0	0	0	0	0
SPAC4F8.08	mug114	sequence orphan [Source:PomBase Gene ID;Acc:SPAC4F8.08]	160	1	0	1	0	209	0	0	19	55	5	0	0	0	0	14	0	0	9	1
SPAC4F8.10c	stg1	SM22/transgelin-like actin modulating protein Stg1 [Source:PomBase Gene ID;Acc:SPAC4F8.10c]	163	46	0	4	0	166	104	929	64	420	357	102	0	4	0	312	407	2810	213	691
SPAC4G8.04	SPAC4G8.04	GTPase activating protein (predicted) [Source:PomBase Gene ID;Acc:SPAC4G8.04]	145	0	0	3	0	144	439	3	157	49	177	0	0	0	0	247	807	14	118	67
SPAC4G8.05	ppk14	serine/threonine protein kinase Ppk14 (predicted) [Source:PomBase Gene ID;Acc:SPAC4G8.05]	68	0	2	3	0	64	66	2	40	3	102	0	0	1	2	88	1	3	0	3
SPAC4G8.08	SPAC4G8.08	mitochondrial iron ion transporter (predicted) [Source:PomBase Gene ID;Acc:SPAC4G8.08]	152	15	2	0	3	180	16	3142	351	1067	124	5	0	0	0	76	1	4310	378	720
SPAC4G9.06c	chz1	histone chaperone Chz1 (predicted) [Source:PomBase Gene ID;Acc:SPAC4G9.06c]	101	0	0	6	0	183	102	2	59	4	251	3	0	0	0	221	58	0	0	19
SPAC4G9.09c	arg11	N-acetyl-gamma-glutamyl-phosphate reductase/acetylglutamate kinase [Source:PomBase Gene ID;Acc:SPAC4G9.09c]	17	0	0	3	2	5	0	0	18	14	0	0	0	0	0	0	0	0	0	0
SPAC4G9.11c	cmb1	cytosine-mismatch binding protein 1 [Source:PomBase Gene ID;Acc:SPAC4G9.11c]	28	221	0	64	109	4	1	0	13	16	32	422	0	35	191	32	0	0	0	26
SPAC4G9.12	SPAC4G9.12	gluconokinase [Source:PomBase Gene ID;Acc:SPAC4G9.12]	161	89	0	0	0	167	2	0	1019	81	0	0	0	0	0	0	0	0	0	0
SPAC4G9.14	SPAC4G9.14	mitochondrial Mpv17/PMP22 family protein 2 (predicted) [Source:PomBase Gene ID;Acc:SPAC4G9.14]	66	29	1	1	4	142	403	2	34	6	84	44	0	0	0	133	272	0	45	4
SPAC4G9.16c	rpl901	60S ribosomal protein L9 [Source:PomBase Gene ID;Acc:SPAC4G9.16c]	7	0	0	1	0	0	12	0	2	2	0	0	0	0	0	0	0	0	0	0
SPAC4G9.19	SPAC4G9.19	DNAJ domain protein DNAJB family (predicted) [Source:PomBase Gene ID;Acc:SPAC4G9.19]	0	0	0	0	0	0	0	0	0	1	498	7	0	0	6	534	336	5	1083	593
SPAC4G9.20c	SPAC4G9.20c	mitochondrial carrier with solute carrier repeats (predicted) [Source:PomBase Gene ID;Acc:SPAC4G9.20c]	212	72	0	0	0	256	16	1	96	69	153	51	0	0	0	172	0	0	64	66
SPAC4H3.02c	swc3	Swr1 complex subunit Swc3 [Source:PomBase Gene ID;Acc:SPAC4H3.02c]	39	42	57	3	5	16	21	336	111	47	480	165	547	0	30	125	70	4511	818	343
SPAC4H3.03c	SPAC4H3.03c	glucan 1,4-alpha-glucosidase (predicted) [Source:PomBase Gene ID;Acc:SPAC4H3.03c]	12	0	0	1	0	16	0	0	6	3	0	0	0	0	0	0	0	0	0	0
SPAC4H3.04c	SPAC4H3.04c	UPF0103 family [Source:PomBase Gene ID;Acc:SPAC4H3.04c]	159	38	0	0	0	54	102	5	14	1	429	75	0	0	1	159	1096	0	0	0
SPAC4H3.05	srs2	ATP-dependent DNA helicase, UvrD subfamily [Source:PomBase Gene ID;Acc:SPAC4H3.05]	247	0	0	0	5	240	0	5	93	1	468	0	0	0	4	335	1	0	131	5
SPAC4H3.06	SPAC4H3.06	sequence orphan [Source:PomBase Gene ID;Acc:SPAC4H3.06]	142	161	0	3	0	244	612	0	199	14	0	0	0	0	0	0	0	0	0	0
SPAC4H3.07c	SPAC4H3.07c	protein phosphatase Fmp31 (predicted) [Source:PomBase Gene ID;Acc:SPAC4H3.07c]	104	5	0	2	0	104	11	0	373	385	717	39	3	1	0	553	130	0	1381	1563
SPAC513.02	SPAC513.02	phosphoglycerate mutase family [Source:PomBase Gene ID;Acc:SPAC513.02]	251	9	6	74	14	221	3	2	11	32	136	7	6	103	0	208	9	1	38	33
SPAC513.03	mfm2	M-factor precursor Mfm2 [Source:PomBase Gene ID;Acc:SPAC513.03]	160	0	0	1	0	250	26	1	0	55	40	0	0	0	0	41	4	0	0	8
SPAC513.04	SPAC513.04	sequence orphan [Source:PomBase Gene ID;Acc:SPAC513.04]	196	6	2	0	0	269	115	7	209	133	0	0	0	0	0	0	0	0	0	0
SPAC513.07	SPAC513.07	flavonol reductase/cinnamoyl-CoA reductase family [Source:PomBase Gene ID;Acc:SPAC513.07]	228	0	0	3	0	241	3	1	325	58	225	1	0	0	0	161	2	0	210	12
SPAC521.02	SPAC521.02	WLM domain protein [Source:PomBase Gene ID;Acc:SPAC521.02]	0	0	1	6	0	1	1	1	47	3	0	5	0	0	0	0	3	0	0	0
SPAC521.03	SPAC521.03	short chain dehydrogenase (predicted) [Source:PomBase Gene ID;Acc:SPAC521.03]	67	33	0	6	0	33	33	9	35	99	108	38	2	2	0	80	2	0	0	132
SPAC56E4.03	SPAC56E4.03	aromatic aminotransferase (predicted) [Source:PomBase Gene ID;Acc:SPAC56E4.03]	0	0	0	0	1	1	0	0	0	12	0	0	0	5	0	0	2	0	0	15
SPAC56E4.06c	ggt2	gamma-glutamyltranspeptidase Ggt2 [Source:PomBase Gene ID;Acc:SPAC56E4.06c]	134	189	0	1	2	301	653	1	70	88	264	261	0	0	1	596	1742	0	218	266
SPAC56E4.07	SPAC56E4.07	N-acetyltransferase (predicted) [Source:PomBase Gene ID;Acc:SPAC56E4.07]	188	20	0	13	0	242	36	4	61	15	223	93	0	0	0	101	240	0	193	52
SPAC56F8.02	SPAC56F8.02	AMP binding enzyme (predicted) [Source:PomBase Gene ID;Acc:SPAC56F8.02]	43	412	0	1	0	49	0	9	63	9	52	190	0	2	0	23	1	0	101	0
SPAC56F8.05c	mug64	BAR domain protein (predicted) [Source:PomBase Gene ID;Acc:SPAC56F8.05c]	175	0	0	7	1	218	230	1009	7	303	0	0	0	0	0	0	0	0	0	0
SPAC56F8.06c	alg10	dolichyl-phosphate-glucose-glycolipid alpha-glucosyltransferase Alg10 (predicted) [Source:PomBase Gene ID;Acc:SPAC56F8.06c]	224	4	4	7	4	617	53	10	24	14	3	0	0	3	0	9	0	0	1	0
SPAC56F8.09	rrp8	rRNA methyltransferase Rrp8 (predicted) [Source:PomBase Gene ID;Acc:SPAC56F8.09]	70	0	0	4	0	194	19	1	6	4	87	0	5	0	0	71	4	0	0	0
SPAC56F8.14c	mug115	sequence orphan [Source:PomBase Gene ID;Acc:SPAC56F8.14c]	28	17	0	2	2	36	1	0	118	200	500	324	2	2	0	743	11	8	1222	2967
SPAC57A10.03	cyp1	cyclophilin family peptidyl-prolyl cis-trans isomerase Cyp1 [Source:PomBase Gene ID;Acc:SPAC57A10.03]	187	2	0	7	95	337	53	1	194	104	2	0	0	0	10	14	0	0	8	2
SPAC57A10.04	mug10	Rho guanine nucleotide exchange factor (predicted) [Source:PomBase Gene ID;Acc:SPAC57A10.04]	130	182	3	9	2	192	0	8	301	105	198	210	14	0	0	230	2	0	279	111
SPAC57A10.07	SPAC57A10.07	conserved protein (fungal and protazoan) [Source:PomBase Gene ID;Acc:SPAC57A10.07]	359	17	0	125	111	779	0	7	423	223	80	0	1	20	21	134	0	0	53	36
SPAC57A10.09c	nhp6	High-mobility group non-histone chromatin protein (predicted) [Source:PomBase Gene ID;Acc:SPAC57A10.09c]	147	139	0	3	11	94	925	1	1363	1515	233	194	0	8	6	143	1995	0	2566	2320
SPAC57A10.10c	sla1	La protein homolog [Source:PomBase Gene ID;Acc:SPAC57A10.10c]	0	0	0	1	0	2	0	0	13	2	365	42	5	0	0	284	182	0	148	39
SPAC57A7.05	SPAC57A7.05	conserved protein [Source:PomBase Gene ID;Acc:SPAC57A7.05]	206	0	0	1	4	196	28	0	2	141	145	0	0	0	0	158	22	0	0	105
SPAC57A7.08	pzh1	serine/threonine protein phosphatase Pzh1 [Source:PomBase Gene ID;Acc:SPAC57A7.08]	377	12	0	6	1	101	108	2	47	19	638	27	3	0	7	126	0	13	0	0
SPAC57A7.09	SPAC57A7.09	human RNF family homolog [Source:PomBase Gene ID;Acc:SPAC57A7.09]	524	88	2	3	39	542	108	2409	1283	494	1995	222	0	1	64	1653	350	10477	5314	1541
SPAC589.03c	SPAC589.03c	sequence orphan [Source:PomBase Gene ID;Acc:SPAC589.03c]	16	0	0	0	0	3	0	0	5	12	138	19	0	0	0	207	13	0	36	265
SPAC589.05c	SPAC589.05c	conserved eukaryotic protein [Source:PomBase Gene ID;Acc:SPAC589.05c]	127	0	0	2	2	212	8	8	26	26	200	1	0	0	0	253	15	0	50	29
SPAC589.07c	atg18	WD repeat protein involved in autophagy Atg18a [Source:PomBase Gene ID;Acc:SPAC589.07c]	230	35	4	2	0	131	9	13	159	45	268	7	17	0	0	78	0	1	106	4
SPAC589.10c	SPAC589.10c	ribomal-ubiquitin fusion protein Ubi5 (predicted) [Source:PomBase Gene ID;Acc:SPAC589.10c]	167	679	5	7	0	188	76	13	215	147	200	646	2	0	2	182	291	0	117	169
SPAC589.11	mug82	mitochondrial translation release factor (predicted) [Source:PomBase Gene ID;Acc:SPAC589.11]	217	148	3	2	0	287	2	1	472	95	349	255	0	0	0	361	8	0	1003	172
SPAC5D6.02c	mug165	sequence orphan [Source:PomBase Gene ID;Acc:SPAC5D6.02c]	211	582	0	5	46	144	612	197	171	510	201	410	1	2	14	88	129	379	226	332
SPAC5D6.04	SPAC5D6.04	auxin family transmembrane transporter (predicted) [Source:PomBase Gene ID;Acc:SPAC5D6.04]	0	0	0	0	0	0	0	9	75	1	13	15	0	0	1	3	5	533	639	43
SPAC5D6.07c	pxa1	PXA domain protein Pxa1 [Source:PomBase Gene ID;Acc:SPAC5D6.07c]	218	25	0	5	2	162	3	6	13	6	214	39	2	0	0	167	3	6	0	0
SPAC5D6.08c	mes1	meiosis II protein Mes1 [Source:PomBase Gene ID;Acc:SPAC5D6.08c]	228	2	5	1	0	417	38	0	342	110	216	0	0	6	0	175	3	0	337	86
SPAC5D6.09c	mug86	acetate transmembrane transporter (predicted) [Source:PomBase Gene ID;Acc:SPAC5D6.09c]	137	74	1	4	0	94	120	5	105	25	387	141	0	0	1	109	350	0	0	33
SPAC5D6.10c	mug116	sequence orphan [Source:PomBase Gene ID;Acc:SPAC5D6.10c]	64	314	0	2	5	81	0	0	9	8	144	446	0	0	0	176	1	0	0	8
SPAC5H10.01	SPAC5H10.01	DUF1445 family protein [Source:PomBase Gene ID;Acc:SPAC5H10.01]	598	376	4	419	2415	754	248	375	1482	1575	792	335	6	687	2705	776	246	743	2474	1649
SPAC5H10.02c	SPAC5H10.02c	ThiJ domain protein [Source:PomBase Gene ID;Acc:SPAC5H10.02c]	151	0	0	0	0	157	45	0	93	105	407	0	0	0	3	508	170	0	389	207
SPAC5H10.05c	SPAC5H10.05c	FAD binding oxidoreductase (predicted) [Source:PomBase Gene ID;Acc:SPAC5H10.05c]	446	24	4	42	37	886	208	0	709	677	161	10	0	8	8	241	18	0	729	186
SPAC5H10.06c	adh4	alcohol dehydrogenase Adh4 [Source:PomBase Gene ID;Acc:SPAC5H10.06c]	226	39	0	3	3	330	166	5	91	82	0	0	0	0	0	0	0	0	0	0
SPAC5H10.07	SPAC5H10.07	sequence orphan [Source:PomBase Gene ID;Acc:SPAC5H10.07]	47	1	0	9	0	12	0	79	12	11	643	45	12	0	0	863	361	2087	25	286
SPAC5H10.09c	SPAC5H10.09c	3-methyl-2-oxobutanoatehydroxymethyltransferase(predicted) [Source:PomBase Gene ID;Acc:SPAC5H10.09c]	237	7	2	0	3	270	42	2	98	258	337	7	0	2	1	397	85	0	115	332
SPAC5H10.10	SPAC5H10.10	NADPH dehydrogenase (predicted) [Source:PomBase Gene ID;Acc:SPAC5H10.10]	153	13	1	6	1	237	19	3	89	90	217	32	0	4	0	383	57	0	192	112
SPAC5H10.11	gmh1	alpha-1,2-galactosyltransferase Gmh1 (predicted) [Source:PomBase Gene ID;Acc:SPAC5H10.11]	161	304	0	4	2	315	918	5	88	215	299	243	0	0	0	221	1042	0	158	201
SPAC5H10.12c	SPAC5H10.12c	acetylglucosaminyltransferase (predicted) [Source:PomBase Gene ID;Acc:SPAC5H10.12c]	540	186	5	128	661	705	281	4	740	1022	1560	466	5	364	1428	1432	630	3	2723	2317
SPAC5H10.13c	gmh2	alpha-1,2-galactosyltransferase Gmh2 (predicted) [Source:PomBase Gene ID;Acc:SPAC5H10.13c]	179	5	0	2	0	245	42	0	234	70	273	0	0	0	1	196	12	0	477	59
SPAC607.06c	SPAC607.06c	metallopeptidase [Source:PomBase Gene ID;Acc:SPAC607.06c]	49	1	1	6	0	58	0	2	0	191	0	0	0	0	0	0	0	0	0	1
SPAC607.07c	SPAC607.07c	sequence orphan [Source:PomBase Gene ID;Acc:SPAC607.07c]	165	0	0	2	0	192	6	2	0	5	167	0	0	0	0	221	4	13	3	26
SPAC607.10	spo3	sporulation protein Spo3 [Source:PomBase Gene ID;Acc:SPAC607.10]	87	0	0	0	0	60	25	0	0	1	0	0	0	0	0	0	0	0	0	0
SPAC630.04c	SPAC630.04c	sequence orphan [Source:PomBase Gene ID;Acc:SPAC630.04c]	471	247	2	4	0	826	34	2008	1076	1193	0	0	0	0	0	0	0	0	0	0
SPAC630.06c	SPAC630.06c	conserved fungal protein [Source:PomBase Gene ID;Acc:SPAC630.06c]	172	50	1	8	5	274	766	9	75	9	5	0	0	0	0	11	7	0	0	0
SPAC630.09c	mug58	GLYK family kinase of unknown specificity (predicted) [Source:PomBase Gene ID;Acc:SPAC630.09c]	22	16	0	1	37	31	8	6	5	1	346	178	0	0	445	263	219	0	0	0
SPAC630.10	SPAC630.10	conserved eukaryotic protein, DUF3321 family [Source:PomBase Gene ID;Acc:SPAC630.10]	163	0	1	9	0	211	204	19	97	2166	322	1	0	13	0	397	466	0	292	3452
SPAC630.11	vps55	vacuolar sorting protein Vps55 (predicted) [Source:PomBase Gene ID;Acc:SPAC630.11]	60	3	0	1	0	91	2	0	0	7	132	1	0	0	3	169	25	0	0	0
SPAC631.01c	acp2	F-actin capping protein beta subunit (predicted) [Source:PomBase Gene ID;Acc:SPAC631.01c]	257	213	5	14	4	337	0	1013	287	29	591	428	10	12	9	728	2	3090	789	10
SPAC637.03	SPAC637.03	conserved fungal protein [Source:PomBase Gene ID;Acc:SPAC637.03]	270	108	0	13	4	310	54	5	298	176	273	88	0	0	0	275	0	0	216	183
SPAC644.09	SPAC644.09	alanine racemase (predicted) [Source:PomBase Gene ID;Acc:SPAC644.09]	166	92	0	5	12	236	148	9	16	61	0	1	0	0	0	0	0	0	4	0
SPAC644.11c	pkp1	mitochondrial pyruvate dehydrogenase (lipoamide) kinase Pkp1 (predicted) [Source:PomBase Gene ID;Acc:SPAC644.11c]	55	3	0	0	0	72	94	1	41	4	149	15	0	1	0	223	291	4	0	21
SPAC664.04c	rps1602	40S ribosomal protein S16 (predicted) [Source:PomBase Gene ID;Acc:SPAC664.04c]	32	6	1	0	0	13	6	0	40	41	9	0	0	0	1	14	16	14	78	82
SPAC664.12c	SPAC664.12c	mitochondrial succinate dehydrogenase assembly factor 1 (predicted) [Source:PomBase Gene ID;Acc:SPAC664.12c]	187	13	0	2	0	136	0	343	95	328	747	30	0	0	4	813	0	1411	197	1017
SPAC683.02c	SPAC683.02c	zf-CCHC type zinc finger protein [Source:PomBase Gene ID;Acc:SPAC683.02c]	226	16	3	12	2	392	24	1	327	112	410	1	1	0	1	538	2	3	261	167
SPAC688.03c	SPAC688.03c	human AMMECR1 homolog [Source:PomBase Gene ID;Acc:SPAC688.03c]	376	68	4	1	3	246	1777	4	17	3	4	1	0	0	0	0	0	0	0	0
SPAC688.06c	slx4	structure-specific endonuclease subunit [Source:PomBase Gene ID;Acc:SPAC688.06c]	156	0	0	7	0	152	0	6	5	418	232	5	1	0	0	203	0	0	55	527
SPAC688.10	rev3	DNA polymerase zeta catalytic subunit Rev3 (predicted) [Source:PomBase Gene ID;Acc:SPAC688.10]	322	0	1	9	2	497	2841	2	311	996	495	4	0	0	0	335	973	0	186	1048
SPAC688.12c	SPAC688.12c	sequence orphan [Source:PomBase Gene ID;Acc:SPAC688.12c]	170	0	0	5	3	223	50	0	37	59	360	2	0	0	4	348	66	0	60	45
SPAC694.03	SPAC694.03	conserved fungal protein [Source:PomBase Gene ID;Acc:SPAC694.03]	355	37	0	1	4	525	4	999	177	197	133	16	0	1	0	159	1	659	39	68
SPAC694.05c	rps2502	40S ribosomal protein S25 (predicted) [Source:PomBase Gene ID;Acc:SPAC694.05c]	267	0	2	11	4	304	39	4	229	159	0	0	0	0	0	0	0	0	0	0
SPAC694.06c	mrc1	mediator of replication checkpoint 1 [Source:PomBase Gene ID;Acc:SPAC694.06c]	191	4625	0	1922	284	180	347	1659	1260	1351	181	4681	10	2726	324	140	287	3158	2055	1435
SPAC6B12.05c	ies2	Ino80 complex subunit Ies2 [Source:PomBase Gene ID;Acc:SPAC6B12.05c]	307	3	0	2	2	103	1535	6	131	30	424	5	0	0	0	100	369	4	32	3
SPAC6B12.06c	rrg9	mitochondrial genome maintenance protein Rrg9 (predicted) [Source:PomBase Gene ID;Acc:SPAC6B12.06c]	197	37	186	120	204	243	0	9	1099	893	508	437	1204	1491	2347	388	10	0	3908	3031
SPAC6B12.09	trm10	tRNA m(1)G methyltransferase Trm10 (predicted) [Source:PomBase Gene ID;Acc:SPAC6B12.09]	106	0	1	6	0	170	65	5	132	46	207	1	0	5	0	134	36	0	175	47
SPAC6B12.14c	SPAC6B12.14c	conserved fungal protein [Source:PomBase Gene ID;Acc:SPAC6B12.14c]	517	422	0	7	0	772	13	81	355	253	480	204	1	7	3	566	19	199	113	209
SPAC6B12.16	meu26	conserved fungal protein [Source:PomBase Gene ID;Acc:SPAC6B12.16]	156	56	0	4	9	151	53	955	305	14	714	138	0	0	0	570	545	2922	1057	15
SPAC6C3.02c	SPAC6C3.02c	mitochondrial CHCH domain protein (predicted) [Source:PomBase Gene ID;Acc:SPAC6C3.02c]	308	229	21	4	6	555	138	10	422	162	332	172	7	4	0	484	1	0	226	116
SPAC6C3.03c	SPAC6C3.03c	sequence orphan [Source:PomBase Gene ID;Acc:SPAC6C3.03c]	36	4	0	1	0	34	0	5	68	1	110	1	0	0	0	61	2	3	0	0
SPAC6C3.05	SPAC6C3.05	sequence orphan [Source:PomBase Gene ID;Acc:SPAC6C3.05]	77	0	0	2	4	222	253	0	150	60	342	12	4	0	0	380	373	0	337	110
SPAC6C3.06c	SPAC6C3.06c	P-type ATPase, calcium transporting (predicted) [Source:PomBase Gene ID;Acc:SPAC6C3.06c]	135	0	0	0	4	182	0	0	64	3	267	1	0	0	0	374	0	7	0	0
SPAC6C3.07	mug68	sequence orphan [Source:PomBase Gene ID;Acc:SPAC6C3.07]	220	283	4	5	0	121	2458	12	47	93	4	4	3	0	0	1	5	0	0	0
SPAC6C3.08	SPAC6C3.08	proteasome regulatory particle, gankyrin (predicted) [Source:PomBase Gene ID;Acc:SPAC6C3.08]	31	13	0	1	0	4	22	0	57	1	42	10	0	10	3	5	87	0	0	8
SPAC6F12.06	SPAC6F12.06	Rho GDP dissociation inhibitor Rdi1 (predicted) [Source:PomBase Gene ID;Acc:SPAC6F12.06]	96	20	0	1	0	98	465	2	61	31	133	53	3	0	2	108	697	0	10	22
SPAC6F6.02c	pof5	F-box protein Pof5 [Source:PomBase Gene ID;Acc:SPAC6F6.02c]	236	180	1	4	40	330	241	1	1087	196	129	57	4	0	13	113	52	0	577	59
SPAC6F6.04c	SPAC6F6.04c	membrane transporter (predicted) [Source:PomBase Gene ID;Acc:SPAC6F6.04c]	57	0	0	6	0	176	48	0	50	189	0	0	0	0	0	0	0	0	0	0
SPAC6F6.11c	SPAC6F6.11c	pyridoxine-pyridoxal-pyridoxamine kinase (predicted) [Source:PomBase Gene ID;Acc:SPAC6F6.11c]	96	0	0	2	0	99	0	6	212	67	169	0	2	0	1	74	0	0	169	40
SPAC6F6.17	rif1	telomere length regulator protein Rif1 [Source:PomBase Gene ID;Acc:SPAC6F6.17]	38	16	1	3	13	28	0	1	36	5	330	84	0	0	153	519	8	10	140	62
SPAC6G10.02c	tea3	cell end marker Tea3 [Source:PomBase Gene ID;Acc:SPAC6G10.02c]	136	228	2	2	1	173	0	0	239	86	88	110	9	0	0	84	0	0	257	48
SPAC6G10.06	SPAC6G10.06	FAD-dependent amino acid oxidase involved in late endosome to Golgi transport (predicted) [Source:PomBase Gene ID;Acc:SPAC6G10.06]	68	42	0	4	0	193	0	3	87	14	79	33	0	0	0	287	2	0	49	44
SPAC6G10.08	idp1	isocitrate dehydrogenase Idp1 (predicted) [Source:PomBase Gene ID;Acc:SPAC6G10.08]	478	11	19	12	7	105	13	9	43	20	503	25	6	0	3	83	0	5	0	0
SPAC6G10.10c	SPAC6G10.10c	human hmmtag2 homolog [Source:PomBase Gene ID;Acc:SPAC6G10.10c]	632	1	0	0	1	934	344	3	104	686	0	0	0	0	0	0	0	0	0	0
SPAC6G9.01c	SPAC6G9.01c	conserved protein [Source:PomBase Gene ID;Acc:SPAC6G9.01c]	166	0	3	0	0	274	159	2	9	152	161	1	0	0	0	189	134	0	0	131
SPAC6G9.03c	mug183	histone chaperone Rtt106-like (predicted) [Source:PomBase Gene ID;Acc:SPAC6G9.03c]	380	22	0	4	2	621	507	6	371	270	3	3	0	0	0	10	1	0	12	4
SPAC6G9.04	spo7	sporulation protein Spo7 [Source:PomBase Gene ID;Acc:SPAC6G9.04]	143	302	0	7	0	139	0	0	369	15	273	555	7	0	0	317	1	0	961	35
SPAC6G9.08	ubp6	ubiquitin C-terminal hydrolase Ubp6 [Source:PomBase Gene ID;Acc:SPAC6G9.08]	547	488	3	1	0	513	396	3	216	36	28	15	0	0	0	25	3	0	3	1
SPAC6G9.13c	bqt1	bouquet formation protein Bqt1 [Source:PomBase Gene ID;Acc:SPAC6G9.13c]	88	74	0	2	0	119	74	1	11	15	0	0	0	0	0	1	0	0	0	0
SPAC6G9.14	SPAC6G9.14	RNA-binding protein (predicted) [Source:PomBase Gene ID;Acc:SPAC6G9.14]	142	14	3	3	0	71	49	151	146	9	182	11	0	0	0	127	24	404	282	3
SPAC6G9.15c	SPAC6G9.15c	sequence orphan [Source:PomBase Gene ID;Acc:SPAC6G9.15c]	231	291	0	3	0	221	147	10	554	119	175	263	1	3	2	296	243	0	1187	169
SPAC6G9.16c	SPAC6G9.16c	sequence orphan [Source:PomBase Gene ID;Acc:SPAC6G9.16c]	165	0	0	2	0	163	0	2	72	139	218	2	0	0	0	188	0	0	0	185
SPAC732.02c	SPAC732.02c	fructose-2,6-bisphosphate 2-phosphatase activity (predicted) [Source:PomBase Gene ID;Acc:SPAC732.02c]	204	277	3	4	5	256	0	10	20	42	3	0	0	0	0	0	0	0	0	0
SPAC750.06c	SPAC750.06c	S. pombe specific DUF999 protein family 4 [Source:PomBase Gene ID;Acc:SPAC750.06c]	337	329	1	2	1	539	9622	27	2397	1024	708	333	0	0	1	546	6845	56	5638	1263
SPAC7D4.02c	sfp47	Ubp4 interactor Sfp47 [Source:PomBase Gene ID;Acc:SPAC7D4.02c]	184	0	0	1	3	210	0	0	56	42	147	0	0	0	0	102	0	0	5	31
SPAC7D4.05	SPAC7D4.05	hydrolase (predicted) [Source:PomBase Gene ID;Acc:SPAC7D4.05]	40	8	0	0	0	32	0	12	28	11	2165	355	0	1	1	2465	32	1031	2878	1211
SPAC7D4.13c	SPAC7D4.13c	sequence orphan [Source:PomBase Gene ID;Acc:SPAC7D4.13c]	0	1	0	1	0	5	1	9	19	7	0	3	0	0	5	2	0	125	38	8
SPAC806.04c	SPAC806.04c	DUF89 family protein [Source:PomBase Gene ID;Acc:SPAC806.04c]	256	151	2	9	1	375	15	1	57	139	602	328	0	14	0	754	2	0	231	276
SPAC806.08c	mod21	gamma tubulin complex subunit Mod21 [Source:PomBase Gene ID;Acc:SPAC806.08c]	208	52	0	2	3	347	415	1	187	650	391	81	0	0	0	478	491	0	51	1003
SPAC821.03c	SPAC821.03c	sequence orphan [Source:PomBase Gene ID;Acc:SPAC821.03c]	413	122	0	2	2	508	184	1	47	89	635	150	1	5	0	732	232	0	265	150
SPAC821.07c	moc3	transcription factor Moc3 [Source:PomBase Gene ID;Acc:SPAC821.07c]	0	0	0	0	1	0	0	0	0	1	889	1951	2642	209	671	728	86	4	109	68
SPAC821.09	eng1	endo-1,3-beta-glucanase Eng1 [Source:PomBase Gene ID;Acc:SPAC821.09]	23	1	0	0	0	36	1	1	72	3	522	2	0	0	0	666	80	0	334	84
SPAC823.02	SPAC823.02	sequence orphan [Source:PomBase Gene ID;Acc:SPAC823.02]	35	0	0	0	0	48	4	292	254	46	248	0	3	5	0	175	32	2038	985	183
SPAC823.14	ptf1	phosphoric monoester hydrolase (predicted) [Source:PomBase Gene ID;Acc:SPAC823.14]	156	0	0	5	0	293	2	5	33	9	285	1	1	0	0	264	1	0	0	0
SPAC823.15	ppa1	minor serine/threonine protein phosphatase Ppa1 [Source:PomBase Gene ID;Acc:SPAC823.15]	290	101	3	7	4	553	151	1165	19	60	447	121	0	0	2	474	79	2734	0	58
SPAC824.07	SPAC824.07	hydroxyacylglutathione hydrolase (predicted) [Source:PomBase Gene ID;Acc:SPAC824.07]	56	0	0	6	0	90	0	2	130	1	0	1	0	0	0	2	1	0	1	0
SPAC824.08	gda1	guanosine-diphosphatase Gda1 [Source:PomBase Gene ID;Acc:SPAC824.08]	168	15	0	4	0	353	25	2	84	75	39	8	0	0	0	87	0	0	44	15
SPAC869.02c	SPAC869.02c	nitric oxide dioxygenase (predicted) [Source:PomBase Gene ID;Acc:SPAC869.02c]	77	2	2	7	1	72	48	11	173	10	227	3	1	6	1	210	7	2	251	78
SPAC869.03c	SPAC869.03c	urea transporter (predicted) [Source:PomBase Gene ID;Acc:SPAC869.03c]	49	4	0	1	2	47	124	1	3	24	131	25	2	0	5	86	1	5	7	41
SPAC869.04	SPAC869.04	formamidase-like protein (predicted) [Source:PomBase Gene ID;Acc:SPAC869.04]	266	1	3	4	3	286	4	6	31	2	22	0	0	0	0	54	0	6	0	17
SPAC869.05c	SPAC869.05c	sulfate transporter (predicted) [Source:PomBase Gene ID;Acc:SPAC869.05c]	37	13	0	1	0	22	0	1	39	3	489	400	0	8	0	793	348	0	269	110
SPAC869.06c	SPAC869.06c	HHE domain cation binding protein (predicted) [Source:PomBase Gene ID;Acc:SPAC869.06c]	178	57	3	2	6	230	0	5	546	81	253	59	1	0	0	386	8	0	479	100
SPAC869.07c	mel1	alpha-galactosidase, melibiase [Source:PomBase Gene ID;Acc:SPAC869.07c]	583	261	2	0	0	836	42	11	147	914	2029	841	26	0	17	2311	14	32	400	2893
SPAC869.08	pcm2	protein-L-isoaspartate O-methyltransferase Pcm2 (predicted) [Source:PomBase Gene ID;Acc:SPAC869.08]	212	26	0	5	0	422	172	0	260	347	203	8	0	0	7	305	5	0	187	245
SPAC869.09	SPAC869.09	conserved fungal protein [Source:PomBase Gene ID;Acc:SPAC869.09]	231	24	2	2	1	227	723	5	2370	107	284	4	0	6	0	282	629	3	4015	93
SPAC869.10c	put4	proline specific plasma membrane permease Put4 (predicted) [Source:PomBase Gene ID;Acc:SPAC869.10c]	162	48	0	3	1	223	0	5	103	133	0	1	0	0	0	0	0	0	0	0
SPAC869.11	cat1	cationic amino acid transporter Cat1 [Source:PomBase Gene ID;Acc:SPAC869.11]	226	192	2	3	0	384	497	10	516	208	603	413	3	0	1	483	780	0	1222	157
SPAC890.03	ppk16	serine/threonine protein kinase Ppk16 (predicted) [Source:PomBase Gene ID;Acc:SPAC890.03]	16	304	0	1	0	11	48	1	281	17	829	16822	9	43	1	751	1724	0	3281	984
SPAC890.05	SPAC890.05	ribosome biogenesis protein, G-pathc domain, PINX1 family (predicted) [Source:PomBase Gene ID;Acc:SPAC890.05]	6	4	1	4	0	15	20	1	9	6	3	4	0	0	0	10	4	0	0	0
SPAC8C9.05	SPAC8C9.05	D-Tyr-tRNA deacylase (predicted) [Source:PomBase Gene ID;Acc:SPAC8C9.05]	901	502	1	160	1	1464	1023	0	553	331	188	41	1	27	4	247	33	0	448	43
SPAC8C9.07	SPAC8C9.07	rRNA processing protein Fyv7 (predicted) [Source:PomBase Gene ID;Acc:SPAC8C9.07]	100	0	0	0	0	45	0	0	0	4	22	0	0	0	1	17	0	0	0	0
SPAC8C9.09c	mug129	sequence orphan [Source:PomBase Gene ID;Acc:SPAC8C9.09c]	601	29	5	10	0	660	111	3	430	399	446	11	1	4	0	408	21	0	263	266
SPAC8C9.12c	SPAC8C9.12c	mitochondrial iron ion transporter (predicted) [Source:PomBase Gene ID;Acc:SPAC8C9.12c]	302	1	0	0	331	252	0	1548	936	1561	477	0	0	5	589	337	1	3856	1123	2321
SPAC8C9.14	prr1	transcription factor Prr1 [Source:PomBase Gene ID;Acc:SPAC8C9.14]	214	53	0	1	0	231	109	262	352	617	28	3	0	0	0	34	29	112	4	153
SPAC8C9.16c	mug63	TLDc domain protein 1 [Source:PomBase Gene ID;Acc:SPAC8C9.16c]	1280	355	5	405	9	1853	819	2444	2057	950	3103	778	9	1021	10	3967	2300	9268	6535	2205
SPAC8E11.03c	dmc1	RecA family ATPase Dmc1 [Source:PomBase Gene ID;Acc:SPAC8E11.03c]	386	60	1	12	0	577	226	381	232	669	0	0	0	0	0	0	0	0	0	0
SPAC8E11.04c	SPAC8E11.04c	phospholipase (predicted) [Source:PomBase Gene ID;Acc:SPAC8E11.04c]	128	0	14	6	7	188	1	5	129	11	202	0	1	1	0	201	3	0	232	12
SPAC8E11.05c	SPAC8E11.05c	conserved fungal protein [Source:PomBase Gene ID;Acc:SPAC8E11.05c]	99	3524	0	1408	271	13	15	0	406	512	325	14251	17	5494	940	35	448	0	1346	1464
SPAC8E11.06	SPAC8E11.06	sequence orphan [Source:PomBase Gene ID;Acc:SPAC8E11.06]	242	90	6	0	136	335	8	94	321	726	147	54	1	0	52	137	12	106	217	372
SPAC8E11.10	SPAC8E11.10	sorbose reductase (predicted) [Source:PomBase Gene ID;Acc:SPAC8E11.10]	178	321	0	4	0	251	0	0	57	159	27	23	0	0	0	25	0	0	18	28
SPAC8F11.03	msh3	MutS protein homolog 3 [Source:PomBase Gene ID;Acc:SPAC8F11.03]	166	9401	2	322	3794	199	662	847	2311	1504	83	4260	1	216	1844	88	131	1026	1852	814
SPAC8F11.05c	mug130	sequence orphan [Source:PomBase Gene ID;Acc:SPAC8F11.05c]	105	0	0	3	0	121	1	4	71	7	0	0	0	0	0	0	0	0	0	0
SPAC8F11.09c	nnt1	nicotinamide N-methyltransferase Nnt1 (predicted) [Source:PomBase Gene ID;Acc:SPAC8F11.09c]	137	0	0	4	59	92	0	1	13	21	278	0	0	0	49	171	8	0	0	24
SPAC9.02c	SPAC9.02c	polyamine N-acetyltransferase (predicted) [Source:PomBase Gene ID;Acc:SPAC9.02c]	244	285	1	1253	3	320	15308	2412	18	197	352	330	7	1937	4	306	8209	10681	121	261
SPAC9.07c	SPAC9.07c	GTPase Rbg1 (predicted) [Source:PomBase Gene ID;Acc:SPAC9.07c]	69	4	0	4	0	169	0	0	153	18	178	13	0	0	0	182	3	0	86	13
SPAC9.08c	SPAC9.08c	steroid reductase (predicted) [Source:PomBase Gene ID;Acc:SPAC9.08c]	268	5	0	211	0	367	509	7	303	1523	755	19	2	351	0	733	593	4	493	2390
SPAC9.10	thi9	thiamine transporter Thi9 [Source:PomBase Gene ID;Acc:SPAC9.10]	521	225	0	4	2	740	72	1747	101	313	758	257	10	3	0	1082	22	4330	0	454
SPAC9.11	SPAC9.11	sequence orphan [Source:PomBase Gene ID;Acc:SPAC9.11]	653	388	0	7	3	1256	257	1	245	313	542	260	3	0	0	521	75	0	432	161
SPAC9.13c	cwf16	splicing factor (predicted) [Source:PomBase Gene ID;Acc:SPAC9.13c]	182	136	0	1	0	54	77	3	5	40	1	2	0	0	0	1	0	0	0	0
SPAC922.04	SPAC922.04	sequence orphan [Source:PomBase Gene ID;Acc:SPAC922.04]	575	100	6	11	1	1031	326	2182	394	19	547	59	7	0	2	620	297	3623	700	7
SPAC922.05c	SPAC922.05c	membrane transporter (predicted) [Source:PomBase Gene ID;Acc:SPAC922.05c]	296	5	0	1	3	452	234	0	248	156	385	9	0	0	0	385	98	0	311	120
SPAC922.06	SPAC922.06	3-oxoacyl-[acyl-carrier-protein]reductase(predicted) [Source:PomBase Gene ID;Acc:SPAC922.06]	7	12	0	0	0	10	0	1	15	2	6	1	0	0	0	17	0	0	0	0
SPAC922.07c	SPAC922.07c	aldehyde dehydrogenase (predicted) [Source:PomBase Gene ID;Acc:SPAC922.07c]	86	0	0	3	0	90	21	880	66	268	205	1	0	0	2	209	36	2922	326	537
SPAC926.02	SPAC926.02	conserved fungal protein [Source:PomBase Gene ID;Acc:SPAC926.02]	178	1	0	6	0	224	93	1464	27	493	74	1	0	0	0	40	0	1351	15	112
SPAC926.09c	fas1	fatty acid synthase beta subunit Fas1 [Source:PomBase Gene ID;Acc:SPAC926.09c]	250	69	0	2	0	404	2	346	590	117	154	28	0	3	0	162	0	719	898	49
SPAC977.11	SPAC977.11	CRCB domain protein [Source:PomBase Gene ID;Acc:SPAC977.11]	304	249	0	5	2	393	0	0	451	147	366	328	0	0	0	462	3	0	1214	191
SPAC977.12	SPAC977.12	L-asparaginase (predicted) [Source:PomBase Gene ID;Acc:SPAC977.12]	219	2	0	2	0	288	82	1	26	45	418	3	0	0	0	411	13	0	207	87
SPAC977.14c	SPAC977.14c	aldo/keto reductase, unknown biological role [Source:PomBase Gene ID;Acc:SPAC977.14c]	362	33	2	115	0	564	125	1319	337	274	872	74	0	168	0	920	181	5357	1149	510
SPAC977.15	SPAC977.15	dienelactone hydrolase family [Source:PomBase Gene ID;Acc:SPAC977.15]	132	51	0	5	0	267	28	0	169	40	339	71	1	2	1	350	93	0	197	30
SPAC977.16c	dak2	dihydroxyacetone kinase Dak2 [Source:PomBase Gene ID;Acc:SPAC977.16c]	123	1	0	6	0	155	10	6	79	20	1	0	0	0	0	0	0	0	0	2
SPAC977.17	SPAC977.17	MIP water channel (predicted) [Source:PomBase Gene ID;Acc:SPAC977.17]	210	221	0	1	0	155	1683	6	70	163	0	1	0	0	0	0	0	0	0	0
SPAC9E9.05	SPAC9E9.05	sequence orphan [Source:PomBase Gene ID;Acc:SPAC9E9.05]	726	120	1	7	0	1118	150	3	338	459	3	2	0	0	0	4	0	0	20	4
SPAC9E9.08	rad26	ATRIP, ATR checkpoint kinase regulatory subunit Rad26 [Source:PomBase Gene ID;Acc:SPAC9E9.08]	123	0	0	1	0	102	0	14	458	275	148	1	0	0	0	122	0	0	1099	254
SPAC9E9.10c	cbh1	CENP-B homolog Cbh1 [Source:PomBase Gene ID;Acc:SPAC9E9.10c]	67	22	0	4	3	95	176	0	55	11	111	33	0	1	0	113	171	0	99	12
SPAC9E9.12c	ybt1	ABC transporter Ybt1 [Source:PomBase Gene ID;Acc:SPAC9E9.12c]	470	8	1	6	0	698	136	1120	729	69	539	13	0	13	0	732	82	2491	910	94
SPAC9E9.15	SPAC9E9.15	CIA30 protein (predicted) [Source:PomBase Gene ID;Acc:SPAC9E9.15]	383	146	0	5	1	762	1125	3	2196	27	0	0	0	0	0	0	0	0	0	0
SPAC9G1.03c	rpl3001	60S ribosomal protein L30 (predicted) [Source:PomBase Gene ID;Acc:SPAC9G1.03c]	0	0	0	0	0	0	2	0	0	1	0	1	3	0	0	0	0	11	106	0
SPAC9G1.04	oxa101	mitochondrial inner membrane translocase Oxa101 [Source:PomBase Gene ID;Acc:SPAC9G1.04]	0	0	0	0	0	1	0	0	54	5	9	9	0	0	0	16	0	0	213	25
SPAC9G1.05	SPAC9G1.05	actin cortical patch component Aip1 (predicted) [Source:PomBase Gene ID;Acc:SPAC9G1.05]	585	522	3	5	12	965	575	15	698	1327	852	577	2	0	2	921	499	0	589	1370
SPAC9G1.06c	cyk3	cytokinesis protein Cyk3 (predicted) [Source:PomBase Gene ID;Acc:SPAC9G1.06c]	335	0	0	2	0	185	304	1	33	8	454	11	5	0	0	207	239	7	57	0
SPAC9G1.08c	SPAC9G1.08c	phospholipase (predicted) [Source:PomBase Gene ID;Acc:SPAC9G1.08c]	200	45	0	2	209	245	3	3	46	252	232	47	0	0	260	301	0	0	0	345
SPAC9G1.10c	SPAC9G1.10c	inositol polyphosphate phosphatase (predicted) [Source:PomBase Gene ID;Acc:SPAC9G1.10c]	119	23	2	1	0	44	1	0	63	30	1113	419	1	8	0	1347	38	5	789	483
SPAC9G1.12	cpd1	tRNA (m1A) methyltransferase complex catalytic subunit Cpd1 [Source:PomBase Gene ID;Acc:SPAC9G1.12]	21	25	5	5	1	7	328	680	305	149	22	4	0	0	0	13	49	1028	373	63
SPACUNK12.02c	cmk1	calcium/calmodulin-dependent protein kinase Cmk1 [Source:PomBase Gene ID;Acc:SPACUNK12.02c]	489	97	0	5	62	529	49	7	202	137	1006	108	1	0	96	871	37	7	454	146
SPACUNK4.09	SPACUNK4.09	conserved protein [Source:PomBase Gene ID;Acc:SPACUNK4.09]	245	0	2	0	1	256	47	325	824	112	125	1	0	0	0	171	36	310	845	85
SPACUNK4.10	SPACUNK4.10	glyoxylate reductase (predicted) [Source:PomBase Gene ID;Acc:SPACUNK4.10]	221	5	0	163	0	211	2	3	3	157	229	0	0	202	0	208	7	0	0	111
SPACUNK4.11c	SPACUNK4.11c	M-phase phosphoprotein 6 family protein [Source:PomBase Gene ID;Acc:SPACUNK4.11c]	474	331	8	3	1	537	8	8	77	154	600	276	0	4	0	462	20	0	90	115
SPACUNK4.13c	SPACUNK4.13c	mitochondrial NTPase Ylf2 (predicted) [Source:PomBase Gene ID;Acc:SPACUNK4.13c]	234	80	0	87	19	280	103	1	492	157	0	0	0	0	0	0	0	0	0	0
SPACUNK4.15	SPACUNK4.15	2',3'-cyclic-nucleotide 3'-phosphodiesterase (predicted) [Source:PomBase Gene ID;Acc:SPACUNK4.15]	263	88	0	5	1	383	49	5	174	334	308	115	10	3	0	492	137	0	821	419
SPACUNK4.16c	SPACUNK4.16c	alpha,alpha-trehalose-phosphate synthase (predicted) [Source:PomBase Gene ID;Acc:SPACUNK4.16c]	132	10174	17131	19613	15266	398	175668	1632	13235	11454	200	7730	14505	23445	13881	163	218636	2035	14318	9811
SPACUNK4.17	SPACUNK4.17	NAD binding dehydrogenase family protein [Source:PomBase Gene ID;Acc:SPACUNK4.17]	77	97	0	2	0	58	0	1	55	29	0	0	0	0	0	0	0	0	0	0
SPAP11E10.02c	mam3	cell agglutination protein Mam3 [Source:PomBase Gene ID;Acc:SPAP11E10.02c]	861	708	7	7	10	1252	362	1873	79	199	1540	640	7	5	30	1498	266	3688	0	202
SPAP14E8.02	SPAP14E8.02	FHA domain protein Tos4 (predicted) [Source:PomBase Gene ID;Acc:SPAP14E8.02]	86	8	0	3	0	39	982	1501	8	23	108	42	0	0	1	51	2143	4275	46	52
SPAP14E8.04	oma1	metallopeptidase Oma1 (predicted) [Source:PomBase Gene ID;Acc:SPAP14E8.04]	648	266	11	137	8	883	205	4	277	568	968	336	7	182	0	1069	323	0	259	633
SPAP27G11.02	SPAP27G11.02	TPR repeat protein, involved in mitochondrial protein turnover (predicted) [Source:PomBase Gene ID;Acc:SPAP27G11.02]	152	14	0	1	0	504	113	0	39	38	357	15	0	0	1	715	137	0	25	60
SPAP32A8.02	SPAP32A8.02	xylose and arabinose reductase (predicted) [Source:PomBase Gene ID;Acc:SPAP32A8.02]	222	2	6	1	0	376	2	3	156	220	290	5	1	0	0	336	0	10	219	274
SPAP32A8.03c	SPAP32A8.03c	ubiquitin-protein ligase E3 (predicted) [Source:PomBase Gene ID;Acc:SPAP32A8.03c]	919	64	1	4	3	1480	1896	3	491	600	664	24	3	0	2	698	364	10	620	294
SPAP7G5.03	prm1	conjugation protein Prm1 (predicted) [Source:PomBase Gene ID;Acc:SPAP7G5.03]	120	0	0	5	2	126	4	1	13	17	0	0	0	0	0	0	0	0	0	1
SPAP7G5.05	rpl1002	60S ribosomal protein L10 [Source:PomBase Gene ID;Acc:SPAP7G5.05]	166	27	0	1	0	152	0	7	165	14	0	0	0	0	0	0	0	0	0	0
SPAP8A3.02c	ofd2	2 OG-Fe(II) oxygenase superfamily protein Ofd2 [Source:PomBase Gene ID;Acc:SPAP8A3.02c]	0	0	0	0	0	0	0	0	0	1	466	144	1	0	11	493	44	0	522	477
SPAP8A3.03	SPAP8A3.03	ZIP zinc transporter 1 (predicted) [Source:PomBase Gene ID;Acc:SPAP8A3.03]	312	60	0	3	3	599	971	13	60	331	0	0	0	0	0	0	0	0	0	0
SPAP8A3.04c	hsp9	heat shock protein Hsp9 [Source:PomBase Gene ID;Acc:SPAP8A3.04c]	54	242	0	0	77	189	179	1598	896	203	63	145	0	1	40	111	157	3178	726	208
SPAP8A3.05	SPAP8A3.05	ski complex interacting GTPase (predicted) [Source:PomBase Gene ID;Acc:SPAP8A3.05]	0	3	1	1	0	0	0	1	15	1	0	0	0	0	0	0	0	0	0	0
SPAP8A3.12c	tpp2	tripeptidyl-peptidase II Tpp2 [Source:PomBase Gene ID;Acc:SPAP8A3.12c]	139	0	0	1	0	196	148	1748	1211	396	358	6	3	0	0	348	185	6979	3156	737
SPAP8A3.14c	sls1	mitochondrial inner membrane protein Sls1 (predicted) [Source:PomBase Gene ID;Acc:SPAP8A3.14c]	113	0	5	7	0	175	0	0	2	1	0	0	0	0	0	0	0	0	0	0
SPAPB1A10.03	nxt1	mRNA export receptor Nxt1 [Source:PomBase Gene ID;Acc:SPAPB1A10.03]	286	10	0	3	0	360	0	4659	21	10	3	0	0	0	0	7	0	606	0	0
SPAPB1A10.05	SPAPB1A10.05	sequence orphan [Source:PomBase Gene ID;Acc:SPAPB1A10.05]	108	0	2	0	1	157	8	0	12	28	175	0	0	0	0	127	0	0	0	34
SPAPB1A10.08	SPAPB1A10.08	sequence orphan [Source:PomBase Gene ID;Acc:SPAPB1A10.08]	32	10	6	0	0	44	0	1	6	3	182	35	0	0	0	252	7	0	0	17
SPAPB1A10.10c	ypt71	GTPase Ypt71 [Source:PomBase Gene ID;Acc:SPAPB1A10.10c]	344	9	4	5	707	589	26	3	143	81	225	22	4	0	0	343	1	14	44	0
SPAPB1A10.12c	alo1	D-arabinono-1,4-lactone oxidase (predicted) [Source:PomBase Gene ID;Acc:SPAPB1A10.12c]	114	64	1	7	0	155	0	5	101	212	144	53	0	0	0	101	3	0	0	152
SPAPB1A10.13	SPAPB1A10.13	sequence orphan [Source:PomBase Gene ID;Acc:SPAPB1A10.13]	130	0	0	3	0	179	0	0	4	2	144	4	0	0	0	134	0	0	1	0
SPAPB1A10.15	arv1	Arv1-like family protein Arv1 (predicted) [Source:PomBase Gene ID;Acc:SPAPB1A10.15]	2136	475	1	17	6	1618	25	1	4	16	2521	408	3	0	2	1189	0	0	0	5
SPAPB1A11.02	SPAPB1A11.02	esterase/lipase (predicted) [Source:PomBase Gene ID;Acc:SPAPB1A11.02]	132	73	4	5	0	167	0	0	130	81	192	84	0	0	5	179	9	0	183	77
SPAPB1A11.03	SPAPB1A11.03	cytochrome b2 (L-lactate cytochrome-c oxidoreductase) (predicted) [Source:PomBase Gene ID;Acc:SPAPB1A11.03]	608	175	0	2	0	725	208	1081	31	188	520	59	0	0	5	470	76	1937	0	81
SPAPB1A11.04c	SPAPB1A11.04c	transcription factor (predicted) [Source:PomBase Gene ID;Acc:SPAPB1A11.04c]	501	577	6	148	16	493	259	0	50	8	552	354	3	123	0	387	102	1	0	1
SPAPB1E7.04c	SPAPB1E7.04c	chitinase (predicted) [Source:PomBase Gene ID;Acc:SPAPB1E7.04c]	88	70	0	4	0	70	1	754	8	142	298	239	0	0	6	373	15	3865	0	559
SPAPB1E7.05	gde1	glycerophosphoryl diester phosphodiesterase Gde1 (predicted) [Source:PomBase Gene ID;Acc:SPAPB1E7.05]	205	0	0	0	1	269	0	3	64	65	246	1	4	0	0	161	1	0	0	75
SPAPB21F2.02	SPAPB21F2.02	Dopey family protein (predicted) [Source:PomBase Gene ID;Acc:SPAPB21F2.02]	162	0	2	0	0	214	0	0	819	156	16	2	0	1	0	21	0	0	178	26
SPAPB21F2.03	SPAPB21F2.03	ribosome biogenesis protein (predicted) [Source:PomBase Gene ID;Acc:SPAPB21F2.03]	631	1528	1	73	13	1071	330	876	570	710	435	803	4	35	7	464	159	833	321	308
SPAPB24D3.01	SPAPB24D3.01	transcription factor (predicted) [Source:PomBase Gene ID;Acc:SPAPB24D3.01]	114	0	0	5	5	136	0	2	10	139	53	0	0	1	0	45	1	0	0	33
SPAPB24D3.02c	SPAPB24D3.02c	amino acid permease, unknown 3 (predicted) [Source:PomBase Gene ID;Acc:SPAPB24D3.02c]	165	0	0	4	0	224	16	4	180	114	0	0	0	0	0	4	0	0	1	1
SPAPB24D3.03	SPAPB24D3.03	agmatinase (predicted) [Source:PomBase Gene ID;Acc:SPAPB24D3.03]	560	670	12	256	22	914	134	4177	1136	1666	582	758	6	375	11	660	41	6802	2042	1778
SPAPB24D3.04c	mag1	DNA-3-methyladenine glycosylase Mag1 [Source:PomBase Gene ID;Acc:SPAPB24D3.04c]	135	15	0	1	1	159	15	0	33	23	9	0	0	0	0	10	0	0	0	0
SPAPB24D3.07c	SPAPB24D3.07c	sequence orphan [Source:PomBase Gene ID;Acc:SPAPB24D3.07c]	113	0	0	1	0	133	1	111	144	4	90	0	0	10	0	118	0	231	185	6
SPAPB24D3.08c	SPAPB24D3.08c	NADP-dependent oxidoreductase (predicted) [Source:PomBase Gene ID;Acc:SPAPB24D3.08c]	4	0	0	0	0	0	0	0	0	1	205	0	0	0	0	149	0	0	0	70
SPAPB24D3.09c	pdr1	ABC transporter Pdr1 [Source:PomBase Gene ID;Acc:SPAPB24D3.09c]	261	63	0	28	1	377	107	1	136	168	232	31	0	22	0	246	38	0	78	160
SPAPB2B4.04c	SPAPB2B4.04c	vacuolar calcium transporting P-type ATPase P2 type, Pmc1 [Source:PomBase Gene ID;Acc:SPAPB2B4.04c]	46	5592	13812	24403	29312	50	127	1480	4835	5333	0	1	5	5	7	0	0	0	2	1
SPAPB2B4.06	SPAPB2B4.06	conserved fungal protein [Source:PomBase Gene ID;Acc:SPAPB2B4.06]	44	6	0	8	0	59	48	1	158	19	151	0	0	0	0	165	119	0	506	37
SPAPB8E5.05	mfm1	M-factor precursor Mfm1 [Source:PomBase Gene ID;Acc:SPAPB8E5.05]	368	97	3	8	2	641	407	2130	65	115	0	0	0	0	0	5	0	17	0	0
SPAPB8E5.06c	rpl302	60S ribosomal protein L3 [Source:PomBase Gene ID;Acc:SPAPB8E5.06c]	210	2	6	4	4	361	153	5	109	82	178	19	0	0	1	235	104	0	0	79
SPAPB8E5.08	SPAPB8E5.08	sequence orphan [Source:PomBase Gene ID;Acc:SPAPB8E5.08]	5	6	0	3	5	3	1	0	51	4	890	2523	16	1524	0	888	53	11	661	158
SPAPB8E5.10	SPAPB8E5.10	conserved fungal protein, with meiosis specific splicing [Source:PomBase Gene ID;Acc:SPAPB8E5.10]	308	0	1	2	0	358	61	2	252	185	307	3	0	0	0	243	22	0	293	125
SPAPJ691.02	SPAPJ691.02	yippee-like protein [Source:PomBase Gene ID;Acc:SPAPJ691.02]	976	10	3	214	14	670	105	11	249	7	7	0	0	0	0	1	0	0	0	0
SPAPJ691.03	SPAPJ691.03	mitochondrial conserved eukaryotic protein [Source:PomBase Gene ID;Acc:SPAPJ691.03]	469	3	9	5	2	463	48	5	35	6	813	3	3	3	0	444	2	0	0	0
SPAPYUG7.03c	mid2	medial ring protein Mid2 [Source:PomBase Gene ID;Acc:SPAPYUG7.03c]	3316	6	0	2	0	125	137	25	8	13	415	0	0	0	0	16	18	0	0	0
SPAPYUG7.04c	rpb9	DNA-directed RNA polymerase II complex subunit Rpb9 [Source:PomBase Gene ID;Acc:SPAPYUG7.04c]	243	4800	4459	77	198	31	338	3	148	166	186	2410	2800	43	91	21	280	0	54	111
SPAPYUG7.06	mug67	PPPDE peptidase family (predicted) [Source:PomBase Gene ID;Acc:SPAPYUG7.06]	723	291	0	9	3	945	108	11	1016	967	706	241	0	3	0	699	282	0	594	867
SPAPYUK71.03c	syn1	synaptotagmin family C2 domain protein, Syn1 [Source:PomBase Gene ID;Acc:SPAPYUK71.03c]	343	250	0	3	1	339	79	0	1	343	350	213	2	0	0	346	14	7	25	337
SPBC106.01	mph1	dual specificity protein kinase Mph1 [Source:PomBase Gene ID;Acc:SPBC106.01]	67	14	0	0	0	41	1	0	0	62	0	0	0	0	0	0	0	0	0	0
SPBC106.02c	srx1	sulfiredoxin [Source:PomBase Gene ID;Acc:SPBC106.02c]	477	29	6	2	11	857	49	829	229	1096	814	40	6	0	0	956	78	1736	387	1439
SPBC106.03	SPBC106.03	DUF1776 family protein [Source:PomBase Gene ID;Acc:SPBC106.03]	409	206	1	14	1	370	49	1	477	112	216	95	0	0	5	173	11	0	318	54
SPBC106.07c	SPBC106.07c	N alpha-acetylation related protein Nat2 (predicted) [Source:PomBase Gene ID;Acc:SPBC106.07c]	105	0	0	0	11	40	3	0	27	12	180	0	3	0	14	59	1	0	0	0
SPBC106.08c	mug2	cell surface glycoprotein (predicted), DUF1773 family protein 1 [Source:PomBase Gene ID;Acc:SPBC106.08c]	81	4	0	1	0	76	66	1	13	41	0	0	0	0	0	0	0	0	0	0
SPBC106.11c	plg7	phospholipase A2, PAF family homolog [Source:PomBase Gene ID;Acc:SPBC106.11c]	12	0	0	8	0	2	0	319	3	12	196	47	0	135	1	444	1	9536	138	342
SPBC106.20	exo70	exocyst complex subunit Exo70 (predicted) [Source:PomBase Gene ID;Acc:SPBC106.20]	41	0	0	1	0	166	11	1	2	20	74	5	2	7	3	230	0	0	0	29
SPBC1105.01	rrp12	rRNA processing protein Rrp12-like (predicted) [Source:PomBase Gene ID;Acc:SPBC1105.01]	83	2	2	0	0	111	550	1	289	424	227	11	2	0	1	190	794	8	862	607
SPBC1105.05	exg1	glucan 1,6-beta-glucosidase Exg1 [Source:PomBase Gene ID;Acc:SPBC1105.05]	557	1478	0	6	1	774	425	0	64	17	763	1562	0	0	0	701	397	0	119	24
SPBC1105.08	SPBC1105.08	EMP70 family [Source:PomBase Gene ID;Acc:SPBC1105.08]	129	0	4	3	0	109	80	4	40	14	226	0	0	0	0	120	0	1	0	0
SPBC1105.09	ubc15	ubiquitin conjugating enzyme Ubc15 [Source:PomBase Gene ID;Acc:SPBC1105.09]	527	0	0	3	0	889	39	0	222	202	752	5	7	0	1	487	7	0	117	147
SPBC1105.14	rsv2	transcription factor Rsv2 [Source:PomBase Gene ID;Acc:SPBC1105.14]	105	1261	2	0	94	1483	1549	2	8	474	233	1854	0	0	188	2240	2206	1	0	661
SPBC115.02c	SPBC115.02c	AFG1 family mitochondrial ATPase (predicted) [Source:PomBase Gene ID;Acc:SPBC115.02c]	23	33	0	1	0	26	0	0	79	8	448	554	1	0	0	508	1	8	1573	101
SPBC115.03	SPBC115.03	gfo/idh/mocA family oxidoreductase (predicted) [Source:PomBase Gene ID;Acc:SPBC115.03]	120	8	0	1	0	127	21	6	84	22	238	12	0	0	0	251	58	0	365	25
SPBC119.12	rud3	Golgi matrix protein Rud3 (predicted) [Source:PomBase Gene ID;Acc:SPBC119.12]	15	4	0	1	0	11	3	0	13	3	190	37	0	2	0	161	3	0	0	0
SPBC119.16c	SPBC119.16c	conserved fungal protein [Source:PomBase Gene ID;Acc:SPBC119.16c]	190	0	3	1	1	211	3	2	134	47	204	0	0	1	0	214	1	10	60	43
SPBC1198.01	SPBC1198.01	glutathione-dependent formaldehyde dehydrogenase (predicted) [Source:PomBase Gene ID;Acc:SPBC1198.01]	143	0	0	7	3	425	15	5467	239	91	0	0	0	0	0	0	0	124	0	0
SPBC1198.03c	SPBC1198.03c	Golgin subfamily A member [Source:PomBase Gene ID;Acc:SPBC1198.03c]	83	4	1	0	0	181	1	1	72	443	212	0	1	0	5	297	1	0	0	669
SPBC1198.06c	SPBC1198.06c	mannan endo-1,6-alpha-mannosidase (predicted) [Source:PomBase Gene ID;Acc:SPBC1198.06c]	22	104	0	252	540	40	37	2952	59	42	0	0	0	0	0	0	0	0	0	0
SPBC1198.07c	SPBC1198.07c	mannan endo-1,6-alpha-mannosidase (predicted) [Source:PomBase Gene ID;Acc:SPBC1198.07c]	123	227	0	1145	659	38	22	1063	224	82	160	370	2	1776	1161	110	435	2187	280	131
SPBC1198.08	SPBC1198.08	dipeptidase Dug1 (predicted) [Source:PomBase Gene ID;Acc:SPBC1198.08]	178	4	2	4	0	229	15	10	78	6	185	5	7	2	0	232	2	5	114	1
SPBC1198.09	ubc16	ubiquitin conjugating enzyme Ubc16 (predicted) [Source:PomBase Gene ID;Acc:SPBC1198.09]	861	248	4	3	4	598	441	0	2184	663	1242	303	0	0	4	1391	1698	7	2346	853
SPBC1198.12	mfr1	fizzy-related protein Mfr1 [Source:PomBase Gene ID;Acc:SPBC1198.12]	41	1	1	3	0	85	17	1	129	8	212	7	0	8	0	229	30	0	894	0
SPBC1198.14c	fbp1	fructose-1,6-bisphosphatase Fbp1 [Source:PomBase Gene ID;Acc:SPBC1198.14c]	147	29	0	0	0	405	61	896	25	324	471	65	11	0	1	550	69	2565	6	571
SPBC11B10.05c	rsp1	random septum position protein Rsp1 [Source:PomBase Gene ID;Acc:SPBC11B10.05c]	409	43	8	11	0	665	2	3	127	268	524	37	0	0	0	863	10	10	314	367
SPBC11B10.08	SPBC11B10.08	conserved fungal protein [Source:PomBase Gene ID;Acc:SPBC11B10.08]	187	32	0	4	0	295	0	7	124	43	309	60	0	0	0	457	0	13	254	64
SPBC11C11.08	srp1	SR family protein, human SRFS2 ortholog Srp1 [Source:PomBase Gene ID;Acc:SPBC11C11.08]	1335	981	2	16	116	1534	299	5	137	139	195	9	1	0	3	348	30	0	1	56
SPBC11C11.09c	rpl502	60S ribosomal protein L5 [Source:PomBase Gene ID;Acc:SPBC11C11.09c]	15	0	1	1	3	11	55	0	0	20	28	6	1	0	0	14	6	10	49	0
SPBC11C11.10	SPBC11C11.10	tRNA pseudouridine synthase (predicted) [Source:PomBase Gene ID;Acc:SPBC11C11.10]	711	153	5	318	5	1083	179	2	537	332	920	175	6	489	11	1170	179	15	1084	383
SPBC11G11.01	fis1	mitochondrial fission protein Fis1 (predicted) [Source:PomBase Gene ID;Acc:SPBC11G11.01]	339	28	0	8	4	497	65	0	3	14	40	0	2	0	0	62	0	0	0	10
SPBC1215.01	shy1	SURF-family protein Shy1 (predicted) [Source:PomBase Gene ID;Acc:SPBC1215.01]	83	0	7	2	0	33	66	0	82	133	98	5	1	0	0	62	13	0	86	144
SPBC1271.01c	pof13	F-box protein Pof13 [Source:PomBase Gene ID;Acc:SPBC1271.01c]	302	1	0	3	1	445	7	3	55	13	2	0	0	0	0	3	0	0	0	0
SPBC1271.03c	SPBC1271.03c	NLI interacting factor family phosphatase (predicted) [Source:PomBase Gene ID;Acc:SPBC1271.03c]	432	154	12	5	79	650	18	6	761	497	416	75	3	1	56	407	1	0	1367	350
SPBC1271.05c	SPBC1271.05c	zf-AN1 type zinc finger protein [Source:PomBase Gene ID;Acc:SPBC1271.05c]	1088	1288	6	7	1	1538	4083	10	274	23	61	25	0	0	0	18	6	0	23	0
SPBC1271.06c	mug96	sequence orphan [Source:PomBase Gene ID;Acc:SPBC1271.06c]	8	1	0	3	1	5	0	123	48	13	461	179	7	774	94	647	3	2605	104	254
SPBC1271.09	SPBC1271.09	glycerophosphodiester transporter (predicted) [Source:PomBase Gene ID;Acc:SPBC1271.09]	318	632	4	3	29	472	2	10	74	170	21	16	0	0	0	36	1	0	0	2
SPBC1271.12	kes1	oxysterol binding protein (predicted) [Source:PomBase Gene ID;Acc:SPBC1271.12]	503	1	0	2	1	10	5	2	0	8	1117	0	0	0	0	10	0	0	0	0
SPBC1289.16c	cao2	copper amine oxidase-like protein Cao2 [Source:PomBase Gene ID;Acc:SPBC1289.16c]	5	9	5	4	0	0	74	1	13	5	0	0	0	0	0	9	0	0	0	0
SPBC12C2.01c	SPBC12C2.01c	sequence orphan [Source:PomBase Gene ID;Acc:SPBC12C2.01c]	293	157	0	5	4	272	49	7	340	164	349	169	0	6	0	242	7	0	566	289
SPBC12C2.03c	SPBC12C2.03c	methionine synthase reductase (predicted) [Source:PomBase Gene ID;Acc:SPBC12C2.03c]	110	0	0	6	0	65	23	0	40	19	221	0	0	0	0	140	0	0	0	33
SPBC12C2.04	SPBC12C2.04	NAD binding dehydrogenase family protein [Source:PomBase Gene ID;Acc:SPBC12C2.04]	354	27	0	1	2	527	1	0	356	246	348	33	0	0	0	392	0	0	616	197
SPBC12C2.05c	bzz1	diacylglycerol binding protein Bzz1 (predicted) [Source:PomBase Gene ID;Acc:SPBC12C2.05c]	603	218	0	17	7	902	59	1988	829	1092	0	0	0	0	0	0	0	0	0	0
SPBC12C2.09c	SPBC12C2.09c	Haemolysin-III family protein (predicted) [Source:PomBase Gene ID;Acc:SPBC12C2.09c]	69	14	0	4	0	21	0	1	38	38	0	0	0	0	0	0	0	0	0	0
SPBC12D12.06	srb11	cyclin CycC, Srb mediator subunit Srb11 [Source:PomBase Gene ID;Acc:SPBC12D12.06]	32	0	0	6	0	19	0	0	65	1	24	1	0	0	0	11	1	0	0	0
SPBC12D12.09	rev7	DNA polymerase zeta Rev7 (predicted) [Source:PomBase Gene ID;Acc:SPBC12D12.09]	11	0	5	0	1	14	2	1	3	2	1	0	0	0	0	0	0	0	0	0
SPBC1347.03	meu14	sporulation protein Meu14 [Source:PomBase Gene ID;Acc:SPBC1347.03]	40	10	0	1	1	27	39	2	383	5	168	131	6	0	1	330	215	0	1575	14
SPBC1347.07	rex2	RNA exonuclease (predicted) [Source:PomBase Gene ID;Acc:SPBC1347.07]	121	5	0	3	0	208	2	0	12	7	81	2	0	0	0	119	9	0	41	0
SPBC1347.11	sro1	stress responsive orphan 1 [Source:PomBase Gene ID;Acc:SPBC1347.11]	390	244	0	3	2	585	16	1	17	40	835	415	10	0	1	712	25	0	150	37
SPBC1347.12	arp1	centractin family actin-like protein Arp1 (predicted) [Source:PomBase Gene ID;Acc:SPBC1347.12]	308	10	5	7	1	424	44	1250	375	181	354	6	0	2	3	475	24	2074	1033	180
SPBC1347.13c	SPBC1347.13c	ribose methyltransferase (predicted) [Source:PomBase Gene ID;Acc:SPBC1347.13c]	861	182	0	3	0	1231	15	2339	331	333	718	118	0	6	1	614	12	3587	453	190
SPBC1348.02	SPBC1348.02	S. pombe specific 5Tm protein family [Source:PomBase Gene ID;Acc:SPBC1348.02]	234	110	0	1	2	493	158	1788	482	85	548	155	2	0	0	696	387	3309	444	91
SPBC1348.06c	SPBC1348.06c	conserved fungal family [Source:PomBase Gene ID;Acc:SPBC1348.06c]	4	1	0	2	0	0	0	0	49	1	0	0	0	0	0	0	0	0	0	0
SPBC1348.10c	SPBC1348.10c	phospholipase (predicted) [Source:PomBase Gene ID;Acc:SPBC1348.10c]	204	17	0	0	0	363	0	0	162	65	4	0	0	0	0	9	0	0	7	0
SPBC1348.14c	ght7	hexose transporter Ght7 (predicted) [Source:PomBase Gene ID;Acc:SPBC1348.14c]	108	55	2	443	0	241	1	4	1	16	26	18	0	79	0	34	0	10	0	8
SPBC13A2.04c	SPBC13A2.04c	PTR family peptide transporter (predicted) [Source:PomBase Gene ID;Acc:SPBC13A2.04c]	463	480	0	4	5	704	375	1251	271	2090	634	619	0	1	1	821	358	2955	493	2327
SPBC13E7.06	msd1	mitotic-spindle disanchored Msd1 [Source:PomBase Gene ID;Acc:SPBC13E7.06]	333	0	0	1	0	199	82	3	17	45	1472	2	3	0	2	1019	400	0	0	234
SPBC13E7.09	vrp1	verprolin [Source:PomBase Gene ID;Acc:SPBC13E7.09]	240	1550	3	56	6	257	1	0	28	183	236	1480	1	69	0	165	2	0	0	162
SPBC13E7.11	SPBC13E7.11	mitochondrial rhomboid protease (predicted) [Source:PomBase Gene ID;Acc:SPBC13E7.11]	726	26	9	4	147	1174	43	7	145	621	628	29	0	5	154	868	14	3	51	582
SPBC13G1.10c	mug81	ATP-dependent RNA helicase Slh1 (predicted) [Source:PomBase Gene ID;Acc:SPBC13G1.10c]	9	10	0	5	1	4	52	0	29	8	78	10	1	0	0	38	609	2	1	65
SPBC146.02	SPBC146.02	sequence orphan [Source:PomBase Gene ID;Acc:SPBC146.02]	23	0	0	0	0	35	0	9	0	8	510	4	0	0	0	519	0	0	0	158
SPBC146.04	SPBC146.04	sulfhydryl oxidase (predicted) [Source:PomBase Gene ID;Acc:SPBC146.04]	110	4	4	3	0	133	47	500	163	1	346	4	3	0	4	268	59	1805	361	0
SPBC146.06c	SPBC146.06c	VRR-NUC nuclease associated domain, human MTMR15 homolog [Source:PomBase Gene ID;Acc:SPBC146.06c]	378	80	8	18	0	386	38	4	443	238	189	70	0	0	0	277	4	0	509	214
SPBC146.11c	mug97	meiotically upregulated gene Mug97 [Source:PomBase Gene ID;Acc:SPBC146.11c]	425	47	0	16	2	436	0	515	58	4	641	72	5	2	2	658	1	1445	80	0
SPBC14C8.03	fma2	methionine aminopeptidase Fma2 (predicted) [Source:PomBase Gene ID;Acc:SPBC14C8.03]	62	33	0	3	0	24	130	2	106	37	43	35	0	0	0	21	55	0	32	48
SPBC14C8.05c	meu17	glucan-alpha-1,4-glucosidase [Source:PomBase Gene ID;Acc:SPBC14C8.05c]	209	0	9	4	0	76	19	721	245	18	404	0	0	8	0	482	43	3098	457	51
SPBC14C8.09c	SPBC14C8.09c	IMPACT domain protein, involved in translation (predicted) [Source:PomBase Gene ID;Acc:SPBC14C8.09c]	49	0	0	2	0	18	9	1	27	31	90	0	9	0	0	38	10	0	0	53
SPBC14C8.11c	SPBC14C8.11c	sequence orphan [Source:PomBase Gene ID;Acc:SPBC14C8.11c]	11	0	0	0	0	24	1	0	18	16	263	0	0	0	0	241	11	0	173	215
SPBC14C8.15	SPBC14C8.15	triglyceride lipase-cholesterol esterase (predicted) [Source:PomBase Gene ID;Acc:SPBC14C8.15]	343	1272	7673	6636	9298	432	453	9	47	132	386	1737	11826	9276	12404	434	462	5	138	207
SPBC14F5.07	doa10	ER-localized ubiquitin ligase Doa10 (predicted) [Source:PomBase Gene ID;Acc:SPBC14F5.07]	131	6	7	5	0	159	742	8	236	455	119	1	3	10	1	111	830	8	308	334
SPBC14F5.10c	SPBC14F5.10c	ubiquitin-protein ligase E3 (predicted) [Source:PomBase Gene ID;Acc:SPBC14F5.10c]	76	0	3	5	5	134	0	5	1	156	1	0	0	0	0	0	0	0	0	0
SPBC14F5.11c	mug186	sorting nexin Snx41 (predicted) [Source:PomBase Gene ID;Acc:SPBC14F5.11c]	169	19	3	4	6	251	0	2	31	21	381	45	5	0	0	317	0	0	0	29
SPBC1539.02	SPBC1539.02	conserved eukaryotic nuclear protein implicated in meiotic chromosome segregation [Source:PomBase Gene ID;Acc:SPBC1539.02]	390	206	0	2	0	417	29	0	53	170	424	179	6	0	5	303	9	0	0	134
SPBC1539.03c	SPBC1539.03c	argininosuccinate lyase (predicted) [Source:PomBase Gene ID;Acc:SPBC1539.03c]	20	2	1	0	0	3	25	0	28	3	0	0	5	0	0	2	0	0	0	0
SPBC1539.07c	SPBC1539.07c	glutathione-dependent formaldehyde dehydrogenase (predicted) [Source:PomBase Gene ID;Acc:SPBC1539.07c]	175	17	0	2	0	302	109	1	4	2	176	1	0	0	0	239	25	0	0	0
SPBC1539.08	arf6	ADP-ribosylation factor, Arf family Arf6 [Source:PomBase Gene ID;Acc:SPBC1539.08]	7	37	0	0	0	26	0	0	6	43	0	0	0	0	0	1	0	0	0	1
SPBC15C4.01c	oca3	TPR repeat protein Oca3/ ER membrane protein complex Ecm2 (predicted) [Source:PomBase Gene ID;Acc:SPBC15C4.01c]	121	638	0	0	1	70	95	120	432	260	0	2	0	0	0	0	0	0	0	0
SPBC15D4.01c	klp9	kinesin-like protein Klp9 [Source:PomBase Gene ID;Acc:SPBC15D4.01c]	555	13	2	5	0	382	1	1	82	82	160	0	0	0	6	90	3	0	0	51
SPBC15D4.05	SPBC15D4.05	conserved CobW/HypB/UreG nucleotide binding domain protein (predicted) [Source:PomBase Gene ID;Acc:SPBC15D4.05]	1	0	0	0	0	0	0	0	2	7	77	80	0	0	0	60	0	0	28	180
SPBC15D4.07c	atg9	autophagy associated protein Atg9 [Source:PomBase Gene ID;Acc:SPBC15D4.07c]	141	9	9	12	11	72	0	21	126	16	405	1	0	6	0	65	4	24	9	3
SPBC15D4.09c	SPBC15D4.09c	cystathionine gamma-synthase (predicted) [Source:PomBase Gene ID;Acc:SPBC15D4.09c]	21	2	2	0	0	15	0	0	29	1	16	0	5	0	0	5	0	0	0	0
SPBC15D4.10c	amo1	nuclear rim protein Amo1 [Source:PomBase Gene ID;Acc:SPBC15D4.10c]	70	0	3	2	3	83	119	5	84	4	114	3	0	1	0	106	18	1	0	26
SPBC15D4.12c	mug98	sequence orphan [Source:PomBase Gene ID;Acc:SPBC15D4.12c]	611	71	0	3	1	791	236	1381	430	1476	777	65	4	1	2	766	159	2143	338	1302
SPBC15D4.15	pho2	4-nitrophenylphosphatase [Source:PomBase Gene ID;Acc:SPBC15D4.15]	33	0	0	2	0	53	613	562	50	56	0	0	0	0	0	0	0	0	0	0
SPBC1604.01	mug158	ergothioneine biosynthesis protein (predicted) [Source:PomBase Gene ID;Acc:SPBC1604.01]	180	202	6	2	0	177	116	9	27	597	159	213	0	0	0	193	6	0	0	725
SPBC1604.09c	SPBC1604.09c	exoribonuclease Rex4 (predicted) [Source:PomBase Gene ID;Acc:SPBC1604.09c]	30	61	0	2	0	34	44	0	1	5	38	43	0	3	0	45	0	0	0	0
SPBC1604.16c	SPBC1604.16c	RNA-binding protein, G-patch type (predicted) [Source:PomBase Gene ID;Acc:SPBC1604.16c]	412	116	1	5	1	641	318	2664	545	774	1227	151	5	0	3	1083	469	7319	762	1611
SPBC1604.18c	SPBC1604.18c	ESCRT III complex subunit (predicted) [Source:PomBase Gene ID;Acc:SPBC1604.18c]	92	0	0	4	0	15	0	0	0	15	105	135	0	0	0	4	0	0	0	0
SPBC1604.20c	tea2	kinesin-like protein Tea2 [Source:PomBase Gene ID;Acc:SPBC1604.20c]	236	715	0	2	0	83	53	6	92	11	450	965	0	0	0	129	52	0	0	0
SPBC1652.02	SPBC1652.02	APC amino acid transporter (predicted) [Source:PomBase Gene ID;Acc:SPBC1652.02]	0	0	0	0	0	0	0	37	1	3	45	0	0	0	0	40	6	726	49	18
SPBC1683.02	SPBC1683.02	adenine/adenosine deaminase family (predicted) [Source:PomBase Gene ID;Acc:SPBC1683.02]	4	0	0	2	5	4	0	0	36	6	0	0	0	0	0	0	0	0	2	0
SPBC1683.03c	SPBC1683.03c	membrane transporter (predicted) [Source:PomBase Gene ID;Acc:SPBC1683.03c]	96	0	0	10	0	151	6	7	127	422	199	4	0	0	0	176	22	0	67	661
SPBC1683.04	SPBC1683.04	glycosyl hydrolase family 3 (predicted) [Source:PomBase Gene ID;Acc:SPBC1683.04]	453	4	0	6	13	650	606	5	113	436	979	0	0	3	6	763	808	9	421	591
SPBC1683.06c	SPBC1683.06c	uridine ribohydrolase (predicted) [Source:PomBase Gene ID;Acc:SPBC1683.06c]	1031	41	6	2	51	2208	220	14	222	186	0	0	0	0	0	0	0	0	0	0
SPBC1683.07	mal1	maltase alpha-glucosidase Mal1 [Source:PomBase Gene ID;Acc:SPBC1683.07]	127	0	3	4	3	222	6	5	29	331	138	1	3	12	0	253	5	0	0	391
SPBC1683.09c	frp1	ferric-chelate reductase Frp1 [Source:PomBase Gene ID;Acc:SPBC1683.09c]	332	61	2	4	2	530	185	2	23	421	280	49	3	10	0	396	67	0	0	383
SPBC1683.11c	SPBC1683.11c	isocitrate lyase (predicted) [Source:PomBase Gene ID;Acc:SPBC1683.11c]	230	822	1	2	1	335	103	13	12	69	338	750	0	1	2	285	99	0	122	70
SPBC1683.12	SPBC1683.12	nicotinic acid plasma membrane transporter (predicted) [Source:PomBase Gene ID;Acc:SPBC1683.12]	890	952	0	697	353	1498	581	18	49	868	789	463	1	507	210	965	200	18	226	563
SPBC1683.13c	cha4	transcription factor Cha4 (predicted) [Source:PomBase Gene ID;Acc:SPBC1683.13c]	197	122	12	3	0	128	1	0	213	9	130	116	0	0	3	202	0	0	257	4
SPBC1685.02c	rps1202	40S ribosomal protein S12 (predicted) [Source:PomBase Gene ID;Acc:SPBC1685.02c]	146	17	1	9	4	294	124	3	96	11	0	0	0	0	0	0	0	0	0	0
SPBC1685.04	SPBC1685.04	sequence orphan [Source:PomBase Gene ID;Acc:SPBC1685.04]	236	8	0	2	4	373	78	5	18	1	398	5	6	0	3	555	330	0	190	4
SPBC1685.05	SPBC1685.05	serine protease (predicted) [Source:PomBase Gene ID;Acc:SPBC1685.05]	178	40	0	2	0	192	41	3	61	22	705	35	6	5	0	755	216	0	44	125
SPBC1685.06	cid11	poly(A) polymerase Cid11 (predicted) [Source:PomBase Gene ID;Acc:SPBC1685.06]	71	67	0	1	0	63	1037	3	110	597	48	42	0	0	0	30	466	0	271	394
SPBC1685.10	rps27	40S ribosomal protein S27 (predicted) [Source:PomBase Gene ID;Acc:SPBC1685.10]	521	105	0	1	1	823	2	0	0	37	1540	166	0	3	0	1744	2	0	0	56
SPBC1685.11	rlp1	RecA family ATPase Rlp1 [Source:PomBase Gene ID;Acc:SPBC1685.11]	57	0	9	4	1	122	0	3	716	15	148	2	0	2	0	132	2	0	987	16
SPBC1685.14c	SPBC1685.14c	Vid27 family protein [Source:PomBase Gene ID;Acc:SPBC1685.14c]	143	68	0	1	1	96	0	4	92	13	539	217	0	0	0	255	1	0	112	71
SPBC16A3.02c	SPBC16A3.02c	mitochondrial conserved protein (predicted) [Source:PomBase Gene ID;Acc:SPBC16A3.02c]	752	34	3	15	12	1107	59	20	263	16	1015	9	12	5	8	812	22	27	18	14
SPBC16A3.06	SPBC16A3.06	tRNA specific adenosine deaminase (predicted) [Source:PomBase Gene ID;Acc:SPBC16A3.06]	0	0	0	0	4	0	0	0	0	1	0	0	0	0	0	2	0	0	0	0
SPBC16A3.07c	nrm1	negative regulator of MBF [Source:PomBase Gene ID;Acc:SPBC16A3.07c]	22	0	0	0	2	31	20	2949	0	68	22	0	0	0	1	17	0	5579	0	52
SPBC16A3.10	SPBC16A3.10	membrane bound O-acyltransferase, MBOAT (predicted) [Source:PomBase Gene ID;Acc:SPBC16A3.10]	70	0	4	4	2	80	19	917	36	11	98	16	3	4	0	176	62	2678	0	8
SPBC16A3.12c	SPBC16A3.12c	triglyceride lipase-cholesterol esterase (predicted) [Source:PomBase Gene ID;Acc:SPBC16A3.12c]	18	0	0	3	0	4	63	0	0	3	0	0	0	0	0	0	0	0	0	0
SPBC16A3.13	meu7	alpha-amylase homolog Aah4 [Source:PomBase Gene ID;Acc:SPBC16A3.13]	350	5	0	6	0	635	8	1	42	238	5	0	0	0	0	10	0	0	13	5
SPBC16A3.16	SPBC16A3.16	mitochondrial inner membrane protein involved in cytochrome c oxidase assembly Pet191 (predicted) [Source:PomBase Gene ID;Acc:SPBC16A3.16]	135	2	0	1	4	122	104	1456	275	403	0	0	0	0	0	0	0	0	0	0
SPBC16C6.04	SPBC16C6.04	sequence orphan [Source:PomBase Gene ID;Acc:SPBC16C6.04]	686	3	3	10	1	888	473	6	60	211	722	2	4	0	0	524	117	1	32	94
SPBC16D10.02	trm11	tRNA (guanine-N2-)-methyltransferase catalytic subunit Trm11 (predicted) [Source:PomBase Gene ID;Acc:SPBC16D10.02]	154	0	0	4	5	441	30	3	245	154	353	1	0	1	1	484	12	0	18	270
SPBC16D10.03	pgp2	metallopeptidase Pgp2 [Source:PomBase Gene ID;Acc:SPBC16D10.03]	0	0	1	8	1	0	1	11	118	1	0	4	0	0	2	0	4	1	0	0
SPBC16D10.07c	sir2	Sir2 family histone deacetylase Sir2 [Source:PomBase Gene ID;Acc:SPBC16D10.07c]	111	187	2	269	348	135	58	11	20	9	0	0	0	0	0	0	0	0	0	0
SPBC16D10.08c	SPBC16D10.08c	heat shock protein Hsp104 (predicted) [Source:PomBase Gene ID;Acc:SPBC16D10.08c]	0	0	0	0	0	0	1	51	30	1	169	94	1	212	294	203	5	5956	1287	574
SPBC16E9.06c	uvi31	BolA domain UV induced protein Uvi31 [Source:PomBase Gene ID;Acc:SPBC16E9.06c]	84	0	10	1	0	28	31	3	39	13	415	1	0	0	0	463	0	0	0	59
SPBC16E9.09c	SPBC16E9.09c	COPII vesicle coat component Erp5/Erp6 (predicted) [Source:PomBase Gene ID;Acc:SPBC16E9.09c]	279	0	1	0	0	94	37	1	0	2	484	0	1	0	0	140	91	0	0	2
SPBC16E9.11c	pub3	HECT-type ubiquitin-protein ligase Pub3 (predicted) [Source:PomBase Gene ID;Acc:SPBC16E9.11c]	48	0	1	1	1	36	64	1	17	177	130	0	0	0	2	99	128	0	0	337
SPBC16E9.12c	pab2	poly(A) binding protein Pab2 [Source:PomBase Gene ID;Acc:SPBC16E9.12c]	28	12	0	0	0	30	226	1	47	28	20	26	0	0	0	29	111	0	0	45
SPBC16E9.17c	rem1	meiosis-specific cyclin Rem1 [Source:PomBase Gene ID;Acc:SPBC16E9.17c]	18	2	0	0	0	15	0	3	112	2	145	21	4	0	0	174	0	0	1724	15
SPBC16G5.02c	SPBC16G5.02c	ribokinase (predicted) [Source:PomBase Gene ID;Acc:SPBC16G5.02c]	95	5	0	3	0	76	0	6	42	3	132	0	0	0	0	60	0	0	73	0
SPBC16G5.03	SPBC16G5.03	ubiquitin-protein ligase E3 (predicted) [Source:PomBase Gene ID;Acc:SPBC16G5.03]	303	200	1	1	0	336	935	5	135	218	447	208	0	1	9	377	654	16	288	245
SPBC16G5.06	SPBC16G5.06	sequence orphan [Source:PomBase Gene ID;Acc:SPBC16G5.06]	129	533	6	5	1	212	363	1	818	596	450	1686	8	5	4	701	1674	0	3425	1997
SPBC16G5.07c	SPBC16G5.07c	prohibitin (predicted) [Source:PomBase Gene ID;Acc:SPBC16G5.07c]	3	8	12	1	4	11	0	0	2	4	5	6	1	0	0	0	0	0	0	0
SPBC16G5.09	SPBC16G5.09	serine carboxypeptidase (predicted) [Source:PomBase Gene ID;Acc:SPBC16G5.09]	198	30	0	10	2	373	18	8	69	11	426	44	2	0	0	517	0	0	0	1
SPBC16G5.16	SPBC16G5.16	transcription factor, zf-fungal binuclear cluster type (predicted) [Source:PomBase Gene ID;Acc:SPBC16G5.16]	68	41	0	0	1	78	263	396	564	132	260	71	0	0	5	311	1095	2561	1812	443
SPBC16G5.17	SPBC16G5.17	transcription factor, zf-fungal binuclear cluster type (predicted) [Source:PomBase Gene ID;Acc:SPBC16G5.17]	171	9	4	1	0	92	4	1	28	24	300	10	1	0	8	241	10	0	4	28
SPBC16H5.04	SPBC16H5.04	pho88 family protein (predicted) [Source:PomBase Gene ID;Acc:SPBC16H5.04]	215	479	1	77	4	162	732	4	219	275	212	407	3	97	1	116	811	0	337	323
SPBC16H5.05c	cyp7	cyclophilin family peptidyl-prolyl cis-trans isomerase Cyp7 (predicted) [Source:PomBase Gene ID;Acc:SPBC16H5.05c]	632	447	7	309	1	400	97	12	592	756	1278	474	14	540	0	513	82	0	319	987
SPBC16H5.11c	skb1	type II protein arginine N-methyltransferase Skb1 [Source:PomBase Gene ID;Acc:SPBC16H5.11c]	235	17	4	4	0	448	14	7	258	155	219	26	0	1	0	279	2	0	501	97
SPBC16H5.14c	SPBC16H5.14c	short chain dehydrogenase DHRS family (predicted) [Source:PomBase Gene ID;Acc:SPBC16H5.14c]	1053	109	10	18	19	1091	116	5	1466	603	44	11	2	0	0	149	0	7	74	24
SPBC1703.04	mlh1	MutL family protein Mlh1 (predicted) [Source:PomBase Gene ID;Acc:SPBC1703.04]	209	69	0	3	0	132	350	2	338	107	603	117	6	0	3	224	696	0	462	160
SPBC1703.06	pof10	F-box protein Pof10 [Source:PomBase Gene ID;Acc:SPBC1703.06]	192	0	0	1	1	247	14	12	23	715	131	0	0	0	0	216	0	0	0	568
SPBC1703.12	ubp9	ubiquitin C-terminal hydrolase Ubp9 [Source:PomBase Gene ID;Acc:SPBC1703.12]	64	369	1	2	1	50	957	4	40	5	144	647	0	6	0	57	2900	0	0	1
SPBC1706.01	tea4	tip elongation aberrant protein Tea4 [Source:PomBase Gene ID;Acc:SPBC1706.01]	127	1100	0	253	1710	44	76	1	1910	861	130	1185	0	325	2427	45	50	0	3590	1401
SPBC1709.01	chs2	chitin synthase homolog Chs2 [Source:PomBase Gene ID;Acc:SPBC1709.01]	15	1	0	0	0	0	14	37	11	3	441	14	0	0	0	452	117	4749	575	168
SPBC1709.04c	cyp3	cyclophilin family peptidyl-prolyl cis- trans isomerase Cyp3 [Source:PomBase Gene ID;Acc:SPBC1709.04c]	186	69	0	7	1	160	0	1799	141	224	303	116	1	1	6	242	5	5516	158	309
SPBC1709.13c	set10	ribosomal lysine methyltransferase Set10 [Source:PomBase Gene ID;Acc:SPBC1709.13c]	470	16	7	7	2	1028	475	5	796	510	764	18	3	11	6	1096	264	6	974	918
SPBC1709.14	SPBC1709.14	peptide N-glycanase (predicted) [Source:PomBase Gene ID;Acc:SPBC1709.14]	159	68	1	2	1	284	25	1	131	155	3	3	0	0	0	41	2	0	13	11
SPBC1709.19c	SPBC1709.19c	NifU-like protein (predicted) [Source:PomBase Gene ID;Acc:SPBC1709.19c]	762	144	0	1	1	1079	32	10	1788	167	1052	174	3	17	0	1073	18	0	2943	142
SPBC1711.05	SPBC1711.05	nucleocytoplasmic transport chaperone Srp40 (predicted) [Source:PomBase Gene ID;Acc:SPBC1711.05]	4	4	0	0	0	16	0	2	0	11	0	0	0	0	0	0	0	0	0	0
SPBC1711.06	rpl401	60S ribosomal protein L4 (predicted) [Source:PomBase Gene ID;Acc:SPBC1711.06]	76	1	0	1	0	89	39	2	4	130	253	1	3	0	1	184	19	0	0	270
SPBC1711.09c	SPBC1711.09c	SNARE associated Golgi protein (predicted) [Source:PomBase Gene ID;Acc:SPBC1711.09c]	280	51	3	4	0	531	1338	2205	3091	981	379	78	0	0	1	457	1361	4699	4985	1288
SPBC1711.12	SPBC1711.12	oxidised protein hydrolase (predicted) [Source:PomBase Gene ID;Acc:SPBC1711.12]	192	1	2	5	0	191	97	4	56	63	317	2	0	0	0	443	256	0	198	105
SPBC1711.15c	SPBC1711.15c	sequence orphan [Source:PomBase Gene ID;Acc:SPBC1711.15c]	182	0	14	0	194	265	44	404	100	109	224	0	0	0	334	360	100	815	0	87
SPBC1718.02	hop1	linear element associated protein Hop1 [Source:PomBase Gene ID;Acc:SPBC1718.02]	208	210	0	2	5	332	88	9	165	265	488	245	0	0	0	420	87	8	343	300
SPBC1734.06	rhp18	Rad18 homolog Rhp18 [Source:PomBase Gene ID;Acc:SPBC1734.06]	147	0	2	1	0	94	0	774	159	4	318	1	0	0	0	284	3	2500	386	6
SPBC1734.07c	SPBC1734.07c	TRAPP complex subunit Trs85 (predicted) [Source:PomBase Gene ID;Acc:SPBC1734.07c]	126	49	0	2	0	116	1	2	9	12	122	10	1	0	0	55	1	0	0	0
SPBC1734.09	SPBC1734.09	NST UDP-N-acetylglucosamine transporter (predicted) [Source:PomBase Gene ID;Acc:SPBC1734.09]	93	0	6	3	1	192	10	0	0	8	280	2	0	0	1	300	56	7	110	14
SPBC1734.11	mas5	DNAJ domain protein Mas5 (predicted) [Source:PomBase Gene ID;Acc:SPBC1734.11]	163	0	0	8	5	361	97	5	81	93	0	0	0	0	0	0	0	0	0	0
SPBC1734.12c	alg12	dolichyl pyrophosphate Man7GlcNAc2 alpha-1,6-mannosyltransferase Alg12 (predicted) [Source:PomBase Gene ID;Acc:SPBC1734.12c]	211	725	3	2305	1	441	51	0	63	4	323	711	9	2785	0	343	34	0	17	12
SPBC1773.03c	SPBC1773.03c	aminotransferase class-III, unknown specificty [Source:PomBase Gene ID;Acc:SPBC1773.03c]	61	23	0	1	0	95	0	2	6	5	298	120	0	0	0	468	2	0	257	24
SPBC1773.04	SPBC1773.04	mythylglyoxyl reductase (NADPH-dependent) (predicted) [Source:PomBase Gene ID;Acc:SPBC1773.04]	342	0	5	2	6	460	108	5	19	216	228	0	0	4	9	334	26	0	0	126
SPBC1773.05c	tms1	hexitol dehydrogenase (predicted) [Source:PomBase Gene ID;Acc:SPBC1773.05c]	109	34	0	3	0	254	1	3466	38	131	304	35	0	3	2	262	1	7877	176	103
SPBC1773.06c	SPBC1773.06c	alcohol dehydrogenase (predicted) [Source:PomBase Gene ID;Acc:SPBC1773.06c]	108	122	2	2	0	184	0	3	13	40	265	302	1	1	0	282	4	1	0	103
SPBC1773.08c	omh4	alpha-1,2-mannosyltransferase Omh4 (predicted) [Source:PomBase Gene ID;Acc:SPBC1773.08c]	70	29	9	9	0	198	7	1	17	140	182	50	0	0	0	232	23	12	230	178
SPBC1773.09c	mug184	meiotically upregulated gene Mug184 [Source:PomBase Gene ID;Acc:SPBC1773.09c]	315	147	2	6	0	967	444	2754	516	81	470	97	0	0	0	706	265	5561	743	46
SPBC1773.16c	SPBC1773.16c	transcription factor (predicted) [Source:PomBase Gene ID;Acc:SPBC1773.16c]	195	55	0	2	0	264	1	8	21	340	68	17	0	0	0	65	1	0	0	111
SPBC1778.01c	zuo1	zuotin (predicted) [Source:PomBase Gene ID;Acc:SPBC1778.01c]	0	0	0	0	0	8	0	0	0	1	0	0	0	0	0	0	0	0	0	0
SPBC1778.02	rap1	telomere binding protein Rap1 [Source:PomBase Gene ID;Acc:SPBC1778.02]	265	0	0	2	0	400	241	9	83	412	410	0	0	7	0	390	194	0	18	435
SPBC1778.03c	SPBC1778.03c	NADH pyrophosphatase (predicted) [Source:PomBase Gene ID;Acc:SPBC1778.03c]	970	378	9	390	8	1655	245	3549	310	1780	835	295	5	357	1	998	218	3562	232	1377
SPBC1778.04	spo6	Spo4-Spo6 kinase complex regulatory subunit Spo6 [Source:PomBase Gene ID;Acc:SPBC1778.04]	245	6	18	7	0	393	4	3	504	159	76	3	0	0	0	45	5	0	82	27
SPBC1778.09	SPBC1778.09	GTPase activating protein (predicted) [Source:PomBase Gene ID;Acc:SPBC1778.09]	107	0	0	395	104	240	78	0	0	30	167	0	3	537	71	165	1	10	0	25
SPBC17A3.02	SPBC17A3.02	conserved fungal protein [Source:PomBase Gene ID;Acc:SPBC17A3.02]	570	21	9	9	0	965	56	582	1159	1511	148	4	6	0	0	180	1	606	834	213
SPBC17A3.03c	SPBC17A3.03c	phosphoprotein phosphatase (predicted) [Source:PomBase Gene ID;Acc:SPBC17A3.03c]	14	0	0	0	0	0	0	16	2	16	27	0	0	0	0	4	1	24	19	4
SPBC17A3.08	SPBC17A3.08	TatD homolog (predicted) [Source:PomBase Gene ID;Acc:SPBC17A3.08]	176	1	1	2	0	187	38	2	114	25	146	1	0	0	0	141	1	0	195	41
SPBC17A3.10	pas4	peroxisomal ubiquitin-protein ligase E3 (predicted) [Source:PomBase Gene ID;Acc:SPBC17A3.10]	114	9	0	5	2	58	8	1	34	31	27	0	0	0	0	4	0	0	0	4
SPBC17D1.05	SPBC17D1.05	sequence orphan [Source:PomBase Gene ID;Acc:SPBC17D1.05]	3741	3264	2	4	7	844	18296	3	76	2	4099	2871	2	0	3	744	12787	1	0	1
SPBC17D1.06	dbp3	ATP-dependent RNA helicase Dbp3 (predicted) [Source:PomBase Gene ID;Acc:SPBC17D1.06]	116	8	6	2	3	241	0	5	101	311	0	3	0	0	0	0	0	0	0	1
SPBC17D1.07c	SPBC17D1.07c	GTPase regulator (predicted) [Source:PomBase Gene ID;Acc:SPBC17D1.07c]	333	46	0	3	0	326	13	0	824	947	268	42	1	0	4	336	1	0	2096	945
SPBC17D11.02c	hrd1	ubiquitin-protein ligase Hrd1, synviolin family [Source:PomBase Gene ID;Acc:SPBC17D11.02c]	235	7	0	5	0	246	161	1	17	6	120	2	0	1	1	233	217	0	0	1
SPBC17D11.03c	SPBC17D11.03c	conserved fungal protein [Source:PomBase Gene ID;Acc:SPBC17D11.03c]	241	111	0	10	5	412	44	6	84	58	187	62	0	0	0	178	0	0	2	56
SPBC17D11.08	SPBC17D11.08	WD repeat protein, DDB1 and CUL4-associated factor 7 (predicted) [Source:PomBase Gene ID;Acc:SPBC17D11.08]	64	706	0	179	0	49	102	1	475	280	208	1412	1	461	0	106	402	0	798	557
SPBC17G9.05	rct1	RRM-containing cyclophilin regulating transcription Rct1 [Source:PomBase Gene ID;Acc:SPBC17G9.05]	288	395	3	1445	8	443	1	6	178	3	266	215	6	970	0	214	1	0	0	3
SPBC17G9.09	tif213	translation initiation factor eIF2 gamma subunit (predicted) [Source:PomBase Gene ID;Acc:SPBC17G9.09]	1678	30500	29656	85551	96774	1472	68	7444	8720	10628	2474	39909	45508	152222	140642	2063	75	17164	13467	15320
SPBC17G9.12c	SPBC17G9.12c	hydrolase (predicted) [Source:PomBase Gene ID;Acc:SPBC17G9.12c]	179	0	0	2	1	312	19	4322	116	46	211	7	0	1	0	379	5	7929	304	63
SPBC1861.02	abp2	ARS binding protein Abp2 [Source:PomBase Gene ID;Acc:SPBC1861.02]	58	178	1136	44	19	8	4	0	238	217	575	4823	17812	1466	385	505	248	0	1592	3434
SPBC1861.06c	mug131	S. pombe specific UPF0300 family protein 4 [Source:PomBase Gene ID;Acc:SPBC1861.06c]	507	12	5	33	13	882	224	905	645	225	679	21	5	1	10	764	263	1634	15	212
SPBC1861.07	SPBC1861.07	elongin C (predicted) [Source:PomBase Gene ID;Acc:SPBC1861.07]	116	55	6	2	0	118	328	2	155	138	122	71	2	0	0	85	405	0	158	172
SPBC18A7.01	SPBC18A7.01	X-Pro dipeptidase (predicted) [Source:PomBase Gene ID;Acc:SPBC18A7.01]	356	56	0	4	0	422	81	1	20	89	541	70	0	0	0	462	80	0	0	91
SPBC18A7.02c	SPBC18A7.02c	seven transmembrane receptor-like protein (predicted) [Source:PomBase Gene ID;Acc:SPBC18A7.02c]	571	4486	0	148	8	680	18	1612	2659	1403	957	6271	5	306	0	846	51	3817	5157	2217
SPBC18E5.01	SPBC18E5.01	cycloisomerase 2 family [Source:PomBase Gene ID;Acc:SPBC18E5.01]	455	262	0	2	0	720	4	1089	93	325	128	71	2	0	3	359	0	1399	148	199
SPBC18E5.07	SPBC18E5.07	DUF3210 family protein [Source:PomBase Gene ID;Acc:SPBC18E5.07]	166	28	2	7	4	225	73	10	403	310	269	32	2	0	0	225	1	12	759	308
SPBC18E5.09c	SPBC18E5.09c	sequence orphan [Source:PomBase Gene ID;Acc:SPBC18E5.09c]	184	58	0	2	7	391	25	0	19	149	155	81	0	0	0	321	29	0	0	110
SPBC18E5.10	SPBC18E5.10	iron sulfur cluster assembly protein (predicted) [Source:PomBase Gene ID;Acc:SPBC18E5.10]	351	356	1	2	6	337	366	0	305	74	436	325	0	0	1	421	698	4	457	93
SPBC18E5.11c	edc3	enhancer of mRNA decapping Edc3 (predicted) [Source:PomBase Gene ID;Acc:SPBC18E5.11c]	366	741	8	9	665	502	377	3	542	215	5	11	0	0	12	0	1	0	3	5
SPBC18E5.13	SPBC18E5.13	mitochondrial translation initiation factor (predicted) [Source:PomBase Gene ID;Acc:SPBC18E5.13]	268	1	7	9	0	190	1145	7	493	816	552	10	0	0	0	311	1512	3	209	1047
SPBC18H10.05	SPBC18H10.05	WD repeat protein, human WDR44 family [Source:PomBase Gene ID;Acc:SPBC18H10.05]	248	0	6	11	0	283	13	0	105	100	773	5	2	10	2	589	16	0	41	106
SPBC18H10.08c	ubp4	ubiquitin C-terminal hydrolase Ubp4 [Source:PomBase Gene ID;Acc:SPBC18H10.08c]	576	22	0	113	0	799	190	0	103	40	790	19	0	132	0	791	177	0	0	67
SPBC18H10.10c	saf4	splicing associated factor Saf4 (predicted) [Source:PomBase Gene ID;Acc:SPBC18H10.10c]	235	1	0	4	9	337	115	1	49	326	505	1	3	2	0	432	41	12	100	477
SPBC18H10.15	ppk23	serine/threonine protein kinase Ppk23 [Source:PomBase Gene ID;Acc:SPBC18H10.15]	4	72	2	4	2	25	40	3	399	1	31	122	0	3	6	24	43	1	30	0
SPBC18H10.16	can1	arginine transporter Can1 [Source:PomBase Gene ID;Acc:SPBC18H10.16]	140	5	0	5	1	163	58	1	235	149	222	0	0	0	0	134	24	0	122	143
SPBC18H10.18c	SPBC18H10.18c	sequence orphan [Source:PomBase Gene ID;Acc:SPBC18H10.18c]	663	260	6813	1737	4852	873	94	566	2389	1652	821	261	8897	3420	7104	1084	207	1133	3687	2003
SPBC18H10.20c	SPBC18H10.20c	endocytosis regulator (predicted) [Source:PomBase Gene ID;Acc:SPBC18H10.20c]	287	7	0	0	7	498	437	1	74	11	142	0	0	1	0	130	127	0	7	0
SPBC1921.01c	rpl35b	60S ribosomal protein L35a (predicted) [Source:PomBase Gene ID;Acc:SPBC1921.01c]	148	7	0	3	0	208	228	0	126	150	121	1	0	2	0	110	32	0	0	111
SPBC1921.03c	mex67	mRNA export receptor, Tap, nucleoporin Mex67 [Source:PomBase Gene ID;Acc:SPBC1921.03c]	200	16	1	6	0	422	30	0	234	9	151	3	12	7	4	188	2	0	223	9
SPBC1921.04c	SPBC1921.04c	dubious [Source:PomBase Gene ID;Acc:SPBC1921.04c]	155	571	6	285	90	111	137	1349	3158	2024	193	793	2	513	142	165	127	3142	4587	2676
SPBC1921.06c	pvg3	galactosylxylosylprotein 3-beta-galactosyltransferase Pvg1 (predicted) [Source:PomBase Gene ID;Acc:SPBC1921.06c]	134	0	0	4	0	238	0	0	31	9	493	0	1	0	1	434	0	0	0	0
SPBC19C2.04c	ubp11	ubiquitin C-terminal hydrolase Ubp11 [Source:PomBase Gene ID;Acc:SPBC19C2.04c]	143	0	2	2	0	298	47	0	11	14	0	0	0	0	0	0	0	0	0	1
SPBC19C2.06c	mug124	sequence orphan [Source:PomBase Gene ID;Acc:SPBC19C2.06c]	322	3	0	79	1	581	31	1	442	119	127	1	0	39	0	170	4	0	251	52
SPBC19C2.10	SPBC19C2.10	BAR adaptor protein [Source:PomBase Gene ID;Acc:SPBC19C2.10]	203	0	0	0	3	247	9	6987	139	93	340	1	0	0	3	326	12	15878	282	137
SPBC19C2.13c	ctu2	cytosolic thiouridylase subunit Ctu2 [Source:PomBase Gene ID;Acc:SPBC19C2.13c]	6	3	0	41	107	1	0	0	4	3	48	55	5	1434	2817	51	13	0	22	164
SPBC19C7.01	mni1	Mago Nashi interacting protein (predicted) [Source:PomBase Gene ID;Acc:SPBC19C7.01]	137	1286	1	0	17	62	3804	43	136	30	220	1455	0	0	18	95	5733	73	112	40
SPBC19C7.05	SPBC19C7.05	cell wall organization protein (predicted) [Source:PomBase Gene ID;Acc:SPBC19C7.05]	305	192	0	3	10	427	46	1945	656	580	173	73	0	0	0	156	0	1543	326	259
SPBC19C7.08c	SPBC19C7.08c	AdoMet-dependent tRNA methyltransferase (predicted) [Source:PomBase Gene ID;Acc:SPBC19C7.08c]	134	10	0	5	0	226	1	2	60	43	89	1	0	5	0	129	0	0	0	25
SPBC19C7.09c	uve1	endonuclease Uve1 [Source:PomBase Gene ID;Acc:SPBC19C7.09c]	121	56	3	1	0	218	123	1	8	663	206	79	0	0	0	200	53	5	15	718
SPBC19C7.12c	omh1	alpha-1,2-mannosyltransferase Omh1 [Source:PomBase Gene ID;Acc:SPBC19C7.12c]	69	2	7	1	0	131	15	0	2	4	420	2	2	0	1	635	0	0	0	4
SPBC19F8.02	SPBC19F8.02	nuclear distribution protein NUDC homolog [Source:PomBase Gene ID;Acc:SPBC19F8.02]	123	139	0	10	1	160	1265	1	34	64	194	75	2	0	0	95	1119	0	0	103
SPBC19F8.03c	SPBC19F8.03c	ENTH/VHS domain protein (predicted) [Source:PomBase Gene ID;Acc:SPBC19F8.03c]	592	3717	5	2302	1513	631	145	4	356	80	412	1860	1	1695	929	308	5	0	81	55
SPBC19F8.04c	SPBC19F8.04c	nuclease [Source:PomBase Gene ID;Acc:SPBC19F8.04c]	228	54	470	4	3	272	0	6	79	17	0	0	0	0	0	0	0	0	0	0
SPBC19F8.06c	meu22	amino acid permease, predicted Meu22 [Source:PomBase Gene ID;Acc:SPBC19F8.06c]	201	65	1	2	0	351	29	0	35	29	452	153	0	0	0	445	1	0	19	40
SPBC19G7.02	SPBC19G7.02	4-amino-4-deoxychorismate lyase (predicted) [Source:PomBase Gene ID;Acc:SPBC19G7.02]	85	7	3	1	0	101	0	1	59	6	0	4	0	0	3	7	14	0	0	0
SPBC19G7.03c	rps3002	40S ribosomal protein S30 (predicted) [Source:PomBase Gene ID;Acc:SPBC19G7.03c]	0	0	1	2	1	0	0	3	7	1	1	4	0	1	2	5	2	1	0	0
SPBC19G7.04	SPBC19G7.04	HMG box protein [Source:PomBase Gene ID;Acc:SPBC19G7.04]	15	0	0	0	0	7	0	230	97	47	542	78	6	11	3	617	1	6315	620	1050
SPBC19G7.06	mbx1	MADS-box transcription factor Mbx1 [Source:PomBase Gene ID;Acc:SPBC19G7.06]	543	9	0	5	1	524	109	0	24	702	1022	52	0	0	0	769	268	18	7	981
SPBC19G7.18c	SPBC19G7.18c	sequence orphan [Source:PomBase Gene ID;Acc:SPBC19G7.18c]	594	369	13	441	587	984	222	435	1230	400	1299	484	2	760	809	1302	255	1454	2449	689
SPBC1E8.02	SPBC1E8.02	ubiquitin family protein (predicted) [Source:PomBase Gene ID;Acc:SPBC1E8.02]	227	115	0	2	1	158	97	0	169	23	437	190	0	0	0	232	148	0	364	59
SPBC20F10.02c	SPBC20F10.02c	DUF1741 family protein [Source:PomBase Gene ID;Acc:SPBC20F10.02c]	808	465	0	8	9	1153	392	5	632	565	0	0	0	0	0	0	0	0	0	0
SPBC20F10.03	SPBC20F10.03	conserved eukaryotic protein [Source:PomBase Gene ID;Acc:SPBC20F10.03]	250	77	2	6	3	297	137	0	840	46	391	102	0	0	3	415	182	0	1147	51
SPBC20F10.05	nrl1	NRDE-2 family protein (predicted) [Source:PomBase Gene ID;Acc:SPBC20F10.05]	1052	0	0	6	9	636	713	2	8	1576	186	0	0	0	0	40	2	0	0	176
SPBC20F10.07	SPBC20F10.07	GRAM domain protein [Source:PomBase Gene ID;Acc:SPBC20F10.07]	101	7	2	1	0	104	249	1	48	5	63	17	0	0	0	121	217	0	0	0
SPBC211.06	gfh1	gamma tubulin complex subunit Gfh1 [Source:PomBase Gene ID;Acc:SPBC211.06]	139	32	0	3	1	196	48	10	17	7	38	19	2	0	0	39	16	0	0	0
SPBC215.01	SPBC215.01	GTPase activating protein (predicted) [Source:PomBase Gene ID;Acc:SPBC215.01]	91	526	0	2	1	105	0	1	10	129	272	1155	0	0	2	310	0	0	0	253
SPBC215.05	gpd1	glycerol-3-phosphate dehydrogenase Gpd1 [Source:PomBase Gene ID;Acc:SPBC215.05]	337	408	11	8	16	211	429	21	203	518	251	230	0	0	0	99	80	11	107	453
SPBC215.10	SPBC215.10	haloacid dehalogenase-like hydrolase [Source:PomBase Gene ID;Acc:SPBC215.10]	195	136	0	1	0	349	196	1543	208	555	591	385	7	0	1	808	142	5644	291	1332
SPBC215.11c	SPBC215.11c	aldo/keto reductase, unknown biological role [Source:PomBase Gene ID;Acc:SPBC215.11c]	158	13	0	1	0	115	33	2	186	32	274	50	0	0	0	459	41	0	217	51
SPBC215.13	SPBC215.13	sequence orphan [Source:PomBase Gene ID;Acc:SPBC215.13]	329	1773	9	2	519	515	4	3	366	529	808	3571	0	1	988	1027	1	4	510	1209
SPBC215.14c	vps20	ESCRT III complex subunit Vps20 [Source:PomBase Gene ID;Acc:SPBC215.14c]	105	0	0	8	3	20	4	2	22	17	288	0	14	0	0	18	3	10	19	0
SPBC216.02	mcp5	cortical anchoring factor for dynein Mcp5/Num1 [Source:PomBase Gene ID;Acc:SPBC216.02]	210	10	1	3	0	495	1	1	134	281	0	0	0	0	0	0	0	0	0	0
SPBC216.04c	SPBC216.04c	methionine sulfoxide (predicted) [Source:PomBase Gene ID;Acc:SPBC216.04c]	445	297	10	3	17	582	3	2	14	49	2	0	0	0	0	2	0	0	0	0
SPBC216.05	rad3	ATR checkpoint kinase Rad3 [Source:PomBase Gene ID;Acc:SPBC216.05]	159	0	0	1	0	109	0	5	4	1309	239	9	2	7	4	79	0	0	0	1824
SPBC21B10.04c	nrf1	GTPase regulator Nrf1 [Source:PomBase Gene ID;Acc:SPBC21B10.04c]	200	123	3	4	0	127	6565	4	303	44	547	222	1	0	2	180	7349	0	185	187
SPBC21B10.06c	inp2	myosin binding vezatin family protein involved in peroxisome inheritance Inp2 (predicted) [Source:PomBase Gene ID;Acc:SPBC21B10.06c]	93	7	0	1	128	218	21	47	97	17	291	3	0	0	350	375	29	321	177	26
SPBC21B10.07	SPBC21B10.07	glycosyl hydrolase family 16 (predicted) [Source:PomBase Gene ID;Acc:SPBC21B10.07]	336	0	2	2	5	389	2	1	10	12	168	0	0	0	0	170	1	0	0	0
SPBC21B10.08c	SPBC21B10.08c	sequence orphan [Source:PomBase Gene ID;Acc:SPBC21B10.08c]	58	0	0	0	0	66	0	195	5	2	293	0	0	0	0	419	1	1838	0	6
SPBC21B10.12	rec6	meiotic recombination protein Rec6 [Source:PomBase Gene ID;Acc:SPBC21B10.12]	94	7	1	7	0	141	29	5	239	63	50	2	0	0	0	38	1	0	108	24
SPBC21C3.01c	vps13a	chorein homolog (predicted) [Source:PomBase Gene ID;Acc:SPBC21C3.01c]	486	2867	4	7	0	21	1115	0	82	109	0	0	0	0	0	0	0	0	0	0
SPBC21C3.09c	SPBC21C3.09c	fumarylacetoacetate hydrolase family protein (predicted) [Source:PomBase Gene ID;Acc:SPBC21C3.09c]	301	28	0	1	7	345	781	2	1215	39	635	26	0	0	0	588	1283	0	2273	63
SPBC21C3.14c	SPBC21C3.14c	sequence orphan [Source:PomBase Gene ID;Acc:SPBC21C3.14c]	1109	151	5	3	0	613	269	11	211	54	2193	208	0	0	0	855	397	4	22	41
SPBC21C3.17c	SPBC21C3.17c	conserved fungal protein [Source:PomBase Gene ID;Acc:SPBC21C3.17c]	171	0	0	2	1	196	1	5	3	17	201	18	0	0	0	166	0	5	0	12
SPBC21C3.18	spo4	serine/threonine protein kinase Spo4 [Source:PomBase Gene ID;Acc:SPBC21C3.18]	142	2105	28627	5593	7311	206	433	1395	930	2221	281	2434	39407	8038	8939	258	541	3193	1233	2754
SPBC21C3.19	SPBC21C3.19	SBDS family protein Rtc3 (predicted) [Source:PomBase Gene ID;Acc:SPBC21C3.19]	91	32	0	399	0	124	0	0	158	115	299	153	3	1505	0	338	0	0	542	417
SPBC21D10.07	cmc1	mitochondrial inner membrane protein involved in cytochrome oxidase biogenesis Cmc1 (predicted) [Source:PomBase Gene ID;Acc:SPBC21D10.07]	760	86	0	907	4	1094	126	4	363	1089	867	112	10	1009	0	957	103	0	526	1131
SPBC21D10.08c	SPBC21D10.08c	sequence orphan [Source:PomBase Gene ID;Acc:SPBC21D10.08c]	86	0	0	1	2	103	15	1	16	18	156	2	0	0	0	177	0	0	0	23
SPBC21D10.09c	SPBC21D10.09c	ubiquitin-protein ligase E3 (predicted) [Source:PomBase Gene ID;Acc:SPBC21D10.09c]	89	268	0	0	0	64	353	294	100	20	76	124	0	0	0	55	258	442	204	7
SPBC21D10.11c	nfs1	mitochondrial cysteine desulfurase Nfs1 (predicted) [Source:PomBase Gene ID;Acc:SPBC21D10.11c]	219	7	2	9	2	260	5	6	221	20	322	46	0	0	0	300	1	0	205	0
SPBC21H7.06c	SPBC21H7.06c	inositol metabolism protein Opi10 (predicted) [Source:PomBase Gene ID;Acc:SPBC21H7.06c]	120	0	0	0	0	157	8	1	16	17	151	0	0	0	0	124	0	0	0	16
SPBC23E6.02	SPBC23E6.02	ATP-dependent DNA helicase (predicted) [Source:PomBase Gene ID;Acc:SPBC23E6.02]	98	5	0	3	2	167	76	4	51	52	0	0	0	0	0	0	0	0	0	1
SPBC23E6.03c	nta1	protein N-terminal amidase Nta1 (predicted) [Source:PomBase Gene ID;Acc:SPBC23E6.03c]	551	175	0	0	0	1155	499	2169	48	691	8	2	0	0	0	8	0	150	7	6
SPBC23E6.10c	SPBC23E6.10c	methylthioribose-1-phosphate isomerase (predicted) [Source:PomBase Gene ID;Acc:SPBC23E6.10c]	606	80	3	5	4	714	661	14	52	821	382	26	0	0	4	398	244	5	0	445
SPBC23G7.04c	nif1	SEL1 repeat protein Nif1 [Source:PomBase Gene ID;Acc:SPBC23G7.04c]	184	0	0	2	0	119	11	1	5	4	0	0	0	0	0	0	0	0	0	0
SPBC23G7.10c	SPBC23G7.10c	NADH-dependent flavin oxidoreductase (predicted) [Source:PomBase Gene ID;Acc:SPBC23G7.10c]	91	0	0	1	4	149	1	4	1448	52	265	1	0	0	0	215	2	0	3158	61
SPBC23G7.11	mag2	DNA-3-methyladenine glycosidase Mag2 [Source:PomBase Gene ID;Acc:SPBC23G7.11]	292	84	0	6	21	610	35	8	56	449	428	63	0	0	28	584	0	21	48	435
SPBC23G7.12c	rpt6	19S proteasome regulatory subunit Rpt6 (predicted) [Source:PomBase Gene ID;Acc:SPBC23G7.12c]	34	0	0	0	0	11	0	181	9	27	1	0	0	0	0	3	0	8	2	1
SPBC23G7.13c	SPBC23G7.13c	urea transporter (predicted) [Source:PomBase Gene ID;Acc:SPBC23G7.13c]	66	47	0	0	0	123	12	6	82	241	0	0	0	0	0	0	0	0	0	0
SPBC23G7.15c	rpp202	60S acidic ribosomal protein P2B subunit [Source:PomBase Gene ID;Acc:SPBC23G7.15c]	119	50	0	2	0	201	112	0	154	6	251	50	2	0	0	213	137	0	265	6
SPBC23G7.16	ctr6	vacuolar copper transporter Ctr6 [Source:PomBase Gene ID;Acc:SPBC23G7.16]	70	13	0	5	3	2	0	67	185	89	496	284	0	44	0	277	109	1275	2884	1876
SPBC24C6.04	SPBC24C6.04	delta-1-pyrroline-5-carboxylate dehydrogenase (predicted) [Source:PomBase Gene ID;Acc:SPBC24C6.04]	72	773	1	49	0	117	228	725	136	100	0	3	0	0	0	2	0	21	0	0
SPBC24C6.08c	bhd1	folliculin ortholog Bhd1 [Source:PomBase Gene ID;Acc:SPBC24C6.08c]	25	0	0	0	0	67	0	2	18	4	103	1	0	2	0	81	0	0	0	0
SPBC25B2.02c	mam1	M-factor transporter Mam1 [Source:PomBase Gene ID;Acc:SPBC25B2.02c]	696	22	7	3	9	953	1626	0	103	269	878	6	0	0	2	775	949	0	351	228
SPBC25B2.06c	btb2	BTB/POZ domain protein Btb2 [Source:PomBase Gene ID;Acc:SPBC25B2.06c]	199	0	0	0	0	189	34	4	355	28	78	2	5	0	0	29	14	0	287	1
SPBC25B2.07c	mug164	microtubule-associated protein Mug164 [Source:PomBase Gene ID;Acc:SPBC25B2.07c]	33	0	6	1	0	52	54	1	2	14	72	0	4	1	7	49	44	0	69	25
SPBC25B2.08	SPBC25B2.08	sequence orphan [Source:PomBase Gene ID;Acc:SPBC25B2.08]	249	150	0	6	0	354	1	1	382	38	0	0	0	1	0	0	0	0	0	0
SPBC25H2.03	SPBC25H2.03	vacuolar protein involved in phosphoinositide metabolism (predicted) [Source:PomBase Gene ID;Acc:SPBC25H2.03]	286	0	0	0	3	135	0	1	9	7	463	12	2	0	4	269	1	0	0	0
SPBC25H2.14	mug16	UNC-50 family protein [Source:PomBase Gene ID;Acc:SPBC25H2.14]	134	112	0	1	2	241	56	7	147	204	195	68	0	0	0	169	0	0	285	225
SPBC25H2.15	SPBC25H2.15	SSU-rRNA maturation protein Tsr4 homolog 1 (predicted) [Source:PomBase Gene ID;Acc:SPBC25H2.15]	135	15	1	0	4	196	106	24	0	68	0	0	0	0	0	0	0	0	0	0
SPBC26H8.01	thi2	thiazole biosynthetic enzyme [Source:PomBase Gene ID;Acc:SPBC26H8.01]	104	13	0	7	0	178	185	4305	21	104	0	0	0	0	0	0	0	41	0	0
SPBC27.04	uds1	septation protein Uds1 [Source:PomBase Gene ID;Acc:SPBC27.04]	519	233	2	1	0	754	18	9	1134	1134	5	2	0	0	0	10	0	0	440	19
SPBC27.06c	mgr2	mitochondrial membrane protein Mgr2 (predicted) [Source:PomBase Gene ID;Acc:SPBC27.06c]	1	0	0	0	0	9	0	0	212	28	5	0	0	0	0	0	0	0	173	8
SPBC27B12.05	SPBC27B12.05	WD repeat protein [Source:PomBase Gene ID;Acc:SPBC27B12.05]	7	1	0	1	0	9	5	0	10	3	350	85	1	0	2	358	401	0	0	122
SPBC27B12.14	SPBC27B12.14	mitochondrial membrane protein complex assembly protein (predicted) [Source:PomBase Gene ID;Acc:SPBC27B12.14]	1	0	0	0	0	0	0	11	2	1	73	3	0	13	0	58	5	793	501	7
SPBC28E12.02	SPBC28E12.02	RNA-binding protein [Source:PomBase Gene ID;Acc:SPBC28E12.02]	182	44	0	3	0	272	2	5	20	322	249	91	3	0	0	209	0	0	0	524
SPBC28E12.03	rga4	Rho-type GTPase activating protein Rga4 [Source:PomBase Gene ID;Acc:SPBC28E12.03]	68	0	0	6	10	55	253	3	88	14	0	0	0	0	0	0	0	0	0	0
SPBC28F2.02	mep33	mRNA export protein Mep33 [Source:PomBase Gene ID;Acc:SPBC28F2.02]	192	64	0	3	0	156	126	8	72	36	106	29	0	0	0	94	45	0	110	16
SPBC28F2.03	ppi1	cyclophilin family peptidyl-prolyl cis-trans isomerase Cyp2 [Source:PomBase Gene ID;Acc:SPBC28F2.03]	0	0	0	5	0	0	0	6	143	3	0	6	0	0	0	0	0	0	0	0
SPBC28F2.08c	SPBC28F2.08c	HRD ubiquitin ligase complex subunit (predicted) [Source:PomBase Gene ID;Acc:SPBC28F2.08c]	190	10	0	0	0	144	365	0	1	13	494	18	0	2	1	467	1039	17	0	61
SPBC28F2.11	SPBC28F2.11	HMG box protein [Source:PomBase Gene ID;Acc:SPBC28F2.11]	49	3	0	2	0	127	0	1	16	4	144	0	0	0	0	115	1	9	0	0
SPBC29A10.01	ccr1	NADPH-cytochrome p450 reductase [Source:PomBase Gene ID;Acc:SPBC29A10.01]	0	0	0	0	0	0	0	0	0	1	0	0	0	0	0	0	0	0	0	0
SPBC29A10.02	spo5	meiotic RNA-binding protein 1 [Source:PomBase Gene ID;Acc:SPBC29A10.02]	120	2	0	6	0	166	135	0	94	4	109	0	0	0	0	198	120	8	32	15
SPBC29A10.05	exo1	exonuclease I Exo1 [Source:PomBase Gene ID;Acc:SPBC29A10.05]	519	131	4	13	3	280	134	1	54	8	641	31	6	607	0	306	2	0	118	20
SPBC29A10.06c	ely5	nuclear pore protein Ely5 [Source:PomBase Gene ID;Acc:SPBC29A10.06c]	188	983	0	1	3	175	75	207	287	22	467	1436	0	0	0	169	37	467	291	0
SPBC29A10.07	pom152	nucleoporin Pom152 [Source:PomBase Gene ID;Acc:SPBC29A10.07]	251	44	0	0	1	448	15	0	185	103	0	0	0	0	0	0	0	0	0	0
SPBC29A10.09c	SPBC29A10.09c	CAF1 family ribonuclease (predicted) [Source:PomBase Gene ID;Acc:SPBC29A10.09c]	216	16	8	131	3	192	1	4	247	225	310	48	3	235	0	415	8	0	387	309
SPBC29A10.11c	vps902	guanyl-nucleotide exchange factor Vps902 (predicted) [Source:PomBase Gene ID;Acc:SPBC29A10.11c]	435	76	0	2	134	624	99	0	667	231	784	75	1	0	222	756	90	0	1389	254
SPBC29A10.14	rec8	meiotic cohesin complex subunit Rec8 [Source:PomBase Gene ID;Acc:SPBC29A10.14]	214	5	0	7	5	233	1	0	111	99	308	1	0	6	9	355	2	0	307	112
SPBC29A3.09c	SPBC29A3.09c	AAA family ATPase Gcn20 (predicted) [Source:PomBase Gene ID;Acc:SPBC29A3.09c]	215	13	7	0	141	334	100	1283	313	955	326	40	16	0	195	455	119	2906	820	1508
SPBC29B5.02c	isp4	OPT oligopeptide transporter family Isp4 [Source:PomBase Gene ID;Acc:SPBC29B5.02c]	483	698	2	3	214	510	73	17	692	895	392	603	0	0	175	464	51	39	266	703
SPBC2A9.02	SPBC2A9.02	NAD dependent epimerase/dehydratase family protein [Source:PomBase Gene ID;Acc:SPBC2A9.02]	171	2	0	4	1	264	0	3	1112	91	89	0	9	0	0	153	0	0	799	39
SPBC2A9.03	SPBC2A9.03	WD40/YVTN repeat-like [Source:PomBase Gene ID;Acc:SPBC2A9.03]	184	3	6	17	214	249	58	19	381	263	411	1	3	32	248	352	69	8	938	223
SPBC2A9.04c	SPBC2A9.04c	sir antagonist ortholog (predicted) [Source:PomBase Gene ID;Acc:SPBC2A9.04c]	345	0	0	4	0	149	206	2	205	13	516	8	2	6	5	202	245	0	0	0
SPBC2A9.11c	SPBC2A9.11c	nuclear export factor (predicted) [Source:PomBase Gene ID;Acc:SPBC2A9.11c]	474	1625	2	1348	958	701	77	0	3111	3868	581	1319	2	1433	815	574	3	18	3016	3517
SPBC2D10.03c	SPBC2D10.03c	DUF866 domain protein [Source:PomBase Gene ID;Acc:SPBC2D10.03c]	169	0	0	5	1	285	100	10	121	287	477	4	0	6	3	445	164	0	42	411
SPBC2D10.04	SPBC2D10.04	arrestin Aly1 related, implicated in endocytosis [Source:PomBase Gene ID;Acc:SPBC2D10.04]	1904	1115	12	3150	5126	2308	235	13	647	910	3024	1158	34	4844	6463	2319	7	23	569	1360
SPBC2D10.05	exg3	glucan 1,3-beta-glucosidase Exg3 [Source:PomBase Gene ID;Acc:SPBC2D10.05]	125	10	0	1	0	114	139	0	8	78	317	34	0	0	0	269	222	0	0	200
SPBC2D10.06	rep1	MBF transcription factor complex subunit Rep1 [Source:PomBase Gene ID;Acc:SPBC2D10.06]	191	73	0	0	0	232	29	2117	296	138	445	156	0	0	0	489	26	7873	469	266
SPBC2D10.12	rhp23	Rad23 homolog Rhp23 [Source:PomBase Gene ID;Acc:SPBC2D10.12]	15	77	0	2	0	3	1	0	63	102	8	119	0	0	0	0	3	0	0	113
SPBC2D10.15c	pth1	mitochondrial peptidyl-tRNA hydrolase Pth1 (predicted) [Source:PomBase Gene ID;Acc:SPBC2D10.15c]	332	216	0	4	3	570	174	1221	707	36	713	448	0	0	2	904	209	3895	1517	79
SPBC2D10.17	clr1	cryptic loci regulator Clr1 [Source:PomBase Gene ID;Acc:SPBC2D10.17]	52	78	3	0	0	36	150	3	314	82	1	11	0	0	0	5	7	0	79	22
SPBC2D10.19c	SPBC2D10.19c	pre-60S shuttlingfactor (predicted) [Source:PomBase Gene ID;Acc:SPBC2D10.19c]	179	0	4	1	0	279	303	7	44	343	2	0	0	0	0	4	0	0	0	1
SPBC2F12.03c	SPBC2F12.03c	EST1 family protein (predicted) [Source:PomBase Gene ID;Acc:SPBC2F12.03c]	620	751	0	0	115	704	75	7	399	789	0	0	0	0	0	0	0	0	0	0
SPBC2F12.05c	SPBC2F12.05c	sterol binding ankyrin repeat protein (predicted) [Source:PomBase Gene ID;Acc:SPBC2F12.05c]	189	8	0	2	125	239	83	0	105	59	0	0	0	0	0	0	0	0	0	0
SPBC2F12.11c	rep2	transcriptional activator, MBF subunit Rep2 [Source:PomBase Gene ID;Acc:SPBC2F12.11c]	0	0	0	0	0	10	0	0	35	10	11	0	0	0	0	3	0	0	0	0
SPBC2G2.05	rpl1603	60S ribosomal protein L13/L16 (predicted) [Source:PomBase Gene ID;Acc:SPBC2G2.05]	299	0	10	1	5	458	245	3757	39	31	369	2	8	0	0	446	315	7419	0	38
SPBC2G2.06c	apl1	AP-2 adaptor complex subunit Apl1 (predicted) [Source:PomBase Gene ID;Acc:SPBC2G2.06c]	484	9625	4	1932	1193	521	685	26	1826	2634	685	11097	14	3209	1666	591	692	19	1981	3316
SPBC2G2.07c	mug178	mitochondrial ribosomal protein subunit L51-b (predicted) [Source:PomBase Gene ID;Acc:SPBC2G2.07c]	112	0	0	8	0	53	61	1	0	434	84	0	0	0	0	55	53	0	96	469
SPBC2G2.08	ade9	C-1-tetrahydrofolatesynthase/methylenetetrahydrofolatedehydrogenase/methylenetetrahydrofolatecyclohydrolase/ formyltetrahydrofolatesynthetase (predicted) [Source:PomBase Gene ID;Acc:SPBC2G2.08]	41	0	0	1	0	60	13	0	7	1	58	2	0	0	0	44	14	0	0	0
SPBC2G2.09c	crs1	meiosis specific cyclin Crs1 [Source:PomBase Gene ID;Acc:SPBC2G2.09c]	123	4	4	15	0	242	4	10	17	70	141	16	0	3	3	205	1	1	0	73
SPBC2G2.15c	mrm2	mitochondrial 2' O-ribose methyltransferase Mrm2 (predicted) [Source:PomBase Gene ID;Acc:SPBC2G2.15c]	396	233	5	3	2	605	56	1	558	729	725	219	2	0	0	892	86	7	1309	1141
SPBC2G5.01	SPBC2G5.01	DUF1682 family protein [Source:PomBase Gene ID;Acc:SPBC2G5.01]	286	357	3	0	1	232	151	1	1116	183	745	681	0	10	0	558	506	1	2494	494
SPBC2G5.03	ctu1	cytosolic thiouridylase subunit Ctu1 [Source:PomBase Gene ID;Acc:SPBC2G5.03]	88	526	5035	619	438	33	0	1	411	90	95	597	6945	929	523	46	0	0	1268	155
SPBC2G5.04c	SPBC2G5.04c	COPII-coated vesicle component Erv41 (predicted) [Source:PomBase Gene ID;Acc:SPBC2G5.04c]	448	99	5	2	1	511	247	6	2	4	284	86	0	0	3	259	60	0	26	0
SPBC30B4.01c	wsc1	transmembrane receptor Wsc1 (predicted) [Source:PomBase Gene ID;Acc:SPBC30B4.01c]	397	160	8	204	11	935	21	0	55	74	955	240	4	341	0	1179	141	0	243	87
SPBC30B4.02c	SPBC30B4.02c	R3H and G-patch domain, implicated in splicing (predicted) [Source:PomBase Gene ID;Acc:SPBC30B4.02c]	180	0	2	8	1	365	179	2	64	12	401	6	0	0	0	422	108	0	59	0
SPBC30B4.08	eri1	double-strand siRNA ribonuclease Eri1 [Source:PomBase Gene ID;Acc:SPBC30B4.08]	511	73	0	122	0	749	51	6	333	260	0	0	0	0	0	0	0	0	0	0
SPBC30D10.09c	SPBC30D10.09c	HVA22/TB2/DP1 family protein [Source:PomBase Gene ID;Acc:SPBC30D10.09c]	149	901	0	1	0	149	580	5	23	4	302	1620	5	0	0	282	1482	0	0	0
SPBC30D10.14	SPBC30D10.14	dienelactone hydrolase family (predicted) [Source:PomBase Gene ID;Acc:SPBC30D10.14]	263	481	1	0	0	451	975	2331	1953	1338	218	224	0	0	1	256	306	3218	1406	925
SPBC30D10.16	pha2	phrenate dehydratase [Source:PomBase Gene ID;Acc:SPBC30D10.16]	13	8	0	0	0	10	0	2	0	16	0	11	0	0	0	0	0	0	0	0
SPBC317.01	mbx2	MADS-box transcription factor Pvg4 (predicted) [Source:PomBase Gene ID;Acc:SPBC317.01]	87	15	5	8	0	237	54	4	73	6	295	38	2	0	0	378	11	1	32	0
SPBC31A8.01c	rtn1	reticulon-like protein Rtn1 [Source:PomBase Gene ID;Acc:SPBC31A8.01c]	1706	5	1	11	9	1958	54	6	10	20	2465	0	0	1	3	2149	0	0	0	0
SPBC31E1.01c	atg2	autophagy associated protein Atg2 [Source:PomBase Gene ID;Acc:SPBC31E1.01c]	226	8	1	0	1	37	14	2	7	7	431	8	10	5	0	115	0	15	0	5
SPBC31F10.03	SPBC31F10.03	ChaC-like protein, predicted cation transport regulator [Source:PomBase Gene ID;Acc:SPBC31F10.03]	198	23	1	2	0	293	28	2	402	332	36	5	0	0	0	33	0	0	266	56
SPBC31F10.07	lsb5	cortical component Lsb5 (predicted) [Source:PomBase Gene ID;Acc:SPBC31F10.07]	51	0	0	0	0	84	0	0	281	16	907	3	0	0	0	735	6	9	3615	218
SPBC31F10.08	mde2	Mde2 protein [Source:PomBase Gene ID;Acc:SPBC31F10.08]	189	104	0	9	2	258	0	1	40	96	429	151	0	3	0	366	9	0	113	169
SPBC31F10.10c	SPBC31F10.10c	zf-MYND type zinc finger protein [Source:PomBase Gene ID;Acc:SPBC31F10.10c]	113	3	0	0	2	36	7	2	44	10	181	0	0	0	4	41	0	0	0	0
SPBC31F10.12	SPBC31F10.12	RNA-binding protein Tma20 (predicted) [Source:PomBase Gene ID;Acc:SPBC31F10.12]	10	3	0	0	40	6	0	464	6	43	1	0	1	0	16	1	0	500	2	29
SPBC31F10.13c	hip1	hira protein, histone chaperone Hip1 [Source:PomBase Gene ID;Acc:SPBC31F10.13c]	0	0	0	0	0	0	0	1	2	9	0	0	0	0	0	0	0	0	0	0
SPBC31F10.16	SPBC31F10.16	ChAPs family protein (predicted) [Source:PomBase Gene ID;Acc:SPBC31F10.16]	384	21	0	2	0	358	1	0	0	13	414	11	4	0	0	391	0	0	31	5
SPBC31F10.17c	SPBC31F10.17c	sequence orphan [Source:PomBase Gene ID;Acc:SPBC31F10.17c]	227	0	0	2	0	350	466	865	83	266	362	2	5	0	2	409	852	2011	0	342
SPBC32C12.03c	ppk25	serine/threonine protein kinase Ppk25 (predicted) [Source:PomBase Gene ID;Acc:SPBC32C12.03c]	264	1037	0	55	0	354	1	141	19	45	80	371	0	43	0	161	0	151	0	20
SPBC32F12.02	rec14	Ski complex subunit Rec14 [Source:PomBase Gene ID;Acc:SPBC32F12.02]	0	0	0	0	0	0	0	0	1	1	0	0	0	0	0	0	0	0	0	0
SPBC32F12.11	tdh1	glyceraldehyde-3-phosphate dehydrogenase Tdh1 [Source:PomBase Gene ID;Acc:SPBC32F12.11]	82	0	0	0	0	74	0	0	0	10	106	0	0	0	0	75	0	0	0	0
SPBC32H8.08c	omh5	alpha-1,2-mannosyltransferase Omh5 (predicted) [Source:PomBase Gene ID;Acc:SPBC32H8.08c]	501	464	3	9	4	1329	2482	12	3336	483	275	107	0	0	0	366	554	0	544	110
SPBC32H8.11	mei4	meiotic forkhead transcription factor Mei4 [Source:PomBase Gene ID;Acc:SPBC32H8.11]	336	232	0	250	135	467	45	7	211	320	393	245	1	284	144	380	53	0	217	271
SPBC32H8.13c	mok12	alpha-1,3-glucan synthase Mok12 [Source:PomBase Gene ID;Acc:SPBC32H8.13c]	240	91	0	11	2	359	179	1166	100	224	223	57	0	0	0	245	205	1402	0	183
SPBC336.01	fbh1	DNA helicase I [Source:PomBase Gene ID;Acc:SPBC336.01]	498	99	7	1	0	123	52	0	0	15	714	164	5	1	0	164	86	0	0	0
SPBC336.03	efc25	Ras1 guanyl-nucleotide exchange factor Efc25 [Source:PomBase Gene ID;Acc:SPBC336.03]	38	9	0	1	0	0	0	1	0	3	996	295	0	1	0	462	618	11	0	192
SPBC336.05c	SPBC336.05c	S-adenosylmethionine-dependent methyltransferase (predicted) [Source:PomBase Gene ID;Acc:SPBC336.05c]	133	0	4	0	0	297	186	2030	245	89	0	0	0	0	0	11	0	87	0	0
SPBC336.10c	tif512	translation elongation factor eIF5A (predicted) [Source:PomBase Gene ID;Acc:SPBC336.10c]	235	0	1	1	0	92	14	0	34	7	0	0	0	0	0	0	0	0	0	0
SPBC337.04	ppk27	serine/threonine protein kinase Ppk27 (predicted) [Source:PomBase Gene ID;Acc:SPBC337.04]	115	84	2	2	0	46	0	0	245	447	172	110	0	0	0	129	0	0	267	380
SPBC337.07c	SPBC337.07c	carboxypeptidase (predicted) [Source:PomBase Gene ID;Acc:SPBC337.07c]	148	7	4	1	8	263	551	0	257	66	326	5	1	0	0	318	780	0	9	99
SPBC337.11	SPBC337.11	mitochondrial peptidase (predicted) [Source:PomBase Gene ID;Acc:SPBC337.11]	95	3	0	2	0	164	1	0	90	55	117	0	2	0	0	140	7	0	109	122
SPBC342.03	gas4	sporulation specific 1,3-beta-glucanosyltransferase Gas4 [Source:PomBase Gene ID;Acc:SPBC342.03]	797	3151	6	2089	96	1138	84	6	577	467	1134	3771	13	3081	125	1019	31	0	1071	618
SPBC342.05	crb2	DNA repair protein Rad9 homolog, Rhp9 [Source:PomBase Gene ID;Acc:SPBC342.05]	362	455	0	3	2	632	0	1852	64	46	491	523	0	0	1	496	6	3912	126	43
SPBC342.06c	rtt109	RTT109 family histone lysine acetyltransferase [Source:PomBase Gene ID;Acc:SPBC342.06c]	622	0	0	1	0	361	133	1	1	10	520	0	4	0	0	124	1	0	0	3
SPBC354.01	gtp1	GTP binding protein Gtp1 (predicted) [Source:PomBase Gene ID;Acc:SPBC354.01]	110	0	7	0	0	166	51	0	129	39	114	0	0	0	11	136	21	0	100	21
SPBC354.07c	SPBC354.07c	oxysterol binding protein (predicted) [Source:PomBase Gene ID;Acc:SPBC354.07c]	89	132	0	0	0	127	1	0	24	5	149	146	0	0	0	126	4	0	0	0
SPBC354.10	def1	RNAPII degradation factor Def1 (predicted) [Source:PomBase Gene ID;Acc:SPBC354.10]	228	97	0	1	0	42	0	0	0	3	102	42	0	0	0	37	1	0	0	0
SPBC354.13	rga6	Rho-type GTPase activating protein Rga6 (predicted) [Source:PomBase Gene ID;Acc:SPBC354.13]	355	2023	6	1539	114	302	48	1	3	20	578	2932	13	3238	211	569	48	0	0	19
SPBC354.15	fap1	L-pipecolate oxidase [Source:PomBase Gene ID;Acc:SPBC354.15]	621	3231	0	4	170	1369	1055	1318	2127	421	135	536	0	1	0	155	32	368	685	13
SPBC359.01	SPBC359.01	amino acid permease (predicted) [Source:PomBase Gene ID;Acc:SPBC359.01]	244	6	0	2	0	673	16	2	64	1472	142	0	2	0	0	205	1	0	37	448
SPBC359.04c	SPBC359.04c	cell surface glycoprotein (predicted), DIPSY family [Source:PomBase Gene ID;Acc:SPBC359.04c]	570	103	3	3	0	1000	16	5	310	1054	0	0	0	0	0	0	0	0	0	0
SPBC359.05	abc3	ABC transporter Abc3, unknown specificity [Source:PomBase Gene ID;Acc:SPBC359.05]	134	15	0	11	0	285	0	0	29	38	202	0	0	0	0	124	1	0	0	36
SPBC36.10	SPBC36.10	mitochondrial intermembrane space protein sorting protein (predicted) [Source:PomBase Gene ID;Acc:SPBC36.10]	33	0	0	2	0	64	24	1709	153	27	0	0	0	0	0	0	0	98	102	0
SPBC36.11	SPBC36.11	sequence orphan [Source:PomBase Gene ID;Acc:SPBC36.11]	28	119	0	0	0	33	0	0	23	77	1	35	0	0	0	16	0	0	24	10
SPBC365.01	SPBC365.01	sec14 cytosolic factor family (predicted) [Source:PomBase Gene ID;Acc:SPBC365.01]	222	4	0	1	0	170	144	3648	3	54	271	26	0	0	1	160	165	10097	0	94
SPBC365.06	pmt3	SUMO [Source:PomBase Gene ID;Acc:SPBC365.06]	39	0	0	1	0	28	351	0	9	16	428	0	6	0	0	215	2136	0	0	153
SPBC365.07c	SPBC365.07c	TATA element modulatory factor homolog (predicted) [Source:PomBase Gene ID;Acc:SPBC365.07c]	153	141	0	3	0	261	86	2	504	35	181	128	1	7	0	222	87	8	265	30
SPBC365.08c	SPBC365.08c	Der1-like (degradation in the ER) family (predicted) [Source:PomBase Gene ID;Acc:SPBC365.08c]	154	84	0	2	15	125	24	0	15	66	0	0	0	0	0	0	0	0	0	0
SPBC365.11	SPBC365.11	GRIP domain protein [Source:PomBase Gene ID;Acc:SPBC365.11]	96	2	0	1	0	152	18	1	8	173	143	0	0	0	0	105	12	0	0	162
SPBC365.12c	ish1	LEA domain protein [Source:PomBase Gene ID;Acc:SPBC365.12c]	266	0	1	10	0	294	102	4317	330	52	69	0	0	0	2	53	7	1619	302	3
SPBC365.14c	uge1	UDP-glucose 4-epimerase Uge1 [Source:PomBase Gene ID;Acc:SPBC365.14c]	87	6	0	0	0	1	0	5	0	3	86	0	2	0	0	10	0	0	0	0
SPBC365.20c	pnc1	nicotinamidase Pnc1 (predicted) [Source:PomBase Gene ID;Acc:SPBC365.20c]	107	564	8	8	11	166	1590	0	6	43	169	657	0	11	0	148	1884	3	76	35
SPBC36B7.02	SPBC36B7.02	Svf1 family protein Svf2 [Source:PomBase Gene ID;Acc:SPBC36B7.02]	584	0	0	7	1	1130	175	2	210	699	752	7	2	0	0	791	148	11	270	713
SPBC36B7.05c	SPBC36B7.05c	ubiquitin-protein ligase E/phosphatidylinositol(3)-phosphate binding protein (predicted) [Source:PomBase Gene ID;Acc:SPBC36B7.05c]	281	226	0	6	1	603	1281	0	1238	543	16	6	0	0	0	67	7	0	249	14
SPBC36B7.06c	mug20	sequence orphan [Source:PomBase Gene ID;Acc:SPBC36B7.06c]	134	84	6	103	3	298	97	6	30	517	383	120	2	174	0	416	93	0	0	859
SPBC36B7.08c	SPBC36B7.08c	nucleosome assembly protein (predicted) [Source:PomBase Gene ID;Acc:SPBC36B7.08c]	142	5	5	73	296	191	48	13	88	8	252	3	0	88	358	184	78	0	5	9
SPBC3B8.04c	SPBC3B8.04c	membrane transporter (predicted) [Source:PomBase Gene ID;Acc:SPBC3B8.04c]	127	3	0	1	10	133	0	0	8	8	407	0	0	0	2	380	4	17	0	0
SPBC3B8.05	SPBC3B8.05	diphthamide biosynthesis protein Dph1 (predicted) [Source:PomBase Gene ID;Acc:SPBC3B8.05]	29	58	0	6	1	9	24	3	71	4	28	38	0	0	0	3	5	0	245	0
SPBC3B9.05	SPBC3B9.05	helper of TIM (predicted) [Source:PomBase Gene ID;Acc:SPBC3B9.05]	466	4	0	20	0	291	33	3	172	60	0	0	0	0	0	0	0	0	0	0
SPBC3B9.15c	scp1	Sre1 cleavage activating protein, Scap Scp1 [Source:PomBase Gene ID;Acc:SPBC3B9.15c]	189	70	0	0	0	234	0	0	0	327	19	13	0	0	0	72	0	0	58	69
SPBC3D6.06c	prs5	ribose-phosphate pyrophosphokinase Prs5 (predicted) [Source:PomBase Gene ID;Acc:SPBC3D6.06c]	132	2	0	1	7	24	15	12	16	82	274	8	2	0	4	60	0	0	0	91
SPBC3D6.09	dpb4	DNA polymerase epsilon subunit Dpb4 [Source:PomBase Gene ID;Acc:SPBC3D6.09]	254	34	0	6	0	322	301	4	14	182	161	33	0	0	0	63	188	0	106	55
SPBC3D6.13c	pdi2	ER associated protein disulfide isomerase Pdi2 (predicted) [Source:PomBase Gene ID;Acc:SPBC3D6.13c]	249	576	1	2	0	390	138	9592	627	166	602	891	0	0	3	522	296	22868	788	247
SPBC3E7.02c	hsp16	heat shock protein Hsp16 [Source:PomBase Gene ID;Acc:SPBC3E7.02c]	1569	621	11	18	42	2972	886	1527	862	1107	8812	2618	16	1	149	10303	2966	13343	3372	5061
SPBC3E7.05c	SPBC3E7.05c	human mitofilin ortholog (predicted) [Source:PomBase Gene ID;Acc:SPBC3E7.05c]	449	0	4	7	0	357	52	3	13	3	502	0	0	1	1	297	5	0	0	0
SPBC3E7.07c	SPBC3E7.07c	DUF757 family protein [Source:PomBase Gene ID;Acc:SPBC3E7.07c]	196	46	0	0	4	252	48	5	292	48	250	31	0	0	0	330	95	0	438	19
SPBC3E7.11c	SPBC3E7.11c	DNAJ protein Caj1/Djp1-type (predicted) [Source:PomBase Gene ID;Acc:SPBC3E7.11c]	0	0	0	2	0	0	0	0	12	3	0	0	0	0	0	0	5	0	0	0
SPBC3E7.12c	cfh4	chitin synthase regulatory factor Cfh4 (predicted) [Source:PomBase Gene ID;Acc:SPBC3E7.12c]	0	0	0	3	4	15	64	1	29	3	0	5	0	0	1	3	1	9	0	0
SPBC3F6.01c	SPBC3F6.01c	serine/threonine protein phosphatase (predicted) [Source:PomBase Gene ID;Acc:SPBC3F6.01c]	175	85	0	3	0	106	1	3	129	66	632	685	7	0	1	962	39	0	460	202
SPBC3H7.09	erf2	palmitoyltransferase Erf2 (predicted) [Source:PomBase Gene ID;Acc:SPBC3H7.09]	75	320	6	0	3	12	14	6	175	4	292	598	0	0	0	20	46	0	84	2
SPBC3H7.11	SPBC3H7.11	actin binding methyltransferase (predicted) [Source:PomBase Gene ID;Acc:SPBC3H7.11]	260	112	4	3	7	174	1227	3062	488	518	388	128	0	0	3	198	1516	6630	499	679
SPBC3H7.12	rav2	RAVE complex subunit Rav2 [Source:PomBase Gene ID;Acc:SPBC3H7.12]	84	0	0	0	0	32	1	0	6	4	85	0	0	0	0	61	0	0	0	0
SPBC4.05	mlo2	ubiquitin protein ligase E3 component human N-recognin 7 homolog Mlo2 [Source:PomBase Gene ID;Acc:SPBC4.05]	165	37	0	0	0	213	72	9	137	12	267	43	0	0	0	337	158	6	0	0
SPBC405.02c	SPBC405.02c	sequence orphan [Source:PomBase Gene ID;Acc:SPBC405.02c]	783	253	9	347	1	1016	495	10	236	432	576	155	9	312	0	583	201	10	282	216
SPBC405.03c	SPBC405.03c	membrane transporter (predicted) [Source:PomBase Gene ID;Acc:SPBC405.03c]	240	367	1	5	1	297	1496	2	1981	2180	19	17	0	0	0	29	8	0	450	133
SPBC405.05	SPBC405.05	sequence orphan [Source:PomBase Gene ID;Acc:SPBC405.05]	202	3	0	9	1	62	126	1	160	29	388	0	0	0	1	27	0	0	0	2
SPBC405.06	SPBC405.06	DNAJ protein Xdj1 (predicted) [Source:PomBase Gene ID;Acc:SPBC405.06]	274	14	1	4	1	521	29	843	15	156	311	24	0	0	0	320	4	1170	44	121
SPBC4.06	SPBC4.06	acid phosphatase (predicted) [Source:PomBase Gene ID;Acc:SPBC4.06]	114	3	0	2	2	124	22	1	4	13	276	0	2	0	0	220	69	6	0	80
SPBC409.06	uch2	ubiquitin C-terminal hydrolase Uch2 [Source:PomBase Gene ID;Acc:SPBC409.06]	12	4	0	0	0	10	0	100	11	7	215	21	0	0	0	154	36	1909	61	174
SPBC409.08	SPBC409.08	spermine family transporter (predicted) [Source:PomBase Gene ID;Acc:SPBC409.08]	19	0	0	0	0	7	0	2	2	8	154	2	0	0	0	164	0	0	0	114
SPBC409.11	meu18	sequence orphan [Source:PomBase Gene ID;Acc:SPBC409.11]	129	0	0	4	0	177	0	0	206	285	146	0	3	0	0	239	5	0	247	550
SPBC409.16c	SPBC409.16c	recombination protein Saw1 (predicted) [Source:PomBase Gene ID;Acc:SPBC409.16c]	201	110	2	3	5	120	82	1	1237	451	419	262	0	0	0	240	218	5	1746	833
SPBC409.17c	SPBC409.17c	DUF1769 family protein [Source:PomBase Gene ID;Acc:SPBC409.17c]	90	12	0	1	8	144	132	1	50	35	187	31	0	0	3	261	158	0	153	58
SPBC418.01c	his4	imidazoleglycerol-phosphate synthase (predicted) [Source:PomBase Gene ID;Acc:SPBC418.01c]	98	0	1	0	0	210	214	0	177	32	9	0	0	2	0	26	6	0	3	4
SPBC418.02	SPBC418.02	NatA N-acetyltransferase complex subunit (predicted) [Source:PomBase Gene ID;Acc:SPBC418.02]	101	0	6	2	3	146	3	3	14	482	227	2	4	0	0	202	4	0	57	828
SPBC428.03c	pho4	thiamine-repressible acid phosphatase Pho4 [Source:PomBase Gene ID;Acc:SPBC428.03c]	90	95	0	1	2	229	38	0	391	40	394	186	0	0	0	473	31	0	1593	73
SPBC428.10	SPBC428.10	sequence orphan [Source:PomBase Gene ID;Acc:SPBC428.10]	280	41	0	1	4	326	24	7	190	99	456	49	4	9	0	501	33	0	509	178
SPBC428.11	SPBC428.11	homocysteine synthase Met17 [Source:PomBase Gene ID;Acc:SPBC428.11]	59	3	0	2	0	197	117	1	1	9	17	0	0	0	0	41	13	0	1	2
SPBC428.14	SPBC428.14	1-acylglycerol-3-phosphate acyltransferase (predicted) [Source:PomBase Gene ID;Acc:SPBC428.14]	0	0	0	0	5	10	0	3	5	6	0	0	0	0	0	0	0	0	0	0
SPBC428.15	SPBC428.15	Obg-like ATPase (predicted) [Source:PomBase Gene ID;Acc:SPBC428.15]	210	210	6	3	0	302	12	3	106	69	484	251	0	2	0	507	7	0	126	89
SPBC428.17c	wpl1	Wings apart-like homolog Wpl1 [Source:PomBase Gene ID;Acc:SPBC428.17c]	40	4	0	8	0	13	1815	0	86	8	44	5	0	0	1	5	480	1	5	0
SPBC4B4.10c	atg5	autophagy associated protein Atg5 [Source:PomBase Gene ID;Acc:SPBC4B4.10c]	253	0	0	1	0	18	118	0	32	8	0	0	0	0	0	0	0	0	0	0
SPBC4B4.12c	SPBC4B4.12c	sequence orphan [Source:PomBase Gene ID;Acc:SPBC4B4.12c]	27	26	0	0	0	54	7	165	1174	654	307	149	12	0	0	316	24	1456	5405	4363
SPBC4C3.04c	SPBC4C3.04c	guanyl-nucleotide exchange factor (predicted) [Source:PomBase Gene ID;Acc:SPBC4C3.04c]	306	21	1	0	0	373	0	0	2	11	384	23	1	0	0	358	0	0	0	2
SPBC4C3.06	syp1	cytoskeletal protein Syp1 (predicted) [Source:PomBase Gene ID;Acc:SPBC4C3.06]	249	0	0	1	0	294	15	820	15	948	396	2	0	9	5	344	14	1927	1	1031
SPBC4F6.05c	SPBC4F6.05c	lectin family glycoprotein receptor (predicted) [Source:PomBase Gene ID;Acc:SPBC4F6.05c]	397	29	14	2	1	419	10	2	46	82	812	28	0	0	0	494	2	0	0	100
SPBC4F6.08c	mrpl39	mitochondrial ribosomal protein subunit L39 (predicted) [Source:PomBase Gene ID;Acc:SPBC4F6.08c]	33	0	0	0	5	113	11	1	0	15	0	0	0	0	0	0	0	0	0	0
SPBC4F6.09	str1	siderophore-iron transporter Str1 [Source:PomBase Gene ID;Acc:SPBC4F6.09]	113	56	0	2	9	168	47	0	28	22	0	0	0	0	0	0	0	0	0	0
SPBC4F6.16c	ero11	ER oxidoreductin Ero1a [Source:PomBase Gene ID;Acc:SPBC4F6.16c]	122	7	3	1	0	100	29	2	142	330	341	5	0	0	0	228	0	0	27	898
SPBC530.03c	bag102	BAG family molecular chaperone regulator Bag102 (predicted) [Source:PomBase Gene ID;Acc:SPBC530.03c]	1	0	0	0	0	0	0	0	0	1	101	0	0	0	0	47	1	0	0	18
SPBC530.04	mod5	Tea1 anchoring protein Mod5 [Source:PomBase Gene ID;Acc:SPBC530.04]	21	12	0	1	57	15	1	0	27	9	24	33	0	0	86	25	2	0	52	5
SPBC530.06c	SPBC530.06c	translation initiation factor eIF3 alpha subunit (p135) (predicted) [Source:PomBase Gene ID;Acc:SPBC530.06c]	55	15	0	0	0	16	1	653	6	9	273	55	0	0	0	224	2	3477	6	54
SPBC530.07c	SPBC530.07c	TENA/THI family protein [Source:PomBase Gene ID;Acc:SPBC530.07c]	0	0	0	2	0	0	0	1	57	2	1	2	0	0	0	0	5	0	0	0
SPBC530.08	SPBC530.08	membrane-tethered transcription factor (predicted) [Source:PomBase Gene ID;Acc:SPBC530.08]	142	111	9	1	0	117	144	4	59	188	2	0	0	0	0	0	0	2	2	2
SPBC530.11c	SPBC530.11c	transcription factor (predicted) [Source:PomBase Gene ID;Acc:SPBC530.11c]	293	848	0	5	0	595	0	0	31	35	461	949	1	2	0	690	0	0	0	13
SPBC530.14c	dsk1	SR protein-specific kinase Dsk1 [Source:PomBase Gene ID;Acc:SPBC530.14c]	57	90	2	5	0	40	446	0	66	8	121	177	0	0	1	9	559	0	141	0
SPBC543.02c	SPBC543.02c	DNAJ/TPR domain protein DNAJC7 family [Source:PomBase Gene ID;Acc:SPBC543.02c]	87	0	5	4	1	122	29	9	107	311	138	6	0	0	0	142	4	0	68	519
SPBC543.03c	pku80	Ku domain protein Pku80 [Source:PomBase Gene ID;Acc:SPBC543.03c]	69	0	0	14	2	177	0	0	5	56	188	3	5	0	0	277	3	0	0	82
SPBC543.05c	SPBC543.05c	HC03 family inorganic anion exchanger (predicted) [Source:PomBase Gene ID;Acc:SPBC543.05c]	5	2	447	5	0	10	1	0	13	3	504	223	35319	611	0	728	151	0	392	114
SPBC557.05	SPBC557.05	arrestin [Source:PomBase Gene ID;Acc:SPBC557.05]	177	9	8	2	0	303	1	11	77	869	373	0	2	7	0	220	0	0	49	759
SPBC56F2.03	SPBC56F2.03	actin-like protein Arp10 (predicted) [Source:PomBase Gene ID;Acc:SPBC56F2.03]	150	3	0	7	0	231	1	2	117	46	162	0	0	0	1	214	3	0	66	42
SPBC56F2.06	mug147	sequence orphan [Source:PomBase Gene ID;Acc:SPBC56F2.06]	496	767	0	6	4	495	294	1	1055	745	703	660	3	0	1	558	281	0	1201	765
SPBC56F2.08c	SPBC56F2.08c	RNA-binding protein (predicted) [Source:PomBase Gene ID;Acc:SPBC56F2.08c]	27	0	0	3	0	24	2	1	60	8	87	0	0	0	2	41	0	0	0	14
SPBC56F2.11	met6	homoserine O-acetyltransferase Met6 [Source:PomBase Gene ID;Acc:SPBC56F2.11]	0	2	0	1	0	1	0	8	0	9	10	10	0	9	0	4	0	0	0	9
SPBC577.06c	stt4	1-phosphatidylinositol 4-kinase Stt4 (predicted) [Source:PomBase Gene ID;Acc:SPBC577.06c]	0	0	0	0	0	0	0	0	0	6	460	3	12	2882	0	447	301	0	106	191
SPBC577.11	SPBC577.11	DUF3074 family protein [Source:PomBase Gene ID;Acc:SPBC577.11]	380	19	1	5	2	495	698	0	86	4	544	13	0	0	0	426	324	0	182	4
SPBC577.13	syj2	inositol-polyphosphate 5-phosphatase, synaptojanin homolog 2 (predicted) [Source:PomBase Gene ID;Acc:SPBC577.13]	185	180	1	3	0	283	12	837	192	206	55	36	0	0	0	116	0	745	24	50
SPBC577.14c	spa1	ornithine decarboxylase antizyme with +1 programmed ribosomal frameshift Spa1 [Source:PomBase Gene ID;Acc:SPBC577.14c]	57	0	0	0	0	25	0	0	8	17	309	7	0	0	0	342	98	8	71	62
SPBC582.08	SPBC582.08	alanine aminotransferase (predicted) [Source:PomBase Gene ID;Acc:SPBC582.08]	36	0	0	0	0	51	5	2	38	68	167	1	0	9	0	140	2	0	262	226
SPBC582.09	pex11	peroxisomal biogenesis factor 11 (predicted) [Source:PomBase Gene ID;Acc:SPBC582.09]	203	61	1	13	0	417	0	1	146	108	295	31	1	7	3	359	0	0	0	87
SPBC582.10c	SPBC582.10c	ATP-dependent DNA helicase Rhp16b (predicted) [Source:PomBase Gene ID;Acc:SPBC582.10c]	260	17	0	5	2	423	91	1	19	348	195	18	0	0	4	251	0	0	2	337
SPBC609.02	ptn1	phosphatidylinositol-3,4,5-trisphosphate3-phosphatasePtn1 [Source:PomBase Gene ID;Acc:SPBC609.02]	63	0	2	1	0	131	55	1	74	24	286	14	4	4	2	308	320	0	275	81
SPBC609.03	iqw1	WD repeat protein, Iqw1 [Source:PomBase Gene ID;Acc:SPBC609.03]	179	291	0	3	0	212	4	0	36	13	425	488	0	0	0	271	0	7	0	0
SPBC609.05	pob3	FACT complex component Pob3 [Source:PomBase Gene ID;Acc:SPBC609.05]	0	0	0	0	0	1	9	0	0	1	0	0	0	0	0	0	0	0	0	0
SPBC646.02	cwf11	complexed with Cdc5 protein Cwf11 [Source:PomBase Gene ID;Acc:SPBC646.02]	300	46	17	7	2	435	506	2	220	469	32	7	0	0	0	67	19	8	238	92
SPBC646.06c	agn2	glucan endo-1,3-alpha-glucosidase Agn2 [Source:PomBase Gene ID;Acc:SPBC646.06c]	8	0	0	3	0	12	0	0	8	2	164	8	0	0	0	368	0	1	0	33
SPBC646.13	sds23	PP2A-type phosphatase inhibitor Sds23/Moc1 [Source:PomBase Gene ID;Acc:SPBC646.13]	16	127	308	32	41	13	16	87	131	51	916	5824	10736	1789	1737	355	1250	6151	5198	1847
SPBC649.02	rps1902	40S ribosomal protein S19 (predicted) [Source:PomBase Gene ID;Acc:SPBC649.02]	461	77	0	8	7	901	141	8	97	41	678	147	6	0	0	1018	136	0	266	27
SPBC651.04	SPBC651.04	sequence orphan [Source:PomBase Gene ID;Acc:SPBC651.04]	226	50	0	2	1	169	1	3	270	2	1123	150	0	0	4	554	15	0	1201	11
SPBC651.07	SPBC651.07	sequence orphan [Source:PomBase Gene ID;Acc:SPBC651.07]	113	59	7	2	0	186	0	0	3	6	7	3	0	0	0	4	0	0	0	0
SPBC651.11c	apm3	AP-3 adaptor complex subunit Apm3 (predicted) [Source:PomBase Gene ID;Acc:SPBC651.11c]	34	0	5	0	0	24	0	1	1	10	99	0	5	0	0	45	1	0	89	0
SPBC651.12c	SPBC651.12c	sequence orphan [Source:PomBase Gene ID;Acc:SPBC651.12c]	50	0	0	77	1	71	1	4	29	18	495	2	4	430	6	585	92	1	307	236
SPBC660.05	SPBC660.05	conserved fungal protein [Source:PomBase Gene ID;Acc:SPBC660.05]	101	80	0	1	5	115	299	3	67	57	1	0	0	0	0	1	0	0	0	0
SPBC660.06	SPBC660.06	conserved fungal protein [Source:PomBase Gene ID;Acc:SPBC660.06]	221	112	0	4	1	440	19	14	373	238	480	112	0	0	0	592	30	1	600	311
SPBC660.08	SPBC660.08	sequence orphan [Source:PomBase Gene ID;Acc:SPBC660.08]	2794	2919	10	27	5	4165	296	23	2612	770	5160	4179	3	9	9	5690	276	25	5123	1059
SPBC660.10	SPBC660.10	mitochondrial translation elongation factor G (predicted) [Source:PomBase Gene ID;Acc:SPBC660.10]	19	0	4	2	0	67	0	0	2	30	133	0	3	0	2	118	0	0	0	59
SPBC660.14	mik1	mitotic inhibitor kinase Mik1 [Source:PomBase Gene ID;Acc:SPBC660.14]	282	89	6	6	11	492	6	2	91	321	592	97	0	1	3	633	0	4	45	443
SPBC685.03	SPBC685.03	sequence orphan [Source:PomBase Gene ID;Acc:SPBC685.03]	219	13	0	6	6	333	47	535	85	59	473	22	4	0	0	449	2	1234	298	129
SPBC685.04c	aps2	AP-2 adaptor complex subunit Aps2 (predicted) [Source:PomBase Gene ID;Acc:SPBC685.04c]	196	2762	2	1056	513	168	701	1891	211	1360	305	2848	3	1411	526	178	477	3959	318	1362
SPBC691.03c	apl3	AP-2 adaptor complex subunit Alp3 (predicted) [Source:PomBase Gene ID;Acc:SPBC691.03c]	380	6941	10	4952	3714	391	247	7	850	6659	167	2413	11	2167	1339	125	72	3	603	2679
SPBC691.05c	SPBC691.05c	membrane transporter (predicted) [Source:PomBase Gene ID;Acc:SPBC691.05c]	207	97	0	2	3	267	23	10	139	117	17	4	0	0	0	11	0	0	50	2
SPBC6B1.02	ppk30	Ark1/Prk1 family protein kinase Ppk30 [Source:PomBase Gene ID;Acc:SPBC6B1.02]	835	759	13	44	12	1008	102	23	803	79	1427	915	7	2	6	1378	43	14	1444	67
SPBC713.03	SPBC713.03	mitochondrial D-lactate dehydrogenase, cytochrome (predicted) [Source:PomBase Gene ID;Acc:SPBC713.03]	15	26	0	1	0	61	1594	2	122	167	33	22	0	1	0	72	778	0	383	80
SPBC713.05	SPBC713.05	WD repeat protein, human MAPK organizer 1 (MORG1) family (predicted) [Source:PomBase Gene ID;Acc:SPBC713.05]	265	209	1	4	2	299	255	2195	521	1626	404	141	8	1	1	266	290	4650	834	1788
SPBC713.11c	pmp3	plasma membrane proteolipid Pmp3 [Source:PomBase Gene ID;Acc:SPBC713.11c]	121	2137	0	4	90	134	6	5	2003	926	225	3522	0	3	115	253	27	0	3145	1818
SPBC725.05c	SPBC725.05c	nucleotide pyrophosphatase (predicted) [Source:PomBase Gene ID;Acc:SPBC725.05c]	115	14	1	3	5	182	6	1	293	11	157	32	0	7	0	249	18	0	299	10
SPBC725.06c	ppk31	serine/threonine protein kinase Ppk31 (predicted) [Source:PomBase Gene ID;Acc:SPBC725.06c]	150	173	1	16	0	237	0	13	165	17	312	320	4	0	1	250	10	1	286	26
SPBC725.10	SPBC725.10	tspO homolog/ peripheral benzodiazepine receptor homolog, involved in the transport cytoplas/mitochondrial of haem (predicted) [Source:PomBase Gene ID;Acc:SPBC725.10]	304	1	1	1	5	368	2	6	298	85	317	4	0	0	0	288	0	0	245	73
SPBC776.01	rpl29	60S ribosomal protein L29 [Source:PomBase Gene ID;Acc:SPBC776.01]	332	6	0	4	0	770	84	4	27	883	550	14	2	0	0	806	119	21	227	961
SPBC776.14	plh1	phospholipid-diacylglycerol acyltransferase Plh1 [Source:PomBase Gene ID;Acc:SPBC776.14]	376	119	0	1	3	653	42	0	374	1166	482	125	0	0	0	682	0	0	272	1210
SPBC776.16	SPBC776.16	sequence orphan [Source:PomBase Gene ID;Acc:SPBC776.16]	541	178	0	4	0	606	172	26	700	889	582	168	2	0	0	521	101	0	1363	927
SPBC800.02	whi5	cell cycle transcriptional repressor Whi5 (predicted) [Source:PomBase Gene ID;Acc:SPBC800.02]	332	15	10	11	0	760	52	18	57	84	1	0	0	0	0	3	0	0	0	0
SPBC800.05c	atb2	tubulin alpha 2 [Source:PomBase Gene ID;Acc:SPBC800.05c]	580	0	0	0	0	170	32	5	17	2	0	0	0	0	0	0	0	0	0	0
SPBC800.11	SPBC800.11	inosine-uridine preferring nucleoside hydrolase (predicted) [Source:PomBase Gene ID;Acc:SPBC800.11]	286	0	0	11	0	325	0	4	98	52	264	8	0	10	0	300	4	0	0	40
SPBC83.01	ucp8	UBA/EH/EF hand domain protein Ucp8 [Source:PomBase Gene ID;Acc:SPBC83.01]	1161	1142	3	318	4907	1133	569	19	1	380	838	303	5	7	3217	487	362	0	32	0
SPBC83.04	apc15	anaphase-promoting complex subunit Apc15 [Source:PomBase Gene ID;Acc:SPBC83.04]	95	146	1	4	9	144	57	1	127	5	171	208	0	7	0	251	73	0	169	0
SPBC83.05	SPBC83.05	mitochondrial RNA-binding protein (predicted) [Source:PomBase Gene ID;Acc:SPBC83.05]	318	93	2	4	0	472	381	10	1379	387	464	85	0	0	0	508	373	1	1402	429
SPBC83.11	SPBC83.11	ER triose phosphate transmembrane transporter (predicted) [Source:PomBase Gene ID;Acc:SPBC83.11]	399	7	6	2	4	465	189	4009	268	132	198	33	0	0	0	165	351	0	0	0
SPBC83.17	SPBC83.17	transcriptional coactivator, multiprotein bridging factor Mbf1 (predicted) [Source:PomBase Gene ID;Acc:SPBC83.17]	15	0	1	0	65	28	0	6	452	246	0	0	0	0	0	0	0	0	0	0
SPBC839.02	SPBC839.02	arrestin Aly1 related, implicated in endocytosis [Source:PomBase Gene ID;Acc:SPBC839.02]	134	96	0	7	0	321	1	8	281	1181	152	37	0	0	0	199	3	0	180	700
SPBC839.03c	SPBC839.03c	neddylation protein Dcn1 (predicted) [Source:PomBase Gene ID;Acc:SPBC839.03c]	149	4	0	2	0	115	3	1	27	2	160	2	1	0	0	141	3	0	0	0
SPBC839.04	rpl803	60S ribosomal protein L8 (predicted) [Source:PomBase Gene ID;Acc:SPBC839.04]	103	0	8	11	0	97	39	9	12	150	71	10	1	0	0	84	6	1	0	73
SPBC839.05c	rps1701	40S ribosomal protein S17 (predicted) [Source:PomBase Gene ID;Acc:SPBC839.05c]	22	0	0	8	0	0	0	0	0	7	0	0	0	0	0	0	0	0	0	0
SPBC839.06	cta3	P-type ATPase, calcium transporting Cta3 [Source:PomBase Gene ID;Acc:SPBC839.06]	57	25	11	37	14	56	122	51	367	49	16	17	25	6	2	19	18	1	39	0
SPBC839.15c	ef1a-c	translation elongation factor EF-1 alpha Ef1a-c [Source:PomBase Gene ID;Acc:SPBC839.15c]	113	103	0	0	0	214	0	0	260	600	277	99	0	0	0	157	0	0	411	586
SPBC839.17c	fkh1	FKBP12 peptidyl-prolyl cis-trans isomerase Fkh1 [Source:PomBase Gene ID;Acc:SPBC839.17c]	0	1	0	0	0	2	0	0	0	4	291	499	2	13	6	334	57	0	391	1125
SPBC887.04c	lub1	WD repeat protein Lub1 [Source:PomBase Gene ID;Acc:SPBC887.04c]	189	107	6	2	1	247	1	0	0	16	248	87	0	10	3	214	2	12	80	0
SPBC887.08	SPBC887.08	sequence orphan [Source:PomBase Gene ID;Acc:SPBC887.08]	37	0	0	2	0	58	37	92	49	39	88	1	0	0	0	112	56	264	51	57
SPBC8D2.02c	SPBC8D2.02c	vacuolar sorting protein Vps68 (predicted) [Source:PomBase Gene ID;Acc:SPBC8D2.02c]	191	1	0	2	0	167	23	14	58	2	0	0	0	0	0	0	0	0	0	0
SPBC8D2.03c	hhf2	histone H4 h4.2 [Source:PomBase Gene ID;Acc:SPBC8D2.03c]	275	10	4	225	1	615	589	1969	264	1111	352	0	1	233	1	457	285	3645	55	1119
SPBC8D2.10c	rmt3	type I ribosomal protein arginine N-methyltransferase Rmt3 [Source:PomBase Gene ID;Acc:SPBC8D2.10c]	526	49	3	203	5	1128	327	327	434	166	1188	95	9	310	11	1259	99	1089	773	326
SPBC8D2.11	SPBC8D2.11	sequence orphan [Source:PomBase Gene ID;Acc:SPBC8D2.11]	50	108	0	1	1	80	0	0	42	61	234	334	0	0	0	243	1	0	184	155
SPBC8D2.12c	SPBC8D2.12c	mitochondrial translational activator of cytochrome C oxidase I (predicted) [Source:PomBase Gene ID;Acc:SPBC8D2.12c]	54	38	0	1	0	54	0	0	12	79	128	72	0	0	3	157	3	0	187	149
SPBC8D2.16c	SPBC8D2.16c	DUF171 family protein [Source:PomBase Gene ID;Acc:SPBC8D2.16c]	107	1	0	5	0	140	0	0	204	1	118	6	0	0	0	133	0	0	369	0
SPBC8D2.19	mde3	serine/threonine protein kinase, meiotic Mde3 [Source:PomBase Gene ID;Acc:SPBC8D2.19]	306	0	0	5	0	465	128	4	591	137	310	8	0	0	1	371	117	0	655	97
SPBC8E4.02c	SPBC8E4.02c	sequence orphan [Source:PomBase Gene ID;Acc:SPBC8E4.02c]	581	31732	31840	4564	7262	1094	2804	5	4493	1437	244	10038	16966	2145	2846	344	308	0	3749	482
SPBC8E4.03	SPBC8E4.03	agmatinase 2 (predicted) [Source:PomBase Gene ID;Acc:SPBC8E4.03]	122	0	3	2	0	201	5	4	8	29	272	7	4	0	0	422	3	0	0	42
SPBC8E4.04	SPBC8E4.04	aldo/keto reductase involved in pentose catabolism (predicted) [Source:PomBase Gene ID;Acc:SPBC8E4.04]	230	44	0	1	1	186	109	6	471	38	0	0	0	0	0	0	0	0	0	0
SPBC902.02c	ctf18	RFC-like complex subunit Ctf18 [Source:PomBase Gene ID;Acc:SPBC902.02c]	954	0	11	7	8	614	69	5	31	15	1588	4	1	2	1	930	30	15	58	5
SPBC902.05c	idh2	isocitrate dehydrogenase (NAD+) subunit 2 [Source:PomBase Gene ID;Acc:SPBC902.05c]	83	57	1	1	0	85	385	6	172	379	623	340	5	0	1	740	2858	89	797	2153
SPBC947.04	SPBC947.04	cell surface glycoprotein (predicted), DIPSY family [Source:PomBase Gene ID;Acc:SPBC947.04]	162	0	2	8	0	388	0	4	208	90	292	2	0	0	0	432	5	0	1	110
SPBC947.05c	frp2	ferric-chelate reductase Frp2 (predicted) [Source:PomBase Gene ID;Acc:SPBC947.05c]	289	1785	10	4346	1596	418	670	3793	7160	8018	539	2466	22	6963	2366	670	908	11884	17280	13189
SPBC947.06c	SPBC947.06c	spermidine family transporter (predicted) [Source:PomBase Gene ID;Acc:SPBC947.06c]	123	0	0	8	2	149	1	7	198	4	173	2	0	0	0	190	34	0	58	0
SPBC947.09	SPBC947.09	ThiJ domain protein [Source:PomBase Gene ID;Acc:SPBC947.09]	70	4928	0	1462	1761	70	15	1	1085	1016	17	854	1	409	338	5	6	0	510	175
SPBC947.10	dsc1	ubiquitin-protein ligase E3 (predicted) [Source:PomBase Gene ID;Acc:SPBC947.10]	138	1	2	2	1	179	354	0	21	5	191	0	0	0	0	154	351	2	0	0
SPBC9B6.03	SPBC9B6.03	zf-FYVE type zinc finger protein [Source:PomBase Gene ID;Acc:SPBC9B6.03]	109	1	0	5	0	103	0	0	162	101	130	0	0	0	0	98	1	0	121	75
SPBC9B6.07	nop52	nucleolar protein Nop52 family (predicted) [Source:PomBase Gene ID;Acc:SPBC9B6.07]	0	0	1	0	0	0	0	0	0	9	0	0	4	0	0	0	0	0	0	0
SPBC9B6.11c	SPBC9B6.11c	CCR4/nocturin family endoribonuclease (predicted) [Source:PomBase Gene ID;Acc:SPBC9B6.11c]	163	180	0	0	0	186	166	1	101	19	353	197	0	0	0	262	277	0	138	37
SPBP16F5.03c	tra1	SAGA complex phosphatidylinositol pseudokinase Tra1 [Source:PomBase Gene ID;Acc:SPBP16F5.03c]	25	318	0	0	75	3	595	0	213	17	0	1	0	0	1	0	3	0	0	0
SPBP16F5.08c	SPBP16F5.08c	flavin dependent monooxygenase (predicted) [Source:PomBase Gene ID;Acc:SPBP16F5.08c]	41	43	0	1	1	30	0	0	66	36	13	7	0	0	0	4	0	0	59	11
SPBP22H7.04	SPBP22H7.04	sequence orphan [Source:PomBase Gene ID;Acc:SPBP22H7.04]	204	87	0	3	2	319	61	3	352	492	542	129	0	0	0	351	69	2	570	916
SPBP22H7.05c	SPBP22H7.05c	ATPase with bromodomain protein (predicted) [Source:PomBase Gene ID;Acc:SPBP22H7.05c]	5	1	0	0	0	9	1	0	2	9	268	8	7	0	0	412	11	0	0	191
SPBP22H7.06	SPBP22H7.06	nicotinamide riboside kinase (predicted) [Source:PomBase Gene ID;Acc:SPBP22H7.06]	74	158	0	1	0	87	39	1	4	12	45	73	0	0	0	56	10	0	43	13
SPBP23A10.03c	SPBP23A10.03c	mitochondrial ACN9 family protein (predicted) [Source:PomBase Gene ID;Acc:SPBP23A10.03c]	56	55	0	4	3	37	62	0	136	10	0	0	0	0	0	0	0	0	0	0
SPBP23A10.10	ppk32	serine/threonine protein kinase Ppk32 (predicted) [Source:PomBase Gene ID;Acc:SPBP23A10.10]	240	5	9	47	5	336	44	3	526	47	63	0	1	30	0	115	0	0	182	7
SPBP23A10.14c	ell1	RNA polymerase II transcription elongation factor SpELL [Source:PomBase Gene ID;Acc:SPBP23A10.14c]	40	83	0	1	3	47	15	223	339	56	215	237	0	0	0	162	148	819	638	94
SPBP26C9.02c	car1	arginase Car1 [Source:PomBase Gene ID;Acc:SPBP26C9.02c]	266	37	0	72	0	405	77	2	141	149	0	0	0	0	0	1	0	0	0	0
SPBP35G2.06c	nup131	nucleoporin Nup131 [Source:PomBase Gene ID;Acc:SPBP35G2.06c]	5	0	0	0	0	5	0	0	84	65	0	0	0	0	0	0	0	0	0	0
SPBP35G2.12	SPBP35G2.12	ADP-ribose diphosphatase, NudF subfamily (predicted) [Source:PomBase Gene ID;Acc:SPBP35G2.12]	124	140	0	1	1	216	6	2	130	214	141	102	0	0	0	171	14	0	133	234
SPBP35G2.13c	swc2	Swr1 complex complex subunit Swc2 [Source:PomBase Gene ID;Acc:SPBP35G2.13c]	147	103	0	3	13	71	89	614	289	120	1327	885	8	50	134	457	1331	5639	1691	755
SPBP4G3.02	pho1	acid phosphatase Pho1 [Source:PomBase Gene ID;Acc:SPBP4G3.02]	94	0	0	0	1	157	95	0	96	57	178	0	1	1	0	176	98	0	322	92
SPBP4G3.03	SPBP4G3.03	PI31 proteasome regulator related [Source:PomBase Gene ID;Acc:SPBP4G3.03]	190	12	3	14	1	347	0	9	52	116	0	0	0	0	0	0	0	0	0	0
SPBP4H10.05c	spe2	S-adenosylmethionine decarboxylase proenzyme Spe2 [Source:PomBase Gene ID;Acc:SPBP4H10.05c]	45	7	0	0	0	19	1	0	0	5	0	0	0	0	0	0	0	0	0	0
SPBP4H10.12	SPBP4H10.12	conserved protein [Source:PomBase Gene ID;Acc:SPBP4H10.12]	183	123	6243	100	151	359	65	1300	115	139	42	10	687	1	7	7	5	372	0	3
SPBP4H10.16c	SPBP4H10.16c	phosphatase activator (predicted) [Source:PomBase Gene ID;Acc:SPBP4H10.16c]	315	2442	0	4	357	305	169	2	446	319	538	4078	0	0	589	436	322	0	1082	545
SPBP4H10.17c	SPBP4H10.17c	carboxyl methyl esterase (predicted) [Source:PomBase Gene ID;Acc:SPBP4H10.17c]	236	0	4	3	6	179	0	0	104	2	339	0	0	6	0	212	0	0	0	0
SPBP4H10.18c	SPBP4H10.18c	sequence orphan [Source:PomBase Gene ID;Acc:SPBP4H10.18c]	194	48	0	1	0	249	2	1	62	10	98	21	0	0	0	124	3	0	297	3
SPBP8B7.02	SPBP8B7.02	sequence orphan [Source:PomBase Gene ID;Acc:SPBP8B7.02]	228	0	3	7	3	396	47	2	81	88	160	1	0	0	0	242	37	0	256	46
SPBP8B7.04	mug45	sequence orphan [Source:PomBase Gene ID;Acc:SPBP8B7.04]	80	39	0	3	4	253	92	1	19	278	124	34	0	0	0	215	28	0	39	211
SPBP8B7.07c	set6	histone lysine methyltransferase Set6 (predicted) [Source:PomBase Gene ID;Acc:SPBP8B7.07c]	134	0	0	6	2	164	0	10	64	9	245	3	0	0	0	216	5	0	0	10
SPBP8B7.10c	SPBP8B7.10c	U3 snoRNP-associated protein Utp16 (predicted) [Source:PomBase Gene ID;Acc:SPBP8B7.10c]	39	0	0	2	0	29	33	0	23	15	78	1	0	0	0	51	99	0	102	16
SPBP8B7.13	vac7	Vac7 ortholog (predicted) [Source:PomBase Gene ID;Acc:SPBP8B7.13]	852	0	1	1	1	605	19	1	3	12	0	0	0	0	0	0	0	0	0	0
SPBP8B7.23	SPBP8B7.23	ubiquitin-protein ligase E3 implicated in trancription (predicted) [Source:PomBase Gene ID;Acc:SPBP8B7.23]	318	40	7	10	6	642	257	1572	304	336	316	18	0	0	0	341	465	0	266	530
SPBP8B7.25	cyp4	cyclophilin family peptidyl-prolyl cis-trans isomerase Cyp4 (predicted) [Source:PomBase Gene ID;Acc:SPBP8B7.25]	73	9	0	4	0	37	0	4	96	104	1	0	0	0	0	0	0	0	6	5
SPBP8B7.26	SPBP8B7.26	sequence orphan [Source:PomBase Gene ID;Acc:SPBP8B7.26]	323	211	1	3	10	725	454	2	878	1244	737	324	0	0	0	704	292	0	206	1657
SPBP8B7.28c	stc1	LIM-like protein linking chromatin modification to RNAi, Stc1 [Source:PomBase Gene ID;Acc:SPBP8B7.28c]	57	0	0	3	0	35	0	1	0	1	84	0	0	0	2	29	0	0	0	0
SPBP8B7.30c	thi5	transcription factor Thi5 [Source:PomBase Gene ID;Acc:SPBP8B7.30c]	142	13	1	2	0	142	57	2686	129	35	372	41	0	0	0	475	92	7988	112	86
SPBPB10D8.01	SPBPB10D8.01	cysteine transporter (predicted) [Source:PomBase Gene ID;Acc:SPBPB10D8.01]	331	57	0	2	254	626	53	1	104	2	317	51	0	0	231	683	45	19	146	13
SPBPB10D8.02c	SPBPB10D8.02c	arylsulfatase (predicted) [Source:PomBase Gene ID;Acc:SPBPB10D8.02c]	239	176	0	3	0	370	30	1260	68	250	751	576	0	0	0	1148	7	5769	593	704
SPBPB10D8.04c	SPBPB10D8.04c	membrane transporter (predicted) [Source:PomBase Gene ID;Acc:SPBPB10D8.04c]	237	0	0	5	3	293	79	3809	215	141	636	3	2	9	18	747	201	12241	578	333
SPBPB10D8.05c	SPBPB10D8.05c	membrane transporter (predicted) [Source:PomBase Gene ID;Acc:SPBPB10D8.05c]	179	8	4	4	9	114	59	1864	208	232	146	9	0	1	2	203	3	2223	58	279
SPBPB10D8.06c	SPBPB10D8.06c	membrane transporter (predicted) [Source:PomBase Gene ID;Acc:SPBPB10D8.06c]	280	29	1	10	3	248	164	6	476	474	1176	169	7	144	0	1131	485	15	2569	1943
SPBPB10D8.07c	SPBPB10D8.07c	membrane transporter (predicted) [Source:PomBase Gene ID;Acc:SPBPB10D8.07c]	70	1	1	1	2	81	26	0	27	16	266	15	4	2	0	443	151	0	380	84
SPBPB2B2.07c	SPBPB2B2.07c	S. pombe specific DUF999 protein family 7 [Source:PomBase Gene ID;Acc:SPBPB2B2.07c]	138	57	2	6	0	249	141	3	89	5	307	98	0	0	0	391	340	6	0	1
SPBPB2B2.09c	SPBPB2B2.09c	2-dehydropantoate 2-reductase (predicted) [Source:PomBase Gene ID;Acc:SPBPB2B2.09c]	95	16	3	4	0	187	23	0	45	40	327	58	0	0	8	339	67	4	0	139
SPBPB2B2.10c	gal7	galactose-1-phosphate uridylyltransferase Gal7 [Source:PomBase Gene ID;Acc:SPBPB2B2.10c]	128	0	0	211	0	129	60	1190	0	197	410	0	4	533	2	369	61	6504	0	599
SPBPB2B2.11	SPBPB2B2.11	nucleotide-sugar 4,6-dehydratase (predicted) [Source:PomBase Gene ID;Acc:SPBPB2B2.11]	219	0	0	2	7	282	21	9	12	305	28	0	0	0	0	19	0	0	0	26
SPBPB2B2.18	SPBPB2B2.18	sequence orphan [Source:PomBase Gene ID;Acc:SPBPB2B2.18]	25	4	0	6	5	23	0	6	30	92	102	1	0	0	0	37	2	0	3	137
SPBPB7E8.01	SPBPB7E8.01	sequence orphan [Source:PomBase Gene ID;Acc:SPBPB7E8.01]	6	0	2	3	0	7	0	0	42	2	0	0	0	0	0	0	1	0	0	0
SPBPJ4664.01	dps1	decaprenyl diphosphate synthase subunit Dps1 [Source:PomBase Gene ID;Acc:SPBPJ4664.01]	0	0	0	1	0	0	0	0	0	1	0	0	0	0	0	0	0	0	0	0
SPBPJ4664.02	SPBPJ4664.02	cell surface glycoprotein (predicted) [Source:PomBase Gene ID;Acc:SPBPJ4664.02]	18	1	0	0	0	21	0	1	9	11	939	269	9	0	1	969	3	3	187	286
SPBPJ4664.03	mfm3	M-factor precursor Mfm3 [Source:PomBase Gene ID;Acc:SPBPJ4664.03]	169	20	0	7	0	216	167	558	374	12	409	34	2	0	0	408	317	1467	529	18
SPCC1020.05	SPCC1020.05	phosphoprotein phosphatase (predicted) [Source:PomBase Gene ID;Acc:SPCC1020.05]	136	0	0	2	0	158	0	567	105	37	383	0	0	0	1	413	0	1311	25	85
SPCC1020.06c	tal1	transaldolase (predicted) [Source:PomBase Gene ID;Acc:SPCC1020.06c]	78	114	0	160	61	15	314	0	158	204	72	73	0	158	57	10	289	0	186	158
SPCC1020.07	SPCC1020.07	haloacid dehalogenase-like hydrolase [Source:PomBase Gene ID;Acc:SPCC1020.07]	127	33	2	207	0	224	95	1	58	7	179	23	1	305	1	233	188	0	8	1
SPCC1020.08	SPCC1020.08	wybutosine biosynthesis protein Tyw1 (predicted) [Source:PomBase Gene ID;Acc:SPCC1020.08]	153	8606	4	699	255	170	973	8	183	82	38	4151	0	419	120	89	140	4	227	23
SPCC1020.10	oca2	serine/threonine protein kinase Oca2 [Source:PomBase Gene ID;Acc:SPCC1020.10]	104	0	0	0	0	151	8	0	177	74	224	0	6	0	0	279	38	0	192	153
SPCC1020.12c	xap5	xap-5-like protein [Source:PomBase Gene ID;Acc:SPCC1020.12c]	209	810	1	2	565	335	245	1	584	955	1	2	0	0	3	0	2	0	2	0
SPCC1183.02	SPCC1183.02	glutathione S-transferase (predicted) [Source:PomBase Gene ID;Acc:SPCC1183.02]	732	147	10	9	8	968	89	1580	1762	187	42	6	0	0	0	28	0	299	151	6
SPCC1183.04c	pet127	mitochondrial RNA metabolism pathway protein Pet127 [Source:PomBase Gene ID;Acc:SPCC1183.04c]	374	0	5	17	0	806	59	3	485	252	117	0	0	0	0	171	0	0	197	36
SPCC1183.06	ung1	uracil DNA N-glycosylase Ung1 [Source:PomBase Gene ID;Acc:SPCC1183.06]	199	0	7	1	0	139	38	2	64	42	252	0	0	0	2	155	96	1	0	37
SPCC1183.10	wtf10	wtf element Wtf10 [Source:PomBase Gene ID;Acc:SPCC1183.10]	112	0	0	1	3	88	75	0	3	82	295	0	0	0	0	266	11	0	0	133
SPCC1183.11	SPCC1183.11	MS ion channel protein 1 (predicted) [Source:PomBase Gene ID;Acc:SPCC1183.11]	26	0	0	0	0	1	0	0	4	19	33	3	0	0	0	67	28	0	0	52
SPCC11E10.03	mug1	dynactin complex subunit, dynamitin (predicted) [Source:PomBase Gene ID;Acc:SPCC11E10.03]	196	2	0	3	2	337	234	0	131	35	256	2	0	0	4	341	250	0	70	25
SPCC11E10.05c	ynd1	nucleoside diphosphatase Ynd1 [Source:PomBase Gene ID;Acc:SPCC11E10.05c]	0	9	0	2	0	12	0	0	47	12	0	0	0	0	3	0	3	28	1	4
SPCC11E10.07c	SPCC11E10.07c	translation initiation factor eIF2B alpha subunit (predicted) [Source:PomBase Gene ID;Acc:SPCC11E10.07c]	237	29	9	4	0	261	21	0	215	911	359	30	0	0	0	270	20	0	192	1082
SPCC1223.02	nmt1	no message in thiamine Nmt1 [Source:PomBase Gene ID;Acc:SPCC1223.02]	12	0	0	1	0	0	1	0	11	4	8	0	0	0	0	0	1	0	0	1
SPCC1223.03c	gut2	glycerol-3-phosphate dehydrogenase Gut2 (predicted) [Source:PomBase Gene ID;Acc:SPCC1223.03c]	262	270	10	241	2512	357	404	1	207	112	578	556	7	739	5435	648	954	0	571	379
SPCC1223.04c	set11	ribosomal protein lysine methyltransferase Set11 [Source:PomBase Gene ID;Acc:SPCC1223.04c]	245	10	0	4	0	372	92	1	96	8	462	2	0	0	0	573	76	0	140	1
SPCC1223.05c	rpl3702	60S ribosomal protein L37 (predicted) [Source:PomBase Gene ID;Acc:SPCC1223.05c]	0	0	0	0	1	8	0	0	0	10	13	0	0	0	0	7	2	0	0	0
SPCC1223.06	tea1	cell end marker Tea1 [Source:PomBase Gene ID;Acc:SPCC1223.06]	137	506	0	10	161	37	1	47	68	85	159	574	0	11	151	52	0	52	147	77
SPCC1223.13	cbf12	CBF1/Su(H)/LAG-1 family transcription factor Cbf12 [Source:PomBase Gene ID;Acc:SPCC1223.13]	428	2	0	2	4	739	30	2	913	634	560	0	1	0	2	583	8	0	1381	563
SPCC1235.01	SPCC1235.01	sequence orphan [Source:PomBase Gene ID;Acc:SPCC1235.01]	405	4	11	7	1	475	35	12	1446	94	882	0	0	0	0	1115	327	4	2695	217
SPCC1235.02	bio2	biotin synthase [Source:PomBase Gene ID;Acc:SPCC1235.02]	147	0	0	3	0	304	65	1	1338	112	2	0	0	0	0	10	1	0	151	1
SPCC1235.05c	fft2	fun thirty related protein Fft2 (predicted) [Source:PomBase Gene ID;Acc:SPCC1235.05c]	1002	141	4	13	12	1496	41	803	342	418	870	124	3	5	0	1021	6	1061	197	359
SPCC1235.08c	pdh1	DUF1751 family protein [Source:PomBase Gene ID;Acc:SPCC1235.08c]	218	46	0	4	6	341	8	0	12	128	251	99	0	3	6	438	5	0	236	190
SPCC1235.12c	mug146	meiotically upregulated gene Mug46 [Source:PomBase Gene ID;Acc:SPCC1235.12c]	20	12	5	15	0	25	4	14	34	4	14	3	0	0	1	7	5	0	0	0
SPCC1235.13	ght6	hexose transporter Ght6 [Source:PomBase Gene ID;Acc:SPCC1235.13]	92	34	0	9	3	135	40	6	145	61	497	103	0	0	3	583	213	0	54	65
SPCC1259.11c	gyp2	GTPase activating protein Gyp2 (predicted) [Source:PomBase Gene ID;Acc:SPCC1259.11c]	64	191	0	0	0	131	0	8	6	14	147	298	10	6	0	219	1	1	93	0
SPCC126.01c	SPCC126.01c	conserved fungal protein [Source:PomBase Gene ID;Acc:SPCC126.01c]	104	0	0	2	6	56	0	1	38	19	137	14	0	0	0	34	0	0	0	10
SPCC126.06	twf1	twinfilin (predicted) [Source:PomBase Gene ID;Acc:SPCC126.06]	0	0	0	0	0	1	0	0	0	4	900	80	9	0	0	1092	221	6	1247	2001
SPCC126.08c	SPCC126.08c	lectin family glycoprotein receptor (predicted) [Source:PomBase Gene ID;Acc:SPCC126.08c]	49	7	0	5	0	27	141	3	64	2	109	15	4	0	0	34	287	0	0	0
SPCC126.10	iah1	isoamyl acetate hydrolytic enzyme Iah1 (predicted) [Source:PomBase Gene ID;Acc:SPCC126.10]	259	93	4	3	1	326	5	1	58	42	0	0	0	0	0	0	0	0	0	0
SPCC126.12	SPCC126.12	NGG1 interacting factor 3 family, implicated in trancription [Source:PomBase Gene ID;Acc:SPCC126.12]	136	46	0	9	1	176	10	1	126	196	166	33	0	0	0	130	19	0	12	152
SPCC126.13c	SPCC126.13c	histone deacetylase complex subunit, SAP128 family (predicted) [Source:PomBase Gene ID;Acc:SPCC126.13c]	309	110	6	5	6	530	12	8	120	1	312	58	0	0	0	344	4	0	0	0
SPCC1281.04	SPCC1281.04	pyridoxal reductase (predicted) [Source:PomBase Gene ID;Acc:SPCC1281.04]	170	40	0	2	8	234	2	0	141	98	406	35	0	0	0	384	0	0	361	184
SPCC1281.07c	SPCC1281.07c	glutathione S-transferase (predicted) [Source:PomBase Gene ID;Acc:SPCC1281.07c]	270	21	0	3	0	385	7	3	515	75	266	15	4	0	0	367	1	0	705	56
SPCC1281.08	wtf11	wtf element Wtf11 [Source:PomBase Gene ID;Acc:SPCC1281.08]	537	5	2	18	7	673	279	5	627	359	245	1	3	0	2	320	104	0	276	121
SPCC132.02	hst2	Sir2 family histone deacetylase Hst2 [Source:PomBase Gene ID;Acc:SPCC132.02]	559	58	0	7	3	831	157	5	1740	338	567	61	2	7	0	672	23	3	1783	215
SPCC132.03	SPCC132.03	sequence orphan [Source:PomBase Gene ID;Acc:SPCC132.03]	374	0	0	1	4	565	11	298	301	120	0	0	0	0	0	0	0	0	0	0
SPCC1322.02	SPCC1322.02	sequence orphan [Source:PomBase Gene ID;Acc:SPCC1322.02]	35	2	0	7	0	11	0	0	0	42	77	0	0	6	0	112	0	0	0	211
SPCC1322.06	kap113	karyopherin Kap113 [Source:PomBase Gene ID;Acc:SPCC1322.06]	1552	213	0	3	0	991	123	0	121	133	846	69	0	0	0	308	53	0	40	42
SPCC1322.07c	mug150	sequence orphan [Source:PomBase Gene ID;Acc:SPCC1322.07c]	150	4	6	1	1	434	119	5	196	130	23	1	0	0	0	43	5	0	6	18
SPCC1322.08	srk1	MAPK-activated protein kinase Srk1 [Source:PomBase Gene ID;Acc:SPCC1322.08]	411	811	0	8	3	215	391	0	9	20	1468	1764	0	0	0	516	1354	13	0	0
SPCC1322.14c	vtc4	vacuolar transporter chaperone (VTC) complex subunit (predicted) [Source:PomBase Gene ID;Acc:SPCC1322.14c]	330	74	4	9	0	115	5595	0	329	249	369	102	2	0	2	95	4796	0	584	315
SPCC1322.16	phb2	prohibitin Phb2 (predicted) [Source:PomBase Gene ID;Acc:SPCC1322.16]	23	0	1	4	0	6	51	5	55	2	0	8	0	4	0	2	9	1	72	0
SPCC1393.02c	spt2	non-specific DNA binding protein Spt2 (predicted) [Source:PomBase Gene ID;Acc:SPCC1393.02c]	190	2963	1	4	69	245	224	11	823	524	145	1980	0	0	40	164	80	0	863	456
SPCC1393.05	ers1	RNA-silencing factor Ers1 [Source:PomBase Gene ID;Acc:SPCC1393.05]	40	1	0	0	0	56	0	0	0	8	133	0	0	4	0	88	0	1	0	0
SPCC1393.07c	mug4	sequence orphan [Source:PomBase Gene ID;Acc:SPCC1393.07c]	115	5	2	3	0	93	31	2	37	77	205	14	0	0	0	308	120	0	104	128
SPCC1393.09c	SPCC1393.09c	RWD domain protein, implicated in translation [Source:PomBase Gene ID;Acc:SPCC1393.09c]	183	86	12	0	0	273	101	10	522	145	298	76	0	5	10	239	49	7	921	180
SPCC13B11.02c	SPCC13B11.02c	sequence orphan [Source:PomBase Gene ID;Acc:SPCC13B11.02c]	161	166	0	74	51	326	168	3	394	674	255	184	0	101	58	407	97	0	974	908
SPCC13B11.03c	SPCC13B11.03c	hydroxyacylglutathione hydrolase (predicted) [Source:PomBase Gene ID;Acc:SPCC13B11.03c]	21	1	1	0	0	36	12	1	341	4	9	0	0	0	0	7	0	0	62	0
SPCC13B11.04c	SPCC13B11.04c	glutathione-dependent formaldehyde dehydrogenase (predicted) [Source:PomBase Gene ID;Acc:SPCC13B11.04c]	142	0	7	0	0	188	174	2024	386	375	140	1	1	0	1	238	201	4558	952	505
SPCC1442.01	ste6	guanyl-nucleotide exchange factor Ste6 [Source:PomBase Gene ID;Acc:SPCC1442.01]	0	13	0	0	0	0	0	1	17	5	0	8	0	0	1	0	0	0	0	0
SPCC1442.07c	SPCC1442.07c	ubiquitin/metalloprotease fusion protein (predicted) [Source:PomBase Gene ID;Acc:SPCC1442.07c]	432	1	0	1	1	883	42	1	303	292	6	0	0	0	0	6	0	0	23	6
SPCC1442.11c	SPCC1442.11c	sequence orphan [Source:PomBase Gene ID;Acc:SPCC1442.11c]	181	0	0	1	0	351	244	0	79	51	303	2	0	0	0	344	215	0	19	35
SPCC1442.13c	SPCC1442.13c	RNA-binding protein, G-patch type [Source:PomBase Gene ID;Acc:SPCC1442.13c]	325	0	0	5	0	574	36	1	77	106	377	4	0	0	0	505	49	0	162	112
SPCC1442.14c	SPCC1442.14c	adenosine 5'-monophosphoramidase (predicted) [Source:PomBase Gene ID;Acc:SPCC1442.14c]	425	0	0	11	1	132	224	1	620	23	1499	3	16	0	1	442	1326	6	1389	49
SPCC1442.17c	ist1	MVB sorting pathway protein (predicted) [Source:PomBase Gene ID;Acc:SPCC1442.17c]	107	0	0	3	0	91	148	3	418	94	1	4	0	0	1	0	2	1	0	0
SPCC1450.02	bdf1	Swr1 complex bromodomain subunit Brf1 [Source:PomBase Gene ID;Acc:SPCC1450.02]	10	0	0	0	0	32	88	0	0	2	28	0	0	0	0	53	3	0	0	0
SPCC1450.03	SPCC1450.03	ribonucleoprotein (RNP) complex (predicted) [Source:PomBase Gene ID;Acc:SPCC1450.03]	115	1	0	14	1	27	45	0	0	2	32	0	0	4	1	22	0	0	83	0
SPCC1450.07c	SPCC1450.07c	D-amino acid oxidase (predicted) [Source:PomBase Gene ID;Acc:SPCC1450.07c]	12	0	0	0	0	2	0	3	13	28	0	0	0	0	0	0	0	0	0	0
SPCC1450.08c	wtf16	wtf element Wtf16 [Source:PomBase Gene ID;Acc:SPCC1450.08c]	119	0	0	0	0	93	0	0	95	8	141	0	0	0	0	99	0	0	77	0
SPCC1450.09c	SPCC1450.09c	phospholipase (predicted) [Source:PomBase Gene ID;Acc:SPCC1450.09c]	236	0	1	0	0	320	1	423	146	104	150	0	5	0	0	178	1	680	112	61
SPCC1450.11c	cek1	serine/threonine protein kinase Cek1 [Source:PomBase Gene ID;Acc:SPCC1450.11c]	269	5309	17205	4711	6307	384	83	2910	10736	9082	3	80	503	87	134	12	0	280	866	109
SPCC1450.12	SPCC1450.12	conserved fungal protein [Source:PomBase Gene ID;Acc:SPCC1450.12]	179	292	0	1	0	173	3172	0	988	1031	224	283	0	0	0	153	1110	0	1322	943
SPCC1450.16c	SPCC1450.16c	triacylglycerol lipase (predicted) [Source:PomBase Gene ID;Acc:SPCC1450.16c]	1	0	0	1	0	2	0	0	0	2	35	3	0	23	0	12	7	0	0	13
SPCC1494.01	SPCC1494.01	iron/ascorbate oxidoreductase family [Source:PomBase Gene ID;Acc:SPCC1494.01]	706	650	13	11	13	1063	199	17	348	242	1178	966	10	2	7	1484	254	48	534	394
SPCC1494.03	arz1	armadillo repeat containing, Zfs1 target number 1 [Source:PomBase Gene ID;Acc:SPCC1494.03]	96	15	1	0	0	163	90	5	132	59	179	14	0	0	0	191	183	0	102	48
SPCC1494.09c	SPCC1494.09c	sequence orphan [Source:PomBase Gene ID;Acc:SPCC1494.09c]	150	59	0	0	0	249	789	962	161	23	319	38	0	0	0	284	486	2182	359	14
SPCC1494.10	adn3	transcription factor (predicted) [Source:PomBase Gene ID;Acc:SPCC1494.10]	74	0	3	4	0	57	0	0	6	15	122	0	5	0	0	77	0	0	106	0
SPCC14G10.04	SPCC14G10.04	sequence orphan [Source:PomBase Gene ID;Acc:SPCC14G10.04]	0	312	0	37	0	3	0	0	0	1	9	490	3	84	0	1	1	0	30	0
SPCC1620.02	wtf23	wtf element Wtf23 [Source:PomBase Gene ID;Acc:SPCC1620.02]	231	19	0	4	2	334	1	5	921	20	340	14	2	0	0	262	0	0	869	16
SPCC1620.03	mug163	sequence orphan [Source:PomBase Gene ID;Acc:SPCC1620.03]	96	3	0	6	0	328	13	8	11	649	263	1	3	0	0	375	33	3	109	930
SPCC1620.04c	mug55	Cdc20/Fizzy subfamily WD repeat protein [Source:PomBase Gene ID;Acc:SPCC1620.04c]	636	11	2	2	86	879	52	9	813	81	79	0	0	0	19	225	0	0	279	13
SPCC1620.08	SPCC1620.08	succinate-CoA ligase beta subunit (predicted) [Source:PomBase Gene ID;Acc:SPCC1620.08]	316	23	4	3	4	254	178	1	211	90	709	3	0	0	3	439	493	0	171	245
SPCC1620.12c	SPCC1620.12c	GTPase activating protein (predicted) [Source:PomBase Gene ID;Acc:SPCC1620.12c]	1114	1133	10	22	17	2007	343	3	2103	3460	481	389	2	0	4	472	56	0	927	1180
SPCC1620.13	SPCC1620.13	phosphoglycerate mutase family (predicted) [Source:PomBase Gene ID;Acc:SPCC1620.13]	383	188	3	7	0	913	344	2	175	30	636	261	0	0	7	690	201	23	320	45
SPCC162.04c	wtf13	wtf element Wtf13 [Source:PomBase Gene ID;Acc:SPCC162.04c]	86	4	0	1	5	182	6	2	28	1264	161	0	0	0	0	149	0	0	0	1225
SPCC162.10	ppk33	serine/threonine protein kinase Ppk33 (predicted) [Source:PomBase Gene ID;Acc:SPCC162.10]	29	95	0	222	6	34	119	1	12	525	40	212	3	710	0	69	593	0	164	1401
SPCC162.11c	SPCC162.11c	uridine kinase/uracil phosphoribosyltransferase (predicted) [Source:PomBase Gene ID;Acc:SPCC162.11c]	159	0	0	1	0	178	0	4791	615	34	19	0	0	0	0	33	0	2061	74	1
SPCC1672.03c	SPCC1672.03c	guanine deaminase (predicted) [Source:PomBase Gene ID;Acc:SPCC1672.03c]	0	1	0	0	0	1	0	2	0	1	673	990	1	0	7	903	4	1115	712	1092
SPCC1672.09	SPCC1672.09	triglyceride lipase-cholesterol esterase (predicted) [Source:PomBase Gene ID;Acc:SPCC1672.09]	6	0	0	0	0	0	0	0	3	8	246	18	0	0	0	1	1	0	0	734
SPCC1672.12c	get4	ER membrane insertion protein Get4 (predicted) [Source:PomBase Gene ID;Acc:SPCC1672.12c]	207	0	2	3	0	477	3	0	8	1	198	2	0	0	0	184	0	0	0	0
SPCC1682.12c	ubp16	ubiquitin C-terminal hydrolase Ubp16 [Source:PomBase Gene ID;Acc:SPCC1682.12c]	18	0	0	1	0	35	0	605	8	11	25	0	0	0	0	20	0	997	1	0
SPCC1682.13	laf2	Clr6 associated factor 2, Laf2 [Source:PomBase Gene ID;Acc:SPCC1682.13]	170	0	0	0	0	203	202	3	15	282	227	9	0	0	0	223	226	0	92	259
SPCC1682.14	rpl1902	60S ribosomal protein L19 [Source:PomBase Gene ID;Acc:SPCC1682.14]	22	0	3	7	0	13	5	0	22	4	69	0	0	23	0	20	9	0	0	6
SPCC1682.15	mug122	PX/PXA domain protein [Source:PomBase Gene ID;Acc:SPCC1682.15]	111	0	0	0	0	200	18	0	42	33	87	0	0	0	0	116	0	0	53	24
SPCC16A11.03c	SPCC16A11.03c	DUF2009 protein [Source:PomBase Gene ID;Acc:SPCC16A11.03c]	138	4	3	2	0	131	0	2	37	19	242	0	0	0	0	137	0	0	0	36
SPCC16A11.04	snx12	sorting nexin Snx12 (predicted) [Source:PomBase Gene ID;Acc:SPCC16A11.04]	74	0	0	1	0	66	0	0	0	8	95	6	0	0	0	101	1	0	0	0
SPCC16A11.15c	SPCC16A11.15c	sequence orphan [Source:PomBase Gene ID;Acc:SPCC16A11.15c]	787	1090	2	6	3	1908	1886	593	365	1318	746	729	2	0	0	983	383	979	981	846
SPCC16A11.16c	rpn1302	19S proteasome regulatory subunit Rpn13b [Source:PomBase Gene ID;Acc:SPCC16A11.16c]	199	206	0	4	0	225	140	0	41	309	217	121	0	0	0	182	50	0	77	286
SPCC16C4.01	sif2	Sad1 interacting factor 2 (predicted) [Source:PomBase Gene ID;Acc:SPCC16C4.01]	231	30	0	1	1	443	623	0	31	3	586	44	3	0	0	594	711	0	107	0
SPCC16C4.04	SPCC16C4.04	sequence orphan [Source:PomBase Gene ID;Acc:SPCC16C4.04]	155	0	6	0	0	13	0	14	21	12	292	3	1	0	0	143	2	0	0	0
SPCC16C4.06c	SPCC16C4.06c	tRNA pseudouridine synthase (predicted) [Source:PomBase Gene ID;Acc:SPCC16C4.06c]	484	11	0	0	0	855	0	2	429	799	0	0	0	0	0	0	0	0	43	0
SPCC16C4.09	sts5	RNB-like protein [Source:PomBase Gene ID;Acc:SPCC16C4.09]	346	10	3	31	11	609	1	10	481	145	110	3	2	0	0	117	2	0	53	35
SPCC16C4.20c	SPCC16C4.20c	Ino80 complex subunit (predicted) [Source:PomBase Gene ID;Acc:SPCC16C4.20c]	52	0	3	2	0	0	0	0	0	6	20	0	0	0	0	3	0	0	0	0
SPCC1739.01	SPCC1739.01	zf-CCCH type zinc finger protein [Source:PomBase Gene ID;Acc:SPCC1739.01]	379	215	2	4	6	209	544	15	115	245	1898	609	7	6	10	838	454	38	204	974
SPCC1739.04c	SPCC1739.04c	sequence orphan [Source:PomBase Gene ID;Acc:SPCC1739.04c]	753	0	0	1	7	1370	147	8	13	72	1144	12	0	0	0	1321	110	0	33	83
SPCC1739.08c	SPCC1739.08c	short chain dehydrogenase (predicted) [Source:PomBase Gene ID;Acc:SPCC1739.08c]	413	680	3	3	0	968	151	959	294	256	1201	1158	0	2	9	1599	211	4200	1013	568
SPCC1753.03c	rec7	meiotic recombination protein Rec7 [Source:PomBase Gene ID;Acc:SPCC1753.03c]	413	377	12	16	5	597	9	3203	261	279	299	212	1	1	0	412	0	3868	484	121
SPCC1795.03	gms1	UDP-galactose transporter Gms1 [Source:PomBase Gene ID;Acc:SPCC1795.03]	1242	12	6	3	0	2801	1890	3	86	18	0	0	0	0	0	0	0	0	0	0
SPCC1795.06	map2	P-factor pheromone Map2 [Source:PomBase Gene ID;Acc:SPCC1795.06]	83	9	4	5	4	48	127	13	233	41	0	1	8	0	4	3	0	18	0	12
SPCC1795.09	yps1	aspartic protease, yapsin Yps1 [Source:PomBase Gene ID;Acc:SPCC1795.09]	93	124	0	1	2	90	0	0	15	8	150	151	3	0	0	177	3	6	0	0
SPCC1795.10c	SPCC1795.10c	Sed5 Vesicle Protein Svp26 (predicted) [Source:PomBase Gene ID;Acc:SPCC1795.10c]	72	30	1	2	5	106	83	2	38	4	5	0	0	0	0	1	0	0	0	0
SPCC18.01c	adg3	beta-glucosidase Adg3 (predicted) [Source:PomBase Gene ID;Acc:SPCC18.01c]	119	7	4	1	0	201	0	0	45	17	376	50	1	0	2	445	4	0	0	67
SPCC18.04	pof6	F-box protein Pof6 [Source:PomBase Gene ID;Acc:SPCC18.04]	0	2	9	7	0	0	0	5	75	9	0	8	15	13	0	0	8	0	0	1
SPCC18.09c	hnt3	aprataxin Hnt3 [Source:PomBase Gene ID;Acc:SPCC18.09c]	278	469	0	9	0	647	746	3	146	53	673	679	0	7	1	1343	758	0	1019	131
SPCC18.15	SPCC18.15	WD repeat protein, human WDR85 family, implicated in rRNA transcription [Source:PomBase Gene ID;Acc:SPCC18.15]	75	69	0	3	23	34	61	4	3	34	0	0	0	0	0	0	0	0	0	0
SPCC1827.07c	SPCC1827.07c	SPX/EXS domain protein (predicted) [Source:PomBase Gene ID;Acc:SPCC1827.07c]	93	0	1	6	123	107	0	0	44	45	156	0	1	0	238	247	7	0	0	180
SPCC1840.02c	bgs4	1,3-beta-glucan synthase subunit Bgs4 [Source:PomBase Gene ID;Acc:SPCC1840.02c]	327	61	7	5	141	515	35	9	1677	1004	436	47	1	1	155	613	51	0	1622	1248
SPCC1840.04	pca1	metacaspase Pca1 [Source:PomBase Gene ID;Acc:SPCC1840.04]	169	86	3	1	0	212	14	0	541	15	207	91	1	0	0	181	2	0	270	19
SPCC1840.07c	SPCC1840.07c	phosphoprotein phosphatase (predicted) [Source:PomBase Gene ID;Acc:SPCC1840.07c]	492	223	0	1	5	607	81	5	340	712	940	398	12	0	2	850	99	0	1136	1022
SPCC1840.08c	SPCC1840.08c	protein disulfide isomerase (predicted) [Source:PomBase Gene ID;Acc:SPCC1840.08c]	2	0	0	0	0	4	13	0	4	2	400	27	8	0	0	407	686	0	37	136
SPCC1840.09	SPCC1840.09	NAD dependent epimerase/dehydratase family protein [Source:PomBase Gene ID;Acc:SPCC1840.09]	31	8	1	2	0	26	11	1	0	1	52	6	1	0	0	21	1	0	0	10
SPCC1840.12	SPCC1840.12	OPT oligopeptide transporter family protein (predicted) [Source:PomBase Gene ID;Acc:SPCC1840.12]	328	629	10754	4	5	475	116	11	64	115	569	707	14016	6	3	615	130	1	326	148
SPCC188.12	spn6	septin Spn6 (predicted) [Source:PomBase Gene ID;Acc:SPCC188.12]	272	4	0	22	1	268	79	6	483	50	265	5	0	0	2	334	100	0	511	90
SPCC1884.02	nic1	NiCoT heavy metal ion transporter Nic1 [Source:PomBase Gene ID;Acc:SPCC1884.02]	134	163	0	1	3	159	381	0	171	63	305	176	0	0	0	265	596	5	132	126
SPCC18B5.01c	bfr1	brefeldin A efflux transporter Bfr1 [Source:PomBase Gene ID;Acc:SPCC18B5.01c]	2	1	0	0	0	0	7	0	34	5	40	4	0	0	0	74	24	0	352	78
SPCC18B5.05c	SPCC18B5.05c	phosphomethylpyrimidine kinase (predicted) [Source:PomBase Gene ID;Acc:SPCC18B5.05c]	121	2	0	1	0	163	26	0	151	412	81	0	0	0	0	61	7	0	1	23
SPCC18B5.06	SPCC18B5.06	peloto ortholog (predicted) [Source:PomBase Gene ID;Acc:SPCC18B5.06]	72	17	2	0	0	70	0	1	349	10	2	0	0	0	0	0	0	0	4	0
SPCC18B5.07c	nup61	nucleoporin Nup61 [Source:PomBase Gene ID;Acc:SPCC18B5.07c]	154	55	0	4	0	139	0	3	2	2	0	0	0	0	0	0	0	0	0	0
SPCC18B5.10c	SPCC18B5.10c	TREX complex subunit Tex1 (predicted) [Source:PomBase Gene ID;Acc:SPCC18B5.10c]	59	0	0	2	7	60	3	1	19	6	136	1	0	0	0	51	9	0	0	4
SPCC1906.04	wtf20	wtf element Wtf20 [Source:PomBase Gene ID;Acc:SPCC1906.04]	431	0	13	6	5	672	66	308	299	585	0	0	0	0	0	0	0	0	0	0
SPCC191.09c	gst1	glutathione S-transferase Gst1 [Source:PomBase Gene ID;Acc:SPCC191.09c]	202	83	4	7	0	270	280	6	113	4	45	14	0	0	0	43	2	0	182	0
SPCC191.11	inv1	beta-fructofuranosidase [Source:PomBase Gene ID;Acc:SPCC191.11]	162	26	1	1	0	229	600	2	495	477	238	23	1	0	0	220	997	0	355	683
SPCC1919.07	SPCC1919.07	sequence orphan [Source:PomBase Gene ID;Acc:SPCC1919.07]	228	161	7	1	0	304	198	846	1810	208	2	1	0	6	0	6	0	82	5	1
SPCC1919.09	tif6	translation initiation factor eIF6 [Source:PomBase Gene ID;Acc:SPCC1919.09]	644	18	1	28	3	882	25	15	909	257	504	16	2	1	0	478	12	0	1044	224
SPCC1919.11	mug137	BAR adaptor protein [Source:PomBase Gene ID;Acc:SPCC1919.11]	220	58	1	2	393	254	28	2	1563	52	904	152	1	3	1260	927	100	1	5869	165
SPCC1919.12c	SPCC1919.12c	aminopeptidase (predicted) [Source:PomBase Gene ID;Acc:SPCC1919.12c]	27	7	0	0	0	27	0	14	3	24	13	1	0	0	0	41	0	0	0	3
SPCC23B6.02c	SPCC23B6.02c	pre-ribosomal factor (predicted) [Source:PomBase Gene ID;Acc:SPCC23B6.02c]	67	0	0	2	3	103	0	1	24	19	0	0	0	0	0	0	0	0	0	0
SPCC23B6.03c	tel1	ATM checkpoint kinase [Source:PomBase Gene ID;Acc:SPCC23B6.03c]	263	0	0	1	0	338	1	8	72	30	208	2	0	0	0	189	0	0	43	13
SPCC23B6.05c	ssb3	DNA replication factor A subunit Ssb3 [Source:PomBase Gene ID;Acc:SPCC23B6.05c]	177	333	0	6	0	61	1	0	1	6	4	14	5	0	0	4	0	0	0	0
SPCC24B10.02c	SPCC24B10.02c	NAD/NADH kinase (predicted) [Source:PomBase Gene ID;Acc:SPCC24B10.02c]	692	331	1	13	0	1160	148	1684	1525	2120	0	0	0	0	0	0	0	0	0	0
SPCC24B10.03	SPCC24B10.03	sequence orphan [Source:PomBase Gene ID;Acc:SPCC24B10.03]	13	7	0	3	0	9	4	0	7	3	849	582	7	643	0	958	81	1	83	126
SPCC24B10.13	skb5	Shk1 kinase binding protein 5 [Source:PomBase Gene ID;Acc:SPCC24B10.13]	547	340	2	3	3	860	149	3	14	7	343	184	1	0	0	340	19	0	0	0
SPCC24B10.14c	xlf1	xrcc4 like factor, cernunnon [Source:PomBase Gene ID;Acc:SPCC24B10.14c]	15	3	0	0	35	21	3	1	5	32	807	163	0	0	1186	629	87	118	52	796
SPCC24B10.15	SPCC24B10.15	RNA endoribonuclease involved in mRNP quality control (predicted) [Source:PomBase Gene ID;Acc:SPCC24B10.15]	195	252	0	6	0	368	755	9	720	1165	205	181	1	0	6	198	211	0	857	803
SPCC24B10.16c	SPCC24B10.16c	sequence orphan [Source:PomBase Gene ID;Acc:SPCC24B10.16c]	244	485	4	8	0	91	6621	70	1266	274	553	503	0	3	5	121	11351	109	2582	259
SPCC24B10.21	tpi1	triosephosphate isomerase [Source:PomBase Gene ID;Acc:SPCC24B10.21]	0	0	0	24	0	0	3	14	255	1	2	19	0	0	0	0	13	0	0	1
SPCC285.04	SPCC285.04	transthyretin (predicted) [Source:PomBase Gene ID;Acc:SPCC285.04]	468	28	4	5	3	726	276	10	635	611	797	43	1	0	0	872	530	6	1144	889
SPCC285.05	SPCC285.05	purine nucleoside transmembrane transporter (predicted) [Source:PomBase Gene ID;Acc:SPCC285.05]	147	126	0	2	0	214	15	723	25	31	431	259	0	0	3	501	1	2468	319	87
SPCC285.08	ret2	coatomer delta subunit Ret2 (predicted) [Source:PomBase Gene ID;Acc:SPCC285.08]	0	0	0	0	0	0	0	0	0	1	0	0	0	0	0	0	0	0	0	0
SPCC285.10c	SPCC285.10c	SPRY domain protein [Source:PomBase Gene ID;Acc:SPCC285.10c]	184	0	0	1	0	184	1151	1	14	608	405	0	0	0	1	354	2958	11	0	854
SPCC285.16c	msh6	MutS protein homolog [Source:PomBase Gene ID;Acc:SPCC285.16c]	31	4	0	2	0	29	50	1	6	7	511	203	2	0	0	278	508	0	221	51
SPCC285.17	spp27	RNA polymerase I upstream activation factor complex subunit Spp27 [Source:PomBase Gene ID;Acc:SPCC285.17]	418	162	0	6	0	518	1626	7	13	2429	3	0	0	0	0	5	0	0	3	18
SPCC297.04c	set7	histone lysine methyltransferase Set7 (predicted) [Source:PomBase Gene ID;Acc:SPCC297.04c]	188	136	15	872	0	270	76	1	271	394	0	0	0	0	0	0	0	0	6	0
SPCC297.06c	SPCC297.06c	conserved fungal protein [Source:PomBase Gene ID;Acc:SPCC297.06c]	459	17	0	224	1	762	216	4856	221	26	351	8	1	199	1	411	136	6210	93	0
SPCC306.02c	SPCC306.02c	Rab GTPase binding involved in ER to Golgi vesicle transport (predicted) [Source:PomBase Gene ID;Acc:SPCC306.02c]	379	0	6	3	1	345	190	1	34	426	659	0	0	0	0	455	472	0	1	600
SPCC306.07c	SPCC306.07c	U3 snoRNP-associated protein Cic1/Utp30 family (predicted) [Source:PomBase Gene ID;Acc:SPCC306.07c]	213	54	0	6	0	349	71	6	57	115	0	0	0	0	0	0	0	0	0	0
SPCC306.09c	cap1	adenylyl cyclase-associated protein Cap1 [Source:PomBase Gene ID;Acc:SPCC306.09c]	73	109	4	3	0	97	2	5	96	17	0	0	0	0	0	0	0	0	0	0
SPCC306.11	SPCC306.11	sequence orphan [Source:PomBase Gene ID;Acc:SPCC306.11]	0	43	3	0	1	4	392	0	1	2	0	57	0	0	0	12	531	0	57	0
SPCC31H12.05c	sds21	serine/threonine protein phosphatase Sds21 [Source:PomBase Gene ID;Acc:SPCC31H12.05c]	300	461	7	0	2	590	1689	11	365	2895	591	620	1	0	1	642	844	0	1036	4203
SPCC31H12.06	mug111	sequence orphan [Source:PomBase Gene ID;Acc:SPCC31H12.06]	145	3	0	3	405	201	3	4	31	75	136	2	0	0	353	196	2	0	43	72
SPCC320.03	SPCC320.03	transcription factor (predicted) [Source:PomBase Gene ID;Acc:SPCC320.03]	83	2420	4	1	495	101	47634	2	238	333	86	2033	6	2	447	50	36585	7	138	261
SPCC320.06	SPCC320.06	conserved fungal protein [Source:PomBase Gene ID;Acc:SPCC320.06]	354	6	0	6	12	355	35	4	241	95	443	1	1	0	0	531	1	0	605	131
SPCC320.14	SPCC320.14	threo-3-hydroxyaspartate ammonia-lyase (predicted) [Source:PomBase Gene ID;Acc:SPCC320.14]	199	51	0	2	3	308	7	4	180	37	310	66	0	0	0	396	35	6	261	29
SPCC330.02	rhp7	Rad7 homolog Rhp7 [Source:PomBase Gene ID;Acc:SPCC330.02]	230	110	1	3	0	312	205	0	49	125	154	46	0	0	0	173	10	0	58	120
SPCC330.03c	SPCC330.03c	NADPH-hemoprotein reductase (predicted) [Source:PomBase Gene ID;Acc:SPCC330.03c]	101	221	0	6	0	183	0	3	49	12	157	277	0	0	2	225	3	0	0	0
SPCC330.06c	SPCC330.06c	thioredoxin peroxidase (predicted) [Source:PomBase Gene ID;Acc:SPCC330.06c]	293	0	0	17	0	405	2	7	111	31	385	4	4	0	1	447	14	0	0	0
SPCC330.07c	SPCC330.07c	membrane transporter (predicted) [Source:PomBase Gene ID;Acc:SPCC330.07c]	115	43	0	6	8	156	47	13	158	570	384	71	2	1	5	315	2	5	45	1178
SPCC330.12c	sdh3	succinate dehydrogenase (ubiquinone) cytochrome b subunit (predicted) [Source:PomBase Gene ID;Acc:SPCC330.12c]	146	1189	0	1	0	1	1	6	109	5	201	1840	4	0	0	2	2	2	22	0
SPCC330.14c	rpl2402	60S ribosomal protein L24 (predicted) [Source:PomBase Gene ID;Acc:SPCC330.14c]	24	1	0	0	0	3	0	0	2	43	65	1	0	0	3	14	1	0	0	51
SPCC338.02	mug112	dubious [Source:PomBase Gene ID;Acc:SPCC338.02]	200	0	0	2	0	225	47	3	14	1153	55	1	0	0	0	58	10	0	12	315
SPCC338.04	cid2	caffeine induced death protein Cid2 [Source:PomBase Gene ID;Acc:SPCC338.04]	200	7	0	2	0	212	26	4	204	62	330	13	1	0	0	345	3	0	259	62
SPCC338.11c	rrg1	methyltransferase Rrg1 (predicted) [Source:PomBase Gene ID;Acc:SPCC338.11c]	13	0	0	0	0	7	0	9	126	2	223	1	0	0	0	341	2	0	468	198
SPCC338.18	SPCC338.18	sequence orphan [Source:PomBase Gene ID;Acc:SPCC338.18]	177	12	0	1	0	204	128	461	306	43	0	0	0	0	0	0	0	0	0	0
SPCC364.01	cif1	calnexin independence factor Cif1 [Source:PomBase Gene ID;Acc:SPCC364.01]	205	5	0	9	3	418	2	19	272	272	0	0	0	0	0	0	0	0	0	0
SPCC364.02c	bis1	stress response protein Bis1 [Source:PomBase Gene ID;Acc:SPCC364.02c]	147	102	0	2	0	231	224	25	13	219	0	0	0	0	0	0	0	0	0	0
SPCC364.03	rpl1702	60S ribosomal protein L17 (predicted) [Source:PomBase Gene ID;Acc:SPCC364.03]	0	0	0	0	0	5	1	2	0	1	0	0	0	0	0	13	0	2	3	0
SPCC364.04c	SPCC364.04c	CASP family protein involved in Golgi vesicle transport (predicted) [Source:PomBase Gene ID;Acc:SPCC364.04c]	291	0	0	7	8	410	1	459	156	25	0	0	0	0	0	0	0	0	0	0
SPCC364.07	SPCC364.07	D-3 phosphoglycerate dehydrogenase (predicted) [Source:PomBase Gene ID;Acc:SPCC364.07]	139	0	0	3	4	253	19	0	653	56	0	0	0	0	0	0	0	0	0	0
SPCC417.03	SPCC417.03	dubious [Source:PomBase Gene ID;Acc:SPCC417.03]	1159	10	4	174	4	1976	58	8	705	210	0	0	0	0	0	0	0	0	0	0
SPCC417.09c	SPCC417.09c	transcription factor (predicted) [Source:PomBase Gene ID;Acc:SPCC417.09c]	120	32	0	1	0	35	15	705	117	16	309	78	0	6	0	315	1150	3257	299	33
SPCC417.11c	SPCC417.11c	glutamate-1-semialdehyde 2,1-aminomutaseaminotransferase (predicted) [Source:PomBase Gene ID;Acc:SPCC417.11c]	179	4	0	1	2	417	553	1789	482	189	0	0	0	0	0	0	0	0	0	0
SPCC4B3.01	tum1	thiosulfate sulfurtransferase, involved in tRNA wobble position thiolation Tum1 (predicted) [Source:PomBase Gene ID;Acc:SPCC4B3.01]	500	92	0	6	8	828	29	8	891	194	0	0	0	0	0	0	0	0	0	0
SPCC4B3.02c	SPCC4B3.02c	Golgi transport protein Got1 (predicted) [Source:PomBase Gene ID;Acc:SPCC4B3.02c]	210	14	5	0	0	267	75	427	219	24	267	11	8	1	12	266	114	860	110	31
SPCC4B3.07	nro1	nuclear pore complex associated protein [Source:PomBase Gene ID;Acc:SPCC4B3.07]	165	53	0	3	2	325	29	1542	107	191	12	1	1	0	1	27	1	771	15	17
SPCC4B3.11c	SPCC4B3.11c	mitochondrial conserved eukaryotic protein [Source:PomBase Gene ID;Acc:SPCC4B3.11c]	918	37	11	16	1	1243	255	32	1475	733	1458	25	8	0	2	1451	301	12	2313	1086
SPCC4B3.12	set9	histone lysine methyltransferase Set9 [Source:PomBase Gene ID;Acc:SPCC4B3.12]	97	9733	11	225	1125	149	833	3851	1846	2014	159	17282	2	469	2015	220	2064	10058	2878	3659
SPCC4B3.13	SPCC4B3.13	MatE family transporter (predicted) [Source:PomBase Gene ID;Acc:SPCC4B3.13]	669	885	6602	153	224	929	11	7	48	14	613	884	7314	250	256	830	0	0	0	0
SPCC4F11.03c	SPCC4F11.03c	sequence orphan [Source:PomBase Gene ID;Acc:SPCC4F11.03c]	0	0	0	0	1	5	11	1	53	11	0	0	0	0	0	0	0	0	0	0
SPCC4G3.02	aph1	bis(5'-nucleosidyl)-tetraphosphatase [Source:PomBase Gene ID;Acc:SPCC4G3.02]	522	189	3	3	0	522	1	6	137	330	0	0	0	0	0	0	0	0	0	0
SPCC4G3.05c	mus81	Holliday junction resolvase subunit Mus81 [Source:PomBase Gene ID;Acc:SPCC4G3.05c]	177	14	0	7	0	154	51	3	172	478	783	43	2	12	9	796	114	1	119	2227
SPCC4G3.08	psk1	serine/threonine protein kinase Psk1 [Source:PomBase Gene ID;Acc:SPCC4G3.08]	85	27	0	9	0	205	2	1	183	241	244	95	0	0	0	393	2	0	933	707
SPCC4G3.09c	gyp3	GTPase activating protein Gyp3 (predicted) [Source:PomBase Gene ID;Acc:SPCC4G3.09c]	154	2679	19020	3543	3003	45	37	662	1133	2165	189	4167	31590	8798	5496	104	80	1556	2210	3854
SPCC4G3.11	mug154	conserved fungal protein [Source:PomBase Gene ID;Acc:SPCC4G3.11]	99	0	2	2	0	120	57	0	52	4	90	0	0	0	0	92	6	0	16	0
SPCC4G3.17	SPCC4G3.17	HD domain metal dependent phosphohydrolase (predicted) [Source:PomBase Gene ID;Acc:SPCC4G3.17]	131	0	0	0	1	316	0	4	93	10	343	1	0	6	0	539	1	0	0	24
SPCC548.04	urm1	ubiquitin family protein Urm1 (predicted) [Source:PomBase Gene ID;Acc:SPCC548.04]	4	0	0	0	0	3	0	0	8	2	1816	338	22	650	15	1804	610	8	1243	3335
SPCC548.05c	SPCC548.05c	ubiquitin-protein ligase E3 (predicted) [Source:PomBase Gene ID;Acc:SPCC548.05c]	327	7	3	0	8	651	285	0	94	253	383	1	4	0	0	576	219	0	0	383
SPCC548.07c	ght1	hexose transporter Ght1 [Source:PomBase Gene ID;Acc:SPCC548.07c]	130	53	0	3	0	186	75	2	36	39	212	60	4	0	0	173	31	0	0	21
SPCC550.01c	SPCC550.01c	mitochondrial respiratory chain complex assembly protein (predicted) [Source:PomBase Gene ID;Acc:SPCC550.01c]	202	164	4	199	223	354	21	0	13	1	418	193	1	288	272	411	28	0	0	0
SPCC550.08	SPCC550.08	N-acetyltransferase (predicted) [Source:PomBase Gene ID;Acc:SPCC550.08]	299	1175	0	423	446	349	6	4	25	3	914	1274	3	613	554	897	327	2129	741	108
SPCC550.10	meu8	aldehyde dehydrogenase Meu8 (predicted) [Source:PomBase Gene ID;Acc:SPCC550.10]	413	2019	0	3	1	872	194	0	510	2360	923	1974	3	5	0	736	220	0	524	2614
SPCC550.11	SPCC550.11	karyopherin (predicted) [Source:PomBase Gene ID;Acc:SPCC550.11]	178	0	0	0	0	51	188	6	48	9	34	0	0	0	0	2	2	0	0	0
SPCC550.15c	SPCC550.15c	ribosome biogenesis protein (predicted) [Source:PomBase Gene ID;Acc:SPCC550.15c]	49	37	0	147	1	62	0	0	41	6	52	117	2	225	0	82	0	12	130	0
SPCC553.12c	SPCC553.12c	transmembrane transporter (predicted) [Source:PomBase Gene ID;Acc:SPCC553.12c]	300	279	0	6	0	143	322	1	872	979	424	376	0	0	0	251	909	0	1542	1392
SPCC569.03	SPCC569.03	cell surface glycoprotein (predicted), DUF1773 family protein 4 [Source:PomBase Gene ID;Acc:SPCC569.03]	49	22	0	2	0	109	4	0	448	278	917	23	3	15	0	736	113	0	614	1405
SPCC569.04	SPCC569.04	sequence orphan [Source:PomBase Gene ID;Acc:SPCC569.04]	52	31	0	8	2	82	0	5	61	6	76	80	0	0	0	104	79	0	0	43
SPCC569.05c	SPCC569.05c	spermidine family transporter (predicted) [Source:PomBase Gene ID;Acc:SPCC569.05c]	143	23	0	7	0	75	565	4	181	10	279	86	2	3	0	145	970	1	4	10
SPCC576.01c	SPCC576.01c	sulfonate dioxygenase (predicted) [Source:PomBase Gene ID;Acc:SPCC576.01c]	0	0	0	0	0	1	0	0	8	2	160	38	0	0	0	134	4	0	76	177
SPCC576.12c	mhf2	FANCM-MHF complex subunit Mhf2 [Source:PomBase Gene ID;Acc:SPCC576.12c]	20	0	0	0	0	8	0	0	0	4	48	0	0	0	0	17	0	0	79	0
SPCC576.13	swc5	Swr1 complex subunit Swc5 [Source:PomBase Gene ID;Acc:SPCC576.13]	575	79	8	8	3	243	188	4767	68	1067	1475	63	0	9	1	303	155	10262	359	1660
SPCC584.02	cuf2	Cu metalloregulatory transcription factor Cuf2 (predicted) [Source:PomBase Gene ID;Acc:SPCC584.02]	115	53	3	6	6	132	3	683	126	215	662	363	0	30	18	813	34	7685	1477	1496
SPCC584.03c	SPCC584.03c	Ran GTP-binding protein (predicted) [Source:PomBase Gene ID;Acc:SPCC584.03c]	16	0	0	0	0	11	0	0	0	22	29	0	0	0	0	18	0	0	0	37
SPCC584.13	SPCC584.13	amino acid permease (predicted) [Source:PomBase Gene ID;Acc:SPCC584.13]	304	307	5	4	0	460	83	587	115	381	71	49	0	0	0	115	12	251	80	81
SPCC584.16c	SPCC584.16c	sequence orphan [Source:PomBase Gene ID;Acc:SPCC584.16c]	617	272	0	4	1	1173	157	5	114	1417	0	0	0	0	0	0	0	0	0	0
SPCC594.01	SPCC594.01	DUF1769 family protein [Source:PomBase Gene ID;Acc:SPCC594.01]	140	3341	1	3493	3	184	11	6116	13213	7987	176	4451	20	6653	8	233	36	15056	27663	12145
SPCC594.02c	SPCC594.02c	conserved fungal protein [Source:PomBase Gene ID;Acc:SPCC594.02c]	684	3929	6059	19653	64911	169	141	6	17528	5192	2037	8902	14448	92544	165200	581	1903	3	44975	14119
SPCC5E4.05c	SPCC5E4.05c	mitochondrial serine hydrolase (predicted) [Source:PomBase Gene ID;Acc:SPCC5E4.05c]	270	121	1	4	0	393	29	7	24	2	434	159	0	0	7	530	65	3	79	4
SPCC5E4.10c	SPCC5E4.10c	human leukocyte receptor 1 ortholog [Source:PomBase Gene ID;Acc:SPCC5E4.10c]	231	30	0	6	0	255	145	1	485	676	375	43	0	0	2	335	343	0	852	873
SPCC61.03	SPCC61.03	carbohydrate kinase domain family protein [Source:PomBase Gene ID;Acc:SPCC61.03]	608	87	0	19	6	975	57	2	338	812	537	87	0	16	0	673	4	18	101	625
SPCC613.02	SPCC613.02	membrane transporter (predicted) [Source:PomBase Gene ID;Acc:SPCC613.02]	289	0	2	6	0	243	7	0	21	5	505	0	0	1	0	319	0	0	0	1
SPCC613.03	SPCC613.03	conserved fungal protein [Source:PomBase Gene ID;Acc:SPCC613.03]	539	2	0	2	0	519	0	1	409	10	1847	1	0	1	0	1397	5	8	1365	97
SPCC613.11c	meu23	cell surface glycoprotein (predicted), DUF1773 family protein 2 [Source:PomBase Gene ID;Acc:SPCC613.11c]	428	113	4	3	1	565	247	1	523	276	729	95	10	7	0	799	374	6	1036	331
SPCC622.01c	SPCC622.01c	dubious [Source:PomBase Gene ID;Acc:SPCC622.01c]	120	19	0	3	0	267	2	1	27	15	331	20	0	0	0	427	7	0	0	46
SPCC622.15c	SPCC622.15c	sequence orphan [Source:PomBase Gene ID;Acc:SPCC622.15c]	1	14	15	3	2	0	0	3	38	15	1216	53712	82695	47769	37473	1240	3258	7091	61175	56799
SPCC622.17	apn1	AP endonuclease Apn1 [Source:PomBase Gene ID;Acc:SPCC622.17]	194	0	7	6	2	271	0	6	119	411	94	1	0	0	0	121	0	1	342	367
SPCC622.19	jmj4	Jmj4 protein (predicted) [Source:PomBase Gene ID;Acc:SPCC622.19]	95	29	0	7	1	91	0	12	60	5	136	26	0	0	1	110	2	0	7	3
SPCC63.04	mok14	alpha-1,4-glucan synthase Mok14 [Source:PomBase Gene ID;Acc:SPCC63.04]	303	6	4	6	0	451	100	1	265	21	316	1	0	0	8	327	1	7	381	12
SPCC63.06	SPCC63.06	human WDR89 family WD repeat protein [Source:PomBase Gene ID;Acc:SPCC63.06]	137	15	0	7	0	127	0	1	16	49	149	5	0	1	0	90	9	0	85	61
SPCC63.13	SPCC63.13	DNAJ domain protein [Source:PomBase Gene ID;Acc:SPCC63.13]	90	0	0	0	0	17	1	0	63	32	0	0	0	0	0	0	0	0	0	0
SPCC645.08c	snd1	RNA-binding protein Snd1 [Source:PomBase Gene ID;Acc:SPCC645.08c]	342	11	0	222	281	523	14	8	75	14	0	0	0	0	0	0	0	0	0	0
SPCC645.11c	mug117	meiotically upregulated gene Mug117 [Source:PomBase Gene ID;Acc:SPCC645.11c]	18	12	0	3	0	10	0	0	0	9	0	0	0	0	0	3	0	0	0	0
SPCC645.12c	SPCC645.12c	sequence orphan [Source:PomBase Gene ID;Acc:SPCC645.12c]	182	336	0	169	1	226	1	4	5	7	0	0	0	0	0	0	0	0	0	0
SPCC663.03	pmd1	leptomycin efflux transporter Pmd1 [Source:PomBase Gene ID;Acc:SPCC663.03]	84	0	0	0	0	86	615	0	0	208	271	0	0	0	1	264	1694	0	90	481
SPCC663.06c	SPCC663.06c	short chain dehydrogenase (predicted) [Source:PomBase Gene ID;Acc:SPCC663.06c]	29	63	0	404	13	7	33	6	3	47	0	3	0	27	7	4	0	0	0	6
SPCC663.08c	SPCC663.08c	short chain dehydrogenase [Source:PomBase Gene ID;Acc:SPCC663.08c]	233	87	0	4	0	302	0	0	2	7	131	63	1	0	0	167	0	0	0	0
SPCC663.09c	SPCC663.09c	short chain dehydrogenase (predicted) [Source:PomBase Gene ID;Acc:SPCC663.09c]	614	14	2	5	0	854	1018	10	44	214	1233	5	1	0	12	876	482	0	80	271
SPCC663.13c	naa50	NatA N-acetyltransferase subunit Naa50 (predicted) [Source:PomBase Gene ID;Acc:SPCC663.13c]	230	0	2	4	0	549	4	4	80	6	359	1	0	13	0	535	1	0	95	24
SPCC663.14c	SPCC663.14c	TRP-like ion channel (predicted) [Source:PomBase Gene ID;Acc:SPCC663.14c]	155	6	3	1	0	99	39	2	6	73	718	11	0	0	1	386	67	0	0	276
SPCC70.02c	SPCC70.02c	mitochondrial ATPase inhibitor (predicted) [Source:PomBase Gene ID;Acc:SPCC70.02c]	87	106	0	2	0	123	0	2	105	3	152	174	0	0	0	149	0	10	270	0
SPCC70.03c	SPCC70.03c	proline dehydrogenase (predicted) [Source:PomBase Gene ID;Acc:SPCC70.03c]	2	2	0	1	0	1	0	0	153	1	510	9	0	0	0	581	38	0	3066	286
SPCC70.04c	SPCC70.04c	sequence orphan [Source:PomBase Gene ID;Acc:SPCC70.04c]	104	117	0	4	4	210	13	2	14	104	109	80	0	0	0	135	11	0	65	136
SPCC70.06	SPCC70.06	nuclear export factor (predicted) [Source:PomBase Gene ID;Acc:SPCC70.06]	160	3	4	2	0	182	88	1	344	25	181	0	0	0	1	154	50	0	325	40
SPCC70.08c	SPCC70.08c	methyltransferase (predicted) [Source:PomBase Gene ID;Acc:SPCC70.08c]	83	42	0	6	0	24	0	1	47	137	126	155	0	3	1	165	10	1	0	323
SPCC70.09c	mug9	conserved fungal protein [Source:PomBase Gene ID;Acc:SPCC70.09c]	341	138	0	6	1	611	72	647	203	208	1060	290	2	3	1	1153	151	2501	368	499
SPCC736.02	SPCC736.02	sequence orphan [Source:PomBase Gene ID;Acc:SPCC736.02]	2	0	0	0	0	3	1	1	9	1	64	0	4	19	4	90	40	0	0	9
SPCC736.04c	gma12	alpha-1,2-galactosyltransferase Gma12 [Source:PomBase Gene ID;Acc:SPCC736.04c]	3766	8	2	5	5	2442	14	8	108	16	1175	1	6	0	0	749	0	0	0	0
SPCC736.09c	SPCC736.09c	TRAX [Source:PomBase Gene ID;Acc:SPCC736.09c]	168	4	0	3	0	363	1	0	57	250	334	4	0	0	0	422	1	0	43	315
SPCC737.03c	ima1	integral inner nuclear membrane protein Ima1 [Source:PomBase Gene ID;Acc:SPCC737.03c]	140	0	0	0	1	14	1	0	39	3	40	0	0	0	0	14	0	0	19	0
SPCC737.04	SPCC737.04	S. pombe specific UPF0300 family protein 6 [Source:PomBase Gene ID;Acc:SPCC737.04]	319	3	2	5	0	567	866	1	170	346	351	1	8	0	0	504	276	0	17	195
SPCC737.05	SPCC737.05	peroxin Pex28/29 (predicted) [Source:PomBase Gene ID;Acc:SPCC737.05]	262	57	4	7	2	257	172	1	48	2228	321	53	0	0	0	311	337	8	70	2341
SPCC74.04	SPCC74.04	amino acid permease (predicted) [Source:PomBase Gene ID;Acc:SPCC74.04]	180	29	0	0	0	448	19	1	0	88	235	17	0	3	0	232	1	0	10	103
SPCC74.05	rpl2702	60S ribosomal protein L27 (predicted) [Source:PomBase Gene ID;Acc:SPCC74.05]	0	0	0	0	1	0	0	0	1	2	0	0	0	0	0	0	0	0	0	0
SPCC74.06	mak3	histidine kinase Mak3 [Source:PomBase Gene ID;Acc:SPCC74.06]	686	2	1	6	2	444	465	7	276	98	1390	3	0	0	0	493	558	0	360	140
SPCC757.02c	SPCC757.02c	epimarase (predicted) [Source:PomBase Gene ID;Acc:SPCC757.02c]	52	17	0	0	13	18	0	0	7	32	275	105	0	0	131	331	0	0	55	229
SPCC757.03c	SPCC757.03c	ThiJ domain protein [Source:PomBase Gene ID;Acc:SPCC757.03c]	0	0	1	6	0	0	1	2	78	1	0	5	0	0	0	0	2	0	0	0
SPCC757.04	SPCC757.04	transcription factor (predicted) [Source:PomBase Gene ID;Acc:SPCC757.04]	379	129	4	3	4	587	258	0	148	356	1403	329	0	0	1	1218	811	14	312	866
SPCC757.11c	SPCC757.11c	membrane transporter (predicted) [Source:PomBase Gene ID;Acc:SPCC757.11c]	75	5	0	1	4	154	0	0	1	67	267	9	0	0	11	298	0	0	0	99
SPCC757.12	SPCC757.12	alpha-amylase homolog (predicted) [Source:PomBase Gene ID;Acc:SPCC757.12]	190	143	5	10	1	402	1	8	89	55	169	81	0	8	0	211	9	4	112	68
SPCC777.02	SPCC777.02	transcription factor (predicted) [Source:PomBase Gene ID;Acc:SPCC777.02]	241	8	5	0	1	296	107	3	450	124	318	0	0	0	0	290	121	0	263	205
SPCC777.03c	SPCC777.03c	nifs homolog, possible cysteine desulfurase [Source:PomBase Gene ID;Acc:SPCC777.03c]	44	0	14	0	2	50	0	385	21	324	145	9	0	0	9	171	1	1709	62	1123
SPCC777.04	SPCC777.04	amino acid transporter (predicted) [Source:PomBase Gene ID;Acc:SPCC777.04]	181	15	3	9	0	271	0	3	19	48	232	1	2	2	0	258	7	0	0	27
SPCC777.07	omh3	alpha-1,2-mannosyltransferase Omh3 (predicted) [Source:PomBase Gene ID;Acc:SPCC777.07]	360	13	5	5	2	562	19	732	141	668	362	11	0	0	0	332	15	918	166	543
SPCC777.08c	bit61	TORC2 subunit Bit61 [Source:PomBase Gene ID;Acc:SPCC777.08c]	65	7	1	0	0	190	7	1	6	7	110	0	0	0	0	171	0	0	0	0
SPCC777.12c	SPCC777.12c	thioredoxin family protein [Source:PomBase Gene ID;Acc:SPCC777.12c]	96	70	0	0	1	161	270	0	0	149	187	100	0	0	0	237	581	9	0	245
SPCC777.15	SPCC777.15	tRNA dihydrouridine synthase Dus4 (predicted) [Source:PomBase Gene ID;Acc:SPCC777.15]	105	179	0	2	0	107	51	598	236	70	509	513	0	3	0	401	272	2322	664	159
SPCC777.17c	SPCC777.17c	mitochondrial ribosomal protein subunit L9 (predicted) [Source:PomBase Gene ID;Acc:SPCC777.17c]	72	0	0	0	5	43	43	6	322	9	137	1	0	0	12	277	52	0	801	59
SPCC790.02	pep3	ubiquitin-protein ligase E3 (predicted) [Source:PomBase Gene ID;Acc:SPCC790.02]	303	7	0	1	3	134	28	0	49	7	463	0	0	0	0	121	0	4	0	0
SPCC790.03	SPCC790.03	rhomboid family protease [Source:PomBase Gene ID;Acc:SPCC790.03]	1119	35	7	377	19	1383	7032	563	437	2086	716	21	3	237	5	619	767	829	296	1002
SPCC794.01c	SPCC794.01c	glucose-6-phosphate 1-dehydrogenase (predicted) [Source:PomBase Gene ID;Acc:SPCC794.01c]	324	50	0	0	0	485	1	3162	25	40	267	51	0	0	0	303	1	4316	82	28
SPCC794.02	wtf5	wtf element Wtf5 [Source:PomBase Gene ID;Acc:SPCC794.02]	193	0	9	3	0	319	0	0	5	572	50	0	0	0	0	44	0	0	0	81
SPCC794.03	SPCC794.03	amino acid permease (predicted) [Source:PomBase Gene ID;Acc:SPCC794.03]	47	509	3	5	197	56	557	0	93	61	73	527	0	0	259	69	1029	0	40	47
SPCC794.10	SPCC794.10	UTP-glucose-1-phosphateuridylyltransferase-like [Source:PomBase Gene ID;Acc:SPCC794.10]	919	799	0	5	165	1562	1762	4	519	1459	1148	804	0	0	136	1077	602	10	1153	1262
SPCC794.11c	SPCC794.11c	ENTH/VHS domain protein Ent3 (predicted) [Source:PomBase Gene ID;Acc:SPCC794.11c]	246	0	0	3	6	212	0	2	7	4	233	3	0	0	0	146	0	0	0	0
SPCC794.12c	mae2	malic enzyme, malate dehydrogenase (oxaloacetate decarboxylating), Mae2 [Source:PomBase Gene ID;Acc:SPCC794.12c]	258	121	0	6	0	368	140	2	81	94	430	234	3	1	0	405	113	10	205	138
SPCC794.15	SPCC794.15	dubious [Source:PomBase Gene ID;Acc:SPCC794.15]	121	34	0	5	2	55	28	4	205	13	0	0	0	0	0	0	0	0	0	0
SPCC825.04c	naa40	histone N-acetyltransferase Naa40 (predicted) [Source:PomBase Gene ID;Acc:SPCC825.04c]	216	6	0	4	0	152	29	4	49	139	267	2	0	0	0	299	1	0	0	240
SPCC825.05c	SPCC825.05c	splicing coactivator SRRM1 (predicted) [Source:PomBase Gene ID;Acc:SPCC825.05c]	104	13	6	0	0	73	1	1605	204	323	299	0	0	2	1	101	1	4650	271	474
SPCC895.09c	ucp12	ATP-dependent RNA helicase Ucp12 (predicted) [Source:PomBase Gene ID;Acc:SPCC895.09c]	939	1058	2	203	250	1295	3	2282	302	15	945	769	1	210	206	1093	5	3137	224	31
SPCC962.04	rps1201	40S ribosomal protein S12 (predicted) [Source:PomBase Gene ID;Acc:SPCC962.04]	6	0	3	4	0	11	53	0	18	5	5	0	0	0	0	0	2	0	0	0
SPCC962.05	ast1	asteroid homolog, XP-G family protein [Source:PomBase Gene ID;Acc:SPCC962.05]	371	331	4	226	3	741	25	3	37	379	574	221	1	327	7	697	5	12	125	415
SPCC965.05c	thp1	uracil DNA N-glycosylase Thp1 [Source:PomBase Gene ID;Acc:SPCC965.05c]	6	0	0	0	1	17	1	0	34	4	268	1	6	1	0	304	0	7	518	15
SPCC965.07c	gst2	glutathione S-transferase Gst2 [Source:PomBase Gene ID;Acc:SPCC965.07c]	338	9	8	8	0	548	298	1	20	435	320	0	3	0	0	382	199	0	103	363
SPCC965.08c	alr1	alanine racemase Alr1 [Source:PomBase Gene ID;Acc:SPCC965.08c]	389	0	2	1	435	557	68	5	374	441	254	4	9	0	414	385	10	7	801	364
SPCC965.09	SPCC965.09	nitrilase family protein, omega-amidase related (predicted) [Source:PomBase Gene ID;Acc:SPCC965.09]	140	3	2	9	0	300	38	3	251	73	16	1	0	0	0	58	1	0	20	9
SPCC965.11c	SPCC965.11c	amino acid transporter (predicted) [Source:PomBase Gene ID;Acc:SPCC965.11c]	231	29	7	3	7	376	0	4	521	195	2	1	0	0	0	7	0	0	6	0
SPCC965.13	SPCC965.13	pyradoxal family membrane transporter (predicted) [Source:PomBase Gene ID;Acc:SPCC965.13]	34	60	0	4	0	91	0	1	41	35	457	458	0	0	21	439	9	0	0	99
SPCC965.14c	SPCC965.14c	cytosine deaminase (predicted) [Source:PomBase Gene ID;Acc:SPCC965.14c]	336	15	10	11	7	527	166	2	120	450	553	20	0	0	3	701	59	0	247	992
SPCC970.07c	raf2	Rik1-associated factor Raf2 [Source:PomBase Gene ID;Acc:SPCC970.07c]	133	8	6	2	5	297	12	7	130	132	0	0	0	0	0	0	0	0	0	0
SPCP1E11.02	ppk38	Ark1/Prk1 family protein kinase Ppk38 [Source:PomBase Gene ID;Acc:SPCP1E11.02]	153	9	5	9	6	134	32	4	18	15	450	1	0	0	0	196	2	0	0	0
SPCP1E11.05c	are2	acyl-coA-sterol acyltransferase Are2 (predicted) [Source:PomBase Gene ID;Acc:SPCP1E11.05c]	61	0	0	4	0	71	0	0	8	2	0	0	0	0	0	0	0	0	0	0
SPCP1E11.07c	cwf18	complexed with Cdc5 protein Cwf18 [Source:PomBase Gene ID;Acc:SPCP1E11.07c]	5	0	0	0	0	5	2	1	23	7	641	0	5	4	0	528	244	237	1901	850
SPCP1E11.11	puf6	Puf family RNA-binding protein Puf6 (predicted) [Source:PomBase Gene ID;Acc:SPCP1E11.11]	31	0	0	5	1	52	85	0	13	44	75	1	0	0	0	85	2	1	2	98
SPCP20C8.01c	SPCP20C8.01c	cell surface glycoprotein (predicted), DUF2429 family [Source:PomBase Gene ID;Acc:SPCP20C8.01c]	385	37	1	4	1	606	81	1	709	107	633	45	2	0	0	800	186	0	765	213
SPCP20C8.02c	SPCP20C8.02c	S. pombe specific UPF0321 family protein 1 [Source:PomBase Gene ID;Acc:SPCP20C8.02c]	378	214	0	345	194	684	109	0	100	365	123	126	0	178	69	231	41	0	83	123
SPCP25A2.02c	rhp26	SNF2 family helicase Rhp26 [Source:PomBase Gene ID;Acc:SPCP25A2.02c]	1426	1132	1	637	130	255	40	18	73	14	3081	2239	18	1536	315	433	3	0	37	2
SPCP31B10.02	SPCP31B10.02	mitochondrial conserved eukaryotic protein (predicted) [Source:PomBase Gene ID;Acc:SPCP31B10.02]	420	2	7	16	5	374	44	2636	638	123	613	5	0	0	1	385	96	5313	633	160
SPCP31B10.04	SPCP31B10.04	conserved fungal protein [Source:PomBase Gene ID;Acc:SPCP31B10.04]	1074	14	3	6	1	1595	156	6	58	11	1506	13	2	0	4	1375	48	0	37	0
SPCP31B10.05	tdp1	tyrosyl-DNA phosphodiesterase Tdp1 [Source:PomBase Gene ID;Acc:SPCP31B10.05]	499	61	1	10	0	593	202	1	140	268	976	132	4	0	1	986	557	0	38	640
SPCP31B10.06	mug190	C2 domain protein [Source:PomBase Gene ID;Acc:SPCP31B10.06]	1228	1482	8	2161	1853	1813	93	3	2205	1235	946	909	21	1955	1263	1209	87	1	2079	762
SPCP31B10.07	eft202	translation elongation factor 2 (EF-2) Eft2,B [Source:PomBase Gene ID;Acc:SPCP31B10.07]	118	4	0	3	0	259	0	0	125	19	128	1	1	0	7	236	1	5	202	10
SPCPB16A4.02c	SPCPB16A4.02c	conserved fungal protein [Source:PomBase Gene ID;Acc:SPCPB16A4.02c]	18	2	0	0	1	4	0	8	0	1	53	19	0	0	0	29	8	0	0	12
SPCPB16A4.04c	trm8	tRNA (guanine-N7-)-methyltransferase catalytic subunit Trm8 (predicted) [Source:PomBase Gene ID;Acc:SPCPB16A4.04c]	117	14	0	5	0	99	299	1	160	35	100	12	0	4	0	68	137	0	21	49
SPCPB16A4.05c	SPCPB16A4.05c	urease accessory protein UREG (predicted) [Source:PomBase Gene ID;Acc:SPCPB16A4.05c]	77	6	0	1	0	144	18	3	13	9	215	1	0	0	0	361	42	1	0	0
SPCPB16A4.06c	SPCPB16A4.06c	sequence orphan [Source:PomBase Gene ID;Acc:SPCPB16A4.06c]	114	0	0	1	0	8	0	0	7	10	164	1	0	0	0	7	0	0	0	0
SPCPB1C11.02	SPCPB1C11.02	amino acid permease (predicted) [Source:PomBase Gene ID;Acc:SPCPB1C11.02]	407	165	1	2	2	546	112	0	107	883	759	262	0	0	0	690	131	0	434	1411
SPCPB1C11.03	SPCPB1C11.03	cysteine transporter (predicted) [Source:PomBase Gene ID;Acc:SPCPB1C11.03]	276	0	1	6	0	498	342	0	16	46	334	11	0	0	6	473	547	0	95	57
SPAC1006.03c	red1	RNA elimination defective protein Red1 [Source:PomBase Gene ID;Acc:SPAC1006.03c]	10	0	0	0	0	0	0	2	1	0	36	0	0	0	0	4	0	0	0	0
SPAC1039.02	SPAC1039.02	phosphoprotein phosphatase (predicted) [Source:PomBase Gene ID;Acc:SPAC1039.02]	150	35	2	1	0	287	8	0	0	0	345	45	0	0	0	271	46	0	0	0
SPAC1039.03	SPAC1039.03	esterase/lipase (predicted) [Source:PomBase Gene ID;Acc:SPAC1039.03]	17	0	0	0	0	2	0	0	0	0	198	10	1	2	0	214	1	0	116	0
SPAC1039.07c	SPAC1039.07c	aminotransferase class-III, unknown specificity [Source:PomBase Gene ID;Acc:SPAC1039.07c]	47	0	0	0	0	32	0	0	0	0	0	0	0	0	0	0	0	0	0	0
SPAC105.02c	SPAC105.02c	ankyrin repeat protein, implicated in meiosis [Source:PomBase Gene ID;Acc:SPAC105.02c]	341	0	0	2	4	374	2	7	48	0	0	0	0	0	0	0	0	0	0	0
SPAC105.03c	SPAC105.03c	transcription factor (predicted) [Source:PomBase Gene ID;Acc:SPAC105.03c]	143	0	0	0	0	228	1	6	50	0	123	0	1	1	0	97	0	0	0	0
SPAC1071.04c	spc2	signal peptidase subunit Spc2 (predicted) [Source:PomBase Gene ID;Acc:SPAC1071.04c]	7	1	0	0	0	0	0	0	2	0	14	0	0	3	0	0	0	0	0	0
SPAC1071.09c	SPAC1071.09c	DNAJ domain protein, DNAJC9 family (predicted) [Source:PomBase Gene ID;Acc:SPAC1071.09c]	338	0	0	0	2	204	42	0	0	0	303	0	0	0	2	98	1	0	0	0
SPAC1071.11	SPAC1071.11	NADH-dependent flavin oxidoreductase (predicted) [Source:PomBase Gene ID;Acc:SPAC1071.11]	53	0	0	1	4	13	0	0	0	0	43	0	1	0	0	12	0	0	0	0
SPAC1093.03	SPAC1093.03	inositol polyphosphate phosphatase (predicted) [Source:PomBase Gene ID;Acc:SPAC1093.03]	145	5	0	1	0	1	0	0	4	0	132	4	0	0	2	16	1	0	0	4
SPAC10F6.06	vip1	RNA-binding protein Vip1 [Source:PomBase Gene ID;Acc:SPAC10F6.06]	103	334	1	13	5	157	403	13	233	0	161	423	0	0	9	184	640	2	220	0
SPAC1142.08	fhl1	fork head transcription factor Fhl1 [Source:PomBase Gene ID;Acc:SPAC1142.08]	8	0	1	4	0	26	5	4	18	0	6	1	0	0	0	6	21	0	0	0
SPAC11G7.01	SPAC11G7.01	sequence orphan [Source:PomBase Gene ID;Acc:SPAC11G7.01]	594	1512	6	0	0	335	2	1	0	0	0	0	0	0	0	0	0	0	0	0
SPAC11H11.04	mam2	pheromone p-factor receptor [Source:PomBase Gene ID;Acc:SPAC11H11.04]	32	0	0	0	0	4	0	0	19	0	218	0	0	3	0	238	11	0	51	0
SPAC11H11.05c	fta6	Sim4 and Mal2 associated (4 and 2 associated) protein 6 [Source:PomBase Gene ID;Acc:SPAC11H11.05c]	1	8	3	14	0	4	0	0	9	0	0	0	0	8	0	0	0	0	0	0
SPAC12B10.03	bun62	WD repeat protein, human WDR20 family, Bun62 [Source:PomBase Gene ID;Acc:SPAC12B10.03]	77	435	0	0	0	68	722	0	28	0	261	1066	0	0	0	154	2787	0	69	0
SPAC12B10.13	SPAC12B10.13	proteasome-dependent catabolite inactivation protein, ubiquitin ligase complex subunit (predicted) [Source:PomBase Gene ID;Acc:SPAC12B10.13]	1	0	0	0	0	0	0	0	2	0	0	0	0	0	0	0	0	0	0	0
SPAC139.03	SPAC139.03	transcription factor, zf-fungal binuclear cluster type (predicted) [Source:PomBase Gene ID;Acc:SPAC139.03]	68	0	0	1	1	112	2	6	63	0	140	2	0	4	0	118	1	0	50	0
SPAC13A11.04c	ubp8	SAGA complex ubiquitin C-terminal hydrolase Ubp8 [Source:PomBase Gene ID;Acc:SPAC13A11.04c]	7	0	0	1	0	3	0	1	0	0	6	0	1	0	1	15	0	0	0	0
SPAC13D6.02c	byr3	zinc finger protein Byr3 [Source:PomBase Gene ID;Acc:SPAC13D6.02c]	115	36	0	2	0	154	45	3	5	0	128	25	11	0	6	116	39	0	0	0
SPAC13D6.04c	btb3	substrate adaptor for cullin 3 ubiquitin ligase Btb3 [Source:PomBase Gene ID;Acc:SPAC13D6.04c]	132	71	11	6	57	195	1	2	31	0	304	175	1	0	56	441	21	0	0	0
SPAC13G6.14	aps1	diadenosine 5',5'''-p1,p6-hexaphosphate hydrolase Aps1 [Source:PomBase Gene ID;Acc:SPAC13G6.14]	26	20	0	3	0	31	1	1	50	0	0	0	0	0	0	0	0	0	0	0
SPAC13G7.13c	msa1	RNA-binding protein Msa1 [Source:PomBase Gene ID;Acc:SPAC13G7.13c]	70	0	0	2	0	28	27	0	5	0	190	0	3	0	5	92	113	0	0	0
SPAC140.04	SPAC140.04	conserved eukaryotic protein [Source:PomBase Gene ID;Acc:SPAC140.04]	63	27	0	2	0	14	76	1084	2	0	125	48	4	0	0	18	30	2676	0	0
SPAC144.02	iec1	Ino80 complex subunit Iec1 [Source:PomBase Gene ID;Acc:SPAC144.02]	35	0	0	0	3	2	0	0	1	0	28	0	0	3	0	4	0	8	0	0
SPAC144.04c	spe1	ornithine decarboxylase Spe1 (predicted) [Source:PomBase Gene ID;Acc:SPAC144.04c]	15	0	7	0	0	14	0	3	12	0	33	2	0	0	0	6	0	0	0	0
SPAC144.05	SPAC144.05	ATP-dependent DNA helicase (predicted) [Source:PomBase Gene ID;Acc:SPAC144.05]	27	0	0	2	0	52	1	875	13	0	166	2	0	2	4	262	2	10324	0	0
SPAC1486.02c	dsc2	UBA domain protein Ucp14 [Source:PomBase Gene ID;Acc:SPAC1486.02c]	274	0	5	4	0	124	1057	4	47	0	472	2	0	0	1	153	719	0	78	0
SPAC1486.04c	alm1	medial ring protein Alm1 [Source:PomBase Gene ID;Acc:SPAC1486.04c]	15	0	5	2	0	0	0	6	140	0	29	5	0	0	0	0	0	0	0	0
SPAC15A10.06	SPAC15A10.06	CPA1 sodium ion/proton antiporter (predicted) [Source:PomBase Gene ID;Acc:SPAC15A10.06]	3	7	0	2	0	0	0	0	0	0	567	6795	6	1915	68	481	366	0	239	11
SPAC15A10.07	SPAC15A10.07	sequence orphan [Source:PomBase Gene ID;Acc:SPAC15A10.07]	65	0	0	0	0	10	0	0	4	0	239	0	2	6	0	261	0	0	0	0
SPAC15A10.11	ubr11	N-end-recognizing protein (predicted) [Source:PomBase Gene ID;Acc:SPAC15A10.11]	331	155	1	2	0	350	19	2	30	0	500	127	0	0	0	443	2	9	22	0
SPAC16.01	rho2	Rho family GTPase Rho2 [Source:PomBase Gene ID;Acc:SPAC16.01]	150	25299	3455	2273	511	215	3788	1	596	0	272	32080	4901	3528	572	378	4119	0	1414	1
SPAC1610.01	SPAC1610.01	conserved eukaryotic protein [Source:PomBase Gene ID;Acc:SPAC1610.01]	7	0	0	1	1	0	17	0	20	0	0	0	0	0	0	0	0	0	0	0
SPAC1610.02c	SPAC1610.02c	mitochondrial ribosomal protein subunit L1 (predicted) [Source:PomBase Gene ID;Acc:SPAC1610.02c]	21	0	37	2	3	13	0	0	0	0	611	24	1421	20	81	234	0	0	0	0
SPAC1635.01	SPAC1635.01	mitochondrial outer membrane voltage-dependent anion-selective channel (predicted) [Source:PomBase Gene ID;Acc:SPAC1635.01]	58	1	6	0	0	7	0	5	0	0	24	0	0	0	0	8	0	0	0	14
SPAC1639.02c	trk2	potassium ion transporter Trk2 [Source:PomBase Gene ID;Acc:SPAC1639.02c]	94	0	0	10	4	156	0	3	121	0	41	2	1	0	0	68	7	4	0	0
SPAC167.01	ire1	serine/threonine protein kinase Ppk4/ sensor for unfolded proteins in the ER (predicted) [Source:PomBase Gene ID;Acc:SPAC167.01]	418	185	0	0	1	154	133	10	1	0	599	243	0	5	0	112	83	0	0	0
SPAC167.04	pam17	TIM23 translocase complex-associated motor subunit Pam17 (predicted) [Source:PomBase Gene ID;Acc:SPAC167.04]	1	9	8	0	4	0	4	0	20	0	515	8616	21050	2985	1973	555	69660	0	479	291
SPAC1687.19c	SPAC1687.19c	queuine tRNA-ribosyltransferase (predicted) [Source:PomBase Gene ID;Acc:SPAC1687.19c]	7	0	0	0	0	0	0	0	8	0	0	0	0	0	0	0	0	0	0	0
SPAC16C9.06c	upf1	ATP-dependent RNA helicase Upf1 [Source:PomBase Gene ID;Acc:SPAC16C9.06c]	6	0	0	3	0	1	0	2	43	0	0	0	5	0	0	0	1	0	0	0
SPAC16C9.07	pom2	serine/threonine protein kinase Pom2 [Source:PomBase Gene ID;Acc:SPAC16C9.07]	143	0	0	3	0	192	0	3	11	0	9	0	0	0	0	2	0	0	0	0
SPAC16E8.17c	SPAC16E8.17c	succinate-CoA ligase alpha subunit (predicted) [Source:PomBase Gene ID;Acc:SPAC16E8.17c]	101	0	0	5	0	51	161	1526	86	0	0	0	0	0	0	0	0	3	0	0
SPAC17A2.07c	SPAC17A2.07c	sequence orphan [Source:PomBase Gene ID;Acc:SPAC17A2.07c]	122	0	0	1	0	62	0	0	0	0	278	0	0	0	0	248	0	0	0	1
SPAC17A5.01	pex6	peroxin-6 (predicted) [Source:PomBase Gene ID;Acc:SPAC17A5.01]	135	6	0	5	0	25	26	0	113	0	204	4	0	0	0	27	1	0	0	0
SPAC17A5.07c	ulp2	SUMO deconjugating cysteine peptidase Ulp2 (predicted) [Source:PomBase Gene ID;Acc:SPAC17A5.07c]	15	14	0	1	0	16	0	0	58	0	16	5	0	0	0	3	0	0	0	0
SPAC17C9.07	alg8	glucosyltransferase Alg8 (predicted) [Source:PomBase Gene ID;Acc:SPAC17C9.07]	5	0	0	0	1	0	0	0	0	0	341	0	1	0	0	289	1	0	0	0
SPAC17C9.08	pnu1	mitochondrial endodeoxyribonuclease Pnu1 [Source:PomBase Gene ID;Acc:SPAC17C9.08]	92	16	0	0	0	35	6	0	2	0	146	5	3	0	0	131	0	10	0	0
SPAC17C9.15c	SPAC17C9.15c	sequence orphan [Source:PomBase Gene ID;Acc:SPAC17C9.15c]	78	0	0	1	0	4	4	0	0	0	287	0	0	0	0	28	82	0	0	0
SPAC17G6.15c	SPAC17G6.15c	MTC tricarboxylate transporter (predicted) [Source:PomBase Gene ID;Acc:SPAC17G6.15c]	4	3	3	8	0	9	22	3	0	0	0	0	0	0	0	0	1	0	0	0
SPAC17G8.11c	imt3	mannosyltransferase Imt3 [Source:PomBase Gene ID;Acc:SPAC17G8.11c]	183	490	0	4	0	8	0	0	0	0	127	186	0	0	0	4	0	0	0	0
SPAC17H9.08	SPAC17H9.08	mitochondrial coenzyme A transporter (predicted) [Source:PomBase Gene ID;Acc:SPAC17H9.08]	12	0	0	0	0	0	0	1	0	0	34	0	0	0	0	10	0	0	0	0
SPAC1805.03c	trm13	tRNA 2'-O-methyltransferase Trm13 (predicted) [Source:PomBase Gene ID;Acc:SPAC1805.03c]	1	7	0	1	0	2	0	0	15	0	222	332	0	1	0	178	37	1	607	0
SPAC1805.04	nup132	nucleoporin Nup132 [Source:PomBase Gene ID;Acc:SPAC1805.04]	72	0	0	5	0	5	18	0	47	0	173	5	0	0	0	56	1	0	0	0
SPAC1851.02	slc1	1-acylglycerol-3-phosphate O-acyltransferase Slc1 (predicted) [Source:PomBase Gene ID;Acc:SPAC1851.02]	82	13	0	2	0	120	227	2	7	0	168	1	0	0	1	81	77	0	0	0
SPAC18B11.10	tup11	transcriptional corepressor Tup11 [Source:PomBase Gene ID;Acc:SPAC18B11.10]	15	0	0	0	0	0	0	10	0	0	6	0	0	0	0	0	0	0	2	0
SPAC18G6.02c	chp1	chromodomain protein Chp1 [Source:PomBase Gene ID;Acc:SPAC18G6.02c]	34	0	0	1	0	21	3	0	0	0	16	0	0	0	0	15	0	0	0	0
SPAC18G6.04c	shm2	serine hydroxymethyltransferase Shm2 (predicted) [Source:PomBase Gene ID;Acc:SPAC18G6.04c]	3	0	0	0	1	0	2	0	0	0	378	25	0	0	0	321	110	5	114	44
SPAC1952.07	rad1	checkpoint clamp complex protein Rad1 [Source:PomBase Gene ID;Acc:SPAC1952.07]	237	2	1	2	1	110	52	0	20	0	416	2	5	0	0	214	1	0	0	0
SPAC1952.09c	SPAC1952.09c	acetyl-CoA hydrolase (predicted) [Source:PomBase Gene ID;Acc:SPAC1952.09c]	180	0	0	8	3	9	58	7	125	0	187	14	5	0	0	12	1	8	0	0
SPAC1952.12c	csn71	COP9/signalosome complex subunit 7a (predicted) [Source:PomBase Gene ID;Acc:SPAC1952.12c]	103	90	3	1	0	142	0	0	6	0	0	0	0	0	0	0	0	0	0	0
SPAC19A8.03	SPAC19A8.03	phosphatidylinositol-3-phosphatase, myotubularin family (predicted) [Source:PomBase Gene ID;Acc:SPAC19A8.03]	232	0	0	0	0	299	66	0	20	0	70	0	0	0	0	35	0	0	0	0
SPAC19A8.04	erg5	C-22 sterol desaturase Erg5 [Source:PomBase Gene ID;Acc:SPAC19A8.04]	11	1	0	4	0	6	0	5	12	0	41	12	0	1	0	46	3	2	0	0
SPAC19A8.05c	sst4	sorting receptor for ubiquitinated membrane proteins, ESCRT 0 complex subunit Sst4 [Source:PomBase Gene ID;Acc:SPAC19A8.05c]	19	0	0	0	0	6	0	3	102	0	7	0	0	0	0	0	12	0	0	0
SPAC19B12.13	cox1102	fusion cytochrome c oxidase assembly protein Cox1102, mitochondrial ribosomal protein Rsm2202 (predicted) [Source:PomBase Gene ID;Acc:SPAC19B12.13]	97	7	3	7	0	136	30	2	98	0	185	1	0	0	0	206	75	0	253	0
SPAC19G12.08	scs7	sphingosine hydroxylase Scs7 [Source:PomBase Gene ID;Acc:SPAC19G12.08]	21	4	0	0	0	0	0	0	3	0	1919	0	0	3	0	4	0	0	0	0
SPAC1A6.06c	meu31	sequence orphan Meu31 [Source:PomBase Gene ID;Acc:SPAC1A6.06c]	105	45	0	1	0	114	0	0	54	0	189	97	0	0	0	209	0	0	92	0
SPAC1A6.08c	mug125	sequence orphan [Source:PomBase Gene ID;Acc:SPAC1A6.08c]	5	1	0	0	0	3	0	0	15	0	424	7	2	0	0	354	2	0	211	370
SPAC1B1.04c	SPAC1B1.04c	poly(A)-specific ribonuclease complex subunit Pan3 (predicted) [Source:PomBase Gene ID;Acc:SPAC1B1.04c]	1	0	0	0	0	0	0	0	0	0	55	0	0	0	0	17	0	0	99	0
SPAC1B3.07c	vps28	ESCRT I complex subunit Vps28 [Source:PomBase Gene ID;Acc:SPAC1B3.07c]	164	7	0	4	0	0	0	6	0	0	168	0	0	0	2	1	1	0	0	0
SPAC1B3.15c	SPAC1B3.15c	vitamin H transporter (predicted) [Source:PomBase Gene ID;Acc:SPAC1B3.15c]	143	7	0	4	1	235	35	1	9	0	323	0	0	0	0	302	1	0	8	0
SPAC1D4.09c	rtf2	replication termination factor Rtf2 [Source:PomBase Gene ID;Acc:SPAC1D4.09c]	133	72	0	1	2	42	655	2	16	0	176	83	0	0	0	73	451	0	0	0
SPAC1F3.06c	spo15	sporulation protein Spo15 [Source:PomBase Gene ID;Acc:SPAC1F3.06c]	629	0	1	1	1	1054	28	1	253	0	2044	4	0	0	0	2292	3	0	753	4
SPAC1F5.07c	hem14	protoporphyrinogen oxidase (predicted) [Source:PomBase Gene ID;Acc:SPAC1F5.07c]	9	0	0	5	0	0	0	4	1	0	8	0	0	0	3	12	0	0	0	0
SPAC1F5.08c	yam8	calcium channel regulatory subunit Yam8 [Source:PomBase Gene ID;Acc:SPAC1F5.08c]	230	0	1	6	5	169	0	7	0	0	192	0	0	0	0	125	1	0	0	0
SPAC1F5.10	SPAC1F5.10	ATP-dependent RNA helicase (predicted) [Source:PomBase Gene ID;Acc:SPAC1F5.10]	98	0	0	5	0	99	27	0	0	0	142	0	0	3	0	97	0	0	0	0
SPAC1F7.09c	SPAC1F7.09c	allantoicase (predicted) [Source:PomBase Gene ID;Acc:SPAC1F7.09c]	143	0	5	3	0	52	0	9	32	0	471	7	5	0	0	173	0	1	25	13
SPAC1F8.03c	str3	siderophore-iron transporter Str3 [Source:PomBase Gene ID;Acc:SPAC1F8.03c]	54	0	0	0	0	81	2	0	5	0	0	0	0	0	0	0	0	0	0	0
SPAC20G4.07c	sts1	C-24(28) sterol reductase Sts1 [Source:PomBase Gene ID;Acc:SPAC20G4.07c]	33	0	0	0	0	69	423	0	0	0	52	0	0	0	0	88	837	0	0	0
SPAC20H4.10	ufd2	ubiquitin-protein ligase E4 (predicted) [Source:PomBase Gene ID;Acc:SPAC20H4.10]	24	0	2	0	0	11	2	4	57	0	132	2	0	0	0	56	0	0	0	0
SPAC21E11.04	ppr1	L-azetidine-2-carboxylic acid acetyltransferase [Source:PomBase Gene ID;Acc:SPAC21E11.04]	124	0	0	3	2	324	85	0	0	0	225	1	0	0	0	265	32	0	0	0
SPAC222.08c	SPAC222.08c	glutamine aminotransferease subunit (predicted) [Source:PomBase Gene ID;Acc:SPAC222.08c]	4	0	0	0	0	0	0	0	67	0	0	0	0	0	0	0	0	0	0	0
SPAC222.14c	SPAC222.14c	GTP binding protein Sey1 (predicted) [Source:PomBase Gene ID;Acc:SPAC222.14c]	363	11	0	3	0	80	0	0	48	0	1112	73	0	0	1	448	5	0	0	1
SPAC227.01c	erd1	Erd1 homolog (predicted) [Source:PomBase Gene ID;Acc:SPAC227.01c]	13	0	0	0	0	6	0	0	0	0	83	0	0	0	6	41	0	0	0	0
SPAC227.07c	pab1	protein phosphatase regulatory subunit Pab1 [Source:PomBase Gene ID;Acc:SPAC227.07c]	30	0	3	3	2	43	1	0	3	0	33	0	0	0	0	47	0	0	0	0
SPAC227.11c	SPAC227.11c	sensor for misfolded ER glycoproteins Yos9 (predicted) [Source:PomBase Gene ID;Acc:SPAC227.11c]	2	0	0	5	0	15	0	8	59	0	176	5	0	0	0	143	4	0	1	4
SPAC22A12.04c	rps2201	40S ribosomal protein S15a (predicted) [Source:PomBase Gene ID;Acc:SPAC22A12.04c]	3	0	0	1	0	8	3	0	0	0	0	0	0	0	0	0	2	0	54	1
SPAC22A12.17c	SPAC22A12.17c	short chain dehydrogenase (predicted) [Source:PomBase Gene ID;Acc:SPAC22A12.17c]	255	0	0	1	0	261	279	2	12	0	394	0	0	0	0	262	61	0	0	0
SPAC22F3.04	mug62	AMP binding enzyme (predicted) [Source:PomBase Gene ID;Acc:SPAC22F3.04]	67	2	5	5	0	38	0	0	53	0	107	1	0	0	0	98	2	0	121	0
SPAC22F3.07c	atp20	F0-ATPase subunit G (predicted) [Source:PomBase Gene ID;Acc:SPAC22F3.07c]	56	6	9	1	0	194	0	0	1	0	0	0	0	0	0	0	0	0	0	0
SPAC22F3.08c	rok1	ATP-dependent RNA helicase Rok1 (predicted) [Source:PomBase Gene ID;Acc:SPAC22F3.08c]	9	0	2	1	0	0	44	0	2	0	4	0	0	0	0	7	0	0	0	0
SPAC22F3.09c	res2	MBF transcription factor complex subunit Res2 [Source:PomBase Gene ID;Acc:SPAC22F3.09c]	9	1	0	1	0	0	0	0	0	0	14	0	0	0	0	2	0	0	5	0
SPAC22F3.13	tsc1	hamartin [Source:PomBase Gene ID;Acc:SPAC22F3.13]	80	0	5	0	0	79	0	1	44	0	279	0	0	0	0	158	0	0	0	6
SPAC22F8.02c	pvg5	PvGal biosynthesis protein Pvg5 [Source:PomBase Gene ID;Acc:SPAC22F8.02c]	20	0	0	0	0	11	0	1	25	0	955	2	0	0	0	702	0	0	0	9
SPAC22F8.12c	shf1	small histone ubiquitination factor Shf1 [Source:PomBase Gene ID;Acc:SPAC22F8.12c]	2	0	0	0	0	0	8	0	30	0	0	0	0	0	0	0	0	0	0	0
SPAC22G7.06c	ura1	carbamoyl-phosphate synthase (glutamine hydrolyzing), aspartate carbamoyltransferase Ura1 [Source:PomBase Gene ID;Acc:SPAC22G7.06c]	5	6	0	0	0	31	1	0	0	0	68	0	0	0	0	30	0	0	0	0
SPAC22G7.11c	SPAC22G7.11c	conserved fungal protein [Source:PomBase Gene ID;Acc:SPAC22G7.11c]	139	42	0	3	9	289	25	0	25	0	190	23	0	0	0	217	3	0	122	0
SPAC22H10.04	SPAC22H10.04	protein phosphatase type 2A (predicted) [Source:PomBase Gene ID;Acc:SPAC22H10.04]	215	2	6	1	3	199	7	1	286	0	89	0	0	0	0	40	1	0	163	0
SPAC22H10.11c	SPAC22H10.11c	TOR signaling pathway transcriptional corepressor Crf1 (predicted) [Source:PomBase Gene ID;Acc:SPAC22H10.11c]	6	9	0	2	0	0	0	0	0	0	0	0	0	0	0	0	4	0	0	0
SPAC23C11.13c	hpt1	xanthine phosphoribosyltransferase (predicted) [Source:PomBase Gene ID;Acc:SPAC23C11.13c]	83	0	2	2	0	49	0	0	0	0	0	0	0	0	0	0	0	0	0	0
SPAC23C11.14	zhf1	zinc ion transporter Zhf1 [Source:PomBase Gene ID;Acc:SPAC23C11.14]	14	46	6	3	0	27	90	0	12	0	11	50	0	0	0	40	139	0	0	1
SPAC23C11.15	pst2	Clr6 histone deacetylase complex subunit Pst2 [Source:PomBase Gene ID;Acc:SPAC23C11.15]	26	0	0	0	0	14	0	0	0	0	42	0	0	0	0	9	0	0	0	0
SPAC23C4.08	rho3	Rho family GTPase Rho3 [Source:PomBase Gene ID;Acc:SPAC23C4.08]	39	7	0	2	1	2	17	1	67	0	186	1	2	0	0	10	232	0	38	0
SPAC23D3.09	arp42	SWI/SNF and RSC complex subunit Arp42 [Source:PomBase Gene ID;Acc:SPAC23D3.09]	12	0	0	4	0	0	0	0	0	0	0	0	0	1	0	0	0	0	0	0
SPAC23E2.01	fep1	iron-sensing transcription factor Fep1 [Source:PomBase Gene ID;Acc:SPAC23E2.01]	100	56	0	397	187	18	0	5	47	0	144	73	7	639	227	37	0	0	0	0
SPAC23G3.04	ies4	Ino80 complex subunit Ies4 [Source:PomBase Gene ID;Acc:SPAC23G3.04]	130	0	0	4	1	70	0	0	17	0	226	4	0	0	0	61	18	0	0	0
SPAC23G3.12c	SPAC23G3.12c	serine protease (predicted) [Source:PomBase Gene ID;Acc:SPAC23G3.12c]	154	0	0	1	5	207	0	2160	14	0	0	0	0	0	0	0	0	2	0	0
SPAC23H3.05c	swd1	Set1C complex subunit Swd1 [Source:PomBase Gene ID;Acc:SPAC23H3.05c]	31	0	0	3	0	25	46	0	3	0	142	0	0	0	3	10	0	0	0	0
SPAC23H3.08c	bub3	mitotic spindle checkpoint protein Bub3 [Source:PomBase Gene ID;Acc:SPAC23H3.08c]	144	154	0	2	0	241	10	2	7	0	258	131	0	0	0	448	12	0	0	0
SPAC23H3.13c	gpa2	heterotrimeric G protein alpha-2 subunit Gpa2 [Source:PomBase Gene ID;Acc:SPAC23H3.13c]	2	8	5	0	0	0	50	0	1	0	0	0	0	0	0	0	0	0	0	0
SPAC23H4.02	ppk9	serine/threonine protein kinase Ppk9 (predicted) [Source:PomBase Gene ID;Acc:SPAC23H4.02]	109	7	0	3	0	183	0	0	3	0	182	0	0	2	0	178	1	0	0	0
SPAC24B11.13	hem3	hydroxymethylbilane synthase (predicted) [Source:PomBase Gene ID;Acc:SPAC24B11.13]	201	4	0	2	1	56	51	0	71	0	656	16	0	0	0	323	503	0	35	0
SPAC24C9.15c	spn5	septin Spn5 [Source:PomBase Gene ID;Acc:SPAC24C9.15c]	139	0	0	1	0	102	9	1	6	0	238	5	0	3	0	166	36	0	0	0
SPAC25A8.02	SPAC25A8.02	sequence orphan [Source:PomBase Gene ID;Acc:SPAC25A8.02]	148	5	0	1	4	47	6	1	12	0	36	0	0	0	0	11	0	0	0	0
SPAC25B8.01	dap1	cytochrome P450 regulator Dap1 [Source:PomBase Gene ID;Acc:SPAC25B8.01]	199	1	0	0	0	274	100	1	77	0	301	4	0	0	0	190	22	0	41	0
SPAC25B8.05	SPAC25B8.05	tRNA-pseudouridine synthase (predicted) [Source:PomBase Gene ID;Acc:SPAC25B8.05]	7	0	0	2	0	11	27	0	0	0	0	10	0	0	0	28	2	0	0	0
SPAC25H1.07	emc1	ER membrane protein complex subunit Emc1 (predicted) [Source:PomBase Gene ID;Acc:SPAC25H1.07]	7	122	0	0	0	1	0	1	6	0	0	0	0	0	0	0	0	0	0	0
SPAC26A3.04	rpl2002	60S ribosomal protein L20 (predicted) [Source:PomBase Gene ID;Acc:SPAC26A3.04]	7	0	0	0	0	4	19	0	32	0	1	0	2	4	0	2	8	0	0	0
SPAC26F1.09	gyp51	GTPase activating protein Gyp51 (predicted) [Source:PomBase Gene ID;Acc:SPAC26F1.09]	17	0	0	2	0	35	0	0	3	0	0	0	0	0	0	0	0	0	0	0
SPAC26F1.10c	pyp1	tyrosine phosphatase Pyp1 [Source:PomBase Gene ID;Acc:SPAC26F1.10c]	259	283	4	0	0	140	1520	0	0	0	627	425	0	0	1	240	3310	0	0	0
SPAC26H5.05	mga2	IPT/TIG ankyrin repeat containing transcription regulator of fatty acid biosynthesis (predicted) [Source:PomBase Gene ID;Acc:SPAC26H5.05]	3	0	0	0	0	0	0	0	0	0	0	0	0	0	0	0	0	0	0	0
SPAC27D7.05c	apc14	anaphase-promoting complex subunit Apc14 [Source:PomBase Gene ID;Acc:SPAC27D7.05c]	141	5	0	0	0	176	1	0	346	0	7	0	0	0	0	47	0	0	134	0
SPAC27E2.07	pvg2	galactose residue biosynthesis protein Pvg2 [Source:PomBase Gene ID;Acc:SPAC27E2.07]	171	0	0	0	0	165	1	0	41	0	440	0	3	0	0	270	0	1	0	8
SPAC29A4.14c	SPAC29A4.14c	peroxin-3 peroxisome import protein (predicted) [Source:PomBase Gene ID;Acc:SPAC29A4.14c]	100	5	0	5	0	29	1	11	78	0	3	4	0	0	5	1	2	0	0	0
SPAC29A4.20	elp3	elongator complex, histone acetyltransferase subunit Elp3 (predicted) [Source:PomBase Gene ID;Acc:SPAC29A4.20]	11	0	0	0	2	2	0	0	23	0	0	0	0	0	1	4	0	0	0	8
SPAC29B12.04	snz1	pyridoxine biosynthesis protein [Source:PomBase Gene ID;Acc:SPAC29B12.04]	9	0	0	0	0	0	0	0	0	0	13	0	0	0	0	0	0	0	0	0
SPAC29B12.05c	SPAC29B12.05c	mitochondrial S-adenosylmethionine-dependent methyltransferase (predicted) [Source:PomBase Gene ID;Acc:SPAC29B12.05c]	144	6	0	0	2	182	67	2365	170	0	20	4	0	0	0	24	0	1538	155	0
SPAC29B12.08	clr5	Clr5 protein [Source:PomBase Gene ID;Acc:SPAC29B12.08]	6	8	0	3	0	0	10	0	1	0	19	8	0	0	0	9	26	0	0	0
SPAC29E6.01	pof11	F-box protein Pof11 [Source:PomBase Gene ID;Acc:SPAC29E6.01]	70	61	7	2	0	41	100	0	10	0	19	1	0	0	0	1	0	0	0	0
SPAC2C4.05	SPAC2C4.05	cornichon family protein (predicted) [Source:PomBase Gene ID;Acc:SPAC2C4.05]	14	24	0	4	0	38	890	1	20	0	9	28	0	0	0	23	869	0	0	0
SPAC2C4.09	SPAC2C4.09	DUF1640 family protein [Source:PomBase Gene ID;Acc:SPAC2C4.09]	57	40	0	5	0	12	20	2	46	0	345	298	1	0	0	294	0	0	0	1
SPAC2C4.10c	SPAC2C4.10c	sequence orphan [Source:PomBase Gene ID;Acc:SPAC2C4.10c]	215	0	10	4	0	270	103	6	4	0	420	0	2	0	0	264	17	0	0	6
SPAC2F3.07c	SPAC2F3.07c	sequence orphan [Source:PomBase Gene ID;Acc:SPAC2F3.07c]	63	6	0	0	0	157	2	0	2	0	395	4	0	3	2	379	0	0	0	0
SPAC2F3.08	sut1	alpha-glucoside transporter Sut1 [Source:PomBase Gene ID;Acc:SPAC2F3.08]	702	2456	1	3	0	105	72	5	178	0	826	2094	0	0	3	61	12	0	0	0
SPAC2F3.11	SPAC2F3.11	exopolyphosphatase (predicted) [Source:PomBase Gene ID;Acc:SPAC2F3.11]	31	0	0	7	1	41	1	1	59	0	30	14	6	0	0	31	6	0	0	1
SPAC2F7.08c	snf5	SWI/SNF complex subunit Snf5 [Source:PomBase Gene ID;Acc:SPAC2F7.08c]	28	0	0	0	0	29	37	0	5	0	23	1	1	0	0	23	15	0	0	0
SPAC2F7.10	akr1	palmitoyltransferase Akr1 (predicted) [Source:PomBase Gene ID;Acc:SPAC2F7.10]	8	0	0	0	0	6	0	0	42	0	398	19	1	0	4	661	7	13	0	2
SPAC2F7.17	SPAC2F7.17	mitochondrial peptide chain release factor (predicted) [Source:PomBase Gene ID;Acc:SPAC2F7.17]	8	0	0	0	0	8	34	0	0	0	15	0	3	0	0	21	16	0	0	0
SPAC30C2.05	erv14	cornichon family protein Erv14 (predicted) [Source:PomBase Gene ID;Acc:SPAC30C2.05]	180	0	0	0	0	108	0	0	2	0	0	4	0	0	0	0	0	0	0	0
SPAC30D11.07	nth1	DNA endonuclease III [Source:PomBase Gene ID;Acc:SPAC30D11.07]	73	23	1	1	0	26	73	1	72	0	98	22	0	0	0	48	107	0	0	0
SPAC30D11.14c	SPAC30D11.14c	RNA-binding protein (predicted) [Source:PomBase Gene ID;Acc:SPAC30D11.14c]	130	47	0	2	0	65	387	3	13	0	133	81	0	1	0	97	213	0	0	0
SPAC31A2.12	SPAC31A2.12	arrestin/PY protein 1 (predicted) [Source:PomBase Gene ID;Acc:SPAC31A2.12]	35	0	0	1	0	37	0	0	1	0	189	1	0	6	0	65	1	0	0	7
SPAC31A2.14	bun107	WD repeat protein, human WDR48 family Bun107 [Source:PomBase Gene ID;Acc:SPAC31A2.14]	146	641	10	0	1	175	2765	2	462	0	0	0	0	0	0	0	0	0	0	0
SPAC31A2.15c	dcc1	Ctf18 RFC-like complex subunit Dcc1 [Source:PomBase Gene ID;Acc:SPAC31A2.15c]	169	0	0	3	0	111	30	6	14	0	18	1	0	0	0	15	8	0	0	0
SPAC31F12.01	zds1	zds family protein phosphatase type A regulator Zds1 (predicted) [Source:PomBase Gene ID;Acc:SPAC31F12.01]	113	0	0	0	0	102	0	0	0	0	268	0	0	0	0	121	0	0	0	0
SPAC31G5.12c	maf1	repressor of RNA polymerase III Maf1 [Source:PomBase Gene ID;Acc:SPAC31G5.12c]	3	0	0	0	0	0	0	0	0	0	0	0	0	0	0	0	0	0	0	0
SPAC31G5.14	gcv1	glycine decarboxylase T subunit (predicted) [Source:PomBase Gene ID;Acc:SPAC31G5.14]	153	0	0	3	0	198	56	2	62	0	198	0	0	0	0	141	29	0	0	0
SPAC31G5.17c	rps1001	40S ribosomal protein S10 (predicted) [Source:PomBase Gene ID;Acc:SPAC31G5.17c]	27	1	0	4	0	19	13	1	4	0	16	0	0	0	0	14	3	0	0	4
SPAC31G5.19	SPAC31G5.19	ATPase with bromodomain protein (predicted) [Source:PomBase Gene ID;Acc:SPAC31G5.19]	30	0	0	0	0	0	0	0	0	0	144	0	0	0	0	3	0	0	0	0
SPAC323.01c	pos5	mitochondrial NADH kinase Pos5 (predicted) [Source:PomBase Gene ID;Acc:SPAC323.01c]	135	0	0	4	1	46	0	0	0	0	142	3	0	0	0	53	0	0	0	0
SPAC323.05c	SPAC323.05c	protein methyltransferase Mtq2 (predicted) [Source:PomBase Gene ID;Acc:SPAC323.05c]	2	1	0	1	0	2	0	0	0	0	3	2	0	0	0	2	2	0	0	0
SPAC323.07c	SPAC323.07c	MatE family transporter (predicted) [Source:PomBase Gene ID;Acc:SPAC323.07c]	2	0	0	4	0	0	0	2	20	0	0	1	0	0	0	0	3	0	0	0
SPAC328.10c	rps502	40S ribosomal protein S5 (predicted) [Source:PomBase Gene ID;Acc:SPAC328.10c]	27	0	0	1	0	0	0	0	28	0	29	0	0	0	0	0	0	0	0	0
SPAC32A11.01	mug8	conserved fungal protein [Source:PomBase Gene ID;Acc:SPAC32A11.01]	17	19	0	0	4	44	21	0	4	0	141	61	0	0	0	202	68	0	97	1
SPAC343.18	rfp2	SUMO-targeted ubiquitin-protein ligase subunit Rfp2 [Source:PomBase Gene ID;Acc:SPAC343.18]	111	1	0	1	0	148	0	6	22	0	61	6	0	0	0	59	0	0	0	0
SPAC3A11.04	SPAC3A11.04	seipin homolog [Source:PomBase Gene ID;Acc:SPAC3A11.04]	225	0	0	3	0	155	3	1	0	0	17	0	0	0	0	8	0	0	0	0
SPAC3A11.08	pcu4	cullin 4 [Source:PomBase Gene ID;Acc:SPAC3A11.08]	3	0	0	2	4	4	0	0	0	0	0	0	0	0	0	0	0	0	0	0
SPAC3A11.09	sod22	plasma membrane alkali metal cation/H+ antiporter Sod22 [Source:PomBase Gene ID;Acc:SPAC3A11.09]	59	0	0	0	0	94	0	0	39	0	37	1	0	0	0	26	1	0	0	0
SPAC3C7.05c	mug191	alpha-1,6- mannanase (predicted) [Source:PomBase Gene ID;Acc:SPAC3C7.05c]	36	20	0	0	61	20	0	1	4	0	364	88	0	0	579	274	1	0	136	3
SPAC3C7.07c	SPAC3C7.07c	arginine-tRNA protein transferase (predicted) [Source:PomBase Gene ID;Acc:SPAC3C7.07c]	244	0	0	2	0	290	0	3	9	0	4	0	0	0	0	47	0	0	0	0
SPAC3C7.08c	elf1	AAA family ATPase Elf1 [Source:PomBase Gene ID;Acc:SPAC3C7.08c]	8	0	0	0	0	4	0	0	2	0	3	0	0	0	0	0	0	0	0	0
SPAC3C7.12	tip1	CLIP170 family protein Tip1 [Source:PomBase Gene ID;Acc:SPAC3C7.12]	122	213	0	3	0	113	0	0	95	0	196	206	0	0	1	150	0	0	0	0
SPAC3F10.04	gsa1	glutathione synthetase large subunit Gsa1 [Source:PomBase Gene ID;Acc:SPAC3F10.04]	5	0	0	0	0	2	28	0	0	0	0	0	0	0	0	2	0	0	0	0
SPAC3F10.09	SPAC3F10.09	1-(5-phosphoribosyl)-5-[(5-phosphoribosylamino) methylideneamino]imidazole-4-carboxamide isomerase (predicted) [Source:PomBase Gene ID;Acc:SPAC3F10.09]	131	14	6	0	0	109	19	0	45	0	362	22	1	6	0	122	0	0	0	0
SPAC3F10.18c	rpl4102	60S ribosomal protein L41 (predicted) [Source:PomBase Gene ID;Acc:SPAC3F10.18c]	139	0	0	6	0	110	151	0	66	0	132	0	0	0	0	135	165	0	22	0
SPAC3G6.04	rnp24	RNA-binding protein Rnp24 [Source:PomBase Gene ID;Acc:SPAC3G6.04]	124	6	0	1	0	170	0	13	104	0	394	9	0	2	11	296	8	11	0	0
SPAC3G6.06c	rad2	FEN-1 endonuclease Rad2 [Source:PomBase Gene ID;Acc:SPAC3G6.06c]	97	0	0	8	0	43	15	3	43	0	128	3	0	0	0	32	2	15	0	0
SPAC3G6.11	chl1	ATP-dependent DNA helicase Chl1 (predicted) [Source:PomBase Gene ID;Acc:SPAC3G6.11]	119	28	0	3	0	116	3	2	322	0	431	95	0	0	0	420	67	1	687	0
SPAC3G9.03	rpl2301	60S ribosomal protein L23 [Source:PomBase Gene ID;Acc:SPAC3G9.03]	9	0	0	0	0	1	0	0	0	0	34	3	0	0	0	17	0	0	0	0
SPAC3H1.08c	SPAC3H1.08c	DUF1640 family protein [Source:PomBase Gene ID;Acc:SPAC3H1.08c]	181	116	2	3	6	177	1	1	16	0	32	20	0	0	0	40	1	0	0	0
SPAC3H5.11	SPAC3H5.11	NAD/NADH kinase (predicted) [Source:PomBase Gene ID;Acc:SPAC3H5.11]	30	0	0	2	0	23	35	4	3	0	0	0	0	0	0	1	0	0	0	0
SPAC4A8.06c	SPAC4A8.06c	esterase/lipase (predicted) [Source:PomBase Gene ID;Acc:SPAC4A8.06c]	95	0	0	4	1	208	119	1	39	0	46	0	1	0	1	164	60	0	142	0
SPAC4A8.10	SPAC4A8.10	lipase (predicted) [Source:PomBase Gene ID;Acc:SPAC4A8.10]	1	0	0	0	0	0	0	0	0	0	172	1	0	0	0	181	1	27	0	0
SPAC4C5.03	SPAC4C5.03	CTNS domain protein (SMART) [Source:PomBase Gene ID;Acc:SPAC4C5.03]	1	0	0	0	0	0	0	0	1	0	554	0	0	9	0	271	627	0	1046	2
SPAC4D7.06c	SPAC4D7.06c	siroheme synthase (predicted) [Source:PomBase Gene ID;Acc:SPAC4D7.06c]	49	75	0	2	0	22	13	0	0	0	0	0	0	0	0	0	0	0	0	0
SPAC4D7.11	dsc4	conserved fungal protein [Source:PomBase Gene ID;Acc:SPAC4D7.11]	91	0	0	26	0	36	1	1	7	0	144	0	6	125	0	126	69	0	0	0
SPAC4F10.07c	atg13	autophagy associated protein kinase regulatory subunit Atg13 [Source:PomBase Gene ID;Acc:SPAC4F10.07c]	81	0	0	1	0	8	0	0	0	0	123	0	0	0	0	23	0	0	56	8
SPAC4F10.16c	SPAC4F10.16c	P-type ATPase (predicted) [Source:PomBase Gene ID;Acc:SPAC4F10.16c]	3	0	0	0	0	0	0	0	0	0	0	0	0	0	0	0	0	0	0	0
SPAC4G8.03c	SPAC4G8.03c	RNA-binding protein (predicted) [Source:PomBase Gene ID;Acc:SPAC4G8.03c]	235	141	0	3	0	219	0	3	45	0	328	130	0	0	3	246	1	0	0	0
SPAC4G8.07c	SPAC4G8.07c	tRNA (m5U54) methyltransferase Trm2 (predicted) [Source:PomBase Gene ID;Acc:SPAC4G8.07c]	2	0	0	0	0	0	0	0	2	0	84	9	0	0	0	146	4	0	0	0
SPAC4G9.10	arg3	ornithine carbamoyltransferase Arg3 [Source:PomBase Gene ID;Acc:SPAC4G9.10]	20	19	0	0	1	12	108	5	0	0	26	4	0	0	0	33	37	0	1	0
SPAC4H3.14c	SPAC4H3.14c	sequence orphan [Source:PomBase Gene ID;Acc:SPAC4H3.14c]	126	74	0	0	0	143	0	0	193	0	10	5	0	0	0	3	0	0	53	0
SPAC521.05	rps802	40S ribosomal protein S8 (predicted) [Source:PomBase Gene ID;Acc:SPAC521.05]	60	0	0	50	20	38	11	2	41	0	21	11	0	17	12	20	0	0	0	0
SPAC57A10.08c	SPAC57A10.08c	carboxylic ester hydrolase activity (predicted) [Source:PomBase Gene ID;Acc:SPAC57A10.08c]	124	143	0	14	0	156	121	2	116	0	208	159	0	0	1	249	155	0	0	1
SPAC5D6.01	rps2202	40S ribosomal protein S15a (predicted) [Source:PomBase Gene ID;Acc:SPAC5D6.01]	1	0	0	0	0	0	0	0	0	0	35	0	2	0	0	83	3	0	0	0
SPAC5D6.05	2011-09-01	mediator complex subunit Pmc6 [Source:PomBase Gene ID;Acc:SPAC5D6.05]	67	0	8	0	0	51	0	0	0	0	51	0	0	0	0	32	0	0	0	0
SPAC5D6.13	SPAC5D6.13	Golgi phosphoprotein 3 family (predicted) [Source:PomBase Gene ID;Acc:SPAC5D6.13]	13	0	0	5	0	29	0	0	0	0	78	0	0	5	0	107	0	0	0	0
SPAC5H10.04	SPAC5H10.04	NADPH dehydrogenase (predicted) [Source:PomBase Gene ID;Acc:SPAC5H10.04]	82	0	0	1	0	60	9	0	26	0	8	0	0	0	0	16	0	0	0	0
SPAC630.13c	tsc2	tuberin [Source:PomBase Gene ID;Acc:SPAC630.13c]	83	0	0	0	0	158	0	3	0	0	120	9	0	0	0	175	0	0	0	0
SPAC630.14c	tup12	transcriptional corepressor Tup12 [Source:PomBase Gene ID;Acc:SPAC630.14c]	1	7	0	0	0	4	0	0	0	0	0	0	0	0	0	0	0	0	0	0
SPAC637.10c	rpn10	19S proteasome regulatory subunit Rpn10 [Source:PomBase Gene ID;Acc:SPAC637.10c]	6	271	1	1	0	37	2573	5	3	0	0	0	0	0	0	0	0	0	0	0
SPAC637.13c	slm1	cytoskeletal signaling protein Slm1 (predicted) [Source:PomBase Gene ID;Acc:SPAC637.13c]	54	0	4	9	0	72	16	627	107	0	144	12	0	3	0	123	99	1385	89	0
SPAC664.01c	swi6	chromodomain protein Swi6 [Source:PomBase Gene ID;Acc:SPAC664.01c]	11	0	0	0	0	1	0	1	1	0	0	0	0	0	0	0	0	0	0	0
SPAC664.02c	arp8	actin-like protein, Ino80 complex subunit Arp8 [Source:PomBase Gene ID;Acc:SPAC664.02c]	2	0	0	0	0	0	0	0	0	0	19	1	0	0	0	0	4	0	0	0
SPAC664.07c	rad9	checkpoint clamp complex protein Rad9 [Source:PomBase Gene ID;Acc:SPAC664.07c]	27	0	0	0	2	15	0	0	0	0	262	3	0	2	0	76	5	0	0	0
SPAC664.15	caf4	CCR4-Not complex subunit Caf4/Mdv1 (predicted) [Source:PomBase Gene ID;Acc:SPAC664.15]	13	1	0	2	0	8	0	0	0	0	175	3	0	0	0	250	3	0	35	0
SPAC688.11	end4	Huntingtin-interacting protein homolog [Source:PomBase Gene ID;Acc:SPAC688.11]	4	0	0	0	0	0	0	0	0	0	4	0	0	0	0	1	0	0	0	0
SPAC688.14	set13	ribosome L32 lysine methyltransferase Set13 [Source:PomBase Gene ID;Acc:SPAC688.14]	185	5	0	2	9	174	1	0	13	0	185	0	0	0	0	222	2	0	0	0
SPAC6B12.08	mug185	Co-chaperone for ATPase activity (predicted) [Source:PomBase Gene ID;Acc:SPAC6B12.08]	2	0	0	0	0	0	0	0	0	0	127	35	8	2	0	87	10	0	0	0
SPAC6B12.12	tom70	mitochondrial TOM complex subunit Tom70 (predicted) [Source:PomBase Gene ID;Acc:SPAC6B12.12]	5	0	0	3	0	2	0	0	0	0	20	0	2	0	0	2	0	0	0	0
SPAC6B12.15	cpc2	RACK1 ortholog Cpc2 [Source:PomBase Gene ID;Acc:SPAC6B12.15]	3	0	0	0	0	7	0	0	0	0	0	0	0	0	0	0	0	0	0	0
SPAC6F12.10c	ade3	phosphoribosylformylglycinamidine synthase Ade3 (predicted) [Source:PomBase Gene ID;Acc:SPAC6F12.10c]	26	4	0	0	0	0	0	0	99	0	0	1	0	3	0	0	0	13	0	5
SPAC6F6.09	eaf6	NuA4 histone acetyltransferase complex subunit Eaf6 (predicted) [Source:PomBase Gene ID;Acc:SPAC6F6.09]	166	97	0	2	0	38	0	0	49	0	0	0	0	0	0	0	0	0	0	0
SPAC6F6.13c	SPAC6F6.13c	DUF726 family protein [Source:PomBase Gene ID;Acc:SPAC6F6.13c]	116	0	0	3	4	279	10	3	15	0	6	0	0	0	0	16	1	0	0	0
SPAC6G10.03c	SPAC6G10.03c	mitochondrial cardiolipin-specific phospholipase (predicted) [Source:PomBase Gene ID;Acc:SPAC6G10.03c]	420	7	1	9	3	333	3	14	251	0	257	14	2	0	1	188	8	0	100	0
SPAC6G10.12c	ace2	transcription factor Ace2 [Source:PomBase Gene ID;Acc:SPAC6G10.12c]	1089	441	1	9	4	4	0	1	11	0	1345	346	0	0	0	14	0	0	0	0
SPAC750.03c	SPAC750.03c	methyltransferase (predicted) [Source:PomBase Gene ID;Acc:SPAC750.03c]	1	0	1	0	0	0	0	0	2	0	0	0	0	0	0	0	0	0	0	0
SPAC7D4.04	taf1	Taz1 interacting factor 1, autophagy protein [Source:PomBase Gene ID;Acc:SPAC7D4.04]	221	5	10	0	7	241	16	7	78	0	282	7	0	0	0	186	0	14	0	0
SPAC7D4.10	vma13	V-type ATPase V1 subunit H (predicted) [Source:PomBase Gene ID;Acc:SPAC7D4.10]	211	349	0	3	1	258	0	1	12	0	0	0	0	0	0	0	0	0	0	0
SPAC821.06	spn2	septin Spn2 [Source:PomBase Gene ID;Acc:SPAC821.06]	229	14	0	6	0	214	1	2	584	0	467	2	6	0	0	297	3	1	1506	1
SPAC823.03	ppk15	serine/threonine protein kinase Ppk15 (predicted) [Source:PomBase Gene ID;Acc:SPAC823.03]	191	33	5	11	0	78	67	0	1	0	228	29	0	0	0	91	23	0	0	0
SPAC823.09c	SPAC823.09c	threonine aspartase (predicted) [Source:PomBase Gene ID;Acc:SPAC823.09c]	139	9	0	2	0	230	0	2	5	0	105	10	0	0	0	114	0	0	0	0
SPAC890.06	nup155	nucleoporin Nup155 [Source:PomBase Gene ID;Acc:SPAC890.06]	2	0	0	1	1	0	3	0	2	0	0	0	0	0	0	0	0	0	0	0
SPAC8C9.04	SPAC8C9.04	sequence orphan [Source:PomBase Gene ID;Acc:SPAC8C9.04]	178	0	0	2	1	191	0	4	14	0	128	0	0	0	0	104	1	0	0	0
SPAC8C9.11	SPAC8C9.11	BolA domain protein [Source:PomBase Gene ID;Acc:SPAC8C9.11]	1	0	0	0	0	2	0	0	2	0	80	14	0	0	0	142	0	0	56	73
SPAC8E11.02c	rad24	14-3-3 protein Rad24 [Source:PomBase Gene ID;Acc:SPAC8E11.02c]	6	0	0	0	0	0	0	0	0	0	6	0	0	0	0	0	0	0	0	0
SPAC8E11.07c	alp31	tubulin specific chaperone cofactor A, Alp31 [Source:PomBase Gene ID;Acc:SPAC8E11.07c]	418	0	0	3	0	86	0	0	4	0	565	1	0	0	0	78	1	0	1	0
SPAC8F11.08c	SPAC8F11.08c	esterase/lipase (predicted) [Source:PomBase Gene ID;Acc:SPAC8F11.08c]	22	6	1	9	3	20	8	4	115	0	0	0	0	0	0	0	0	0	0	0
SPAC8F11.10c	pvg1	pyruvyltransferase Pvg1 [Source:PomBase Gene ID;Acc:SPAC8F11.10c]	2	0	0	1	0	0	0	0	1	0	0	0	0	0	0	0	0	0	0	0
SPAC926.03	rlc1	myosin II regulatory light chain Rlc1 [Source:PomBase Gene ID;Acc:SPAC926.03]	50	0	0	0	0	13	0	0	2	0	38	0	0	0	0	0	0	0	0	0
SPAC926.06c	SPAC926.06c	leucine-rich repeat protein, unknown [Source:PomBase Gene ID;Acc:SPAC926.06c]	109	2	0	3	0	144	0	2	19	0	272	4	0	0	0	200	0	0	0	0
SPAC959.04c	omh6	alpha-1,2-mannosyltransferase Omh6 (predicted) [Source:PomBase Gene ID;Acc:SPAC959.04c]	108	181	1	0	0	53	0	0	0	0	230	260	0	0	0	86	0	0	0	0
SPAC9E9.09c	SPAC9E9.09c	aldehyde dehydrogenase (predicted) [Source:PomBase Gene ID;Acc:SPAC9E9.09c]	10	46	0	0	0	1	1	0	0	0	18	93	0	0	0	3	1	0	0	0
SPAC9E9.13	wos2	p23 homolog, predicted co-chaperone Wos2 [Source:PomBase Gene ID;Acc:SPAC9E9.13]	252	335	0	6	0	237	257	0	29	0	260	198	0	0	2	197	71	1	0	0
SPAC9G1.02	wis4	MAP kinase kinase kinase Wis4 [Source:PomBase Gene ID;Acc:SPAC9G1.02]	24	129	0	1	0	5	3	0	1	0	32	565	3	0	0	36	39	0	36	0
SPAC9G1.07	SPAC9G1.07	sequence orphan [Source:PomBase Gene ID;Acc:SPAC9G1.07]	80	2	0	0	0	61	0	2	1	0	0	0	0	0	0	0	0	0	0	0
SPAC9G1.11c	spn4	septin Spn4 [Source:PomBase Gene ID;Acc:SPAC9G1.11c]	439	0	2	0	0	1	21	3	78	0	1968	1	0	0	0	50	1	0	0	1
SPACUNK4.12c	mug138	metallopeptidase (predicted) [Source:PomBase Gene ID;Acc:SPACUNK4.12c]	129	57	0	5	1	373	2029	6	24	0	7	0	0	0	0	1	0	0	0	0
SPAP27G11.15	slx1	structure-specific endonuclease catalytic subunit [Source:PomBase Gene ID;Acc:SPAP27G11.15]	148	5	2	0	1	127	0	0	8	0	646	19	3	0	0	397	5	7	0	0
SPAP7G5.04c	lys1	aminoadipate-semialdehyde dehydrogenase [Source:PomBase Gene ID;Acc:SPAP7G5.04c]	15	0	0	0	0	0	6	0	15	0	18	6	0	0	1	1	0	0	0	0
SPAP8A3.13c	SPAP8A3.13c	Vid24 family protein (predicted) [Source:PomBase Gene ID;Acc:SPAP8A3.13c]	180	12	5	9	3	148	144	5	31	0	251	37	0	0	0	211	261	0	194	4
SPAPB17E12.08	SPAPB17E12.08	N-glycosylation protein (predicted) [Source:PomBase Gene ID;Acc:SPAPB17E12.08]	1	0	0	0	0	1	0	0	0	0	91	9	0	0	0	37	0	0	0	0
SPAPB1A10.14	pof15	F-box protein (predicted) [Source:PomBase Gene ID;Acc:SPAPB1A10.14]	215	0	1	4	0	1628	0	0	21	0	559	1	1	0	0	2755	3	0	0	0
SPAPB1E7.08c	SPAPB1E7.08c	membrane transporter (predicted) [Source:PomBase Gene ID;Acc:SPAPB1E7.08c]	40	0	0	2	0	20	0	2	7	0	276	1	0	0	0	215	2	0	0	0
SPAPB2C8.01	SPAPB2C8.01	cell surface glycoprotein (predicted) [Source:PomBase Gene ID;Acc:SPAPB2C8.01]	2	4	0	1	4	0	0	4	20	0	0	0	0	0	0	0	0	5	0	0
SPAPB8E5.04c	SPAPB8E5.04c	Niemann-Pick disease type C2 protein hE1 homolog (predicted) [Source:PomBase Gene ID;Acc:SPAPB8E5.04c]	192	6	0	2	0	184	1	0	13	0	255	0	0	0	0	175	0	0	0	1
SPAPJ696.01c	vps17	retromer complex subunit Vps17 [Source:PomBase Gene ID;Acc:SPAPJ696.01c]	16	0	0	3	0	51	0	2	0	0	56	0	0	0	0	41	0	0	0	2
SPBC106.05c	tim11	F0-ATPase subunit E (predicted) [Source:PomBase Gene ID;Acc:SPBC106.05c]	47	12	0	1	0	85	22	1	16	0	50	7	0	0	0	145	0	0	0	0
SPBC106.13	SPBC106.13	ubiquitin ligase complex subunit, involved in proteasome-dependent catabolite inactivation of FBPase (predicted) [Source:PomBase Gene ID;Acc:SPBC106.13]	102	0	0	4	0	81	2	3	16	0	72	15	1	0	0	26	0	0	0	0
SPBC1105.02c	lys4	homocitrate synthase (predicted) [Source:PomBase Gene ID;Acc:SPBC1105.02c]	6	0	0	3	0	3	0	0	0	0	0	0	0	0	0	0	0	0	0	0
SPBC1105.13c	SPBC1105.13c	sequence orphan [Source:PomBase Gene ID;Acc:SPBC1105.13c]	114	0	7	4	4	116	62	2	206	0	323	0	0	0	0	158	91	0	86	0
SPBC119.14	rti1	Rad22 homolog Rti1 [Source:PomBase Gene ID;Acc:SPBC119.14]	92	1	0	9	1	158	131	4	23	0	15	0	0	0	0	5	0	0	0	0
SPBC1198.11c	reb1	RNA polymerase I transcription termination factor Reb1 [Source:PomBase Gene ID;Acc:SPBC1198.11c]	30	59	3	67	201	4	0	0	0	0	36	87	0	88	247	20	1	11	0	0
SPBC11B10.07c	ivn1	CDC50 domain protein, implicated in signal transduction (predicted) [Source:PomBase Gene ID;Acc:SPBC11B10.07c]	55	0	0	0	0	6	0	0	4	0	381	7	0	0	0	68	112	0	0	0
SPBC11C11.11c	SPBC11C11.11c	mitochondrial ATP-dependent DNA helicase Irc3 (predicted) [Source:PomBase Gene ID;Acc:SPBC11C11.11c]	68	41	0	0	0	107	3	1	10	0	0	0	0	0	0	0	0	0	0	0
SPBC1289.11	spf38	splicing factor Spf38 [Source:PomBase Gene ID;Acc:SPBC1289.11]	62	0	8	4	0	128	5	4	22	0	201	2	0	0	0	103	2	0	0	0
SPBC12C2.07c	SPBC12C2.07c	spermidine synthase (predicted) [Source:PomBase Gene ID;Acc:SPBC12C2.07c]	27	0	6	1	0	17	0	1	33	0	1	0	0	1	0	1	0	0	0	0
SPBC12C2.08	dnm1	dynamin Dnm1 [Source:PomBase Gene ID;Acc:SPBC12C2.08]	21	11	0	2	0	25	0	12	0	0	0	0	0	0	0	0	0	0	0	0
SPBC12D12.02c	cdm1	DNA polymerase delta subunit Cdm1 [Source:PomBase Gene ID;Acc:SPBC12D12.02c]	33	0	0	2	0	3	0	0	5	0	206	2	2	0	9	113	35	0	0	0
SPBC12D12.07c	trx2	mitochondrial thioredoxin Trx2 [Source:PomBase Gene ID;Acc:SPBC12D12.07c]	18	0	0	5	0	0	0	1	0	0	23	0	0	0	2	2	0	2	0	0
SPBC1347.02	fkbp39	FKBP-type peptidyl-prolyl cis-trans isomerase (predicted) [Source:PomBase Gene ID;Acc:SPBC1347.02]	7	0	0	3	3	0	0	2	10	0	0	0	0	0	0	1	1	0	0	0
SPBC1347.09	SPBC1347.09	hexaprenyldihydroxybenzoate methyltransferase (predicted) [Source:PomBase Gene ID;Acc:SPBC1347.09]	189	99	0	13	131	238	18	1155	71	0	373	155	4	0	129	423	19	2633	136	11
SPBC13E7.07	SPBC13E7.07	sequence orphan [Source:PomBase Gene ID;Acc:SPBC13E7.07]	10	0	0	0	0	0	0	0	0	0	195	24	0	0	0	245	97	0	0	0
SPBC13E7.08c	SPBC13E7.08c	RNA polymerase II associated Paf1 complex (predicted) [Source:PomBase Gene ID;Acc:SPBC13E7.08c]	32	88	0	0	3	2	2	1	16	0	0	0	0	0	0	0	0	0	0	0
SPBC13G1.08c	ash2	Ash2-trithorax family protein [Source:PomBase Gene ID;Acc:SPBC13G1.08c]	4	0	0	1	0	1	0	0	4	0	0	0	0	0	0	1	0	0	0	0
SPBC146.10	mug57	meiotically upregulated gene Mug57 [Source:PomBase Gene ID;Acc:SPBC146.10]	34	0	0	10	3	41	1	8	119	0	0	0	0	0	0	0	0	0	0	0
SPBC14F5.03c	kap123	karyopherin Kap123 [Source:PomBase Gene ID;Acc:SPBC14F5.03c]	8	0	0	0	0	4	0	0	0	0	18	0	0	0	0	13	0	0	0	0
SPBC1539.10	nop16	ribosome biogenesis protein Nop16 (predicted) [Source:PomBase Gene ID;Acc:SPBC1539.10]	4	2	0	1	0	5	1	0	0	0	1	3	0	0	0	14	7	0	0	1
SPBC15C4.05	SPBC15C4.05	ATP-dependent RNA/DNA helicase (predicted) [Source:PomBase Gene ID;Acc:SPBC15C4.05]	130	52	0	2	0	155	22	0	6	0	169	50	0	0	1	183	15	17	132	2
SPBC15D4.06	naa30	NatC N-acetyltransferase complex catalytic subunit Naa30 (predicted) [Source:PomBase Gene ID;Acc:SPBC15D4.06]	45	301	2	0	0	28	4	0	6	0	135	1443	0	0	1	208	123	0	0	0
SPBC1604.12	SPBC1604.12	sequence orphan [Source:PomBase Gene ID;Acc:SPBC1604.12]	116	634	8	188	11	8	22	1	116	0	151	780	0	300	0	25	1	6	0	5
SPBC1685.01	pmp1	dual-specificity MAP kinase phosphatase Pmp1 [Source:PomBase Gene ID;Acc:SPBC1685.01]	734	3	2	6	2	117	2	3	50	0	204	1	0	0	0	20	1	1	0	0
SPBC1685.15c	klp6	kinesin-like protein Klp6 [Source:PomBase Gene ID;Acc:SPBC1685.15c]	2	4	0	1	2	0	0	12	52	0	0	12	1	0	0	0	1	4	69	0
SPBC16A3.03c	ppr7	mitochondrial PPR repeat protein Ppr7 [Source:PomBase Gene ID;Acc:SPBC16A3.03c]	3	0	0	0	2	0	0	0	0	0	0	0	0	0	0	0	0	0	0	0
SPBC16A3.08c	SPBC16A3.08c	Stm1 homolog (predicted) [Source:PomBase Gene ID;Acc:SPBC16A3.08c]	89	0	0	0	0	38	253	4	1	0	115	1	0	0	0	63	295	0	198	0
SPBC16A3.14	SPBC16A3.14	mitochondrial ribosomal protein subunit S26 (predicted) [Source:PomBase Gene ID;Acc:SPBC16A3.14]	1	0	0	11	8	0	0	11	92	0	0	7	0	0	0	0	7	0	0	1
SPBC16C6.03c	SPBC16C6.03c	ribosome assembly protein (predicted) [Source:PomBase Gene ID;Acc:SPBC16C6.03c]	3	9	0	1	0	3	1	0	0	0	0	0	0	0	0	0	0	0	0	0
SPBC16C6.11	rpl3201	60S ribosomal protein L32 [Source:PomBase Gene ID;Acc:SPBC16C6.11]	2	0	0	0	0	0	0	0	0	0	0	0	0	0	0	0	0	0	0	0
SPBC16E9.13	ksp1	serine/threonine protein kinase Ksp1 (predicted) [Source:PomBase Gene ID;Acc:SPBC16E9.13]	401	151	0	2	0	20	0	13	4	0	440	129	0	0	0	10	0	4	0	0
SPBC16E9.14c	zrg17	cation diffusion family zinc membrane transporter Zrg17 [Source:PomBase Gene ID;Acc:SPBC16E9.14c]	12	0	0	0	0	6	0	1	20	0	0	0	1	0	3	13	0	15	0	0
SPBC16E9.15	SPBC16E9.15	heat shock factor binding protein (predicted) [Source:PomBase Gene ID;Acc:SPBC16E9.15]	69	0	5	1	0	60	0	0	8	0	69	0	0	0	0	47	0	0	0	0
SPBC16E9.16c	lsd90	Lsd90 protein [Source:PomBase Gene ID;Acc:SPBC16E9.16c]	1	0	0	0	0	1	0	0	2	0	390	89	0	0	0	332	1	0	242	95
SPBC16G5.11c	bag101	BAG family molecular chaperone regulator Bag101 (predicted) [Source:PomBase Gene ID;Acc:SPBC16G5.11c]	2	0	1	2	1	0	0	1	10	0	0	1	0	0	0	0	1	0	0	0
SPBC16G5.15c	fkh2	fork head transcription factor Fkh2 [Source:PomBase Gene ID;Acc:SPBC16G5.15c]	8	0	0	0	0	5	0	7	0	0	9	0	0	0	0	1	0	0	0	0
SPBC1703.03c	SPBC1703.03c	armadillo repeat protein, unknown biological role [Source:PomBase Gene ID;Acc:SPBC1703.03c]	12	0	0	4	0	10	0	1	0	0	97	2	0	0	0	64	0	0	2	0
SPBC1703.11	SPBC1703.11	optic atrophy 3 family protein [Source:PomBase Gene ID;Acc:SPBC1703.11]	132	37	0	0	0	194	0	0	91	0	243	71	1	0	0	187	2	0	40	0
SPBC1703.14c	top1	DNA topoisomerase I [Source:PomBase Gene ID;Acc:SPBC1703.14c]	39	0	4	5	3	19	1	5	71	0	60	4	0	6	0	31	11	0	71	0
SPBC1709.06	dus2	tRNA dihydrouridine synthase Dus2 (predicted) [Source:PomBase Gene ID;Acc:SPBC1709.06]	23	0	0	0	0	7	0	0	1	0	408	24	1	1	0	405	1	0	749	99
SPBC1709.16c	SPBC1709.16c	aromatic ring-opening dioxygenase (predicted) [Source:PomBase Gene ID;Acc:SPBC1709.16c]	1	0	1	0	0	2	0	23	8	0	190	0	0	0	0	312	102	2491	0	0
SPBC1711.04	SPBC1711.04	methylenetetrahydrofolate reductase (predicted) [Source:PomBase Gene ID;Acc:SPBC1711.04]	8	0	0	0	1	5	130	6	74	0	2	1	2	0	0	5	138	9	0	0
SPBC1711.08	SPBC1711.08	chaperone activator Aha1 (predicted) [Source:PomBase Gene ID;Acc:SPBC1711.08]	14	0	0	0	0	8	0	0	2	0	7	8	0	0	0	0	0	6	0	0
SPBC1718.07c	zfs1	CCCH tandem zinc finger protein, human Tristetraprolin homolog Zfs1, involved in mRNA catabolism [Source:PomBase Gene ID;Acc:SPBC1718.07c]	20	0	0	0	0	0	0	0	2	0	0	0	0	0	0	0	0	0	0	0
SPBC1734.05c	spf31	DNAJ protein Spf31 (predicted) [Source:PomBase Gene ID;Acc:SPBC1734.05c]	130	49	5	182	3	212	314	11	0	0	0	0	1	3	0	14	0	0	0	0
SPBC1773.01	SPBC1773.01	striatin homolog (predicted) [Source:PomBase Gene ID;Acc:SPBC1773.01]	317	0	0	0	0	306	19	0	10	0	385	1	1	0	3	354	28	0	0	0
SPBC1778.05c	SPBC1778.05c	sequence orphan [Source:PomBase Gene ID;Acc:SPBC1778.05c]	38	1	0	0	0	2	0	0	0	0	0	0	0	0	0	0	0	0	0	0
SPBC17A3.06	SPBC17A3.06	phosphoprotein phosphatase (predicted) [Source:PomBase Gene ID;Acc:SPBC17A3.06]	2	0	0	0	0	0	0	0	0	0	23	0	0	0	0	14	1	0	0	0
SPBC17D11.04c	nto1	histone acetyltransferase complex subunit Nto1 (predicted) [Source:PomBase Gene ID;Acc:SPBC17D11.04c]	22	0	0	0	0	46	0	1	33	0	112	0	0	0	0	160	1	13	0	0
SPBC17G9.10	rpl1102	60S ribosomal protein L11 (predicted) [Source:PomBase Gene ID;Acc:SPBC17G9.10]	9	0	1	0	0	5	0	2	0	0	31	10	1	1	3	4	2	1	4	0
SPBC1861.03	mak10	NatC N-acetyltransferase complex subunit Mak10 (predicted) [Source:PomBase Gene ID;Acc:SPBC1861.03]	25	170	0	2	0	11	0	0	22	0	133	911	0	0	0	185	55	5	0	0
SPBC18E5.08	SPBC18E5.08	N-acetyltransferase (predicted) [Source:PomBase Gene ID;Acc:SPBC18E5.08]	4	0	0	0	0	0	0	0	0	0	234	7	4	0	0	296	22	11	1368	34
SPBC18H10.06c	swd2	Set1C complex subunit Swd2.1 [Source:PomBase Gene ID;Acc:SPBC18H10.06c]	11	8	0	0	0	4	0	0	0	0	0	0	0	0	0	0	0	0	0	0
SPBC18H10.07	SPBC18H10.07	WW domain-binding protein 4 (predicted) [Source:PomBase Gene ID;Acc:SPBC18H10.07]	12	0	0	0	3	0	0	1	0	0	0	0	0	0	0	0	0	0	0	0
SPBC18H10.19	atg14	autophagy specific phophatidylinositol 3-kinase complex subunit Atg14 (predicted) [Source:PomBase Gene ID;Acc:SPBC18H10.19]	7	0	0	0	0	0	0	0	0	0	28	0	0	0	0	11	0	0	0	0
SPBC19C2.14	smd3	Sm snRNP core protein Smd3 [Source:PomBase Gene ID;Acc:SPBC19C2.14]	87	0	1	2	5	5	3	0	0	0	171	0	0	0	0	2	9	0	0	0
SPBC19G7.16	iws1	transcription elongation factor complex subunit Iws1 (predicted) [Source:PomBase Gene ID;Acc:SPBC19G7.16]	424	6	0	0	3	166	0	2	40	0	499	0	0	0	0	153	0	0	0	0
SPBC19G7.17	SPBC19G7.17	translocon subunit Sec61 homolog (predicted) [Source:PomBase Gene ID;Acc:SPBC19G7.17]	53	2	0	0	0	32	3	1	2	0	260	897	0	1	10	312	5058	0	959	0
SPBC1A4.05	blt1	Blt1 [Source:PomBase Gene ID;Acc:SPBC1A4.05]	134	149	4	5	0	143	6	0	50	0	0	1	0	0	0	4	0	0	0	0
SPBC1D7.01	SPBC1D7.01	prefoldin subunit 1 (predicted) [Source:PomBase Gene ID;Acc:SPBC1D7.01]	1874	90	1	4	3	832	2	0	61	0	3789	69	1	3	0	1030	7	10	74	2
SPBC1D7.03	mug80	cyclin Clg1 (predicted) [Source:PomBase Gene ID;Acc:SPBC1D7.03]	55	47	0	0	0	19	956	0	28	0	36	33	0	0	2	23	1045	0	0	0
SPBC20F10.06	mad2	spindle checkpoint protein Mad2 [Source:PomBase Gene ID;Acc:SPBC20F10.06]	146	0	0	3	0	179	7	1	14	0	273	0	0	0	0	223	0	0	63	0
SPBC20F10.10	psl1	cyclin pho85 family (predicted) [Source:PomBase Gene ID;Acc:SPBC20F10.10]	129	107	0	2	0	110	538	1	20	0	491	323	0	0	1	402	1302	9	0	0
SPBC215.02	bob1	prefoldin subunit 5 (predicted) [Source:PomBase Gene ID;Acc:SPBC215.02]	39	0	0	1	0	11	2	2	3	0	0	0	0	0	0	1	0	0	0	0
SPBC215.07c	SPBC215.07c	PWWP domain protein (predicted) [Source:PomBase Gene ID;Acc:SPBC215.07c]	214	5	0	6	1	328	276	62	74	0	100	7	1	0	0	205	145	76	15	0
SPBC21B10.13c	yox1	MBF complex negative regulatory component Yox1 [Source:PomBase Gene ID;Acc:SPBC21B10.13c]	21	110	0	1	0	24	1440	0	70	0	43	57	0	0	0	8	494	0	73	5
SPBC21C3.08c	car2	ornithine transaminase Car2 [Source:PomBase Gene ID;Acc:SPBC21C3.08c]	10	0	0	1	0	8	0	4	2	0	4	0	0	0	0	0	0	0	0	0
SPBC21D10.10	bdc1	bromodomain containing protein 1, Bdc1 [Source:PomBase Gene ID;Acc:SPBC21D10.10]	103	3	2	2	0	25	167	5	7	0	105	0	0	0	0	54	70	0	0	0
SPBC21H7.04	dbp7	ATP-dependent RNA helicase Dbp7 (predicted) [Source:PomBase Gene ID;Acc:SPBC21H7.04]	96	0	0	0	0	33	0	0	0	0	237	4	0	0	0	68	0	0	35	0
SPBC23G7.07c	cms1	U3-containing 90S preribosome complex subunit Cms1 (predicted) [Source:PomBase Gene ID;Acc:SPBC23G7.07c]	156	198	14	1	0	293	224	4	2	0	159	174	0	0	0	318	125	0	0	0
SPBC25B2.03	SPBC25B2.03	zf-C3HC4 type zinc finger [Source:PomBase Gene ID;Acc:SPBC25B2.03]	149	8	6	2	0	94	8	3	4	0	184	0	1	0	0	104	0	10	0	0
SPBC25B2.04c	mtg1	mitochondrial GTPase involved in translation Mtg1 (predicted) [Source:PomBase Gene ID;Acc:SPBC25B2.04c]	53	0	0	1	0	38	1	0	3	0	58	0	0	0	0	54	0	0	16	0
SPBC25B2.10	SPBC25B2.10	Usp (universal stress protein) family protein [Source:PomBase Gene ID;Acc:SPBC25B2.10]	168	9	0	4	0	118	54	0	0	0	6	0	0	0	0	5	0	0	0	0
SPBC25H2.09	SPBC25H2.09	DUF1690 family protein [Source:PomBase Gene ID;Acc:SPBC25H2.09]	4	0	0	1	0	0	0	0	0	0	762	8	0	0	0	605	9	1	0	0
SPBC25H2.10c	SPBC25H2.10c	tRNA acetyltransferase (predicted) [Source:PomBase Gene ID;Acc:SPBC25H2.10c]	68	0	0	1	2	3	7	0	16	0	174	7	6	0	0	14	5	0	0	2
SPBC26H8.05c	SPBC26H8.05c	serine/threonine protein phosphatase (predicted) [Source:PomBase Gene ID;Acc:SPBC26H8.05c]	276	279	0	6	0	264	249	0	0	0	16	31	3	0	0	12	10	0	0	0
SPBC29A10.12	SPBC29A10.12	HMG-box variant [Source:PomBase Gene ID;Acc:SPBC29A10.12]	32	6	0	1	0	60	0	0	3	0	42	11	0	0	0	49	0	0	21	0
SPBC29A10.16c	SPBC29A10.16c	cytochrome b5 (predicted) [Source:PomBase Gene ID;Acc:SPBC29A10.16c]	475	0	5	0	1	76	0	0	65	0	672	2	0	0	0	81	0	1	0	0
SPBC29A3.03c	SPBC29A3.03c	ubiquitin-protein ligase E3 (predicted) [Source:PomBase Gene ID;Acc:SPBC29A3.03c]	81	0	0	0	0	27	0	0	2	0	120	1	0	8	0	77	0	6	0	5
SPBC29A3.05	vps71	Swr1 complex subunit Vps71 [Source:PomBase Gene ID;Acc:SPBC29A3.05]	97	278	0	2	1	37	0	0	152	0	113	320	0	0	0	33	0	0	37	0
SPBC29A3.08	pof4	elongin-A, F-box protein Pof4 (predicted) [Source:PomBase Gene ID;Acc:SPBC29A3.08]	59	0	0	0	0	84	102	0	0	0	192	0	1	0	0	172	220	0	0	0
SPBC29A3.13	pdp1	PWWP domain protein Pdp1 [Source:PomBase Gene ID;Acc:SPBC29A3.13]	333	3	0	2	1	128	348	8	42	0	387	10	0	0	1	99	299	0	0	0
SPBC29B5.01	atf1	transcription factor, Atf-CREB family Atf1 [Source:PomBase Gene ID;Acc:SPBC29B5.01]	178	7	0	0	0	95	0	0	0	0	0	0	0	0	0	0	0	0	0	0
SPBC29B5.03c	rpl26	60S ribosomal protein L26 (predicted) [Source:PomBase Gene ID;Acc:SPBC29B5.03c]	2	0	0	0	0	2	0	0	0	0	132	0	0	0	0	172	70	0	0	0
SPBC2A9.05c	tvp23	Golgi transport protein Tvp23 (predicted) [Source:PomBase Gene ID;Acc:SPBC2A9.05c]	14	0	0	1	0	11	7	1	13	0	480	0	3	0	0	289	699	0	0	0
SPBC2A9.13	SPBC2A9.13	sequence orphan [Source:PomBase Gene ID;Acc:SPBC2A9.13]	1	0	0	0	0	0	0	0	0	0	397	8	2	0	0	289	101	0	59	178
SPBC2D10.11c	nap2	nucleosome assembly protein Nap2 (predicted) [Source:PomBase Gene ID;Acc:SPBC2D10.11c]	126	0	1	0	3	77	184	2	10	0	0	0	0	0	0	4	1	0	0	0
SPBC2D10.16	mhf1	FANCM-MHF complex subunit Mhf1 [Source:PomBase Gene ID;Acc:SPBC2D10.16]	27	0	0	0	0	0	329	0	0	0	12	0	0	0	0	5	434	0	0	6
SPBC2G2.01c	liz1	pantothenate transporter Liz1 [Source:PomBase Gene ID;Acc:SPBC2G2.01c]	5	0	0	0	0	0	0	0	0	0	786	1	0	0	32	73	121	0	0	0
SPBC2G2.02	syj1	inositol-polyphosphate 5-phosphatase (synaptojanin homolog 1) [Source:PomBase Gene ID;Acc:SPBC2G2.02]	242	460	2	1	2	163	51	9	42	0	238	228	0	4	0	95	55	0	1	0
SPBC2G5.02c	SPBC2G5.02c	CK2 family regulatory subunit (predicted) [Source:PomBase Gene ID;Acc:SPBC2G5.02c]	70	0	0	0	6	149	0	1	13	0	162	0	0	0	23	243	9	0	0	0
SPBC2G5.06c	hmt2	sulfide-quinone oxidoreductase [Source:PomBase Gene ID;Acc:SPBC2G5.06c]	2	0	0	0	0	3	0	0	0	0	0	0	1	0	0	0	0	0	0	12
SPBC30B4.03c	adn1	adhesion defective protein, predicted transcriptional regulator (predicted) [Source:PomBase Gene ID;Acc:SPBC30B4.03c]	77	0	0	4	0	55	5	7	73	0	204	8	2	0	0	138	2	0	0	0
SPBC30B4.06c	SPBC30B4.06c	mitochondrial GIDA family tRNA uridine 5-carboxymethylaminomethyl modification enzyme (predicted) [Source:PomBase Gene ID;Acc:SPBC30B4.06c]	1	0	0	0	0	0	0	0	1	0	83	0	0	0	0	174	3	0	48	15
SPBC30D10.03c	SPBC30D10.03c	IMP 5'-nucleotidase (predicted) [Source:PomBase Gene ID;Acc:SPBC30D10.03c]	5	0	0	0	0	0	0	0	1	0	48	4	0	0	0	62	9	0	0	15
SPBC30D10.05c	SPBC30D10.05c	sepiapterin reductase (predicted) [Source:PomBase Gene ID;Acc:SPBC30D10.05c]	21	0	0	20	0	11	0	119	7	0	99	3	0	122	0	63	1	390	3	0
SPBC30D10.10c	tor1	phosphatidylinositol kinase Tor1 [Source:PomBase Gene ID;Acc:SPBC30D10.10c]	154	0	2	0	0	159	0	6	0	0	203	3	0	0	0	232	1	0	0	0
SPBC31E1.02c	pmr1	P-type ATPase, calcium transporting Pmr1 [Source:PomBase Gene ID;Acc:SPBC31E1.02c]	14	0	4	2	0	27	0	7	23	0	2	0	0	1	0	32	0	0	23	5
SPBC31F10.02	SPBC31F10.02	acyl-CoA hydrolase (predicted) [Source:PomBase Gene ID;Acc:SPBC31F10.02]	361	13	0	8	0	132	50	1	9	0	362	0	0	0	0	138	21	0	0	0
SPBC31F10.15c	atp15	F0-ATPase epsilon subunit (predicted) [Source:PomBase Gene ID;Acc:SPBC31F10.15c]	7	0	0	0	0	0	0	0	0	0	0	0	0	0	0	0	0	0	0	0
SPBC32F12.05c	cwf12	complexed with Cdc5 protein Cwf12 [Source:PomBase Gene ID;Acc:SPBC32F12.05c]	20	48	0	0	0	0	0	0	0	0	2	14	0	0	0	0	0	0	0	0
SPBC32F12.07c	SPBC32F12.07c	ubiquitin-protein ligase E3, MARCH family (predicted) [Source:PomBase Gene ID;Acc:SPBC32F12.07c]	217	7	5	5	1	339	1009	1	31	0	232	0	3	0	0	302	665	0	0	3
SPBC32H8.02c	nep2	NEDD8 protease Nep2 [Source:PomBase Gene ID;Acc:SPBC32H8.02c]	8	20	0	0	0	1	0	0	2	0	21	219	0	0	1	11	4	0	108	0
SPBC32H8.06	mug93	TPR repeat protein, meiotically spliced [Source:PomBase Gene ID;Acc:SPBC32H8.06]	1	0	0	0	0	0	0	0	0	0	370	112	3	8	0	336	34	0	130	68
SPBC32H8.07	git5	heterotrimeric G protein beta subunit Git5 [Source:PomBase Gene ID;Acc:SPBC32H8.07]	4	1	0	0	0	19	0	0	1	0	31	218	0	0	0	6	857	0	0	0
SPBC336.13c	SPBC336.13c	mitochondrial inner membrane peptidase complex catalytic subunit 2 (predicted) [Source:PomBase Gene ID;Acc:SPBC336.13c]	8	0	0	0	0	0	86	0	0	0	4	0	2	0	0	9	0	0	0	0
SPBC336.14c	ppk26	serine/threonine protein kinase, PAN complex subunit, Ppk26 [Source:PomBase Gene ID;Acc:SPBC336.14c]	83	0	1	3	0	57	0	5	5	0	120	0	2	0	0	84	4	0	0	0
SPBC337.03	SPBC337.03	RNA polymerase II transcription termination factor (predicted) [Source:PomBase Gene ID;Acc:SPBC337.03]	378	0	0	1	0	23	1	2	41	0	179	0	0	1	0	0	0	0	0	0
SPBC337.12	SPBC337.12	human ZC3H3 homolog [Source:PomBase Gene ID;Acc:SPBC337.12]	12	29	0	1	0	0	0	8	18	0	3	9	0	0	0	0	0	7	4	0
SPBC342.01c	alg6	glucosyltransferase Alg6 (predicted) [Source:PomBase Gene ID;Acc:SPBC342.01c]	1	0	0	0	0	0	0	0	0	0	782	0	0	1	0	170	0	0	0	0
SPBC354.03	swd3	WD repeat protein Swd3 [Source:PomBase Gene ID;Acc:SPBC354.03]	80	0	0	1	2	2	5	0	4	0	0	0	0	0	0	0	0	0	0	0
SPBC354.05c	sre2	membrane-tethered transcription factor (predicted) [Source:PomBase Gene ID;Acc:SPBC354.05c]	189	0	1	12	0	99	79	8	44	0	0	0	0	0	0	0	0	0	0	0
SPBC36.06c	spo9	farnesyl pyrophosphate synthetase [Source:PomBase Gene ID;Acc:SPBC36.06c]	410	3	1	0	0	275	178	3	29	0	606	0	0	0	0	306	0	0	0	0
SPBC365.16	SPBC365.16	conserved protein [Source:PomBase Gene ID;Acc:SPBC365.16]	2	0	0	0	0	0	0	0	0	0	0	0	0	0	0	0	0	0	0	0
SPBC3B8.03	SPBC3B8.03	saccharopine dehydrogenase (predicted) [Source:PomBase Gene ID;Acc:SPBC3B8.03]	2	0	0	1	0	0	0	0	0	0	0	0	0	0	0	0	0	0	0	0
SPBC3B8.07c	dsd1	dihydroceramide delta-4 desaturase [Source:PomBase Gene ID;Acc:SPBC3B8.07c]	4	0	0	1	0	10	0	0	1	0	0	0	0	0	0	0	0	0	0	0
SPBC3B8.08	SPBC3B8.08	Sjogren's syndrome/scleroderma autoantigen 1 family (predicted) [Source:PomBase Gene ID;Acc:SPBC3B8.08]	73	0	0	2	2	48	0	1	30	0	221	2	0	0	0	115	0	0	0	0
SPBC3B8.10c	nem1	Nem1-Spo7 phosphatase complex catalytic subunit Nem1 (predicted) [Source:PomBase Gene ID;Acc:SPBC3B8.10c]	2	0	0	0	0	1	0	0	0	0	412	0	0	2	0	183	1	0	0	0
SPBC3B9.11c	ctf1	mRNA cleavage and polyadenylation specificity factor complex subunit Ctf1 [Source:PomBase Gene ID;Acc:SPBC3B9.11c]	90	6	0	2	0	57	0	6	2	0	0	0	0	0	0	0	0	0	0	0
SPBC3D6.02	but2	But2 family protein But2 [Source:PomBase Gene ID;Acc:SPBC3D6.02]	79	3	0	0	0	46	1	0	1	0	61	0	0	0	0	42	1	0	0	0
SPBC3D6.04c	mad1	mitotic spindle checkpoint protein Mad1 [Source:PomBase Gene ID;Acc:SPBC3D6.04c]	168	14	0	2	9	200	0	0	0	0	0	0	0	0	0	0	0	0	0	0
SPBC3E7.08c	rad13	DNA repair nuclease Rad13 [Source:PomBase Gene ID;Acc:SPBC3E7.08c]	50	10	3	1	1	14	1	2	33	0	154	19	8	2	0	40	22	0	0	0
[truncated: 858 more rows]
