# Supplementary material for: Parallel Profiling of Fission Yeast Deletion Mutants for Proliferation and for Lifespan During Long-Term Quiescence
Source: G3 (Bethesda). 2014 Dec 1;5(1):145–55. doi: 10.1534/g3.114.014415 (PMC4291465; doi:10.1534/g3.114.014415)
Supplement: Supporting Information [file supp_g3.114.014415_TableS7.xlsx]

## Sheet: Table S7
Table S7 - Counts per mutant in each sample for proliferation screen.
Gene name	Common name	Description	Dn1-120	Dn1-230	Dn1-340	Dn1-460	Dn1-550	Dn2-120	Dn2-230	Dn2-340	Dn2-460	Dn2-550	Up1-120	Up1-230	Up1-340	Up1-460	Up1-550	Up2-120	Up2-230	Up2-340	Up2-460	Up2-550
SPAC1002.02	pom34	nucleoporin Pom34 [Source:PomBase Gene ID;Acc:SPAC1002.02]	299	201	224	217	291	207	307	248	277	246	314	240	366	404	292	362	372	375	326	321
SPAC1002.05c	jmj2	histone demethylase Jmj2 [Source:PomBase Gene ID;Acc:SPAC1002.05c]	205	194	176	201	212	193	221	225	217	205	505	348	524	390	365	522	533	463	508	441
SPAC1002.06c	bqt2	bouquet formation protein Bqt2 [Source:PomBase Gene ID;Acc:SPAC1002.06c]	281	265	222	250	318	224	269	277	263	223	265	241	320	274	306	358	377	338	289	360
SPAC1002.07c	ats1	N-acetyltransferase Ats1 (predicted) [Source:PomBase Gene ID;Acc:SPAC1002.07c]	305	266	213	220	267	315	301	277	353	225	183	131	165	166	139	181	180	206	168	186
SPAC1002.12c	SPAC1002.12c	succinate-semialdehyde dehydrogenase (predicted) [Source:PomBase Gene ID;Acc:SPAC1002.12c]	679	630	688	785	940	419	666	813	577	1070	56	52	56	69	70	44	88	67	55	60
SPAC1002.14	itt1	ubiquitin-protein ligase E3 (predicted) [Source:PomBase Gene ID;Acc:SPAC1002.14]	679	376	372	284	333	499	473	340	497	290	156	141	262	211	164	150	222	181	273	197
SPAC1002.17c	urg2	uracil phosphoribosyltransferase (predicted) [Source:PomBase Gene ID;Acc:SPAC1002.17c]	4	3	5	4	8	5	7	5	6	5	36	36	35	25	34	36	35	34	22	17
SPAC1002.18	urg3	DUF1688 family protein [Source:PomBase Gene ID;Acc:SPAC1002.18]	10	16	24	44	27	2	4	11	1	85	213	197	306	229	244	273	270	265	299	238
SPAC1006.01	psp3	vacuolar serine protease Psp3 (predicted) [Source:PomBase Gene ID;Acc:SPAC1006.01]	1347	1178	1106	1003	1226	1063	1349	1205	1305	1140	7	10	9	6	5	13	9	12	5	11
SPAC1006.03c	red1	RNA elimination defective protein Red1 [Source:PomBase Gene ID;Acc:SPAC1006.03c]	22	18	12	13	14	0	5	16	3	29	99	104	103	100	57	131	112	89	111	70
SPAC1006.06	rgf2	RhoGEF Rgf2 [Source:PomBase Gene ID;Acc:SPAC1006.06]	119	115	86	90	115	92	113	154	151	105	170	162	171	163	175	230	207	153	183	139
SPAC1039.02	SPAC1039.02	phosphoprotein phosphatase (predicted) [Source:PomBase Gene ID;Acc:SPAC1039.02]	272	223	253	226	347	256	309	331	282	270	373	324	409	368	360	451	457	391	455	343
SPAC1039.03	SPAC1039.03	esterase/lipase (predicted) [Source:PomBase Gene ID;Acc:SPAC1039.03]	2	0	0	5	7	0	5	5	0	12	212	241	324	220	266	210	269	275	230	241
SPAC1039.04	SPAC1039.04	nicotinic acid plasma membrane transporter (predicted) [Source:PomBase Gene ID;Acc:SPAC1039.04]	604	351	396	388	446	353	478	457	450	413	380	299	413	376	408	344	460	354	319	354
SPAC1039.06	SPAC1039.06	alanine racemase (predicted) [Source:PomBase Gene ID;Acc:SPAC1039.06]	4	3	1	3	1	0	0	0	4	2	1722	1309	1799	1495	1427	1751	1853	1717	1982	1513
SPAC1039.07c	SPAC1039.07c	aminotransferase class-III, unknown specificity [Source:PomBase Gene ID;Acc:SPAC1039.07c]	117	80	121	158	169	70	146	175	130	164	0	0	0	0	0	0	0	0	0	0
SPAC1039.09	isp5	amino acid permease Isp5 [Source:PomBase Gene ID;Acc:SPAC1039.09]	303	213	235	226	300	208	279	280	300	265	292	335	359	282	314	329	404	356	401	325
SPAC105.01c	kha1	potassium ion/proton antiporter Kha1 (predicted) [Source:PomBase Gene ID;Acc:SPAC105.01c]	468	451	429	482	551	391	581	591	492	667	50	107	99	103	115	28	122	214	70	159
SPAC105.02c	SPAC105.02c	ankyrin repeat protein, implicated in meiosis [Source:PomBase Gene ID;Acc:SPAC105.02c]	339	297	319	333	297	254	310	344	393	348	0	0	0	0	0	0	0	0	0	0
SPAC105.03c	SPAC105.03c	transcription factor (predicted) [Source:PomBase Gene ID;Acc:SPAC105.03c]	280	200	161	204	237	181	272	197	232	224	155	107	134	98	128	136	151	96	144	143
SPAC1071.02	mms19	TFIIH regulator Mms19 [Source:PomBase Gene ID;Acc:SPAC1071.02]	12	11	13	8	16	11	8	17	10	16	7	5	9	12	15	18	5	13	16	8
SPAC1071.03c	SPAC1071.03c	sequence orphan [Source:PomBase Gene ID;Acc:SPAC1071.03c]	275	191	144	178	180	210	180	118	208	137	368	305	393	333	286	351	414	357	362	295
SPAC1071.04c	spc2	signal peptidase subunit Spc2 (predicted) [Source:PomBase Gene ID;Acc:SPAC1071.04c]	38	35	38	22	41	15	40	31	31	43	55	57	68	49	55	77	61	37	47	35
SPAC1071.07c	rps1502	40S ribosomal protein S15 (predicted) [Source:PomBase Gene ID;Acc:SPAC1071.07c]	108	66	50	30	40	105	38	36	36	38	0	0	0	0	0	0	0	0	0	0
SPAC1071.08	rpp203	60S acidic ribosomal protein P2C subunit [Source:PomBase Gene ID;Acc:SPAC1071.08]	111	59	113	87	108	67	82	90	93	66	178	124	162	133	157	218	170	181	128	195
SPAC1071.09c	SPAC1071.09c	DNAJ domain protein, DNAJC9 family (predicted) [Source:PomBase Gene ID;Acc:SPAC1071.09c]	1193	673	597	544	617	1078	743	612	965	591	369	375	426	431	417	415	464	474	469	431
SPAC1071.11	SPAC1071.11	NADH-dependent flavin oxidoreductase (predicted) [Source:PomBase Gene ID;Acc:SPAC1071.11]	85	84	56	40	47	113	97	59	52	50	60	35	47	43	4	85	27	7	31	12
SPAC1071.12c	stp1	dual specificity phosphatase Stp1 [Source:PomBase Gene ID;Acc:SPAC1071.12c]	1418	766	713	596	816	1155	1041	726	1185	724	3	8	7	9	9	0	1	8	1	8
SPAC1093.03	SPAC1093.03	inositol polyphosphate phosphatase (predicted) [Source:PomBase Gene ID;Acc:SPAC1093.03]	389	323	347	382	412	356	504	412	390	382	260	220	301	239	253	306	305	282	358	284
SPAC10F6.06	vip1	RNA-binding protein Vip1 [Source:PomBase Gene ID;Acc:SPAC10F6.06]	212	141	166	110	202	144	113	177	152	80	175	146	180	151	154	198	210	197	151	162
SPAC10F6.07c	mug94	sequence orphan [Source:PomBase Gene ID;Acc:SPAC10F6.07c]	0	1	2	4	1	0	1	8	0	8	1	1	3	1	2	2	5	2	5	1
SPAC10F6.11c	atg17	autophagy associated protein kinase activator Atg17 [Source:PomBase Gene ID;Acc:SPAC10F6.11c]	490	358	376	371	440	390	462	434	436	440	6	2	2	5	0	6	2	3	6	5
SPAC10F6.15	SPAC10F6.15	S. pombe specific UPF0300 family protein 1 [Source:PomBase Gene ID;Acc:SPAC10F6.15]	354	309	273	223	331	204	285	317	310	280	361	259	375	341	295	403	380	265	303	369
SPAC10F6.16	mug134	mRNA stability protein Igo1 (predicted) [Source:PomBase Gene ID;Acc:SPAC10F6.16]	48	71	63	61	76	48	97	91	60	80	4	1	6	0	7	0	4	1	1	5
SPAC10F6.17c	SPAC10F6.17c	mitochondrial pyruvate dehydrogenase (lipoamide) phosphatase (predicted) [Source:PomBase Gene ID;Acc:SPAC10F6.17c]	236	182	197	46	213	161	242	220	204	140	520	372	473	413	443	402	435	514	420	491
SPAC1142.01	SPAC1142.01	DUF654 family protein [Source:PomBase Gene ID;Acc:SPAC1142.01]	0	1	0	1	4	0	0	3	5	5	0	0	0	0	0	0	0	0	0	0
SPAC1142.02c	SPAC1142.02c	TPR repeat protein, SGT2 family (predicted) [Source:PomBase Gene ID;Acc:SPAC1142.02c]	271	158	139	181	187	176	231	230	167	181	1	3	1	4	3	1	3	1	0	4
SPAC1142.03c	swi2	Swi5 complex subunit Swi2 [Source:PomBase Gene ID;Acc:SPAC1142.03c]	128	195	170	175	209	177	220	180	120	190	0	0	0	0	0	0	0	0	0	0
SPAC1142.06	get3	GET complex ATPase subunit Get3 (predicted) [Source:PomBase Gene ID;Acc:SPAC1142.06]	1666	1350	1186	1071	1339	1176	1522	1240	1272	1461	23	43	204	117	211	43	72	126	16	154
SPAC1142.08	fhl1	fork head transcription factor Fhl1 [Source:PomBase Gene ID;Acc:SPAC1142.08]	86	65	54	61	54	43	81	59	52	46	79	37	51	41	69	60	46	58	71	50
SPAC11D3.01c	SPAC11D3.01c	conserved fungal protein [Source:PomBase Gene ID;Acc:SPAC11D3.01c]	37	31	48	32	53	24	42	33	40	30	908	705	1066	941	784	792	901	859	992	908
SPAC11D3.02c	SPAC11D3.02c	ELLA family acetyltransferase (predicted) [Source:PomBase Gene ID;Acc:SPAC11D3.02c]	237	335	334	322	408	247	285	352	338	404	300	286	390	303	349	210	371	340	283	385
SPAC11D3.03c	SPAC11D3.03c	conserved protein [Source:PomBase Gene ID;Acc:SPAC11D3.03c]	4	3	3	2	4	1	2	0	4	4	523	495	588	552	574	496	599	568	562	553
SPAC11D3.04c	SPAC11D3.04c	SnoaL [Source:PomBase Gene ID;Acc:SPAC11D3.04c]	2	0	10	11	8	0	5	5	15	10	234	287	286	212	246	253	278	218	270	300
SPAC11D3.05	mfs2	MFS family membrane transporter (predicted) [Source:PomBase Gene ID;Acc:SPAC11D3.05]	23	25	27	10	26	16	34	32	13	19	276	244	309	300	256	256	351	319	223	249
SPAC11D3.07c	SPAC11D3.07c	transcription factor (predicted) [Source:PomBase Gene ID;Acc:SPAC11D3.07c]	107	75	69	44	63	118	63	56	98	60	508	489	604	575	454	510	545	450	580	453
SPAC11D3.09	SPAC11D3.09	agmatinase (predicted) [Source:PomBase Gene ID;Acc:SPAC11D3.09]	336	330	405	323	329	279	379	402	378	392	0	1	0	2	2	0	2	3	0	2
SPAC11D3.10	SPAC11D3.10	nifs homolog, possible cysteine desulfurase [Source:PomBase Gene ID;Acc:SPAC11D3.10]	499	490	408	416	644	396	537	486	476	491	195	136	233	196	195	253	206	179	243	153
SPAC11D3.16c	SPAC11D3.16c	sequence orphan [Source:PomBase Gene ID;Acc:SPAC11D3.16c]	78	93	89	125	125	91	134	144	140	155	1	3	10	13	9	4	9	17	6	10
SPAC11D3.17	SPAC11D3.17	zf-C2H2 type zinc finger protein [Source:PomBase Gene ID;Acc:SPAC11D3.17]	76	106	107	115	117	59	122	105	86	127	494	392	537	384	394	486	449	394	444	397
SPAC11D3.18c	SPAC11D3.18c	nicotinic acid plasma membrane transporter (predicted) [Source:PomBase Gene ID;Acc:SPAC11D3.18c]	4	6	2	2	9	7	7	9	5	4	217	166	271	206	238	225	215	241	223	203
SPAC11E3.01c	swr1	SNF2 family helicase Swr1 [Source:PomBase Gene ID;Acc:SPAC11E3.01c]	128	93	97	98	107	70	117	99	113	122	127	111	163	106	134	185	191	159	174	129
SPAC11E3.04c	ubc13	ubiquitin conjugating enzyme Ubc13 [Source:PomBase Gene ID;Acc:SPAC11E3.04c]	250	169	226	189	288	127	203	221	281	241	270	210	340	313	254	358	309	274	217	242
SPAC11E3.09	pyp3	protein-tyrosine phosphatase Pyp3 [Source:PomBase Gene ID;Acc:SPAC11E3.09]	43	14	29	18	31	23	31	31	20	25	727	784	905	849	782	809	954	823	1032	892
SPAC11E3.10	SPAC11E3.10	VanZ-like family protein [Source:PomBase Gene ID;Acc:SPAC11E3.10]	497	428	415	412	512	281	461	512	412	523	516	588	732	547	579	565	726	631	704	634
SPAC11E3.13c	gas5	cell wall protein Gas5, 1,3-beta-glucanosyltransferase (predicted) [Source:PomBase Gene ID;Acc:SPAC11E3.13c]	191	225	208	229	213	120	280	237	208	273	0	0	0	0	0	0	0	0	0	0
SPAC11E3.14	SPAC11E3.14	conserved eukaryotic protein [Source:PomBase Gene ID;Acc:SPAC11E3.14]	989	490	441	495	525	850	712	508	769	460	252	265	316	280	243	221	323	304	334	264
SPAC11G7.01	SPAC11G7.01	sequence orphan [Source:PomBase Gene ID;Acc:SPAC11G7.01]	165	167	176	178	201	152	203	222	203	216	0	0	0	0	0	0	0	0	0	0
SPAC11H11.02c	mug162	sequence orphan [Source:PomBase Gene ID;Acc:SPAC11H11.02c]	99	77	89	101	134	21	123	161	87	176	371	348	366	289	285	288	350	343	338	375
SPAC11H11.03c	SPAC11H11.03c	SMR and DUF1771 domain protein (predicted) [Source:PomBase Gene ID;Acc:SPAC11H11.03c]	211	174	165	213	223	133	226	250	182	220	232	252	314	238	221	267	308	241	239	231
SPAC11H11.04	mam2	pheromone p-factor receptor [Source:PomBase Gene ID;Acc:SPAC11H11.04]	0	4	2	17	4	0	1	2	0	20	289	253	344	282	231	355	327	296	309	261
SPAC11H11.05c	fta6	Sim4 and Mal2 associated (4 and 2 associated) protein 6 [Source:PomBase Gene ID;Acc:SPAC11H11.05c]	0	1	2	1	0	0	0	2	3	1	0	0	0	0	0	0	0	0	0	0
SPAC1250.03	ubc14	ubiquitin conjugating enzyme Ubc14 (predicted) [Source:PomBase Gene ID;Acc:SPAC1250.03]	586	370	326	304	383	516	404	333	371	360	0	0	0	0	0	0	0	0	0	0
SPAC1250.04c	atl1	alkyltransferase-like protein Atl1 [Source:PomBase Gene ID;Acc:SPAC1250.04c]	392	299	322	260	322	318	395	360	378	348	224	216	373	267	249	259	373	326	348	290
SPAC1250.05	rpl3002	60S ribosomal protein L30 (predicted) [Source:PomBase Gene ID;Acc:SPAC1250.05]	437	433	513	448	493	357	494	504	411	457	328	423	555	438	421	452	485	476	444	429
SPAC1296.01c	SPAC1296.01c	phosphoacetylglucosamine mutase (predicted) [Source:PomBase Gene ID;Acc:SPAC1296.01c]	356	319	319	281	402	214	400	409	316	343	482	327	471	352	334	420	470	415	387	325
SPAC1296.03c	sxa2	serine carboxypeptidase Sxa2 [Source:PomBase Gene ID;Acc:SPAC1296.03c]	81	50	84	55	78	56	79	57	66	51	352	334	501	340	336	480	450	335	573	350
SPAC1296.04	mug65	spore wall assembly protein (predicted) [Source:PomBase Gene ID;Acc:SPAC1296.04]	333	245	218	229	307	257	294	337	257	228	186	144	224	195	144	149	226	231	146	220
SPAC12B10.01c	SPAC12B10.01c	ubiquitin-protein ligase E3 (predicted) [Source:PomBase Gene ID;Acc:SPAC12B10.01c]	3	10	23	35	34	7	17	51	19	51	622	494	805	574	649	627	671	629	773	666
SPAC12B10.03	bun62	WD repeat protein, human WDR20 family, Bun62 [Source:PomBase Gene ID;Acc:SPAC12B10.03]	113	126	121	105	150	86	137	146	120	145	272	230	119	237	261	347	300	266	321	293
SPAC12B10.04	SPAC12B10.04	tubulin-tyrosine ligase (predicted) [Source:PomBase Gene ID;Acc:SPAC12B10.04]	2	1	0	21	8	0	2	4	1	37	363	275	343	289	301	313	365	370	400	346
SPAC12B10.05	icp55	mitochondrial intermediate cleavage peptidase Icp55 (predicted) [Source:PomBase Gene ID;Acc:SPAC12B10.05]	205	173	163	183	176	120	248	192	160	206	314	272	297	306	298	255	372	294	319	294
SPAC12B10.09	SPAC12B10.09	S-adenosylmethionine transporter (predicted) [Source:PomBase Gene ID;Acc:SPAC12B10.09]	252	201	145	115	165	151	232	182	186	177	168	123	141	151	113	169	173	179	154	160
SPAC12B10.10	SPAC12B10.10	sequence orphan [Source:PomBase Gene ID;Acc:SPAC12B10.10]	314	126	234	346	406	69	181	279	148	504	724	652	908	739	840	759	933	817	751	900
SPAC12B10.11	exg2	glucan glucosidase Exg2, unknown specificity [Source:PomBase Gene ID;Acc:SPAC12B10.11]	20	3	1	5	6	0	0	12	2	31	606	463	656	480	532	603	493	539	647	512
SPAC12B10.12c	rhp41	DNA repair protein Rhp41 [Source:PomBase Gene ID;Acc:SPAC12B10.12c]	13	9	14	15	9	6	12	22	19	15	99	78	34	72	62	77	78	101	102	78
SPAC12B10.14c	ppk2	serine/threonine protein kinase Ppk2 (predicted) [Source:PomBase Gene ID;Acc:SPAC12B10.14c]	176	127	130	104	144	127	123	166	163	118	1	5	2	4	2	4	2	5	3	7
SPAC12B10.15c	SPAC12B10.15c	ribonuclease H2 complex subunit (predicted) [Source:PomBase Gene ID;Acc:SPAC12B10.15c]	715	569	481	488	595	616	697	532	621	475	539	405	533	519	434	487	482	522	497	524
SPAC12B10.16c	mug157	conserved protein Mug157 [Source:PomBase Gene ID;Acc:SPAC12B10.16c]	4	6	4	10	9	4	5	6	6	5	4	6	2	2	6	2	7	4	2	2
SPAC12G12.01c	SPAC12G12.01c	ubiquitin-protein ligase E3 [Source:PomBase Gene ID;Acc:SPAC12G12.01c]	129	65	94	14	124	123	130	110	99	59	173	166	209	147	208	165	224	195	137	187
SPAC12G12.03	cip2	RNA-binding protein Cip2 [Source:PomBase Gene ID;Acc:SPAC12G12.03]	35	28	40	18	27	32	51	41	42	36	78	46	72	51	43	86	52	57	73	53
SPAC12G12.09	SPAC12G12.09	conserved fungal protein [Source:PomBase Gene ID;Acc:SPAC12G12.09]	29	9	10	1	2	20	8	1	17	2	30	7	12	2	2	35	22	12	9	5
SPAC12G12.10	wdr21	WD repeat protein, human WDR21 family [Source:PomBase Gene ID;Acc:SPAC12G12.10]	95	50	60	110	100	72	63	80	56	94	639	523	707	599	592	786	715	626	758	562
SPAC12G12.11c	SPAC12G12.11c	DUF544 family protein [Source:PomBase Gene ID;Acc:SPAC12G12.11c]	211	136	156	177	264	194	192	227	206	194	26	29	31	27	31	23	35	15	28	26
SPAC12G12.12	SPAC12G12.12	NST UDP-galactose transporter (predicted) [Source:PomBase Gene ID;Acc:SPAC12G12.12]	74	63	37	106	65	44	20	56	38	40	220	239	296	207	240	208	275	251	258	264
SPAC12G12.13c	cid14	poly(A) polymerase Cid14 [Source:PomBase Gene ID;Acc:SPAC12G12.13c]	2379	1618	1520	1481	1849	2373	1864	1650	2055	1574	1406	1351	1659	1477	1349	1554	1587	1536	1433	1510
SPAC12G12.15	sif3	Sad1 interacting factor 3 (predicted) [Source:PomBase Gene ID;Acc:SPAC12G12.15]	564	431	421	374	426	300	447	510	492	467	310	260	381	354	373	326	410	386	367	370
SPAC139.02c	oac1	mitochondrial anion transporter (predicted) [Source:PomBase Gene ID;Acc:SPAC139.02c]	115	134	123	119	117	96	147	145	135	117	48	47	68	51	57	80	99	68	49	57
SPAC139.03	SPAC139.03	transcription factor, zf-fungal binuclear cluster type (predicted) [Source:PomBase Gene ID;Acc:SPAC139.03]	96	90	106	129	94	76	128	143	108	108	92	92	107	94	80	92	181	167	132	103
SPAC139.04c	fap2	L-saccharopine oxidase [Source:PomBase Gene ID;Acc:SPAC139.04c]	248	260	253	178	288	240	219	293	241	246	214	204	328	263	226	211	282	220	226	259
SPAC139.05	SPAC139.05	succinate-semialdehyde dehydrogenase (predicted) [Source:PomBase Gene ID;Acc:SPAC139.05]	207	130	136	167	181	111	117	145	157	185	195	183	238	117	176	198	182	176	204	152
SPAC1399.01c	SPAC1399.01c	membrane transporter (predicted) [Source:PomBase Gene ID;Acc:SPAC1399.01c]	600	494	556	453	566	444	595	603	559	668	46	47	85	119	84	35	108	128	84	104
SPAC1399.02	SPAC1399.02	membrane transporter (predicted) [Source:PomBase Gene ID;Acc:SPAC1399.02]	473	462	416	385	536	350	523	483	489	557	495	457	590	437	475	523	614	557	605	548
SPAC1399.04c	SPAC1399.04c	uracil phosphoribosyltransferase (predicted) [Source:PomBase Gene ID;Acc:SPAC1399.04c]	3	12	6	21	3	0	4	10	1	27	3	0	2	1	5	9	4	3	2	2
SPAC1399.05c	SPAC1399.05c	transcription factor, zf-fungal binuclear cluster type (predicted) [Source:PomBase Gene ID;Acc:SPAC1399.05c]	145	107	116	146	131	115	175	175	150	183	290	223	204	254	221	227	263	282	298	323
SPAC13A11.01c	rga8	Rho-type GTPase activating protein Rga8 [Source:PomBase Gene ID;Acc:SPAC13A11.01c]	0	0	1	0	0	1	0	1	0	1	0	0	0	0	0	0	0	0	0	0
SPAC13A11.04c	ubp8	SAGA complex ubiquitin C-terminal hydrolase Ubp8 [Source:PomBase Gene ID;Acc:SPAC13A11.04c]	129	90	59	109	95	71	104	77	112	83	8	10	32	42	20	4	28	51	13	31
SPAC13A11.05	SPAC13A11.05	peptidase family M17 [Source:PomBase Gene ID;Acc:SPAC13A11.05]	372	237	212	177	191	343	165	185	283	108	267	197	249	272	196	306	335	231	322	316
SPAC13C5.03	tht1	nuclear membrane protein involved in karyogamy Tht1 [Source:PomBase Gene ID;Acc:SPAC13C5.03]	41	44	57	84	69	24	38	73	30	151	459	333	494	453	399	430	511	429	523	463
SPAC13C5.06c	mug121	sequence orphan [Source:PomBase Gene ID;Acc:SPAC13C5.06c]	351	253	293	299	310	195	185	261	346	245	322	332	402	449	362	341	463	429	350	327
SPAC13D6.01	pof14	F-box protein Pof14 [Source:PomBase Gene ID;Acc:SPAC13D6.01]	332	199	282	222	302	245	333	272	220	252	258	244	346	280	263	316	309	314	347	288
SPAC13D6.02c	byr3	zinc finger protein Byr3 [Source:PomBase Gene ID;Acc:SPAC13D6.02c]	439	241	273	211	248	332	316	273	315	240	240	191	290	185	169	268	227	225	293	210
SPAC13D6.03c	trm9	tRNA (uridine) methyltransferase Trm9 (predicted) [Source:PomBase Gene ID;Acc:SPAC13D6.03c]	0	0	0	0	0	0	0	5	0	2	7	6	19	13	14	1	12	38	13	33
SPAC13D6.04c	btb3	substrate adaptor for cullin 3 ubiquitin ligase Btb3 [Source:PomBase Gene ID;Acc:SPAC13D6.04c]	217	224	214	188	264	193	210	227	229	266	339	216	340	282	280	317	313	317	283	327
SPAC13F5.01c	msh1	mitochondrial MutS protein Msh1 (predicted) [Source:PomBase Gene ID;Acc:SPAC13F5.01c]	864	783	566	542	670	582	169	549	757	521	0	0	0	0	0	0	0	0	0	0
SPAC13F5.03c	gld1	mitochondrial glycerol dehydrogenase Gld1 [Source:PomBase Gene ID;Acc:SPAC13F5.03c]	878	749	880	795	1080	545	910	1025	839	1012	1162	826	1031	975	898	1069	1190	972	1198	1037
SPAC13F5.04c	SPAC13F5.04c	Vps20 associated proten Vts1 (predicted) [Source:PomBase Gene ID;Acc:SPAC13F5.04c]	589	409	318	305	324	536	623	355	497	377	341	277	439	305	341	312	381	336	250	341
SPAC13F5.05	SPAC13F5.05	thioredoxin family protein (predicted) [Source:PomBase Gene ID;Acc:SPAC13F5.05]	11	26	41	64	51	5	38	45	20	59	522	323	412	322	345	559	439	348	439	327
SPAC13F5.07c	SPAC13F5.07c	zf PARP type zinc finger protein [Source:PomBase Gene ID;Acc:SPAC13F5.07c]	251	191	166	223	249	148	220	268	218	225	178	147	174	113	147	225	187	134	215	149
SPAC13G6.01c	rad8	ubiquitin-protein ligase E3 Rad8 [Source:PomBase Gene ID;Acc:SPAC13G6.01c]	306	268	247	236	284	178	379	283	238	246	0	0	0	0	0	0	0	0	0	0
SPAC13G6.02c	rps101	40S ribosomal protein S3a [Source:PomBase Gene ID;Acc:SPAC13G6.02c]	220	89	72	73	66	138	69	55	117	58	135	74	123	87	113	124	125	102	124	85
SPAC13G6.06c	gcv2	glycine cleavage complex subunit P (predicted) [Source:PomBase Gene ID;Acc:SPAC13G6.06c]	16	12	7	17	31	7	15	30	9	40	452	364	500	455	445	535	615	444	475	407
SPAC13G6.07c	rps601	40S ribosomal protein S6 [Source:PomBase Gene ID;Acc:SPAC13G6.07c]	702	653	659	740	841	480	670	870	621	840	1262	1044	1424	1176	1089	1251	1330	1192	1361	1146
SPAC13G6.14	aps1	diadenosine 5',5'''-p1,p6-hexaphosphate hydrolase Aps1 [Source:PomBase Gene ID;Acc:SPAC13G6.14]	68	57	48	72	103	55	57	56	58	49	0	0	0	0	0	0	0	0	0	0
SPAC13G6.15c	SPAC13G6.15c	calcipressin (predicted) [Source:PomBase Gene ID;Acc:SPAC13G6.15c]	896	715	602	596	785	640	869	748	769	643	38	52	43	54	37	57	59	32	18	28
SPAC13G7.02c	ssa1	heat shock protein Ssa1 (predicted) [Source:PomBase Gene ID;Acc:SPAC13G7.02c]	221	230	168	193	206	167	194	219	203	197	0	0	0	0	0	0	0	0	0	0
SPAC13G7.05	are1	acyl-coA-sterol acyltransferase Are1 (predicted) [Source:PomBase Gene ID;Acc:SPAC13G7.05]	0	0	0	2	0	0	3	6	2	5	0	0	0	0	0	23	0	0	0	0
SPAC13G7.09c	SPAC13G7.09c	conserved fungal protein [Source:PomBase Gene ID;Acc:SPAC13G7.09c]	109	62	99	118	129	84	46	68	89	58	148	114	167	161	149	152	185	150	182	140
SPAC13G7.10	mug152	Myb family telomere binding protein (predicted) [Source:PomBase Gene ID;Acc:SPAC13G7.10]	18	6	7	4	2	24	4	5	11	1	0	0	0	0	0	0	0	0	0	0
SPAC13G7.13c	msa1	RNA-binding protein Msa1 [Source:PomBase Gene ID;Acc:SPAC13G7.13c]	73	44	68	113	121	12	52	98	54	158	369	318	378	329	318	408	434	389	448	385
SPAC140.04	SPAC140.04	conserved eukaryotic protein [Source:PomBase Gene ID;Acc:SPAC140.04]	122	99	81	109	140	107	70	107	84	82	186	143	144	133	151	177	172	201	115	148
SPAC1420.01c	SPAC1420.01c	DUF1752 family protein, involved in regulation of transcription (predicted) [Source:PomBase Gene ID;Acc:SPAC1420.01c]	26	24	16	25	29	18	23	33	38	25	1080	867	1150	922	965	1201	1172	995	1132	845
SPAC144.01	SPAC144.01	sequence orphan [Source:PomBase Gene ID;Acc:SPAC144.01]	582	450	500	467	585	415	526	520	561	539	1147	815	1150	901	894	1382	1112	924	1362	917
SPAC144.02	iec1	Ino80 complex subunit Iec1 [Source:PomBase Gene ID;Acc:SPAC144.02]	88	83	57	51	78	89	92	88	65	38	76	56	73	56	52	93	78	70	92	59
SPAC144.03	ade2	adenylosuccinate synthetase Ade2 [Source:PomBase Gene ID;Acc:SPAC144.03]	0	0	0	0	0	0	0	0	0	1	0	1	0	0	0	0	0	0	0	0
SPAC144.04c	spe1	ornithine decarboxylase Spe1 (predicted) [Source:PomBase Gene ID;Acc:SPAC144.04c]	84	41	74	37	55	48	46	72	27	65	90	91	107	58	39	99	68	85	71	59
SPAC144.05	SPAC144.05	ATP-dependent DNA helicase (predicted) [Source:PomBase Gene ID;Acc:SPAC144.05]	126	104	77	96	112	104	170	110	111	79	220	221	270	230	229	214	356	248	339	282
SPAC144.06	apl5	AP-3 adaptor complex subunit Apl5 (predicted) [Source:PomBase Gene ID;Acc:SPAC144.06]	165	137	182	157	183	116	158	137	187	179	111	104	189	137	139	81	151	164	101	129
SPAC144.11	rps1102	40S ribosomal protein S11 (predicted) [Source:PomBase Gene ID;Acc:SPAC144.11]	5	17	12	3	6	6	13	15	4	9	318	280	372	297	221	370	418	341	278	352
SPAC144.17c	SPAC144.17c	6-phosphofructo-2-kinase (predicted) [Source:PomBase Gene ID;Acc:SPAC144.17c]	34	65	60	78	70	30	57	61	57	41	0	0	0	0	0	0	0	0	0	0
SPAC1486.02c	dsc2	UBA domain protein Ucp14 [Source:PomBase Gene ID;Acc:SPAC1486.02c]	742	431	378	399	423	562	522	396	571	469	452	300	436	322	362	468	403	399	386	434
SPAC1486.04c	alm1	medial ring protein Alm1 [Source:PomBase Gene ID;Acc:SPAC1486.04c]	4	1	2	0	2	2	0	1	0	1	52	37	55	30	49	51	60	60	52	35
SPAC14C4.04	B22918-2	hypothetical protein [Source:PomBase Gene ID;Acc:SPAC14C4.04]	627	580	567	532	650	377	670	705	675	775	298	294	355	349	336	273	423	407	324	374
SPAC14C4.05c	man1	LEM domain protein Man1, Sad1 interacting factor (predicted) [Source:PomBase Gene ID;Acc:SPAC14C4.05c]	1276	690	595	481	641	1189	847	582	910	500	366	295	457	356	302	337	431	417	393	331
SPAC14C4.07	SPAC14C4.07	membrane transporter (predicted) [Source:PomBase Gene ID;Acc:SPAC14C4.07]	263	208	242	214	292	139	240	303	277	297	255	234	390	298	242	260	322	260	335	308
SPAC14C4.08	mug5	meiotically upregulated gene Mug5 [Source:PomBase Gene ID;Acc:SPAC14C4.08]	333	296	357	329	451	240	366	378	309	398	435	420	595	481	438	604	502	478	475	462
SPAC14C4.09	agn1	glucan endo-1,3-alpha-glucosidase Agn1 [Source:PomBase Gene ID;Acc:SPAC14C4.09]	217	131	147	175	189	98	132	156	149	154	332	248	405	361	310	328	378	337	441	303
SPAC14C4.10c	SPAC14C4.10c	Nudix family hydrolase [Source:PomBase Gene ID;Acc:SPAC14C4.10c]	1	5	2	7	3	0	2	13	1	9	0	2	2	1	2	4	1	0	4	2
SPAC14C4.11	SPAC14C4.11	polyphosphate synthetase (predicted) [Source:PomBase Gene ID;Acc:SPAC14C4.11]	13	5	11	36	18	5	22	14	3	71	1795	1536	780	1716	1879	1809	1736	2009	2318	1824
SPAC14C4.13	rad17	RFC related checkpoint protein Rad17 [Source:PomBase Gene ID;Acc:SPAC14C4.13]	43	33	25	23	28	25	35	21	19	17	0	0	0	0	0	0	0	0	0	1
SPAC14C4.15c	SPAC14C4.15c	dipeptidyl peptidase (predicted) [Source:PomBase Gene ID;Acc:SPAC14C4.15c]	422	373	428	401	515	328	496	555	426	526	673	607	724	595	558	719	708	626	646	558
SPAC1527.03	SPAC1527.03	RNA-binding protein (predicted) [Source:PomBase Gene ID;Acc:SPAC1527.03]	212	183	161	151	176	141	165	182	177	204	200	170	234	190	165	240	230	204	197	211
SPAC1556.02c	sdh1	succinate dehydrogenase Sdh1 (predicted) [Source:PomBase Gene ID;Acc:SPAC1556.02c]	0	0	0	0	0	0	0	0	0	8	0	0	0	0	0	0	0	0	0	0
SPAC1556.03	azr1	serine/threonine protein phosphatase Azr1 [Source:PomBase Gene ID;Acc:SPAC1556.03]	155	98	113	99	80	55	73	101	114	92	9	13	6	5	6	10	9	5	9	8
SPAC1556.05c	cgr1	ribosome biogenesis CGR1 family (predicted) [Source:PomBase Gene ID;Acc:SPAC1556.05c]	1	3	0	0	0	1	1	1	2	3	0	0	0	0	0	0	0	0	0	0
SPAC1565.01	SPAC1565.01	conserved fungal protein [Source:PomBase Gene ID;Acc:SPAC1565.01]	431	278	340	305	317	364	397	361	372	371	681	467	636	528	528	748	601	556	679	555
SPAC1565.02c	SPAC1565.02c	Rho-type GTPase activating protein (predicted) [Source:PomBase Gene ID;Acc:SPAC1565.02c]	223	150	144	149	186	179	123	157	165	188	0	0	0	0	0	0	0	0	0	0
SPAC1565.03	SPAC1565.03	sequence orphan [Source:PomBase Gene ID;Acc:SPAC1565.03]	771	615	649	528	820	615	645	765	633	677	1	0	3	8	13	6	4	8	1	12
SPAC15A10.05c	mug182	YjeF family pyridoxamine-phosphate oxidase (predicted) [Source:PomBase Gene ID;Acc:SPAC15A10.05c]	232	164	168	196	239	154	221	182	217	162	124	146	198	222	199	126	221	206	111	180
SPAC15A10.07	SPAC15A10.07	sequence orphan [Source:PomBase Gene ID;Acc:SPAC15A10.07]	6	4	9	33	11	0	1	5	0	58	309	257	348	278	306	311	349	307	239	265
SPAC15A10.08	ain1	alpha-actinin [Source:PomBase Gene ID;Acc:SPAC15A10.08]	144	164	128	149	197	129	240	220	193	199	0	0	16	1	4	5	5	5	0	12
SPAC15A10.09c	pun1	SUR7 family protein Pun1 (predicted) [Source:PomBase Gene ID;Acc:SPAC15A10.09c]	0	0	2	1	4	0	0	7	2	2	437	453	474	371	469	597	585	465	533	525
SPAC15A10.10	mde6	Muskelin homolog (predicted) [Source:PomBase Gene ID;Acc:SPAC15A10.10]	0	8	6	8	16	0	5	24	1	21	40	50	109	91	110	37	72	102	24	91
SPAC15A10.11	ubr11	N-end-recognizing protein (predicted) [Source:PomBase Gene ID;Acc:SPAC15A10.11]	480	463	374	475	401	339	370	439	454	399	618	494	727	606	605	531	770	629	620	565
SPAC15A10.16	bud6	actin interacting protein 3 homolog Bud6 [Source:PomBase Gene ID;Acc:SPAC15A10.16]	1902	1181	929	878	1058	1914	1428	962	1476	945	17	24	88	54	90	24	53	88	7	70
SPAC15E1.02c	SPAC15E1.02c	DUF1761 family protein [Source:PomBase Gene ID;Acc:SPAC15E1.02c]	282	226	187	205	207	210	163	178	253	148	3	0	0	5	0	0	1	2	0	0
SPAC15E1.03	rpl42	60S ribosomal protein L36/L42 [Source:PomBase Gene ID;Acc:SPAC15E1.03]	1683	1963	2173	1744	2442	1177	2216	3261	1404	2788	2617	2609	3474	2915	2428	2847	3756	3723	2181	3087
SPAC15E1.05c	SPAC15E1.05c	ethanolamine-phosphate cytidylyltransferase (predicted) [Source:PomBase Gene ID;Acc:SPAC15E1.05c]	1664	1289	1130	1173	1163	1295	1506	1332	1323	1265	2390	1756	2244	1700	1691	2768	2279	1773	2018	1800
SPAC15E1.07c	moa1	meiotic cohesin complex associated protein Moa1 [Source:PomBase Gene ID;Acc:SPAC15E1.07c]	0	0	0	1	0	0	0	2	0	3	0	0	0	0	1	0	0	0	0	0
SPAC15E1.09	grx2	glutaredoxin Grx2 [Source:PomBase Gene ID;Acc:SPAC15E1.09]	2	1	0	2	0	2	0	2	0	1	34	51	209	140	213	63	106	193	28	182
SPAC15E1.10	SPAC15E1.10	PI31 proteasome inhibitor (predicted) [Source:PomBase Gene ID;Acc:SPAC15E1.10]	1389	896	939	1045	1192	887	741	908	925	749	1376	1069	1526	1310	1225	1507	1523	1297	1324	1283
SPAC15F9.01c	SPAC15F9.01c	central kinetochore associated family protein [Source:PomBase Gene ID;Acc:SPAC15F9.01c]	418	353	354	392	461	273	515	440	395	537	0	0	0	0	0	0	0	0	0	0
SPAC16.01	rho2	Rho family GTPase Rho2 [Source:PomBase Gene ID;Acc:SPAC16.01]	455	323	327	351	403	335	421	377	397	349	452	359	470	377	370	419	418	410	476	403
SPAC16.04	dus3	tRNA dihydrouridine synthase Dus3 (predicted) [Source:PomBase Gene ID;Acc:SPAC16.04]	283	160	165	154	183	139	146	116	169	198	262	180	304	306	212	242	306	265	210	245
SPAC1610.01	SPAC1610.01	conserved eukaryotic protein [Source:PomBase Gene ID;Acc:SPAC1610.01]	56	44	20	28	28	24	54	31	24	25	0	0	0	0	0	0	0	0	0	0
SPAC1610.02c	SPAC1610.02c	mitochondrial ribosomal protein subunit L1 (predicted) [Source:PomBase Gene ID;Acc:SPAC1610.02c]	20	9	8	21	11	9	4	6	12	14	142	96	189	130	130	128	190	169	96	128
SPAC1610.03c	crp79	poly(A) binding protein Crp79 [Source:PomBase Gene ID;Acc:SPAC1610.03c]	590	576	476	515	633	568	674	599	565	622	4	1	5	1	3	0	2	2	6	5
SPAC1610.04	mug99	meiotically upregulated gene Mug99 [Source:PomBase Gene ID;Acc:SPAC1610.04]	329	241	195	291	312	247	291	248	232	220	338	246	333	307	294	302	319	313	289	278
SPAC1635.01	SPAC1635.01	mitochondrial outer membrane voltage-dependent anion-selective channel (predicted) [Source:PomBase Gene ID;Acc:SPAC1635.01]	347	202	229	210	241	260	312	289	261	218	300	216	329	197	167	310	307	278	214	181
SPAC1639.02c	trk2	potassium ion transporter Trk2 [Source:PomBase Gene ID;Acc:SPAC1639.02c]	204	154	185	184	234	160	244	207	202	211	118	94	130	108	98	128	148	125	143	103
SPAC167.01	ire1	serine/threonine protein kinase Ppk4/ sensor for unfolded proteins in the ER (predicted) [Source:PomBase Gene ID;Acc:SPAC167.01]	341	284	285	275	384	280	350	347	323	409	264	239	367	357	304	332	375	345	290	401
SPAC167.04	pam17	TIM23 translocase complex-associated motor subunit Pam17 (predicted) [Source:PomBase Gene ID;Acc:SPAC167.04]	4	0	2	8	3	1	1	3	2	5	6	10	8	4	2	5	10	5	5	7
SPAC167.06c	mug143	sequence orphan [Source:PomBase Gene ID;Acc:SPAC167.06c]	387	307	238	337	368	220	261	255	305	250	741	685	907	769	762	995	855	823	888	676
SPAC1687.05	pli1	SUMO E3 ligase Pli1 [Source:PomBase Gene ID;Acc:SPAC1687.05]	1116	854	786	758	821	818	1038	765	932	760	0	0	0	0	0	0	0	0	0	0
SPAC1687.06c	rpl44	60S ribosomal protein L28/L44 (predicted) [Source:PomBase Gene ID;Acc:SPAC1687.06c]	840	696	713	650	764	667	810	789	706	845	0	0	0	0	0	0	0	0	0	0
SPAC1687.07	SPAC1687.07	conserved fungal protein [Source:PomBase Gene ID;Acc:SPAC1687.07]	165	230	205	159	250	84	176	275	110	205	412	362	385	334	326	465	411	381	401	314
SPAC1687.08	SPAC1687.08	sequence orphan [Source:PomBase Gene ID;Acc:SPAC1687.08]	190	178	152	78	238	148	257	243	203	204	4	4	4	3	5	4	4	2	5	3
SPAC1687.09	SPAC1687.09	ENTH/VHS domain protein (predicted) [Source:PomBase Gene ID;Acc:SPAC1687.09]	40	28	37	41	39	24	40	48	26	54	1110	940	1332	1063	1080	1028	1407	1215	1084	1158
SPAC1687.14c	SPAC1687.14c	EF hand family protein, unknown role [Source:PomBase Gene ID;Acc:SPAC1687.14c]	1069	705	604	602	730	710	763	670	826	627	0	0	0	0	1	5	0	1	1	1
SPAC1687.15	gsk3	serine/threonine protein kinase Gsk3 [Source:PomBase Gene ID;Acc:SPAC1687.15]	918	622	651	622	794	522	989	721	654	772	111	76	98	62	88	102	96	65	74	55
SPAC1687.16c	erg31	C-5 sterol desaturase Erg31 [Source:PomBase Gene ID;Acc:SPAC1687.16c]	646	374	461	401	493	510	461	426	569	425	0	0	0	0	0	0	0	1	0	0
SPAC1687.19c	SPAC1687.19c	queuine tRNA-ribosyltransferase (predicted) [Source:PomBase Gene ID;Acc:SPAC1687.19c]	7	3	3	9	0	1	1	3	0	13	0	0	0	0	0	8	0	0	0	0
SPAC1687.21	SPAC1687.21	phosphoglycerate mutase family (predicted) [Source:PomBase Gene ID;Acc:SPAC1687.21]	1819	1574	1456	1149	1538	1433	1864	1603	1587	1462	1333	1178	1529	1380	1342	1422	1649	1382	1667	1357
SPAC16A10.02	sub1	transcription coactivator PC4 [Source:PomBase Gene ID;Acc:SPAC16A10.02]	1114	679	645	764	954	700	461	560	836	580	8	3	6	3	10	0	1	10	7	6
SPAC16A10.03c	SPAC16A10.03c	zinc finger protein Pep5/Vps11-like (predicted) [Source:PomBase Gene ID;Acc:SPAC16A10.03c]	4	4	6	3	6	1	1	3	1	4	0	0	0	0	0	0	0	2	0	0
SPAC16C9.02c	SPAC16C9.02c	S-methyl-5-thioadenosine phosphorylase (predicted) [Source:PomBase Gene ID;Acc:SPAC16C9.02c]	24	22	23	22	28	27	38	32	27	25	2	0	1	1	0	0	0	1	4	4
SPAC16C9.07	pom2	serine/threonine protein kinase Pom2 [Source:PomBase Gene ID;Acc:SPAC16C9.07]	310	297	296	277	284	211	321	342	284	290	4	2	5	4	8	0	4	6	0	7
SPAC16E8.01	shd1	cytoskeletal protein binding protein Sla1 family, Shd1 (predicted) [Source:PomBase Gene ID;Acc:SPAC16E8.01]	2182	1444	1256	1357	1728	1651	1583	1850	1881	1890	488	370	541	570	515	585	530	639	478	562
SPAC16E8.05c	mde1	sequence orphan [Source:PomBase Gene ID;Acc:SPAC16E8.05c]	18	4	3	6	9	2	0	10	6	16	0	2	2	1	2	2	1	4	2	1
SPAC16E8.06c	nop12	RNA-binding protein Nop12 (predicted) [Source:PomBase Gene ID;Acc:SPAC16E8.06c]	7	14	6	6	11	9	17	10	9	7	214	178	259	219	223	160	261	245	308	204
SPAC16E8.08	SPAC16E8.08	sequence orphan [Source:PomBase Gene ID;Acc:SPAC16E8.08]	154	150	105	111	164	117	128	167	158	179	182	119	191	133	129	203	197	145	178	144
SPAC16E8.12c	SPAC16E8.12c	ING family homolog Png3 (predicted) [Source:PomBase Gene ID;Acc:SPAC16E8.12c]	261	238	178	209	253	194	258	202	272	299	304	261	401	345	327	331	358	325	363	406
SPAC16E8.13	SPAC16E8.13	ubiquitin-protein ligase E3 (predicted) [Source:PomBase Gene ID;Acc:SPAC16E8.13]	40	0	0	0	0	1	8	0	0	7	0	0	0	0	0	0	0	0	0	0
SPAC16E8.14c	tae1	AdoMet dependent proline dimethyltransferase involved in translation Tea1 (predicted) [Source:PomBase Gene ID;Acc:SPAC16E8.14c]	127	121	94	132	105	121	129	165	132	146	1	1	0	0	0	0	0	1	1	5
SPAC16E8.17c	SPAC16E8.17c	succinate-CoA ligase alpha subunit (predicted) [Source:PomBase Gene ID;Acc:SPAC16E8.17c]	113	181	160	165	170	58	206	216	131	290	0	0	0	0	0	0	0	0	0	0
SPAC1705.02	SPAC1705.02	human 4F5S homolog [Source:PomBase Gene ID;Acc:SPAC1705.02]	697	589	559	622	651	479	660	649	655	639	693	550	846	783	731	743	861	752	676	763
SPAC1782.02c	SPAC1782.02c	conserved fungal protein [Source:PomBase Gene ID;Acc:SPAC1782.02c]	105	64	72	95	110	64	98	108	90	84	833	633	840	679	823	801	781	792	978	879
SPAC1782.04	cox24	mitochondrial mRNA processing protein Cox24 (predicted) [Source:PomBase Gene ID;Acc:SPAC1782.04]	551	453	438	462	503	575	626	542	561	505	0	0	0	0	0	0	0	0	0	0
SPAC1782.06c	phb1	prohibitin Phb1 (predicted) [Source:PomBase Gene ID;Acc:SPAC1782.06c]	530	553	517	531	557	405	576	582	494	611	785	749	956	800	797	826	950	781	991	817
SPAC1782.09c	clp1	Cdc14-related protein phosphatase Clp1/Flp1 [Source:PomBase Gene ID;Acc:SPAC1782.09c]	863	972	911	779	1048	687	1178	996	892	1018	945	847	1157	960	910	975	1135	1023	756	792
SPAC1783.02c	vps66	acyltransferase (predicted) [Source:PomBase Gene ID;Acc:SPAC1783.02c]	2647	1337	1102	1018	976	2690	1503	1212	1700	902	976	668	1106	825	803	1069	1039	1000	984	973
SPAC1783.05	hrp1	ATP-dependent DNA helicase Hrp1 [Source:PomBase Gene ID;Acc:SPAC1783.05]	0	0	0	1	1	0	0	1	0	1	228	238	265	207	220	202	274	246	292	252
SPAC1783.06c	atg12	autophagy associated ubiquitin-like modifier Atg12 [Source:PomBase Gene ID;Acc:SPAC1783.06c]	223	273	303	284	352	140	332	373	224	481	20	11	14	20	13	12	19	46	14	22
SPAC1783.07c	pap1	transcription factor Pap1/Caf3 [Source:PomBase Gene ID;Acc:SPAC1783.07c]	176	175	143	164	183	136	210	204	185	213	306	269	388	231	268	342	361	256	371	322
SPAC1783.08c	rpl1502	60S ribosomal protein L15b (predicted) [Source:PomBase Gene ID;Acc:SPAC1783.08c]	350	202	212	185	220	197	219	290	245	240	6	22	53	48	43	7	28	78	13	49
SPAC1786.02	SPAC1786.02	phospholipase (predicted) [Source:PomBase Gene ID;Acc:SPAC1786.02]	0	1	1	9	2	0	1	6	1	12	0	0	0	0	0	0	0	0	0	0
SPAC17A2.01	bsu1	high-affinity import carrier for pyridoxine, pyridoxal, and pyridoxamine Bsu1 [Source:PomBase Gene ID;Acc:SPAC17A2.01]	238	189	192	212	236	170	265	270	211	271	0	0	0	0	0	0	0	0	0	0
SPAC17A2.02c	SPAC17A2.02c	DUF887 family protein [Source:PomBase Gene ID;Acc:SPAC17A2.02c]	24	18	20	10	18	11	19	12	19	13	0	1	1	0	0	3	2	0	2	1
SPAC17A2.05	osm1	fumerate reductase (predicted) [Source:PomBase Gene ID;Acc:SPAC17A2.05]	329	339	272	241	311	227	321	290	309	307	362	304	415	364	320	388	400	336	379	362
SPAC17A2.06c	vps8	WD repeat protein Vps8 (predicted) [Source:PomBase Gene ID;Acc:SPAC17A2.06c]	8	3	8	3	0	25	2	6	2	13	3	0	0	0	2	5	0	4	2	1
SPAC17A2.07c	SPAC17A2.07c	sequence orphan [Source:PomBase Gene ID;Acc:SPAC17A2.07c]	177	119	114	88	165	136	169	156	162	139	273	257	332	280	311	286	356	317	315	321
SPAC17A2.09c	csx1	RNA-binding protein Csx1 [Source:PomBase Gene ID;Acc:SPAC17A2.09c]	21	14	9	2	6	0	30	3	21	6	0	0	5	3	0	0	2	0	0	2
SPAC17A2.10c	SPAC17A2.10c	sequence orphan [Source:PomBase Gene ID;Acc:SPAC17A2.10c]	464	407	374	310	410	393	502	392	430	379	893	687	882	812	678	932	886	760	614	676
SPAC17A2.11	SPAC17A2.11	sequence orphan [Source:PomBase Gene ID;Acc:SPAC17A2.11]	173	182	176	157	175	202	241	236	216	205	207	172	227	179	191	259	196	186	144	180
SPAC17A2.12	SPAC17A2.12	ATP-dependent DNA helicase (predicted) [Source:PomBase Gene ID;Acc:SPAC17A2.12]	343	248	294	271	433	212	348	358	322	400	37	27	40	46	35	31	38	43	67	46
SPAC17A2.13c	rad25	14-3-3 protein Rad25 [Source:PomBase Gene ID;Acc:SPAC17A2.13c]	273	329	289	242	350	107	317	346	202	434	138	161	182	198	176	206	210	220	172	284
SPAC17A5.01	pex6	peroxin-6 (predicted) [Source:PomBase Gene ID;Acc:SPAC17A5.01]	312	243	272	222	274	183	286	323	223	241	337	257	348	271	263	307	316	298	373	322
SPAC17A5.02c	dbr1	RNA lariat debranching enzyme Dbr1 [Source:PomBase Gene ID;Acc:SPAC17A5.02c]	6	6	4	6	8	4	3	10	4	4	0	0	0	0	0	0	0	0	0	0
SPAC17A5.04c	mde10	spore wall assembly ADAM family peptidase Mde10 [Source:PomBase Gene ID;Acc:SPAC17A5.04c]	607	371	401	292	483	520	497	495	466	317	573	469	567	540	562	525	657	565	554	532
SPAC17A5.05c	SPAC17A5.05c	conserved fungal protein [Source:PomBase Gene ID;Acc:SPAC17A5.05c]	951	825	638	670	756	653	681	697	846	750	0	0	0	0	0	0	2	1	0	0
SPAC17A5.07c	ulp2	SUMO deconjugating cysteine peptidase Ulp2 (predicted) [Source:PomBase Gene ID;Acc:SPAC17A5.07c]	117	72	56	41	69	157	102	70	95	41	3	4	2	3	3	1	14	26	3	11
SPAC17A5.09c	SPAC17A5.09c	protein phosphatase regulatory subunit Glc9 (predicted) [Source:PomBase Gene ID;Acc:SPAC17A5.09c]	998	499	463	480	545	881	711	455	633	403	137	135	227	176	159	194	196	156	214	179
SPAC17A5.10	SPAC17A5.10	conserved fungal protein [Source:PomBase Gene ID;Acc:SPAC17A5.10]	692	347	330	322	304	598	582	333	502	264	0	4	0	0	0	0	1	0	0	0
SPAC17A5.11	rec12	endonuclease Rec12 [Source:PomBase Gene ID;Acc:SPAC17A5.11]	496	338	291	317	370	377	444	362	372	338	0	0	0	0	0	0	0	0	0	0
SPAC17A5.16	ftp105	Ubp5 interacting protein Ftp105 [Source:PomBase Gene ID;Acc:SPAC17A5.16]	448	426	448	389	485	347	509	485	460	516	285	295	476	383	378	304	453	356	356	357
SPAC17C9.02c	lys7	alpha-aminoadipate reductase phosphopantetheinyl transferase Lys7 [Source:PomBase Gene ID;Acc:SPAC17C9.02c]	168	200	161	135	192	165	248	189	191	173	7	11	16	20	21	2	7	16	3	16
SPAC17C9.05c	pmc3	mediator complex subunit Pmc3/Med27 [Source:PomBase Gene ID;Acc:SPAC17C9.05c]	20	22	21	16	25	24	24	26	24	36	5	0	2	2	1	4	3	1	3	0
SPAC17C9.08	pnu1	mitochondrial endodeoxyribonuclease Pnu1 [Source:PomBase Gene ID;Acc:SPAC17C9.08]	82	36	83	118	86	7	89	105	50	141	423	391	437	408	386	511	494	408	599	384
SPAC17C9.10	stm1	G-protein coupled receptor Stm1 [Source:PomBase Gene ID;Acc:SPAC17C9.10]	571	568	591	665	685	396	548	709	531	734	1141	919	1217	1050	1028	1224	1159	1027	1130	998
SPAC17C9.14	SPAC17C9.14	Pex19 protein (predicted) [Source:PomBase Gene ID;Acc:SPAC17C9.14]	237	257	241	215	239	192	325	252	222	289	255	262	288	269	286	282	390	315	367	313
SPAC17C9.15c	SPAC17C9.15c	sequence orphan [Source:PomBase Gene ID;Acc:SPAC17C9.15c]	36	33	31	43	30	2	16	35	14	34	3	1	1	1	0	1	1	2	0	0
SPAC17C9.16c	SPAC17C9.16c	MFS family transmembrane transporter Mfs1 (predicted) [Source:PomBase Gene ID;Acc:SPAC17C9.16c]	409	320	326	359	419	245	273	413	425	382	5	2	5	2	2	7	5	8	4	1
SPAC17D4.03c	cis4	cation diffusion family zinc membrane transporter Cis4 [Source:PomBase Gene ID;Acc:SPAC17D4.03c]	992	480	464	504	578	706	444	360	625	371	0	0	0	0	0	0	0	0	0	0
SPAC17D4.04	SPAC17D4.04	tRNA (cytosine-5-)-methyltransferase (predicted) [Source:PomBase Gene ID;Acc:SPAC17D4.04]	858	833	896	885	985	621	950	992	941	987	0	0	0	0	0	0	0	0	0	0
SPAC17G6.02c	tco1	RTA1-like protein [Source:PomBase Gene ID;Acc:SPAC17G6.02c]	997	773	678	678	881	780	867	755	888	795	0	0	0	0	0	0	0	0	0	0
SPAC17G6.03	SPAC17G6.03	phosphoprotein phosphatase (predicted) [Source:PomBase Gene ID;Acc:SPAC17G6.03]	89	58	61	78	93	57	44	52	73	54	311	257	368	266	254	315	349	316	379	287
SPAC17G6.06	rps2401	40S ribosomal protein S24 (predicted) [Source:PomBase Gene ID;Acc:SPAC17G6.06]	808	445	367	342	323	761	507	369	487	264	317	242	279	205	244	270	275	298	332	268
SPAC17G6.08	pep7	prevacuole/endosomal FYVE tethering component Pep7 (predicted) [Source:PomBase Gene ID;Acc:SPAC17G6.08]	129	130	80	105	134	102	113	127	106	94	186	150	201	170	191	111	204	195	124	182
SPAC17G6.13	slt1	sequence orphan Slt1 [Source:PomBase Gene ID;Acc:SPAC17G6.13]	618	591	513	587	601	502	619	737	602	751	510	401	500	443	385	486	519	502	511	490
SPAC17G6.15c	SPAC17G6.15c	MTC tricarboxylate transporter (predicted) [Source:PomBase Gene ID;Acc:SPAC17G6.15c]	111	35	21	23	22	113	31	28	42	20	3	6	7	4	1	2	7	3	4	4
SPAC17G8.08c	SPAC17G8.08c	human TMEM165 homolog [Source:PomBase Gene ID;Acc:SPAC17G8.08c]	20	23	46	51	62	24	27	55	31	91	13	16	28	40	29	4	30	62	21	36
SPAC17G8.09	shg1	Set1C complex subunit Shg1 [Source:PomBase Gene ID;Acc:SPAC17G8.09]	1415	827	650	595	661	1785	972	605	1080	621	69	51	202	132	148	73	100	167	38	146
SPAC17G8.11c	imt3	mannosyltransferase Imt3 [Source:PomBase Gene ID;Acc:SPAC17G8.11c]	464	285	221	189	227	425	335	261	343	214	63	57	78	76	52	61	107	102	104	117
SPAC17G8.13c	mst2	histone acetyltransferase Mst2 [Source:PomBase Gene ID;Acc:SPAC17G8.13c]	534	464	395	435	526	426	466	492	477	479	636	567	690	596	594	652	757	512	703	573
SPAC17G8.14c	pck1	protein kinase C (PKC)-like Pck1 [Source:PomBase Gene ID;Acc:SPAC17G8.14c]	174	213	203	105	174	142	146	223	169	199	384	375	472	357	443	566	469	400	426	360
SPAC17H9.03c	rdl1	RAD51D-like protein 1 [Source:PomBase Gene ID;Acc:SPAC17H9.03c]	686	478	420	379	475	598	550	493	549	428	8	23	41	39	14	7	30	68	18	63
SPAC17H9.06c	SPAC17H9.06c	conserved eukaryotic protein [Source:PomBase Gene ID;Acc:SPAC17H9.06c]	7	5	2	14	8	2	1	4	0	8	204	110	201	146	158	174	214	201	194	156
SPAC17H9.08	SPAC17H9.08	mitochondrial coenzyme A transporter (predicted) [Source:PomBase Gene ID;Acc:SPAC17H9.08]	2	0	2	3	4	0	0	4	4	3	34	8	15	23	30	34	36	15	17	33
SPAC17H9.11	gmf1	cofilin/tropomyosin family Glia Maturation Factor homolog Gmf1 [Source:PomBase Gene ID;Acc:SPAC17H9.11]	489	369	275	352	376	448	364	336	381	329	216	172	202	155	206	203	222	222	215	173
SPAC17H9.12c	SPAC17H9.12c	mitochondrial cytochrome c-heme linkage protein Cyc2 (predicted) [Source:PomBase Gene ID;Acc:SPAC17H9.12c]	219	117	130	97	108	140	135	117	139	108	158	110	157	124	122	140	178	103	154	139
SPAC17H9.13c	SPAC17H9.13c	glutamate 5-kinase (predicted) [Source:PomBase Gene ID;Acc:SPAC17H9.13c]	563	393	404	330	390	404	447	343	445	432	1	0	1	0	0	0	1	2	0	0
SPAC17H9.14c	SPAC17H9.14c	protein disulfide isomerase [Source:PomBase Gene ID;Acc:SPAC17H9.14c]	731	289	213	300	267	551	236	189	386	154	320	289	402	432	367	357	406	444	375	377
SPAC17H9.19c	cdt2	WD repeat protein Cdt2 [Source:PomBase Gene ID;Acc:SPAC17H9.19c]	0	0	0	0	0	0	0	0	0	6	0	0	0	0	0	0	0	0	0	0
SPAC1805.01c	ppk6	serine/threonine protein kinase Ppk6 (predicted) [Source:PomBase Gene ID;Acc:SPAC1805.01c]	613	652	433	342	418	414	555	474	519	447	5	5	3	1	2	3	4	11	4	2
SPAC1805.02c	SPAC1805.02c	electron transfer flavoprotein beta subunit (predicted) [Source:PomBase Gene ID;Acc:SPAC1805.02c]	474	412	399	410	397	317	497	492	421	415	554	469	572	492	442	666	663	382	672	461
SPAC1805.03c	trm13	tRNA 2'-O-methyltransferase Trm13 (predicted) [Source:PomBase Gene ID;Acc:SPAC1805.03c]	4	5	4	8	6	2	1	6	0	4	388	281	438	337	374	494	515	394	373	331
SPAC1805.04	nup132	nucleoporin Nup132 [Source:PomBase Gene ID;Acc:SPAC1805.04]	99	111	108	83	93	102	61	89	87	83	225	193	276	221	163	235	228	183	139	158
SPAC1805.06c	hem2	porphobilinogen synthase Hem2 (predicted) [Source:PomBase Gene ID;Acc:SPAC1805.06c]	131	133	125	176	203	128	188	208	138	188	260	223	403	240	263	287	277	285	350	296
SPAC1805.07c	dad2	DASH complex subunit Dad2 [Source:PomBase Gene ID;Acc:SPAC1805.07c]	251	224	160	246	242	183	184	225	210	229	392	256	386	350	322	549	423	332	447	404
SPAC1805.08	dlc1	dynein light chain Dlc1 [Source:PomBase Gene ID;Acc:SPAC1805.08]	687	511	330	526	558	478	566	466	593	421	0	1	0	0	0	0	1	0	0	0
SPAC1805.09c	fmt1	methionyl-tRNA formyltransferase Fmt1 (predicted) [Source:PomBase Gene ID;Acc:SPAC1805.09c]	530	408	394	343	400	417	413	418	439	386	23	10	50	43	65	2	15	50	5	43
SPAC1805.11c	rps2602	40S ribosomal protein S26 (predicted) [Source:PomBase Gene ID;Acc:SPAC1805.11c]	138	132	138	146	166	109	238	188	149	189	3	6	5	0	0	0	2	4	3	2
SPAC1805.12c	uep1	ribosomal-ubiquitin fusion protein Ubi2 [Source:PomBase Gene ID;Acc:SPAC1805.12c]	25	27	26	47	20	22	18	18	32	21	329	254	287	257	250	340	300	302	266	259
SPAC1805.15c	pub2	HECT-type ubiquitin-protein ligase Pub2 [Source:PomBase Gene ID;Acc:SPAC1805.15c]	369	253	273	264	311	306	277	320	330	276	52	28	53	33	20	93	98	33	56	34
SPAC1805.16c	SPAC1805.16c	purine nucleoside phosphorylase (predicted) [Source:PomBase Gene ID;Acc:SPAC1805.16c]	233	186	187	189	179	170	210	261	193	221	373	338	488	286	292	424	398	374	351	311
SPAC1834.04	hht1	histone H3 h3.1 [Source:PomBase Gene ID;Acc:SPAC1834.04]	482	473	441	405	531	302	407	462	442	498	677	524	789	577	563	606	697	726	586	665
SPAC1834.07	klp3	kinesin-like protein Klp3 [Source:PomBase Gene ID;Acc:SPAC1834.07]	599	448	403	381	514	441	565	482	460	457	0	0	0	0	0	0	0	0	0	0
SPAC1834.08	mak1	histidine kinase Mak1 [Source:PomBase Gene ID;Acc:SPAC1834.08]	23	17	24	24	33	17	30	36	39	42	335	288	336	313	318	284	370	388	366	362
SPAC1834.09	mug51	variant protein kinase 19 family protein [Source:PomBase Gene ID;Acc:SPAC1834.09]	843	392	325	380	316	729	328	265	528	247	0	1	0	1	0	0	0	0	0	0
SPAC1834.10c	SPAC1834.10c	sequence orphan [Source:PomBase Gene ID;Acc:SPAC1834.10c]	2840	1767	1561	1384	1759	2654	2066	1403	2332	1449	826	788	1016	899	836	934	1032	928	811	846
SPAC1851.02	slc1	1-acylglycerol-3-phosphate O-acyltransferase Slc1 (predicted) [Source:PomBase Gene ID;Acc:SPAC1851.02]	381	249	197	174	268	453	288	254	345	163	115	90	251	143	124	137	166	130	162	140
SPAC1851.03	ckb1	CK2 family regulatory subunit Ckb1 [Source:PomBase Gene ID;Acc:SPAC1851.03]	0	0	0	0	0	0	0	0	0	2	0	0	0	0	0	0	0	0	0	0
SPAC186.03	SPAC186.03	L-asparaginase (predicted) [Source:PomBase Gene ID;Acc:SPAC186.03]	1206	1076	990	971	1154	954	1275	1149	1110	1003	1011	886	1201	968	984	1031	1182	1089	1262	1051
SPAC186.05c	SPAC186.05c	human TMEM165 homolog [Source:PomBase Gene ID;Acc:SPAC186.05c]	529	433	305	435	501	307	594	521	516	529	674	604	853	657	686	707	728	724	736	738
SPAC186.06	SPAC186.06	ER unfolded protein response protein (predicted) [Source:PomBase Gene ID;Acc:SPAC186.06]	395	400	464	420	565	369	449	587	405	446	692	599	865	646	707	652	697	790	925	836
SPAC186.08c	SPAC186.08c	L-lactate dehydrogenase (predicted) [Source:PomBase Gene ID;Acc:SPAC186.08c]	438	374	383	361	452	247	469	442	341	422	410	445	553	420	404	438	496	512	421	474
SPAC186.09	SPAC186.09	pyruvate decarboxylase (predicted) [Source:PomBase Gene ID;Acc:SPAC186.09]	490	489	438	418	496	325	601	532	552	470	248	191	216	245	158	200	248	266	229	256
SPAC18B11.02c	SPAC18B11.02c	tRNA pseudouridylate synthase (predicted) [Source:PomBase Gene ID;Acc:SPAC18B11.02c]	652	652	570	495	653	562	588	671	692	615	24	26	48	61	57	4	48	122	14	63
SPAC18B11.03c	SPAC18B11.03c	N-acetyltransferase (predicted) [Source:PomBase Gene ID;Acc:SPAC18B11.03c]	342	293	287	273	292	184	468	377	287	368	4	4	4	1	1	0	3	2	0	1
SPAC18B11.04	ncs1	related to neuronal calcium sensor Ncs1 [Source:PomBase Gene ID;Acc:SPAC18B11.04]	625	484	514	538	578	410	473	576	656	629	69	44	181	118	153	63	69	139	40	110
SPAC18B11.08c	SPAC18B11.08c	conserved fungal protein [Source:PomBase Gene ID;Acc:SPAC18B11.08c]	459	357	330	304	424	324	392	404	386	431	419	378	476	398	398	423	520	422	555	407
SPAC18B11.09c	SPAC18B11.09c	serine O-acetyltransferase activity (predicted) [Source:PomBase Gene ID;Acc:SPAC18B11.09c]	544	356	400	375	394	457	558	432	519	414	358	352	403	350	313	434	522	402	347	366
SPAC18B11.10	tup11	transcriptional corepressor Tup11 [Source:PomBase Gene ID;Acc:SPAC18B11.10]	65	66	55	56	83	42	51	91	81	63	21	36	62	40	50	51	49	38	37	33
SPAC18G6.02c	chp1	chromodomain protein Chp1 [Source:PomBase Gene ID;Acc:SPAC18G6.02c]	81	90	44	45	48	62	56	44	63	31	45	42	9	42	15	65	69	33	22	26
SPAC18G6.05c	SPAC18G6.05c	translation elongation regulator Gcn1 (predicted) [Source:PomBase Gene ID;Acc:SPAC18G6.05c]	335	222	224	235	244	302	293	242	264	227	0	0	0	0	1	0	1	0	0	0
SPAC18G6.10	lem2	LEM domain protein Heh1/Lem2 [Source:PomBase Gene ID;Acc:SPAC18G6.10]	0	0	0	0	0	12	0	2	0	8	0	0	0	0	0	0	0	0	0	0
SPAC18G6.12c	SPAC18G6.12c	hypothetical protein [Source:PomBase Gene ID;Acc:SPAC18G6.12c]	350	267	269	224	301	319	322	318	268	231	126	82	170	122	123	171	130	93	106	97
SPAC18G6.13	SPAC18G6.13	sequence orphan [Source:PomBase Gene ID;Acc:SPAC18G6.13]	358	350	392	410	473	263	388	396	444	401	695	595	798	607	662	708	783	668	928	699
SPAC1952.02	tma23	ribosome biogenesis protein Tma23 (predicted) [Source:PomBase Gene ID;Acc:SPAC1952.02]	51	58	37	21	42	40	29	32	27	13	52	48	46	45	32	63	59	37	63	30
SPAC1952.03	otu2	ubiquitin specific cysteine protease, OTU family, Otu2 [Source:PomBase Gene ID;Acc:SPAC1952.03]	94	97	125	107	126	69	135	135	101	137	285	298	389	281	273	310	354	312	210	308
SPAC1952.05	gcn5	SAGA complex histone acetyltransferase catalytic subunit Gcn5 [Source:PomBase Gene ID;Acc:SPAC1952.05]	213	197	229	244	229	204	433	312	204	234	154	162	228	223	164	221	204	239	241	169
SPAC1952.06c	SPAC1952.06c	DUF1716 family protein [Source:PomBase Gene ID;Acc:SPAC1952.06c]	691	709	663	632	870	488	795	864	696	808	0	0	0	0	0	0	1	0	0	0
SPAC1952.07	rad1	checkpoint clamp complex protein Rad1 [Source:PomBase Gene ID;Acc:SPAC1952.07]	213	176	215	199	237	124	183	209	221	213	261	233	252	213	198	272	275	266	317	240
SPAC1952.08c	SPAC1952.08c	pyridoxamine 5'-phosphate oxidase (predicted) [Source:PomBase Gene ID;Acc:SPAC1952.08c]	376	369	345	314	393	237	392	382	368	399	909	799	1107	490	884	1323	1015	847	1069	929
SPAC1952.09c	SPAC1952.09c	acetyl-CoA hydrolase (predicted) [Source:PomBase Gene ID;Acc:SPAC1952.09c]	335	324	321	287	440	212	364	489	268	481	364	282	480	304	358	392	474	329	460	340
SPAC1952.10c	SPAC1952.10c	conserved fungal protein [Source:PomBase Gene ID;Acc:SPAC1952.10c]	658	599	509	574	660	488	681	706	648	698	6	2	5	13	7	1	22	22	1	8
SPAC1952.11c	ure2	urease Ure2 [Source:PomBase Gene ID;Acc:SPAC1952.11c]	304	247	337	543	555	39	208	396	190	737	1324	1060	1358	1185	1138	1343	1343	1296	1355	1173
SPAC1952.12c	csn71	COP9/signalosome complex subunit 7a (predicted) [Source:PomBase Gene ID;Acc:SPAC1952.12c]	180	126	156	158	188	105	122	195	181	165	0	0	0	0	0	0	0	0	0	1
SPAC1952.15c	rec24	meiotic recombination protein Rec24 [Source:PomBase Gene ID;Acc:SPAC1952.15c]	319	258	229	299	298	235	292	326	313	283	0	0	0	1	1	0	1	0	0	2
SPAC1952.16	rga9	RhoGAP, GTPase activator towards Rho/Rac/Cdc42-like small GTPases (predicted) [Source:PomBase Gene ID;Acc:SPAC1952.16]	292	257	272	251	274	143	185	273	296	262	236	216	289	308	232	207	313	296	309	297
SPAC19A8.02	SPAC19A8.02	pleckstrin homology domain protein [Source:PomBase Gene ID;Acc:SPAC19A8.02]	1178	979	911	1000	1072	945	1340	1101	1101	1203	584	95	14	80	204	404	98	140	308	106
SPAC19A8.03	SPAC19A8.03	phosphatidylinositol-3-phosphatase, myotubularin family (predicted) [Source:PomBase Gene ID;Acc:SPAC19A8.03]	488	317	287	246	313	255	290	337	354	300	47	43	69	52	57	60	86	45	25	53
SPAC19A8.04	erg5	C-22 sterol desaturase Erg5 [Source:PomBase Gene ID;Acc:SPAC19A8.04]	86	82	64	74	89	53	86	48	74	84	124	95	94	100	109	126	105	130	108	148
SPAC19A8.10	rfp1	SUMO-targeted ubiquitin-protein ligase subunit Rfp1 [Source:PomBase Gene ID;Acc:SPAC19A8.10]	1062	519	366	428	562	653	655	440	653	522	344	252	399	311	276	433	363	343	360	301
SPAC19A8.14	SPAC19A8.14	aminoacyl-tRNA hydrolase (predicted) [Source:PomBase Gene ID;Acc:SPAC19A8.14]	610	550	477	221	518	609	623	587	559	553	724	586	786	601	671	726	766	696	588	623
SPAC19B12.04	rps3001	40S ribosomal protein S30 (predicted) [Source:PomBase Gene ID;Acc:SPAC19B12.04]	306	163	140	98	124	257	208	122	197	133	0	1	0	1	1	0	2	3	1	2
SPAC19B12.06c	SPAC19B12.06c	rhomboid family protease [Source:PomBase Gene ID;Acc:SPAC19B12.06c]	181	164	141	119	185	126	135	112	138	130	287	170	300	242	211	273	243	223	220	216
SPAC19B12.07c	SPAC19B12.07c	human ZNF277 ortholog [Source:PomBase Gene ID;Acc:SPAC19B12.07c]	157	114	159	244	208	28	153	217	102	282	555	537	675	499	492	642	669	575	654	559
SPAC19B12.12c	yip11	SMN family protein Yip11 [Source:PomBase Gene ID;Acc:SPAC19B12.12c]	296	344	427	208	446	250	369	422	274	338	6	18	33	32	14	15	32	63	13	41
SPAC19B12.13	cox1102	fusion cytochrome c oxidase assembly protein Cox1102, mitochondrial ribosomal protein Rsm2202 (predicted) [Source:PomBase Gene ID;Acc:SPAC19B12.13]	150	112	111	144	140	89	107	143	123	125	279	224	294	220	263	350	326	276	353	199
SPAC19D5.01	pyp2	tyrosine phosphatase Pyp2 [Source:PomBase Gene ID;Acc:SPAC19D5.01]	494	334	305	228	298	530	436	286	440	324	366	222	330	294	212	277	331	299	259	283
SPAC19D5.02c	SPAC19D5.02c	peroxisomal membrane protein Pex22 (predicted) [Source:PomBase Gene ID;Acc:SPAC19D5.02c]	193	115	199	222	280	59	132	266	96	179	1077	845	1082	1008	908	824	1160	1024	1216	934
SPAC19D5.06c	din1	Dhp1p-interacting protein Din1 [Source:PomBase Gene ID;Acc:SPAC19D5.06c]	480	391	394	370	460	361	281	506	381	498	5	3	8	4	8	2	4	4	3	2
SPAC19E9.02	fin1	serine/threonine protein kinase, NIMA related Fin1 [Source:PomBase Gene ID;Acc:SPAC19E9.02]	96	42	66	25	62	56	71	61	46	61	115	84	126	110	91	104	106	126	110	136
SPAC19G12.02c	pms1	MutL family mismatch-repair protein Pms1 [Source:PomBase Gene ID;Acc:SPAC19G12.02c]	339	296	215	296	343	245	244	351	286	383	526	314	290	285	345	510	365	346	451	375
SPAC19G12.04	SPAC19G12.04	ureidoglycolate hydrolase (predicted) [Source:PomBase Gene ID;Acc:SPAC19G12.04]	265	267	231	231	251	205	223	267	246	280	83	65	69	81	62	75	87	70	109	77
SPAC19G12.08	scs7	sphingosine hydroxylase Scs7 [Source:PomBase Gene ID;Acc:SPAC19G12.08]	7	2	4	5	6	0	2	10	3	3	162	128	167	160	131	117	145	144	213	135
SPAC19G12.09	SPAC19G12.09	NADH/NADPH dependent indole-3-acetaldehyde reductase AKR3C2 [Source:PomBase Gene ID;Acc:SPAC19G12.09]	3	2	0	1	6	0	0	11	2	15	313	231	352	268	242	319	394	305	382	294
SPAC19G12.13c	poz1	Pot1 associated protein Poz1 [Source:PomBase Gene ID;Acc:SPAC19G12.13c]	48	28	30	18	29	78	41	34	57	25	0	0	0	0	0	0	0	0	0	1
SPAC19G12.16c	adg2	conserved fungal protein Adg2 [Source:PomBase Gene ID;Acc:SPAC19G12.16c]	856	732	699	837	970	525	561	808	752	809	1185	1088	1606	1410	1342	1167	1644	1461	810	1439
SPAC1A6.04c	plb1	phospholipase B homolog Plb1 [Source:PomBase Gene ID;Acc:SPAC1A6.04c]	334	289	322	323	354	297	442	389	349	395	346	327	421	406	321	375	425	369	306	333
SPAC1A6.06c	meu31	sequence orphan Meu31 [Source:PomBase Gene ID;Acc:SPAC1A6.06c]	147	154	167	155	191	89	130	157	158	196	2	3	1	1	1	2	2	1	1	1
SPAC1A6.07	SPAC1A6.07	sequence orphan [Source:PomBase Gene ID;Acc:SPAC1A6.07]	861	492	343	370	446	968	528	388	635	313	3	3	0	2	1	3	1	2	2	1
SPAC1A6.08c	mug125	sequence orphan [Source:PomBase Gene ID;Acc:SPAC1A6.08c]	0	1	3	7	2	0	4	5	1	5	369	330	485	428	434	396	451	455	451	449
SPAC1A6.09c	lag1	sphingosine N-acyltransferase Lag1 [Source:PomBase Gene ID;Acc:SPAC1A6.09c]	1	2	2	6	5	8	6	4	8	1	1	0	2	5	4	0	1	3	0	3
SPAC1B1.04c	SPAC1B1.04c	poly(A)-specific ribonuclease complex subunit Pan3 (predicted) [Source:PomBase Gene ID;Acc:SPAC1B1.04c]	0	0	0	0	2	0	0	0	0	1	22	25	86	34	47	37	66	89	21	91
SPAC1B3.01c	SPAC1B3.01c	uracil phosphoribosyltransferase (predicted) [Source:PomBase Gene ID;Acc:SPAC1B3.01c]	1524	1269	1254	1098	1391	1156	1299	1320	1537	1120	0	0	0	0	0	0	0	0	0	0
SPAC1B3.02c	SPAC1B3.02c	transcription elongation factor, Elf1 family (predicted) [Source:PomBase Gene ID;Acc:SPAC1B3.02c]	910	442	410	384	489	593	423	396	599	290	365	368	406	324	333	383	344	368	350	370
SPAC1B3.03c	wis2	cyclophilin family peptidyl-prolyl cis-trans isomerase Wis2 [Source:PomBase Gene ID;Acc:SPAC1B3.03c]	1114	656	653	545	581	1171	910	553	804	445	421	320	469	323	314	601	450	392	373	318
SPAC1B3.04c	SPAC1B3.04c	mitochondrial GTPase involved in translation Guf1 (predicted) [Source:PomBase Gene ID;Acc:SPAC1B3.04c]	1161	658	571	449	609	1147	768	621	888	529	1	1	6	3	8	3	4	5	0	2
SPAC1B3.06c	SPAC1B3.06c	UbiE family methyltransferase (predicted) [Source:PomBase Gene ID;Acc:SPAC1B3.06c]	20	2	15	39	38	0	10	12	1	50	0	0	0	0	1	13	0	1	0	0
SPAC1B3.07c	vps28	ESCRT I complex subunit Vps28 [Source:PomBase Gene ID;Acc:SPAC1B3.07c]	188	115	117	119	107	80	174	160	117	114	122	77	138	96	87	141	127	112	105	63
SPAC1B3.10c	SPAC1B3.10c	SEL1 repeat protein, unknown biological role [Source:PomBase Gene ID;Acc:SPAC1B3.10c]	318	238	260	199	285	277	279	289	287	254	393	333	506	403	381	345	454	375	451	352
SPAC1B3.11c	ypt4	GTPase Ypt4 [Source:PomBase Gene ID;Acc:SPAC1B3.11c]	685	402	393	311	364	668	506	394	560	316	179	156	215	190	149	144	195	186	110	189
SPAC1B3.15c	SPAC1B3.15c	vitamin H transporter (predicted) [Source:PomBase Gene ID;Acc:SPAC1B3.15c]	316	353	332	332	412	271	337	407	341	393	297	275	441	339	382	345	373	373	366	391
SPAC1B3.16c	vht1	vitamin H transporter Vth1 [Source:PomBase Gene ID;Acc:SPAC1B3.16c]	203	213	239	193	239	133	267	257	228	257	4	15	8	23	18	12	10	26	13	30
SPAC1B9.02c	sck1	serine/threonine protein kinase Sck1 [Source:PomBase Gene ID;Acc:SPAC1B9.02c]	1984	1866	1730	1994	2312	1355	2115	2689	1471	2542	1586	1534	2026	1833	1681	1614	1967	2235	1547	1928
SPAC1D4.02c	SPAC1D4.02c	human GRASP protein family Golgi protein (predicted) [Source:PomBase Gene ID;Acc:SPAC1D4.02c]	1308	946	876	866	1022	884	1211	1071	1080	917	875	852	1123	993	962	981	1072	958	784	1074
SPAC1D4.03c	aut12	autophagy associated protein Aut12 (predicted) [Source:PomBase Gene ID;Acc:SPAC1D4.03c]	874	561	636	610	838	556	753	718	792	676	833	664	938	733	778	934	838	819	921	844
SPAC1D4.09c	rtf2	replication termination factor Rtf2 [Source:PomBase Gene ID;Acc:SPAC1D4.09c]	30	23	18	23	32	30	35	18	21	19	261	263	329	296	303	317	314	321	352	325
SPAC1D4.11c	lkh1	dual specificity protein kinase Lkh1 [Source:PomBase Gene ID;Acc:SPAC1D4.11c]	54	6	24	28	38	0	7	17	2	39	174	115	175	109	116	215	183	165	163	119
SPAC1F12.02c	SPAC1F12.02c	translationally controlled tumor protein homolog (predicted) [Source:PomBase Gene ID;Acc:SPAC1F12.02c]	7880	9120	10085	9726	13375	5265	9906	14672	7701	14302	9308	9547	13894	12700	11692	9900	14464	14551	10083	12213
SPAC1F12.05	SPAC1F12.05	endocytosis regulator (predicted) [Source:PomBase Gene ID;Acc:SPAC1F12.05]	293	226	248	313	282	251	313	320	349	302	246	187	269	287	310	315	291	273	255	300
SPAC1F3.03	SPAC1F3.03	Lgl family protein (predicted) [Source:PomBase Gene ID;Acc:SPAC1F3.03]	40	27	23	14	25	23	32	31	28	31	286	230	293	298	220	224	288	301	302	275
SPAC1F3.05	SPAC1F3.05	Golgi localized Arf binding gamma-adaptin ortholog (predicted) [Source:PomBase Gene ID;Acc:SPAC1F3.05]	52	20	15	24	42	18	18	28	29	31	485	367	493	376	364	431	446	423	407	415
SPAC1F3.06c	spo15	sporulation protein Spo15 [Source:PomBase Gene ID;Acc:SPAC1F3.06c]	306	331	321	311	367	205	339	354	369	408	623	602	805	676	631	717	703	666	703	673
SPAC1F3.09	mug161	CwfJ family protein, splicing factor (predicted) [Source:PomBase Gene ID;Acc:SPAC1F3.09]	8	7	4	0	9	2	7	9	6	14	887	639	788	733	745	787	729	763	679	663
SPAC1F5.05c	SPAC1F5.05c	secretory vesice docking complex Mso1 (predicted) [Source:PomBase Gene ID;Acc:SPAC1F5.05c]	0	0	0	0	1	2	0	3	0	1	11	6	25	12	7	29	28	9	15	12
SPAC1F5.07c	hem14	protoporphyrinogen oxidase (predicted) [Source:PomBase Gene ID;Acc:SPAC1F5.07c]	173	109	62	32	47	215	181	110	49	75	135	87	60	24	35	182	146	70	55	29
SPAC1F5.08c	yam8	calcium channel regulatory subunit Yam8 [Source:PomBase Gene ID;Acc:SPAC1F5.08c]	350	333	314	245	339	312	384	330	311	307	204	127	222	156	195	198	228	107	160	100
SPAC1F5.10	SPAC1F5.10	ATP-dependent RNA helicase (predicted) [Source:PomBase Gene ID;Acc:SPAC1F5.10]	83	100	110	87	127	78	111	113	99	149	111	107	199	148	113	134	137	173	149	133
SPAC1F7.09c	SPAC1F7.09c	allantoicase (predicted) [Source:PomBase Gene ID;Acc:SPAC1F7.09c]	227	206	263	310	337	166	248	323	236	334	509	465	769	658	528	667	727	808	735	716
SPAC1F7.10	SPAC1F7.10	hydantoin racemase family (predicted) [Source:PomBase Gene ID;Acc:SPAC1F7.10]	1057	629	493	511	567	827	633	497	695	441	2	0	2	1	1	0	1	1	0	0
SPAC1F7.11c	SPAC1F7.11c	transcription factor, zf-fungal binuclear cluster type (predicted) [Source:PomBase Gene ID;Acc:SPAC1F7.11c]	428	341	390	385	456	249	340	323	335	374	751	633	720	654	617	677	738	657	808	718
SPAC1F7.12	yak3	aldose reductase ARK13 family YakC [Source:PomBase Gene ID;Acc:SPAC1F7.12]	457	395	404	364	367	497	517	455	516	449	409	369	490	435	378	502	492	479	442	402
SPAC1F7.13c	rpl801	60S ribosomal protein L8 (predicted) [Source:PomBase Gene ID;Acc:SPAC1F7.13c]	14	0	2	2	2	1	0	1	0	4	26	26	45	29	18	28	23	26	32	13
SPAC1F8.01	ght3	hexose transporter Ght3 [Source:PomBase Gene ID;Acc:SPAC1F8.01]	454	417	362	380	469	327	441	443	413	488	66	53	87	81	97	60	98	94	61	86
SPAC1F8.03c	str3	siderophore-iron transporter Str3 [Source:PomBase Gene ID;Acc:SPAC1F8.03c]	29	23	19	18	34	22	36	23	26	21	0	0	0	0	0	0	0	0	0	0
SPAC1F8.04c	SPAC1F8.04c	hydrolase (predicted) [Source:PomBase Gene ID;Acc:SPAC1F8.04c]	747	676	689	695	822	571	719	876	739	913	483	458	659	471	469	548	547	547	424	531
SPAC1F8.06	fta5	cell surface glycoprotein [Source:PomBase Gene ID;Acc:SPAC1F8.06]	668	447	359	373	457	362	536	467	532	460	372	326	389	328	244	415	372	365	353	389
SPAC20G4.01	caf16	CCR4-Not complex subunit Caf16 (predicted) [Source:PomBase Gene ID;Acc:SPAC20G4.01]	408	342	554	748	746	128	376	626	243	982	2279	2020	2697	2178	2003	2491	2644	2092	2446	2176
SPAC20G4.02c	fus1	formin Fus1 [Source:PomBase Gene ID;Acc:SPAC20G4.02c]	298	271	243	261	268	222	134	282	313	247	385	329	369	359	310	309	342	381	396	316
SPAC20G4.03c	hri1	eIF2 alpha kinase Hri1 [Source:PomBase Gene ID;Acc:SPAC20G4.03c]	492	356	314	320	307	525	458	323	476	280	0	0	1	1	0	0	0	0	0	0
SPAC20G4.04c	hus1	checkpoint clamp complex protein Hus1 [Source:PomBase Gene ID;Acc:SPAC20G4.04c]	8	7	11	5	5	8	9	10	6	8	3	0	2	1	0	1	1	0	1	0
SPAC20G4.07c	sts1	C-24(28) sterol reductase Sts1 [Source:PomBase Gene ID;Acc:SPAC20G4.07c]	44	51	72	34	84	80	114	61	58	52	51	41	72	86	47	74	87	63	78	75
SPAC20G4.08	SPAC20G4.08	conserved fungal protein [Source:PomBase Gene ID;Acc:SPAC20G4.08]	34	77	88	69	101	26	80	118	62	136	10	9	3	8	13	9	6	7	1	5
SPAC20G8.02	SPAC20G8.02	mitochondrial DDHD family phospholipase (predicted) [Source:PomBase Gene ID;Acc:SPAC20G8.02]	1930	1833	1769	1026	2307	1199	1950	2172	1789	2301	39	45	42	46	19	59	42	42	40	48
SPAC20G8.04c	SPAC20G8.04c	mitochondrial electron transfer flavoprotein-ubiquinone oxidoreductase (predicted) [Source:PomBase Gene ID;Acc:SPAC20G8.04c]	447	390	366	314	401	355	458	481	406	412	142	95	134	139	91	162	130	143	127	128
SPAC20G8.07c	erg2	C-8 sterol isomerase Erg2 [Source:PomBase Gene ID;Acc:SPAC20G8.07c]	372	327	286	316	370	278	448	294	370	396	964	914	1174	996	913	1014	1335	1156	1066	1115
SPAC20G8.08c	fft1	fun thirty related protein Fft1 (predicted) [Source:PomBase Gene ID;Acc:SPAC20G8.08c]	242	229	261	254	311	205	286	327	264	292	275	197	318	211	248	345	316	266	294	268
SPAC20G8.09c	SPAC20G8.09c	ribosome biogenesis ATPase (predicted) [Source:PomBase Gene ID;Acc:SPAC20G8.09c]	0	0	3	5	3	2	0	3	2	4	0	0	0	0	0	0	0	0	0	0
SPAC20H4.02	dsc3	conserved fungal protein [Source:PomBase Gene ID;Acc:SPAC20H4.02]	153	117	101	120	132	57	92	96	101	132	2	3	1	0	0	0	2	0	1	1
SPAC20H4.03c	tfs1	transcription elongation factor TFIIS [Source:PomBase Gene ID;Acc:SPAC20H4.03c]	521	366	289	280	321	320	391	297	413	313	237	233	288	253	212	259	308	303	281	266
SPAC20H4.05c	SPAC20H4.05c	5'-methylthioribulose-1-phosphate dehydratase, adducin (predicted) [Source:PomBase Gene ID;Acc:SPAC20H4.05c]	279	343	254	247	362	274	342	315	325	333	411	366	461	364	373	449	481	378	442	353
SPAC20H4.06c	SPAC20H4.06c	RNA-binding protein [Source:PomBase Gene ID;Acc:SPAC20H4.06c]	668	551	447	455	522	585	587	487	534	438	313	276	388	331	280	272	369	305	351	312
SPAC20H4.09	SPAC20H4.09	ATP-dependent RNA helicase, spliceosomal (predicted) [Source:PomBase Gene ID;Acc:SPAC20H4.09]	215	137	175	74	197	95	162	150	206	137	2	3	0	2	1	1	1	3	0	0
SPAC20H4.10	ufd2	ubiquitin-protein ligase E4 (predicted) [Source:PomBase Gene ID;Acc:SPAC20H4.10]	0	1	1	2	2	0	0	1	0	1	188	108	203	109	106	203	162	132	205	134
SPAC20H4.11c	rho5	Rho family GTPase Rho5 [Source:PomBase Gene ID;Acc:SPAC20H4.11c]	429	225	280	286	331	229	299	341	295	308	217	176	250	145	212	195	190	180	216	211
SPAC212.01c	SPAC212.01c	S. pombe specific DUF999 family protein 2 [Source:PomBase Gene ID;Acc:SPAC212.01c]	21	19	17	19	28	11	27	23	16	22	0	1	2	1	2	0	2	0	0	7
SPAC212.02	SPAC212.02	sequence orphan [Source:PomBase Gene ID;Acc:SPAC212.02]	909	579	470	500	530	960	738	431	798	420	122	78	103	109	101	141	99	103	125	83
SPAC212.04c	SPAC212.04c	S. pombe specific DUF999 family protein 1 [Source:PomBase Gene ID;Acc:SPAC212.04c]	374	361	334	305	413	297	409	451	339	400	427	410	537	471	410	459	521	522	455	474
SPAC212.08c	SPAC212.08c	GPI anchored protein (predicted) [Source:PomBase Gene ID;Acc:SPAC212.08c]	1	1	0	1	1	0	0	0	0	3	101	124	180	149	142	92	161	163	134	170
SPAC21E11.04	ppr1	L-azetidine-2-carboxylic acid acetyltransferase [Source:PomBase Gene ID;Acc:SPAC21E11.04]	706	490	445	402	482	452	515	463	511	424	347	341	471	449	348	359	475	532	343	467
SPAC222.07c	hri2	eIF2 alpha kinase Hri2 [Source:PomBase Gene ID;Acc:SPAC222.07c]	386	323	389	368	452	277	301	477	346	422	467	434	527	439	417	514	495	435	504	513
SPAC222.08c	SPAC222.08c	glutamine aminotransferease subunit (predicted) [Source:PomBase Gene ID;Acc:SPAC222.08c]	119	54	92	93	115	47	75	75	90	96	13	9	7	8	5	4	11	9	8	4
SPAC222.14c	SPAC222.14c	GTP binding protein Sey1 (predicted) [Source:PomBase Gene ID;Acc:SPAC222.14c]	63	40	49	103	70	6	27	62	31	128	347	252	352	274	258	279	326	339	265	286
SPAC222.15	meu13	Tat binding protein 1(TBP-1)-interacting protein (TBPIP) homolog (predicted) [Source:PomBase Gene ID;Acc:SPAC222.15]	251	252	214	228	342	141	261	292	222	251	12	13	26	44	18	7	46	60	5	34
SPAC222.16c	csn3	COP9/signalosome complex subunit Csn3 (predicted) [Source:PomBase Gene ID;Acc:SPAC222.16c]	2464	2068	1952	1916	2204	1982	2546	2154	2505	2083	1425	1207	1780	1364	1481	1674	1820	1380	1686	1381
SPAC227.01c	erd1	Erd1 homolog (predicted) [Source:PomBase Gene ID;Acc:SPAC227.01c]	150	86	67	86	72	97	55	60	85	50	219	140	176	91	158	153	209	129	140	125
SPAC227.03c	SPAC227.03c	mitochondrial NAD+ transporter (predicted) [Source:PomBase Gene ID;Acc:SPAC227.03c]	681	624	610	588	758	463	717	774	562	732	748	667	851	761	741	803	828	737	857	658
SPAC227.04	SPAC227.04	autophagy C terminal domain family protein (predicted) [Source:PomBase Gene ID;Acc:SPAC227.04]	898	817	736	629	800	617	986	849	926	818	1068	837	1119	898	840	1162	1147	927	1160	970
SPAC227.06	SPAC227.06	Rab GTPase binding (predicted) [Source:PomBase Gene ID;Acc:SPAC227.06]	226	171	173	172	240	122	228	175	179	198	272	175	287	228	191	236	202	239	273	167
SPAC227.07c	pab1	protein phosphatase regulatory subunit Pab1 [Source:PomBase Gene ID;Acc:SPAC227.07c]	114	116	124	122	140	56	141	137	124	156	100	100	106	98	114	131	140	98	117	78
SPAC227.10	SPAC227.10	prefoldin subunit 2 (predicted) [Source:PomBase Gene ID;Acc:SPAC227.10]	32	23	27	14	23	21	25	28	26	18	508	360	524	384	392	493	422	351	531	417
SPAC227.11c	SPAC227.11c	sensor for misfolded ER glycoproteins Yos9 (predicted) [Source:PomBase Gene ID;Acc:SPAC227.11c]	46	39	30	46	53	30	22	21	34	20	136	148	154	184	168	107	172	175	162	174
SPAC227.14	SPAC227.14	uridine kinase (predicted) [Source:PomBase Gene ID;Acc:SPAC227.14]	252	179	222	197	219	176	217	218	226	237	168	151	171	152	109	205	190	141	211	139
SPAC227.17c	SPAC227.17c	conserved protein [Source:PomBase Gene ID;Acc:SPAC227.17c]	45	50	65	88	76	26	64	73	59	62	2	2	0	0	2	0	2	1	1	1
SPAC227.18	lys3	saccharopine dehydrogenase Lys3 [Source:PomBase Gene ID;Acc:SPAC227.18]	27	2	1	1	0	1	3	0	0	1	5	1	0	3	1	1	2	0	2	0
SPAC22A12.02c	mug103	sequence orphan [Source:PomBase Gene ID;Acc:SPAC22A12.02c]	0	6	10	10	6	5	11	12	0	8	263	133	235	179	160	228	218	207	178	189
SPAC22A12.03c	csn4	COP9/signalosome complex subunit Csn4 [Source:PomBase Gene ID;Acc:SPAC22A12.03c]	433	393	333	289	376	279	506	382	392	399	268	217	311	255	261	216	290	323	253	259
SPAC22A12.04c	rps2201	40S ribosomal protein S15a (predicted) [Source:PomBase Gene ID;Acc:SPAC22A12.04c]	3	2	1	2	0	2	2	4	1	2	0	0	0	0	0	1	1	0	0	1
SPAC22A12.06c	SPAC22A12.06c	serine hydrolase-like [Source:PomBase Gene ID;Acc:SPAC22A12.06c]	361	203	264	243	239	256	242	261	290	267	311	262	337	300	295	286	362	246	324	318
SPAC22A12.11	dak1	dihydroxyacetone kinase Dak1 [Source:PomBase Gene ID;Acc:SPAC22A12.11]	0	0	0	1	0	0	0	0	0	7	1	0	0	0	0	0	0	0	0	1
SPAC22A12.14c	SPAC22A12.14c	BSD domain protein, unknown biological role [Source:PomBase Gene ID;Acc:SPAC22A12.14c]	221	175	182	156	209	173	193	203	207	241	1	2	3	4	0	2	1	1	4	2
SPAC22A12.17c	SPAC22A12.17c	short chain dehydrogenase (predicted) [Source:PomBase Gene ID;Acc:SPAC22A12.17c]	463	252	188	207	271	410	356	267	414	240	165	99	141	119	146	179	137	162	155	168
SPAC22E12.01	SPAC22E12.01	triose phosphate transporter (predicted) [Source:PomBase Gene ID;Acc:SPAC22E12.01]	0	0	0	0	0	0	0	0	0	2	76	76	89	62	90	77	86	88	147	79
SPAC22E12.03c	SPAC22E12.03c	ThiJ domain protein [Source:PomBase Gene ID;Acc:SPAC22E12.03c]	18	14	16	19	27	22	18	30	18	16	0	0	0	0	0	0	0	0	0	0
SPAC22E12.06c	gmh3	alpha-1,2-galactosyltransferase Gmh3 [Source:PomBase Gene ID;Acc:SPAC22E12.06c]	411	317	374	427	466	115	376	407	226	438	1197	990	1194	1090	1045	1107	1236	1083	1032	1103
SPAC22E12.11c	set3	histone lysine methyltransferase Set3 [Source:PomBase Gene ID;Acc:SPAC22E12.11c]	431	352	269	238	324	359	390	317	365	358	238	154	245	215	197	283	284	245	160	191
SPAC22E12.14c	sck2	serine/threonine protein kinase Sck2 [Source:PomBase Gene ID;Acc:SPAC22E12.14c]	275	161	129	133	128	170	152	131	220	128	0	0	0	0	0	0	0	0	0	0
SPAC22F3.02	atf31	transcription factor Atf31 [Source:PomBase Gene ID;Acc:SPAC22F3.02]	2582	1223	1002	1024	1338	2071	1086	932	1579	785	1255	1101	1385	1138	1205	1267	1269	1261	1548	1097
SPAC22F3.03c	rdh54	ATP-dependent DNA helicase Rdh54 [Source:PomBase Gene ID;Acc:SPAC22F3.03c]	356	359	370	331	365	172	391	431	356	355	313	258	337	371	332	322	405	418	382	379
SPAC22F3.04	mug62	AMP binding enzyme (predicted) [Source:PomBase Gene ID;Acc:SPAC22F3.04]	42	51	58	74	83	39	92	69	63	72	100	122	170	118	105	163	130	151	105	121
SPAC22F3.06c	lon1	Lon protease homolog Lon1 (predicted) [Source:PomBase Gene ID;Acc:SPAC22F3.06c]	333	162	208	291	340	175	118	162	230	155	479	502	606	477	514	424	626	564	508	545
SPAC22F3.07c	atp20	F0-ATPase subunit G (predicted) [Source:PomBase Gene ID;Acc:SPAC22F3.07c]	342	220	215	156	221	398	301	228	344	186	0	0	0	0	0	0	0	0	0	0
SPAC22F3.08c	rok1	ATP-dependent RNA helicase Rok1 (predicted) [Source:PomBase Gene ID;Acc:SPAC22F3.08c]	276	104	103	87	88	252	73	118	113	61	70	49	61	68	41	63	61	50	34	39
SPAC22F3.09c	res2	MBF transcription factor complex subunit Res2 [Source:PomBase Gene ID;Acc:SPAC22F3.09c]	26	50	25	38	76	57	43	37	44	46	19	9	20	23	20	6	14	41	21	27
SPAC22F3.12c	rgs1	regulator of G-protein signaling Rgs1 [Source:PomBase Gene ID;Acc:SPAC22F3.12c]	258	222	125	311	293	240	321	388	324	351	311	325	441	372	368	410	443	368	446	400
SPAC22F3.13	tsc1	hamartin [Source:PomBase Gene ID;Acc:SPAC22F3.13]	307	279	386	325	354	252	362	366	381	333	271	295	407	339	310	313	357	364	351	364
SPAC22F8.02c	pvg5	PvGal biosynthesis protein Pvg5 [Source:PomBase Gene ID;Acc:SPAC22F8.02c]	26	21	30	44	36	7	16	31	16	35	703	410	568	420	376	735	649	449	635	455
SPAC22F8.03c	SPAC22F8.03c	sequence orphan [Source:PomBase Gene ID;Acc:SPAC22F8.03c]	214	157	192	161	208	187	218	184	293	181	0	2	1	1	1	1	2	1	0	0
SPAC22F8.04	SPAC22F8.04	triose phosphate transporter (predicted) [Source:PomBase Gene ID;Acc:SPAC22F8.04]	1261	878	743	595	860	775	1017	891	827	848	1417	1051	1280	1010	973	1449	1353	1264	851	1040
SPAC22F8.05	SPAC22F8.05	alpha,alpha-trehalose-phosphate synthase (predicted) [Source:PomBase Gene ID;Acc:SPAC22F8.05]	448	317	371	360	485	295	266	343	394	371	25	16	26	34	33	13	48	57	11	24
SPAC22F8.09	rrp16	rRNA processing protein Rrp16 (predicted) [Source:PomBase Gene ID;Acc:SPAC22F8.09]	0	3	10	6	6	1	2	8	0	18	144	167	204	173	147	229	200	164	174	125
SPAC22F8.12c	shf1	small histone ubiquitination factor Shf1 [Source:PomBase Gene ID;Acc:SPAC22F8.12c]	10	6	14	14	11	7	11	8	13	11	18	13	17	8	13	10	13	10	14	12
SPAC22G7.01c	SPAC22G7.01c	iron responsive transcriptional regulator, peptidase family (predicted) [Source:PomBase Gene ID;Acc:SPAC22G7.01c]	20	29	27	18	30	28	28	37	28	26	276	166	246	191	182	208	231	282	256	222
SPAC22G7.06c	ura1	carbamoyl-phosphate synthase (glutamine hydrolyzing), aspartate carbamoyltransferase Ura1 [Source:PomBase Gene ID;Acc:SPAC22G7.06c]	5	8	27	12	36	4	24	16	13	22	23	26	15	17	22	18	35	8	27	16
SPAC22G7.07c	SPAC22G7.07c	mRNA (N6-adenosine)-methyltransferase (predicted) [Source:PomBase Gene ID;Acc:SPAC22G7.07c]	475	455	373	335	489	214	476	408	408	445	457	385	435	379	395	531	472	370	434	435
SPAC22G7.08	ppk8	serine/threonine protein kinase Ppk8 (predicted) [Source:PomBase Gene ID;Acc:SPAC22G7.08]	271	245	236	212	244	139	291	279	256	227	299	297	350	282	303	393	327	311	270	294
SPAC22G7.11c	SPAC22G7.11c	conserved fungal protein [Source:PomBase Gene ID;Acc:SPAC22G7.11c]	627	376	342	306	320	542	261	279	532	238	185	153	194	151	178	128	207	229	149	210
SPAC22H10.02	SPAC22H10.02	conserved fungal protein [Source:PomBase Gene ID;Acc:SPAC22H10.02]	943	478	466	535	501	789	409	408	715	369	2	0	18	3	10	8	5	0	2	3
SPAC22H10.04	SPAC22H10.04	protein phosphatase type 2A (predicted) [Source:PomBase Gene ID;Acc:SPAC22H10.04]	205	127	168	147	183	189	126	164	183	145	12	14	32	29	24	3	28	33	9	25
SPAC22H10.07	scd2	scaffold protein Scd2 [Source:PomBase Gene ID;Acc:SPAC22H10.07]	46	36	34	44	53	21	35	40	40	35	160	144	202	189	187	116	158	158	140	152
SPAC22H10.13	zym1	metallothionein Zym1 [Source:PomBase Gene ID;Acc:SPAC22H10.13]	466	387	294	298	381	305	396	381	383	307	320	198	372	327	280	346	378	297	355	290
SPAC22H12.01c	mug35	sequence orphan [Source:PomBase Gene ID;Acc:SPAC22H12.01c]	1380	1298	1186	1165	1460	763	1499	1363	1282	1491	13	27	46	55	65	19	51	115	20	100
SPAC22H12.05c	SPAC22H12.05c	fasciclin domain protein [Source:PomBase Gene ID;Acc:SPAC22H12.05c]	477	245	243	231	253	448	268	261	312	146	159	138	161	153	134	135	188	191	189	156
SPAC23A1.02c	SPAC23A1.02c	phosphoprotein phosphatase (predicted) [Source:PomBase Gene ID;Acc:SPAC23A1.02c]	428	253	318	292	367	357	342	282	348	279	3	3	1	0	1	2	2	0	3	1
SPAC23A1.04c	mnl1	alpha mannosidase Mnl1 (predicted) [Source:PomBase Gene ID;Acc:SPAC23A1.04c]	430	337	386	400	462	344	537	454	444	476	469	438	525	451	420	558	588	498	537	504
SPAC23A1.06c	cmk2	MAPK-activated protein kinase Cmk2 [Source:PomBase Gene ID;Acc:SPAC23A1.06c]	56	85	59	64	87	22	31	77	71	90	225	203	229	170	190	200	179	175	191	161
SPAC23A1.07	SPAC23A1.07	ubiquitin-protein ligase E3 (predicted) [Source:PomBase Gene ID;Acc:SPAC23A1.07]	59	65	56	50	65	36	67	76	73	54	585	506	664	633	495	627	695	693	656	666
SPAC23A1.14c	SPAC23A1.14c	uncharacterised trans-sulfuration enzyme (predicted) [Source:PomBase Gene ID;Acc:SPAC23A1.14c]	78	120	135	160	188	50	115	182	78	213	549	571	692	580	552	675	714	563	807	630
SPAC23C11.01	SPAC23C11.01	ER membrane protein, ICE2 family [Source:PomBase Gene ID;Acc:SPAC23C11.01]	340	263	370	271	373	258	308	342	305	325	441	428	537	469	403	529	493	431	579	484
SPAC23C11.02c	rps23	40S ribosomal protein S23 (predicted) [Source:PomBase Gene ID;Acc:SPAC23C11.02c]	19	4	8	4	9	15	12	9	8	10	248	137	170	143	107	272	247	150	161	129
SPAC23C11.04c	pnk1	DNA kinase/phosphatase Pnk1 [Source:PomBase Gene ID;Acc:SPAC23C11.04c]	609	356	344	389	299	428	321	362	405	270	0	0	0	0	0	0	0	2	0	0
SPAC23C11.06c	SPAC23C11.06c	hydrolase (inferred_from_context) [Source:PomBase Gene ID;Acc:SPAC23C11.06c]	294	324	328	305	321	170	302	292	345	388	0	3	1	2	4	0	5	2	2	2
SPAC23C11.07	SPAC23C11.07	sequence orphan [Source:PomBase Gene ID;Acc:SPAC23C11.07]	235	278	243	247	260	173	283	295	279	306	358	355	424	402	374	372	537	402	407	382
SPAC23C11.08	php3	CCAAT-binding factor complex subunit Php3 [Source:PomBase Gene ID;Acc:SPAC23C11.08]	2	4	2	2	10	9	2	1	4	1	0	1	0	0	1	0	0	1	0	2
SPAC23C11.10	usb1	mitochondrial respiratory chain complex III assembly Usb1 (predicted) [Source:PomBase Gene ID;Acc:SPAC23C11.10]	188	101	108	104	139	123	119	143	129	117	140	102	127	82	114	124	149	140	120	101
SPAC23C11.13c	hpt1	xanthine phosphoribosyltransferase (predicted) [Source:PomBase Gene ID;Acc:SPAC23C11.13c]	91	102	77	87	95	27	99	99	86	122	0	0	1	0	0	1	1	0	1	1
SPAC23C11.14	zhf1	zinc ion transporter Zhf1 [Source:PomBase Gene ID;Acc:SPAC23C11.14]	96	75	55	53	78	92	82	69	56	67	133	105	156	78	112	197	126	122	98	115
SPAC23C11.15	pst2	Clr6 histone deacetylase complex subunit Pst2 [Source:PomBase Gene ID;Acc:SPAC23C11.15]	84	62	81	61	73	45	112	85	83	76	76	72	79	68	46	80	83	96	82	61
SPAC23C4.02	crn1	actin binding protein, coronin Crn1 [Source:PomBase Gene ID;Acc:SPAC23C4.02]	333	298	292	245	330	244	384	350	276	284	2	5	12	9	6	2	10	20	6	4
SPAC23C4.03	hrk1	haspin related kinase Hrk1 [Source:PomBase Gene ID;Acc:SPAC23C4.03]	1288	681	557	636	584	1182	701	515	899	529	198	157	247	188	186	149	195	144	242	183
SPAC23C4.06c	SPAC23C4.06c	methyltransferase (predicted) [Source:PomBase Gene ID;Acc:SPAC23C4.06c]	307	193	176	165	205	149	126	147	219	159	247	233	338	231	257	317	270	237	310	276
SPAC23C4.07	tht2	meiotically upregulated gene Mug22 [Source:PomBase Gene ID;Acc:SPAC23C4.07]	228	306	292	234	315	251	392	362	318	383	314	260	393	333	376	429	430	411	398	409
SPAC23C4.08	rho3	Rho family GTPase Rho3 [Source:PomBase Gene ID;Acc:SPAC23C4.08]	30	46	41	46	47	22	52	50	37	46	470	336	494	368	397	515	454	382	427	368
SPAC23C4.12	hhp2	serine/threonine protein kinase Hhp2 [Source:PomBase Gene ID;Acc:SPAC23C4.12]	322	322	299	331	371	276	244	452	351	337	420	304	454	353	358	411	483	406	450	373
SPAC23C4.17	SPAC23C4.17	tRNA (cytosine-5-)-methyltransferase (predicted) [Source:PomBase Gene ID;Acc:SPAC23C4.17]	0	0	5	2	2	0	0	5	0	1	512	462	583	434	418	551	622	491	501	483
SPAC23D3.03c	SPAC23D3.03c	GTPase activating protein (predicted) [Source:PomBase Gene ID;Acc:SPAC23D3.03c]	144	149	148	130	147	123	120	129	178	163	322	300	317	318	267	339	392	319	361	304
SPAC23D3.04c	gpd2	glycerol-3-phosphate dehydrogenase Gpd2 [Source:PomBase Gene ID;Acc:SPAC23D3.04c]	1139	1148	960	1019	1272	921	1078	1270	1117	1161	2656	2143	2735	2089	2029	3143	2692	2081	2499	1972
SPAC23D3.10c	eng2	endo-1,3-beta-glucanase Eng2 [Source:PomBase Gene ID;Acc:SPAC23D3.10c]	745	349	328	286	367	718	480	368	511	337	155	114	171	142	163	142	141	124	152	182
SPAC23D3.11	ayr1	1-acyldihydroxyacetone phosphate reductase (predicted) [Source:PomBase Gene ID;Acc:SPAC23D3.11]	581	497	508	491	519	488	550	616	636	574	295	342	421	347	364	330	431	436	338	395
SPAC23D3.12	SPAC23D3.12	inorganic phosphate transporter (predicted) [Source:PomBase Gene ID;Acc:SPAC23D3.12]	462	250	199	259	270	370	208	213	319	171	6	4	33	25	20	20	19	30	14	29
SPAC23E2.01	fep1	iron-sensing transcription factor Fep1 [Source:PomBase Gene ID;Acc:SPAC23E2.01]	341	364	466	416	541	262	453	471	410	466	418	361	544	402	440	469	446	472	553	464
SPAC23G3.04	ies4	Ino80 complex subunit Ies4 [Source:PomBase Gene ID;Acc:SPAC23G3.04]	173	153	174	164	181	167	145	198	191	193	202	140	225	183	162	216	213	190	215	159
SPAC23G3.05c	SPAC23G3.05c	regulator of G-protein signaling (RGS) domain (predicted) [Source:PomBase Gene ID;Acc:SPAC23G3.05c]	437	335	359	333	346	204	432	378	364	438	7	14	23	17	30	6	32	66	18	24
SPAC23G3.07c	snf30	SWI/SNF complex subunit Snf30 [Source:PomBase Gene ID;Acc:SPAC23G3.07c]	332	317	370	335	445	211	401	411	372	419	2	4	6	4	5	2	4	9	6	8
SPAC23G3.08c	ubp7	ubiquitin C-terminal hydrolase Ubp7 [Source:PomBase Gene ID;Acc:SPAC23G3.08c]	495	206	463	430	572	380	38	502	488	456	4	5	6	4	2	5	5	6	6	4
SPAC23G3.10c	ssr3	SWI/SNF and RSC complex subunit Ssr3 [Source:PomBase Gene ID;Acc:SPAC23G3.10c]	303	321	280	268	287	232	246	286	293	311	98	157	210	71	132	130	209	68	165	120
SPAC23G3.12c	SPAC23G3.12c	serine protease (predicted) [Source:PomBase Gene ID;Acc:SPAC23G3.12c]	278	235	238	195	280	217	239	191	257	242	27	26	23	16	17	15	26	16	11	20
SPAC23H3.04	SPAC23H3.04	conserved fungal protein [Source:PomBase Gene ID;Acc:SPAC23H3.04]	2281	1240	1138	962	1127	2418	1527	1060	1643	959	624	580	774	609	645	697	723	726	670	681
SPAC23H3.05c	swd1	Set1C complex subunit Swd1 [Source:PomBase Gene ID;Acc:SPAC23H3.05c]	125	109	86	94	111	84	119	135	93	136	179	189	140	140	161	286	192	122	192	143
SPAC23H3.06	apl6	AP-3 adaptor complex subunit Apl6 (predicted) [Source:PomBase Gene ID;Acc:SPAC23H3.06]	2	4	8	5	3	4	7	3	6	3	49	39	62	46	55	18	56	68	50	43
SPAC23H3.08c	bub3	mitotic spindle checkpoint protein Bub3 [Source:PomBase Gene ID;Acc:SPAC23H3.08c]	350	281	301	360	374	218	370	368	363	345	597	458	663	455	431	471	501	472	610	496
SPAC23H3.11c	SPAC23H3.11c	glucosidase (predicted) [Source:PomBase Gene ID;Acc:SPAC23H3.11c]	899	390	389	348	387	588	393	318	509	342	0	0	0	0	0	0	0	0	0	0
SPAC23H3.12c	SPAC23H3.12c	mitochondrial hydrogen/potassium transport system protein (predicted) [Source:PomBase Gene ID;Acc:SPAC23H3.12c]	217	170	237	196	185	167	178	211	204	175	163	154	214	197	173	218	223	169	182	203
SPAC23H3.13c	gpa2	heterotrimeric G protein alpha-2 subunit Gpa2 [Source:PomBase Gene ID;Acc:SPAC23H3.13c]	25	29	19	16	8	23	22	20	16	14	0	0	0	0	0	0	0	0	0	0
SPAC23H3.14	SPAC23H3.14	LAlv9 family protein, involved in post Golgi transport (predicted) [Source:PomBase Gene ID;Acc:SPAC23H3.14]	1235	525	467	495	449	1165	668	539	846	451	212	210	290	272	218	243	264	271	210	239
SPAC23H3.15c	SPAC23H3.15c	sequence orphan [Source:PomBase Gene ID;Acc:SPAC23H3.15c]	486	446	403	376	492	295	384	532	373	473	635	513	674	535	455	591	627	534	654	561
SPAC23H4.01c	SPAC23H4.01c	sterol binding ankyrin repeat protein (predicted) [Source:PomBase Gene ID;Acc:SPAC23H4.01c]	16	13	9	7	17	13	13	10	21	20	325	314	342	299	284	327	332	309	404	305
SPAC23H4.02	ppk9	serine/threonine protein kinase Ppk9 (predicted) [Source:PomBase Gene ID;Acc:SPAC23H4.02]	258	217	197	166	232	221	305	272	264	200	227	179	256	229	195	241	253	248	249	238
SPAC23H4.08	iwr1	RNA polymerase II nuclear import protein Iwr1 (predicted) [Source:PomBase Gene ID;Acc:SPAC23H4.08]	559	519	398	431	534	386	558	490	559	528	686	582	777	607	543	772	717	644	779	667
SPAC23H4.09	cdb4	curved DNA-binding protein Cdb4, peptidase family [Source:PomBase Gene ID;Acc:SPAC23H4.09]	322	232	288	286	327	225	328	322	257	295	0	0	0	0	0	0	0	0	0	0
SPAC23H4.10c	thi4	thiamine-phosphate dipyrophosphorylase/hydroxyethylthiazole kinase [Source:PomBase Gene ID;Acc:SPAC23H4.10c]	30	39	19	16	3	19	9	17	4	12	28	13	33	8	5	29	19	14	4	11
SPAC23H4.16c	SPAC23H4.16c	sequence orphan [Source:PomBase Gene ID;Acc:SPAC23H4.16c]	164	220	130	131	157	144	161	149	156	174	231	201	219	209	165	220	252	215	262	234
SPAC24B11.05	SPAC24B11.05	pyrimidine 5'-nucleotidase (predicted) [Source:PomBase Gene ID;Acc:SPAC24B11.05]	717	720	760	709	883	486	715	701	761	729	0	0	0	0	0	0	0	0	0	0
SPAC24B11.07c	SPAC24B11.07c	oxidoreductase (predicted) [Source:PomBase Gene ID;Acc:SPAC24B11.07c]	20	7	8	2	6	20	8	19	7	5	0	0	0	0	0	0	0	0	0	0
SPAC24B11.09	SPAC24B11.09	mitochondrial protein, predicted, human BRP44 ortholog [Source:PomBase Gene ID;Acc:SPAC24B11.09]	8	13	22	1	4	7	16	1	0	6	0	6	0	4	4	5	3	1	5	2
SPAC24B11.10c	cfh1	chitin synthase regulatory factor-like Cfh1 (predicted) [Source:PomBase Gene ID;Acc:SPAC24B11.10c]	291	241	280	211	240	274	273	240	327	233	198	168	226	212	165	215	199	206	152	185
SPAC24B11.12c	SPAC24B11.12c	P-type ATPase (predicted) [Source:PomBase Gene ID;Acc:SPAC24B11.12c]	290	257	259	227	358	190	282	313	303	240	0	0	0	0	0	0	0	0	0	0
SPAC24B11.13	hem3	hydroxymethylbilane synthase (predicted) [Source:PomBase Gene ID;Acc:SPAC24B11.13]	114	87	103	33	144	92	110	156	82	107	238	228	275	242	263	215	361	237	256	233
SPAC24C9.05c	mug70	conserved protein Mug20 [Source:PomBase Gene ID;Acc:SPAC24C9.05c]	3	6	2	1	1	5	1	5	3	2	146	131	74	94	94	109	149	102	150	88
SPAC24C9.07c	bgs2	1,3-beta-glucan synthase subunit Bgs2 [Source:PomBase Gene ID;Acc:SPAC24C9.07c]	276	228	269	237	351	229	356	336	232	328	342	290	411	307	274	445	340	378	450	318
SPAC24C9.08	SPAC24C9.08	vacuolar carboxypeptidase (predicted) [Source:PomBase Gene ID;Acc:SPAC24C9.08]	50	33	21	38	34	37	26	35	29	18	2	1	6	7	1	4	2	5	4	2
SPAC24C9.14	otu1	ubiquitin-specific cysteine protease, OTU family, Otu1 [Source:PomBase Gene ID;Acc:SPAC24C9.14]	308	210	243	216	299	168	318	243	285	246	537	443	551	485	440	593	624	452	533	454
SPAC24C9.15c	spn5	septin Spn5 [Source:PomBase Gene ID;Acc:SPAC24C9.15c]	156	235	140	181	177	90	229	169	172	240	1	2	2	0	0	2	2	2	1	0
SPAC24C9.16c	cox8	cytochrome c oxidase subunit VIII (predicted) [Source:PomBase Gene ID;Acc:SPAC24C9.16c]	17	16	9	11	13	10	15	23	12	7	165	173	210	164	197	192	247	168	226	193
SPAC24H6.03	cul3	cullin 3 [Source:PomBase Gene ID;Acc:SPAC24H6.03]	264	270	328	305	386	141	364	356	238	396	696	567	762	587	642	759	713	641	717	613
SPAC24H6.10c	SPAC24H6.10c	phospho-2-dehydro-3-deoxyheptonate aldolase (predicted) [Source:PomBase Gene ID;Acc:SPAC24H6.10c]	284	276	237	216	312	234	255	280	241	278	99	86	129	89	101	116	105	120	151	90
SPAC24H6.11c	SPAC24H6.11c	sulfate transporter (predicted) [Source:PomBase Gene ID;Acc:SPAC24H6.11c]	234	172	178	222	214	164	269	221	230	216	114	92	116	127	114	89	131	134	112	128
SPAC24H6.13	SPAC24H6.13	DUF221 family protein implicated in Golgi to plasma membrane transport (predicted) [Source:PomBase Gene ID;Acc:SPAC24H6.13]	196	215	192	151	245	169	240	199	210	210	41	27	89	85	62	36	62	128	22	65
SPAC25A8.01c	fft3	fun thirty related protein Fft3 [Source:PomBase Gene ID;Acc:SPAC25A8.01c]	0	0	0	0	0	0	0	0	0	7	0	0	0	0	0	0	0	0	0	0
SPAC25A8.02	SPAC25A8.02	sequence orphan [Source:PomBase Gene ID;Acc:SPAC25A8.02]	579	422	325	349	337	376	479	417	384	352	274	208	289	275	230	297	251	216	299	226
SPAC25B8.01	dap1	cytochrome P450 regulator Dap1 [Source:PomBase Gene ID;Acc:SPAC25B8.01]	726	315	268	332	304	507	261	253	463	177	276	221	346	270	238	252	346	304	323	262
SPAC25B8.04c	mss51	mitochondrial splicing suppressor Mss51 (predicted) [Source:PomBase Gene ID;Acc:SPAC25B8.04c]	274	281	214	294	267	239	342	216	300	193	469	487	566	449	491	495	564	450	511	441
SPAC25B8.05	SPAC25B8.05	tRNA-pseudouridine synthase (predicted) [Source:PomBase Gene ID;Acc:SPAC25B8.05]	141	108	110	126	121	111	110	150	126	136	2	3	0	1	0	2	1	1	0	0
SPAC25B8.07c	SPAC25B8.07c	hypoxia induced family protein [Source:PomBase Gene ID;Acc:SPAC25B8.07c]	96	85	62	102	112	91	64	80	91	59	340	309	335	305	272	456	381	304	362	316
SPAC25B8.08	SPAC25B8.08	conserved fungal protein [Source:PomBase Gene ID;Acc:SPAC25B8.08]	97	51	50	54	71	21	35	51	73	53	559	387	605	473	459	590	666	498	629	526
SPAC25B8.09	SPAC25B8.09	trans-aconitate 3-methyltransferase (predicted) [Source:PomBase Gene ID;Acc:SPAC25B8.09]	50	44	45	45	48	21	45	44	36	63	0	6	9	12	5	0	3	11	0	7
SPAC25B8.11	SPAC25B8.11	transcription factor (predicted) [Source:PomBase Gene ID;Acc:SPAC25B8.11]	717	388	329	358	377	411	314	275	439	285	620	492	689	502	536	622	627	617	510	563
SPAC25B8.15c	SPAC25B8.15c	wybutosine biosynthesis protein Tyw3 (predicted) [Source:PomBase Gene ID;Acc:SPAC25B8.15c]	1257	732	562	572	710	1139	890	658	858	612	376	324	498	436	372	424	454	414	446	395
SPAC25B8.17	SPAC25B8.17	peptidase family A22 [Source:PomBase Gene ID;Acc:SPAC25B8.17]	0	0	0	2	2	0	0	1	0	1	185	188	265	203	190	254	261	225	240	196
SPAC25G10.01	SPAC25G10.01	RNA-binding protein [Source:PomBase Gene ID;Acc:SPAC25G10.01]	6	5	6	39	19	1	4	30	2	42	573	478	700	615	608	575	691	674	704	671
SPAC25G10.02	cce1	mitochondrial cruciform cutting endonuclease Cce1 [Source:PomBase Gene ID;Acc:SPAC25G10.02]	0	0	2	2	0	1	0	3	0	1	6	4	3	5	4	0	6	5	4	3
SPAC25G10.05c	his1	ATP phosphoribosyltransferase [Source:PomBase Gene ID;Acc:SPAC25G10.05c]	56	55	40	41	52	23	45	41	39	36	6	12	15	25	12	3	16	28	4	10
SPAC25G10.06	rps2801	40S ribosomal protein S28 (predicted) [Source:PomBase Gene ID;Acc:SPAC25G10.06]	27	7	12	15	16	49	9	8	7	7	8	7	17	11	8	5	13	8	4	10
SPAC25H1.02	jmj1	histone demethylase Jmj1 (predicted) [Source:PomBase Gene ID;Acc:SPAC25H1.02]	496	339	337	370	455	345	393	343	428	426	398	321	426	412	379	438	488	434	348	395
SPAC25H1.03	mug66	meiotically upregulated gene Mug66 [Source:PomBase Gene ID;Acc:SPAC25H1.03]	70	48	38	57	63	50	53	56	54	37	405	249	464	359	336	442	444	275	220	191
SPAC25H1.04	mug105	ubiquitin-fold modifier-specific protease (predicted) [Source:PomBase Gene ID;Acc:SPAC25H1.04]	944	592	587	550	657	636	653	668	791	621	1	2	2	3	0	1	5	4	2	1
SPAC25H1.06	pcf3	CAF assembly factor (CAF-1) complex subunit C, Pcf3 [Source:PomBase Gene ID;Acc:SPAC25H1.06]	459	391	343	305	412	326	489	323	389	339	104	119	139	59	127	152	142	93	135	126
SPAC25H1.07	emc1	ER membrane protein complex subunit Emc1 (predicted) [Source:PomBase Gene ID;Acc:SPAC25H1.07]	0	1	7	0	15	0	6	7	1	1	0	0	0	0	0	0	0	0	0	0
SPAC25H1.09	mde5	alpha-amylase homolog Mde5 [Source:PomBase Gene ID;Acc:SPAC25H1.09]	281	229	199	195	255	180	264	221	305	194	0	0	0	0	0	0	0	0	0	0
SPAC26A3.02	myh1	adenine DNA glycosylase Myh1 [Source:PomBase Gene ID;Acc:SPAC26A3.02]	548	386	366	315	440	460	468	454	452	419	15	20	47	52	46	12	42	86	5	33
SPAC26A3.04	rpl2002	60S ribosomal protein L20 (predicted) [Source:PomBase Gene ID;Acc:SPAC26A3.04]	65	63	55	38	46	51	54	55	42	35	60	35	32	31	29	80	54	40	29	24
SPAC26A3.06	SPAC26A3.06	rRNA (guanine) methyltransferase (predicted) [Source:PomBase Gene ID;Acc:SPAC26A3.06]	278	230	201	203	215	155	248	242	228	210	264	194	256	237	176	247	268	266	277	203
SPAC26A3.07c	rpl1101	60S ribosomal protein L11 (predicted) [Source:PomBase Gene ID;Acc:SPAC26A3.07c]	396	255	285	226	206	346	312	276	268	229	207	151	189	138	133	219	244	181	159	179
SPAC26A3.09c	rga2	Rho-type GTPase activating protein Rga2 (predicted) [Source:PomBase Gene ID;Acc:SPAC26A3.09c]	111	85	72	143	98	118	47	104	132	101	408	239	286	303	270	288	285	360	299	311
SPAC26A3.10	cnt6	centaurin ADOP ribosylation factor GTPase activating protein family (predicted) [Source:PomBase Gene ID;Acc:SPAC26A3.10]	6	0	2	2	1	0	6	0	2	1	1067	881	1173	1063	909	1267	1241	1070	1133	1005
SPAC26A3.11	SPAC26A3.11	amidohydrolase [Source:PomBase Gene ID;Acc:SPAC26A3.11]	533	403	326	416	509	364	388	420	517	471	133	166	180	132	151	174	189	182	184	155
SPAC26A3.14c	SPAC26A3.14c	DUF1748 family protein [Source:PomBase Gene ID;Acc:SPAC26A3.14c]	256	184	138	157	187	175	220	202	230	191	175	204	188	162	161	273	218	191	169	187
SPAC26A3.16	dph1	UBA domain protein Dph1 [Source:PomBase Gene ID;Acc:SPAC26A3.16]	79	64	86	101	85	59	56	61	68	59	702	542	711	592	570	693	722	701	634	691
SPAC26A3.17c	SPAC26A3.17c	N-methyltransferase (predicted) [Source:PomBase Gene ID;Acc:SPAC26A3.17c]	1161	632	629	587	606	1162	709	536	860	605	638	460	523	541	458	619	634	559	570	518
SPAC26F1.01	sec74	guanyl-nucleotide exchange factor Sec74 (predicted) [Source:PomBase Gene ID;Acc:SPAC26F1.01]	638	411	500	450	505	439	321	488	492	409	305	273	366	331	347	388	366	390	327	395
SPAC26F1.05	mug106	sequence orphan [Source:PomBase Gene ID;Acc:SPAC26F1.05]	499	356	430	351	480	308	358	399	451	344	305	269	360	308	259	329	371	331	343	291
SPAC26F1.08c	SPAC26F1.08c	conserved protein [Source:PomBase Gene ID;Acc:SPAC26F1.08c]	666	572	452	496	597	445	574	527	592	472	2	4	1	5	1	3	5	1	4	2
SPAC26F1.09	gyp51	GTPase activating protein Gyp51 (predicted) [Source:PomBase Gene ID;Acc:SPAC26F1.09]	53	32	44	48	24	71	40	49	76	43	0	0	0	0	0	0	0	0	0	0
SPAC26F1.10c	pyp1	tyrosine phosphatase Pyp1 [Source:PomBase Gene ID;Acc:SPAC26F1.10c]	332	259	247	244	311	212	245	256	270	229	410	345	450	344	282	451	489	388	381	273
SPAC26F1.12c	SPAC26F1.12c	conserved eukaryotic protein [Source:PomBase Gene ID;Acc:SPAC26F1.12c]	404	226	169	215	280	302	339	251	318	265	124	117	124	135	105	112	150	163	128	130
SPAC26H5.02c	SPAC26H5.02c	DNA replication ATPase (predicted) [Source:PomBase Gene ID;Acc:SPAC26H5.02c]	20	8	29	26	23	5	12	19	11	31	396	290	335	268	247	467	303	275	360	289
SPAC26H5.03	pcf2	CAF assembly factor (CAF-1) complex subunit B, Pcf2 [Source:PomBase Gene ID;Acc:SPAC26H5.03]	92	80	77	75	90	75	84	108	78	98	361	207	341	244	260	379	314	296	249	299
SPAC26H5.04	SPAC26H5.04	vacuolar import and degradation protein Vid28 (predicted) [Source:PomBase Gene ID;Acc:SPAC26H5.04]	1007	618	557	485	543	975	592	440	696	429	39	71	60	114	90	41	110	138	58	126
SPAC26H5.07c	SPAC26H5.07c	seven transmembrane receptor protein (predicted) [Source:PomBase Gene ID;Acc:SPAC26H5.07c]	316	316	324	312	389	234	394	345	361	418	6	1	3	4	4	3	5	11	3	5
SPAC26H5.08c	bgl2	glucan beta-glucosidase Bgl2 (predicted) [Source:PomBase Gene ID;Acc:SPAC26H5.08c]	231	135	137	184	168	142	79	131	189	66	435	407	499	406	374	451	426	433	508	415
SPAC26H5.09c	SPAC26H5.09c	gfo/idh/mocA family oxidoreductase (predicted) [Source:PomBase Gene ID;Acc:SPAC26H5.09c]	4994	2894	2429	2318	2747	4599	3520	2551	3645	2473	1698	1810	2187	1854	1778	1893	2280	1868	2206	2076
SPAC26H5.10c	tif51	translation elongation factor eIF5A (predicted) [Source:PomBase Gene ID;Acc:SPAC26H5.10c]	451	385	414	399	448	319	384	462	467	426	0	0	0	0	0	0	0	0	0	0
SPAC27D7.02c	SPAC27D7.02c	GRIP domain protein (predicted) [Source:PomBase Gene ID;Acc:SPAC27D7.02c]	12	9	9	7	7	8	5	9	9	18	0	1	1	2	1	0	2	2	1	1
SPAC27D7.03c	mei2	RNA-binding protein involved in meiosis Mei2 [Source:PomBase Gene ID;Acc:SPAC27D7.03c]	223	245	238	205	267	238	266	254	258	212	598	477	597	562	595	639	761	639	633	542
SPAC27D7.04	omt2	4-alpha-hydroxytetrahydrobiopterin dehydratase (predicted) [Source:PomBase Gene ID;Acc:SPAC27D7.04]	203	133	149	168	146	97	134	155	179	185	356	313	464	224	345	335	497	336	509	400
SPAC27D7.05c	apc14	anaphase-promoting complex subunit Apc14 [Source:PomBase Gene ID;Acc:SPAC27D7.05c]	4	1	2	1	0	3	2	2	4	2	2	4	10	10	40	5	5	5	4	6
SPAC27D7.06	SPAC27D7.06	electron transfer flavoprotein alpha subunit (predicted) [Source:PomBase Gene ID;Acc:SPAC27D7.06]	103	156	117	115	132	129	159	154	121	114	72	39	64	46	37	88	60	45	57	40
SPAC27D7.09c	SPAC27D7.09c	But2 family protein [Source:PomBase Gene ID;Acc:SPAC27D7.09c]	15	6	5	7	12	11	16	4	9	11	404	298	411	334	340	421	464	451	430	369
SPAC27D7.10c	NA	NA	516	456	443	444	487	333	451	445	412	495	516	482	569	494	536	537	571	586	546	520
SPAC27D7.11c	SPAC27D7.11c	But2 family protein [Source:PomBase Gene ID;Acc:SPAC27D7.11c]	269	217	238	224	291	211	254	284	256	270	0	0	0	0	0	0	0	0	0	0
SPAC27D7.12c	but1	neddylation pathway protein But1 [Source:PomBase Gene ID;Acc:SPAC27D7.12c]	417	268	262	243	289	263	358	335	329	337	234	257	270	242	223	231	362	302	267	248
SPAC27D7.13c	ssm4	p150-Glued [Source:PomBase Gene ID;Acc:SPAC27D7.13c]	25	25	26	17	31	21	35	25	23	26	2	0	1	1	2	2	2	1	4	2
SPAC27E2.02	SPAC27E2.02	IMPACT homolog, translational regulator (predicted) [Source:PomBase Gene ID;Acc:SPAC27E2.02]	867	696	779	751	942	552	907	855	800	971	248	223	262	235	245	304	249	267	228	315
SPAC27E2.03c	SPAC27E2.03c	Obg-Like ATPase (predicted) [Source:PomBase Gene ID;Acc:SPAC27E2.03c]	436	475	471	366	441	432	630	477	461	472	296	265	347	268	227	312	424	340	234	257
SPAC27E2.07	pvg2	galactose residue biosynthesis protein Pvg2 [Source:PomBase Gene ID;Acc:SPAC27E2.07]	102	114	97	101	128	78	143	158	111	102	183	220	195	152	132	251	181	193	230	177
SPAC27F1.03c	uch1	ubiquitin C-terminal hydrolase Uch1 [Source:PomBase Gene ID;Acc:SPAC27F1.03c]	221	163	159	197	187	174	271	212	228	206	189	117	214	175	144	216	233	154	127	169
SPAC27F1.05c	SPAC27F1.05c	aminotransferase class-III, unknown specificty [Source:PomBase Gene ID;Acc:SPAC27F1.05c]	777	570	592	628	618	603	702	693	759	627	687	375	542	528	535	713	416	596	862	609
SPAC27F1.06c	SPAC27F1.06c	FKBP-type peptidyl-prolyl cis-trans isomerase (predicted) [Source:PomBase Gene ID;Acc:SPAC27F1.06c]	497	391	410	444	440	344	437	429	452	466	0	0	1	2	0	1	0	0	2	0
SPAC27F1.08	pdt1	Nramp family manganese ion transporter [Source:PomBase Gene ID;Acc:SPAC27F1.08]	343	273	216	179	256	243	267	260	310	270	497	423	473	414	401	509	571	430	362	371
SPAC29A4.05	cam2	myosin I light chain Cam2 [Source:PomBase Gene ID;Acc:SPAC29A4.05]	228	241	210	213	275	148	230	265	291	272	188	165	215	191	129	212	202	162	182	167
SPAC29A4.06c	SPAC29A4.06c	human CCDC55 ortholog [Source:PomBase Gene ID;Acc:SPAC29A4.06c]	37	39	42	48	44	37	43	51	44	48	0	0	0	0	0	0	0	0	0	0
SPAC29A4.09	SPAC29A4.09	rRNA exonuclease Rrp17 (predicted) [Source:PomBase Gene ID;Acc:SPAC29A4.09]	105	121	85	13	65	95	107	86	92	72	277	219	246	196	145	283	261	220	216	168
SPAC29A4.10	rrn5	RNA polymerase I upstream activation factor complex subunit Rrn5 [Source:PomBase Gene ID;Acc:SPAC29A4.10]	444	455	444	452	564	297	627	524	455	550	0	0	0	0	0	0	0	0	0	0
SPAC29A4.11	rga3	Rho-type GTPase activating protein Rga3 [Source:PomBase Gene ID;Acc:SPAC29A4.11]	745	613	583	537	785	549	664	798	811	709	520	452	581	527	514	481	533	570	610	486
SPAC29A4.13	SPAC29A4.13	urease accessory protein UreF (predicted) [Source:PomBase Gene ID;Acc:SPAC29A4.13]	660	540	536	515	577	555	670	557	629	507	379	357	486	415	390	281	420	429	317	371
SPAC29A4.14c	SPAC29A4.14c	peroxin-3 peroxisome import protein (predicted) [Source:PomBase Gene ID;Acc:SPAC29A4.14c]	159	154	144	115	204	126	175	221	171	189	10	2	9	2	22	0	2	10	0	6
SPAC29A4.17c	SPAC29A4.17c	mitocondrial FUN14 family protein [Source:PomBase Gene ID;Acc:SPAC29A4.17c]	278	209	159	208	205	221	205	207	238	196	255	169	235	181	182	205	215	202	279	258
SPAC29A4.18	prw1	Clr6 histone deacetylase complex subunit Prw1 [Source:PomBase Gene ID;Acc:SPAC29A4.18]	4	2	0	0	1	10	4	3	0	2	7	12	3	8	5	8	8	6	8	2
SPAC29A4.19c	cta5	Ca2+/Mn2+ transporting P-type ATPase P5 type Cta5 [Source:PomBase Gene ID;Acc:SPAC29A4.19c]	337	255	319	349	316	231	398	349	347	286	702	550	710	559	554	743	746	617	781	612
SPAC29B12.02c	set2	histone lysine methyltransferase Set2 [Source:PomBase Gene ID;Acc:SPAC29B12.02c]	159	126	146	142	168	146	145	191	137	189	0	0	0	0	0	0	0	0	0	0
SPAC29B12.03	spd1	ribonucleotide reductase (RNR) inhibitor [Source:PomBase Gene ID;Acc:SPAC29B12.03]	1809	1394	1456	1415	1615	1443	1825	1711	1683	1463	1318	1214	1504	1399	1217	1386	1512	1393	1717	1423
SPAC29B12.05c	SPAC29B12.05c	mitochondrial S-adenosylmethionine-dependent methyltransferase (predicted) [Source:PomBase Gene ID;Acc:SPAC29B12.05c]	235	171	162	141	197	147	200	161	159	141	3	3	5	14	10	6	5	25	10	6
SPAC29B12.06c	rcd1	RNA-binding protein, CCR4-NOT complex subunit Rcd1 [Source:PomBase Gene ID;Acc:SPAC29B12.06c]	295	227	260	256	388	160	270	336	287	308	254	259	426	304	310	311	267	380	360	334
SPAC29B12.08	clr5	Clr5 protein [Source:PomBase Gene ID;Acc:SPAC29B12.08]	277	258	283	283	367	178	320	337	293	305	224	195	380	324	270	273	302	300	312	291
SPAC29B12.10c	pgt1	glutathione transporter Pgt1 [Source:PomBase Gene ID;Acc:SPAC29B12.10c]	298	262	264	64	302	247	302	269	269	223	786	568	843	636	640	684	720	742	711	737
SPAC29B12.12	SPAC29B12.12	helper of TIM (predicted) [Source:PomBase Gene ID;Acc:SPAC29B12.12]	3242	1893	1601	1433	1729	2659	2285	1549	2472	1400	1137	981	1365	1148	1233	1191	1284	1266	1198	1204
SPAC29B12.14c	SPAC29B12.14c	purine transporter (predicted) [Source:PomBase Gene ID;Acc:SPAC29B12.14c]	602	530	477	501	558	573	655	552	576	548	782	543	845	645	624	840	605	619	705	618
SPAC29E6.01	pof11	F-box protein Pof11 [Source:PomBase Gene ID;Acc:SPAC29E6.01]	302	194	187	182	214	205	189	214	234	204	4	2	6	6	7	0	1	5	0	7
SPAC29E6.05c	mxr1	peptide methionine sulfoxide reductase Mxr1 (predicted) [Source:PomBase Gene ID;Acc:SPAC29E6.05c]	204	200	161	187	260	175	322	214	204	248	335	302	371	307	308	433	406	298	455	288
SPAC29E6.07	SPAC29E6.07	sequence orphan [Source:PomBase Gene ID;Acc:SPAC29E6.07]	2	0	2	4	1	1	0	0	2	4	312	231	362	185	247	268	246	317	290	245
SPAC29E6.09	SPAC29E6.09	sequence orphan [Source:PomBase Gene ID;Acc:SPAC29E6.09]	610	536	580	501	657	438	651	647	651	674	554	500	751	659	569	568	703	685	595	599
SPAC2C4.05	SPAC2C4.05	cornichon family protein (predicted) [Source:PomBase Gene ID;Acc:SPAC2C4.05]	213	153	132	129	167	127	247	144	139	181	209	130	171	158	135	122	180	166	170	179
SPAC2C4.06c	SPAC2C4.06c	rRNA methyltransferase (predicted) [Source:PomBase Gene ID;Acc:SPAC2C4.06c]	2	2	2	6	2	24	0	4	0	15	1	2	0	3	1	2	5	1	2	2
SPAC2C4.07c	SPAC2C4.07c	ribonuclease II (RNB) family (predicted) [Source:PomBase Gene ID;Acc:SPAC2C4.07c]	257	216	194	197	241	194	319	251	239	211	248	260	370	218	263	291	304	317	270	302
SPAC2C4.09	SPAC2C4.09	DUF1640 family protein [Source:PomBase Gene ID;Acc:SPAC2C4.09]	22	9	24	45	36	5	12	30	8	37	288	286	376	355	299	367	333	329	232	367
SPAC2C4.10c	SPAC2C4.10c	sequence orphan [Source:PomBase Gene ID;Acc:SPAC2C4.10c]	149	179	205	172	185	171	230	200	183	181	238	204	256	236	196	317	228	231	330	222
SPAC2C4.14c	ppk11	PAK-related kinase Ppk11 [Source:PomBase Gene ID;Acc:SPAC2C4.14c]	327	218	184	268	329	248	126	291	242	249	305	295	309	270	276	341	320	278	271	325
SPAC2C4.15c	ubx2	UBX domain protein Ubx2 [Source:PomBase Gene ID;Acc:SPAC2C4.15c]	28	26	39	22	61	10	26	41	17	35	0	0	0	0	0	0	0	0	0	0
SPAC2C4.16c	rps801	40S ribosomal protein S8 (predicted) [Source:PomBase Gene ID;Acc:SPAC2C4.16c]	22	15	3	11	8	24	10	14	15	4	23	29	17	10	11	34	20	12	7	14
SPAC2E12.03c	SPAC2E12.03c	PQ loop protein [Source:PomBase Gene ID;Acc:SPAC2E12.03c]	24	55	47	62	57	42	62	93	58	92	56	55	111	101	104	94	108	113	36	99
SPAC2E1P3.01	SPAC2E1P3.01	dehydrogenase (predicted) [Source:PomBase Gene ID;Acc:SPAC2E1P3.01]	0	0	1	0	3	0	0	0	0	2	429	414	463	408	403	362	395	404	478	456
SPAC2E1P3.02c	amt3	ammonium transporter Amt3 [Source:PomBase Gene ID;Acc:SPAC2E1P3.02c]	182	161	145	154	162	124	162	160	157	188	186	171	240	179	150	226	193	220	208	214
SPAC2E1P3.04	cao1	copper amine oxidase Cao1 [Source:PomBase Gene ID;Acc:SPAC2E1P3.04]	667	251	197	298	302	476	120	122	383	112	1806	1377	1781	1468	1618	1686	1818	1630	1742	1684
SPAC2E1P5.02c	mug109	Rab GTPase binding protein upregulated in meiosis II (predicted) [Source:PomBase Gene ID;Acc:SPAC2E1P5.02c]	219	174	114	171	142	161	235	163	185	206	0	0	1	5	2	1	5	4	0	7
SPAC2E1P5.03	SPAC2E1P5.03	DNAJ domain protein Erj5 (predicted) [Source:PomBase Gene ID;Acc:SPAC2E1P5.03]	1348	1282	1096	1277	1437	1006	1656	1453	1377	1563	0	0	0	0	0	0	0	0	0	0
SPAC2F3.05c	SPAC2F3.05c	xylose and arabinose reductase (predicted) [Source:PomBase Gene ID;Acc:SPAC2F3.05c]	102	99	131	91	161	56	190	151	120	161	5	1	0	2	1	1	3	5	7	1
SPAC2F3.07c	SPAC2F3.07c	sequence orphan [Source:PomBase Gene ID;Acc:SPAC2F3.07c]	259	170	133	210	206	177	202	186	183	178	433	255	286	325	88	330	307	72	406	217
SPAC2F3.08	sut1	alpha-glucoside transporter Sut1 [Source:PomBase Gene ID;Acc:SPAC2F3.08]	1304	709	585	503	656	1152	723	483	843	650	510	429	634	505	425	501	552	479	536	545
SPAC2F3.11	SPAC2F3.11	exopolyphosphatase (predicted) [Source:PomBase Gene ID;Acc:SPAC2F3.11]	176	132	126	108	110	89	133	140	136	180	159	167	152	127	133	185	239	189	149	119
SPAC2F7.04	pmc2	mediator complex subunit Pmc2/Med1 [Source:PomBase Gene ID;Acc:SPAC2F7.04]	552	445	404	361	434	517	611	423	451	398	3	4	4	2	2	4	3	4	3	2
SPAC2F7.06c	pol4	DNA polymerase X family [Source:PomBase Gene ID;Acc:SPAC2F7.06c]	45	33	36	28	47	52	42	58	56	56	0	0	0	0	0	0	0	0	0	0
SPAC2F7.08c	snf5	SWI/SNF complex subunit Snf5 [Source:PomBase Gene ID;Acc:SPAC2F7.08c]	5	4	3	1	2	0	4	3	6	6	67	54	132	77	92	78	107	85	83	121
SPAC2F7.09c	SPAC2F7.09c	mitochondrial GTPase related protein (prediected) [Source:PomBase Gene ID;Acc:SPAC2F7.09c]	1010	783	667	607	760	711	727	697	782	619	840	612	875	672	619	864	825	720	809	654
SPAC2F7.10	akr1	palmitoyltransferase Akr1 (predicted) [Source:PomBase Gene ID;Acc:SPAC2F7.10]	0	4	3	4	3	1	0	4	2	17	414	329	483	469	504	360	418	489	445	438
SPAC2F7.17	SPAC2F7.17	mitochondrial peptide chain release factor (predicted) [Source:PomBase Gene ID;Acc:SPAC2F7.17]	66	55	72	72	63	90	76	101	64	111	15	38	25	37	23	28	32	61	17	42
SPAC2G11.04	SPAC2G11.04	RNA-binding protein, G-patch type (predicted) [Source:PomBase Gene ID;Acc:SPAC2G11.04]	905	615	495	456	529	1016	727	546	690	461	134	159	241	130	169	96	197	204	161	195
SPAC2G11.05c	SPAC2G11.05c	BRO1 domain protein (predicted) [Source:PomBase Gene ID;Acc:SPAC2G11.05c]	568	535	438	401	589	360	574	529	540	572	31	62	102	93	74	11	70	123	38	82
SPAC2G11.07c	ptc3	protein phosphatase 2c homolog 3 [Source:PomBase Gene ID;Acc:SPAC2G11.07c]	184	190	139	172	183	149	151	200	177	177	301	218	283	296	211	411	244	263	288	219
SPAC2G11.13	atg22	vacuolar amino acid efflux transporter Atg22 [Source:PomBase Gene ID;Acc:SPAC2G11.13]	522	341	303	347	399	353	408	406	445	346	325	273	347	275	298	395	348	300	332	254
SPAC2H10.01	SPAC2H10.01	transcription factor, zf-fungal binuclear cluster type (predicted) [Source:PomBase Gene ID;Acc:SPAC2H10.01]	718	674	615	655	861	438	816	874	673	744	1135	911	1054	946	1020	1179	1171	1164	1065	1050
SPAC2H10.02c	SPAC2H10.02c	26S proteasome regulatory particle assembly protein (predicted) [Source:PomBase Gene ID;Acc:SPAC2H10.02c]	0	0	0	1	0	0	0	1	0	5	862	769	1109	979	942	1014	1083	1024	988	955
SPAC30.04c	abc4	glutathione S-conjugate-exporting ATPase Abc4 [Source:PomBase Gene ID;Acc:SPAC30.04c]	491	412	312	271	371	386	424	349	411	347	226	252	226	226	226	266	290	213	208	186
SPAC30C2.02	mmd1	deoxyhypusine hydroxylase (predicted) [Source:PomBase Gene ID;Acc:SPAC30C2.02]	54	29	27	33	25	29	42	35	43	23	1	1	0	1	0	0	1	2	0	0
SPAC30C2.04	SPAC30C2.04	cofactor for methionyl-and glutamyl-tRNA synthetases (predicted) [Source:PomBase Gene ID;Acc:SPAC30C2.04]	78	82	68	31	39	43	46	60	42	41	107	59	90	40	43	86	101	97	108	61
SPAC30C2.05	erv14	cornichon family protein Erv14 (predicted) [Source:PomBase Gene ID;Acc:SPAC30C2.05]	165	138	161	155	165	111	146	176	135	150	0	0	0	0	0	0	0	0	0	0
SPAC30C2.08	SPAC30C2.08	conserved fungal protein [Source:PomBase Gene ID;Acc:SPAC30C2.08]	1149	1110	1097	919	1313	841	1322	1188	1153	1218	311	259	356	334	357	343	358	379	445	386
SPAC30D11.01c	SPAC30D11.01c	alpha-glucosidase (predicted) [Source:PomBase Gene ID;Acc:SPAC30D11.01c]	663	572	630	552	699	493	646	644	614	610	1	0	2	1	2	0	0	1	0	0
SPAC30D11.02c	SPAC30D11.02c	sequence orphan [Source:PomBase Gene ID;Acc:SPAC30D11.02c]	432	394	376	339	507	350	568	429	483	422	505	346	571	365	348	417	540	481	461	365
SPAC30D11.04c	nup124	nucleoporin Nup124 [Source:PomBase Gene ID;Acc:SPAC30D11.04c]	984	572	557	458	557	815	607	478	723	417	0	0	0	0	0	0	0	1	0	0
SPAC30D11.05	aps3	AP-3 adaptor complex subunit Aps3 (predicted) [Source:PomBase Gene ID;Acc:SPAC30D11.05]	248	201	210	100	205	162	241	199	232	196	191	193	253	234	239	211	275	239	245	241
SPAC30D11.06c	SPAC30D11.06c	DUF300 family protein [Source:PomBase Gene ID;Acc:SPAC30D11.06c]	308	241	273	249	312	230	296	334	338	312	21	17	58	59	61	16	28	72	11	46
SPAC30D11.07	nth1	DNA endonuclease III [Source:PomBase Gene ID;Acc:SPAC30D11.07]	175	149	167	135	149	148	177	123	126	137	167	109	191	180	142	180	199	139	138	158
SPAC30D11.09	cwf19	complexed with Cdc5 protein Cwf19 [Source:PomBase Gene ID;Acc:SPAC30D11.09]	611	338	267	300	285	483	434	361	463	256	182	194	206	165	138	266	194	185	192	135
SPAC30D11.11	SPAC30D11.11	Haemolysin-III family protein (predicted) [Source:PomBase Gene ID;Acc:SPAC30D11.11]	290	202	218	178	191	182	234	179	277	182	381	291	364	329	324	462	420	343	404	286
SPAC30D11.14c	SPAC30D11.14c	RNA-binding protein (predicted) [Source:PomBase Gene ID;Acc:SPAC30D11.14c]	509	237	261	248	251	340	221	234	365	243	300	167	256	219	210	223	239	267	265	204
SPAC31A2.09c	apm4	AP-2 adaptor complex subunit Apm4 (predicted) [Source:PomBase Gene ID;Acc:SPAC31A2.09c]	0	1	2	2	2	0	0	1	1	2	892	836	1188	952	891	905	1050	955	1150	919
SPAC31A2.12	SPAC31A2.12	arrestin/PY protein 1 (predicted) [Source:PomBase Gene ID;Acc:SPAC31A2.12]	264	191	215	228	246	179	249	189	232	157	1	1	0	2	0	2	0	0	3	1
SPAC31A2.13c	sft1	SNARE Sft1 (predicted) [Source:PomBase Gene ID;Acc:SPAC31A2.13c]	73	77	90	81	105	95	54	84	96	54	48	35	37	49	35	56	59	56	33	51
SPAC31A2.14	bun107	WD repeat protein, human WDR48 family Bun107 [Source:PomBase Gene ID;Acc:SPAC31A2.14]	278	393	401	393	454	323	340	441	405	463	0	0	0	0	0	0	0	0	0	0
SPAC31A2.15c	dcc1	Ctf18 RFC-like complex subunit Dcc1 [Source:PomBase Gene ID;Acc:SPAC31A2.15c]	194	178	202	154	196	121	235	201	239	187	78	75	89	41	67	72	107	77	100	74
SPAC31F12.01	zds1	zds family protein phosphatase type A regulator Zds1 (predicted) [Source:PomBase Gene ID;Acc:SPAC31F12.01]	50	14	16	14	16	38	6	6	17	5	0	1	0	0	0	1	0	0	0	0
SPAC31G5.04	SPAC31G5.04	homoisocitrate dehydrogenase [Source:PomBase Gene ID;Acc:SPAC31G5.04]	16	8	19	13	13	42	18	3	7	3	9	0	3	4	1	0	6	5	1	1
SPAC31G5.07	dni1	tetraspan protein Dni1 [Source:PomBase Gene ID;Acc:SPAC31G5.07]	113	133	143	142	159	106	111	145	120	155	0	0	2	4	3	3	3	7	0	3
SPAC31G5.09c	spk1	MAP kinase Spk1 [Source:PomBase Gene ID;Acc:SPAC31G5.09c]	3	0	8	0	0	5	1	0	0	3	4	10	0	0	2	2	2	0	0	0
SPAC31G5.10	eta2	Myb family protein Eta2 [Source:PomBase Gene ID;Acc:SPAC31G5.10]	527	428	519	426	486	414	481	473	500	520	407	469	384	377	376	383	579	449	547	456
SPAC31G5.11	pac2	cAMP-independent regulatory protein Pac2 [Source:PomBase Gene ID;Acc:SPAC31G5.11]	7	6	9	9	4	10	14	11	2	8	10	13	32	22	15	5	15	39	12	39
SPAC31G5.12c	maf1	repressor of RNA polymerase III Maf1 [Source:PomBase Gene ID;Acc:SPAC31G5.12c]	2	0	2	13	5	4	3	4	4	10	0	0	0	0	0	0	0	0	0	0
SPAC31G5.14	gcv1	glycine decarboxylase T subunit (predicted) [Source:PomBase Gene ID;Acc:SPAC31G5.14]	581	439	327	280	387	634	369	316	562	247	288	218	328	226	233	321	285	227	280	238
SPAC31G5.15	psd3	phosphatidylserine decarboxylase Psd3 [Source:PomBase Gene ID;Acc:SPAC31G5.15]	7	5	8	10	9	3	10	13	5	4	323	313	403	329	365	436	392	354	329	341
SPAC31G5.17c	rps1001	40S ribosomal protein S10 (predicted) [Source:PomBase Gene ID;Acc:SPAC31G5.17c]	185	130	129	111	130	208	192	181	112	134	170	144	168	134	97	208	158	155	135	128
SPAC31G5.18c	sde2	silencing defective protein Sde2 [Source:PomBase Gene ID;Acc:SPAC31G5.18c]	243	183	170	175	200	169	188	217	276	177	2	0	2	0	1	1	2	1	2	4
SPAC31G5.19	SPAC31G5.19	ATPase with bromodomain protein (predicted) [Source:PomBase Gene ID;Acc:SPAC31G5.19]	156	110	91	82	127	153	104	91	168	81	0	3	1	0	1	2	0	0	3	1
SPAC323.01c	pos5	mitochondrial NADH kinase Pos5 (predicted) [Source:PomBase Gene ID;Acc:SPAC323.01c]	62	53	49	65	83	41	48	74	53	58	47	50	58	77	54	88	64	66	64	63
SPAC323.03c	SPAC323.03c	sequence orphan [Source:PomBase Gene ID;Acc:SPAC323.03c]	573	461	459	394	523	461	507	547	527	518	912	668	828	722	562	994	896	688	787	724
SPAC323.04	SPAC323.04	mitochondrial ATPase (predicted) [Source:PomBase Gene ID;Acc:SPAC323.04]	28	28	35	19	47	29	48	46	31	34	544	459	606	426	431	700	552	520	536	501
SPAC323.05c	SPAC323.05c	protein methyltransferase Mtq2 (predicted) [Source:PomBase Gene ID;Acc:SPAC323.05c]	52	50	26	40	34	42	29	49	30	37	52	20	37	31	27	63	43	57	46	34
SPAC328.01c	SPAC328.01c	karyopherin (predicted) [Source:PomBase Gene ID;Acc:SPAC328.01c]	21	2	36	50	45	11	8	24	10	66	295	347	467	369	364	362	427	308	396	422
SPAC328.05	SPAC328.05	RNA-binding protein involved in export of mRNAs (predicted) [Source:PomBase Gene ID;Acc:SPAC328.05]	127	154	145	138	169	87	137	210	154	152	147	164	175	190	203	201	194	210	244	208
SPAC328.06	ubp2	ubiquitin C-terminal hydrolase Ubp2 [Source:PomBase Gene ID;Acc:SPAC328.06]	12	20	18	13	11	14	12	19	16	15	965	983	1296	950	1002	1401	1235	927	1446	980
SPAC328.09	SPAC328.09	mitochondrial 2-oxoadipate and 2-oxoglutarate transporter (predicted) [Source:PomBase Gene ID;Acc:SPAC328.09]	291	218	207	232	276	168	234	253	232	264	154	170	202	121	186	200	229	104	182	151
SPAC328.10c	rps502	40S ribosomal protein S5 (predicted) [Source:PomBase Gene ID;Acc:SPAC328.10c]	143	76	74	72	76	82	52	76	53	42	142	113	131	91	60	155	136	112	107	89
SPAC32A11.01	mug8	conserved fungal protein [Source:PomBase Gene ID;Acc:SPAC32A11.01]	54	50	45	53	65	44	59	46	60	33	175	140	256	128	135	180	193	195	146	180
SPAC32A11.02c	SPAC32A11.02c	conserved fungal protein [Source:PomBase Gene ID;Acc:SPAC32A11.02c]	369	418	359	371	464	339	457	485	413	489	229	205	250	334	242	152	270	340	236	312
SPAC32A11.03c	phx1	homeobox transcription factor Phx1 [Source:PomBase Gene ID;Acc:SPAC32A11.03c]	1194	901	684	598	722	1115	1177	646	992	682	0	0	2	6	5	1	13	9	3	2
SPAC343.04c	SPAC343.04c	WD repeat protein, human WDR26 family, ubiquitin ligase complex subunit (predicted) [Source:PomBase Gene ID;Acc:SPAC343.04c]	1033	740	631	685	779	781	819	722	816	710	110	118	191	157	154	127	147	110	189	116
SPAC343.06c	SPAC343.06c	phospholipid scramblase (predicted) [Source:PomBase Gene ID;Acc:SPAC343.06c]	358	314	298	280	397	372	429	343	353	270	193	148	217	185	164	152	202	221	193	195
SPAC343.07	mug28	RNA-binding protein Mug28 [Source:PomBase Gene ID;Acc:SPAC343.07]	46	23	29	55	47	36	23	41	47	34	177	233	237	213	191	263	275	233	248	248
SPAC343.10	met11	methylenetetrahydrofolate reductase Met11 [Source:PomBase Gene ID;Acc:SPAC343.10]	1	3	4	3	0	8	8	0	0	1	6	5	0	3	0	0	4	6	0	1
SPAC343.11c	msc1	multi-copy suppressor of Chk1 [Source:PomBase Gene ID;Acc:SPAC343.11c]	131	148	124	132	136	108	191	168	115	172	231	207	204	159	172	182	236	181	225	175
SPAC343.12	rds1	conserved fungal protein [Source:PomBase Gene ID;Acc:SPAC343.12]	247	150	144	138	155	213	219	152	182	166	200	156	211	142	144	237	204	175	216	161
SPAC343.15	tit1	tRNA isopentenyltransferase (predicted) [Source:PomBase Gene ID;Acc:SPAC343.15]	14	0	0	0	0	19	0	0	0	2	0	0	0	0	0	0	0	0	0	0
SPAC343.18	rfp2	SUMO-targeted ubiquitin-protein ligase subunit Rfp2 [Source:PomBase Gene ID;Acc:SPAC343.18]	209	202	215	175	208	187	248	223	194	238	277	212	266	244	211	196	278	196	257	214
SPAC3A11.03	SPAC3A11.03	methyltransferase (predicted) [Source:PomBase Gene ID;Acc:SPAC3A11.03]	11	8	5	10	9	7	8	18	10	10	985	773	880	800	669	1079	1058	760	991	786
SPAC3A11.04	SPAC3A11.04	seipin homolog [Source:PomBase Gene ID;Acc:SPAC3A11.04]	253	215	213	195	281	136	244	250	195	296	5	1	16	7	5	3	4	8	0	4
SPAC3A11.06	mvp1	sorting nexin Mvp1 (predicted) [Source:PomBase Gene ID;Acc:SPAC3A11.06]	635	505	479	481	635	471	648	581	618	661	744	602	762	642	685	810	783	698	882	737
SPAC3A11.08	pcu4	cullin 4 [Source:PomBase Gene ID;Acc:SPAC3A11.08]	1	1	6	9	7	0	0	3	0	3	0	0	0	0	0	0	0	0	0	0
SPAC3A11.09	sod22	plasma membrane alkali metal cation/H+ antiporter Sod22 [Source:PomBase Gene ID;Acc:SPAC3A11.09]	137	114	109	134	127	77	74	97	139	116	1	2	1	2	1	3	3	1	3	1
SPAC3A11.11c	SPAC3A11.11c	pyridoxal reductase (predicted) [Source:PomBase Gene ID;Acc:SPAC3A11.11c]	20	21	11	10	26	12	10	17	22	12	749	623	815	716	640	896	916	727	855	738
SPAC3A11.14c	pkl1	kinesin-like protein Pkl1 [Source:PomBase Gene ID;Acc:SPAC3A11.14c]	145	114	91	92	123	86	129	99	116	103	151	124	206	182	160	156	207	199	196	145
SPAC3A12.03c	meu34	ubiquitin-protein ligase E3 Meu34 (predicted) [Source:PomBase Gene ID;Acc:SPAC3A12.03c]	294	214	226	202	322	185	319	276	230	262	341	247	323	298	296	333	326	290	342	286
SPAC3A12.06c	SPAC3A12.06c	sodium/calcium exchanger (predicted) [Source:PomBase Gene ID;Acc:SPAC3A12.06c]	90	30	75	15	104	58	90	88	79	47	339	195	302	275	257	259	286	286	363	309
SPAC3A12.08	SPAC3A12.08	conserved fungal protein [Source:PomBase Gene ID;Acc:SPAC3A12.08]	301	285	265	322	234	230	279	337	345	275	367	285	434	367	357	319	450	393	296	386
SPAC3A12.10	rpl2001	60S ribosomal protein L20a (predicted) [Source:PomBase Gene ID;Acc:SPAC3A12.10]	11	11	4	4	3	7	4	10	3	1	7	0	5	7	6	0	7	7	1	4
SPAC3A12.12	atp11	F1-ATPase chaperone Atp11 (predicted) [Source:PomBase Gene ID;Acc:SPAC3A12.12]	217	204	165	145	157	226	189	266	165	171	1	2	0	0	1	0	0	1	0	0
SPAC3A12.13c	SPAC3A12.13c	translation initiation factor eIF3j (p35) [Source:PomBase Gene ID;Acc:SPAC3A12.13c]	73	21	10	17	11	14	28	14	32	7	41	21	17	17	16	38	47	39	23	21
SPAC3A12.17c	cys12	cysteine synthase Cys12 [Source:PomBase Gene ID;Acc:SPAC3A12.17c]	0	0	0	0	0	0	0	0	1	1	26	47	54	41	57	31	54	71	40	80
SPAC3C7.01c	SPAC3C7.01c	inositol polyphosphate phosphatase (predicted) [Source:PomBase Gene ID;Acc:SPAC3C7.01c]	289	192	165	184	180	211	240	200	240	175	256	189	237	191	202	207	278	172	152	212
SPAC3C7.02c	pil2	meiotic eisosome protein Pil2 [Source:PomBase Gene ID;Acc:SPAC3C7.02c]	436	330	321	338	366	256	412	375	329	431	198	243	217	216	220	167	290	229	272	228
SPAC3C7.05c	mug191	alpha-1,6- mannanase (predicted) [Source:PomBase Gene ID;Acc:SPAC3C7.05c]	14	16	15	26	34	0	12	38	3	56	322	243	392	276	288	334	341	277	321	310
SPAC3C7.07c	SPAC3C7.07c	arginine-tRNA protein transferase (predicted) [Source:PomBase Gene ID;Acc:SPAC3C7.07c]	347	285	261	206	377	214	306	327	340	306	0	0	15	5	19	0	0	7	0	2
SPAC3C7.08c	elf1	AAA family ATPase Elf1 [Source:PomBase Gene ID;Acc:SPAC3C7.08c]	46	26	31	12	21	82	36	14	38	19	33	28	31	25	25	37	32	53	31	31
SPAC3C7.09	set8	lysine methyltransferase Set8 (predicted) [Source:PomBase Gene ID;Acc:SPAC3C7.09]	101	98	122	95	107	88	97	115	108	125	5	3	13	17	15	14	16	32	2	23
SPAC3C7.10	pex13	peroxin 13 (predicted) [Source:PomBase Gene ID;Acc:SPAC3C7.10]	471	398	409	421	475	376	448	433	449	434	431	352	488	380	383	445	491	468	423	385
SPAC3C7.12	tip1	CLIP170 family protein Tip1 [Source:PomBase Gene ID;Acc:SPAC3C7.12]	242	236	198	216	292	220	291	243	207	346	2	3	2	1	0	3	1	0	2	2
SPAC3C7.13c	SPAC3C7.13c	glucose-6-phosphate 1-dehydrogenase (predicted) [Source:PomBase Gene ID;Acc:SPAC3C7.13c]	115	67	45	33	48	150	94	62	95	53	261	184	247	259	236	258	296	252	283	219
SPAC3F10.02c	trk1	potassium ion transporter Trk1 [Source:PomBase Gene ID;Acc:SPAC3F10.02c]	231	171	98	155	153	155	160	163	160	174	241	144	215	201	138	222	236	202	156	162
SPAC3F10.04	gsa1	glutathione synthetase large subunit Gsa1 [Source:PomBase Gene ID;Acc:SPAC3F10.04]	66	13	25	11	6	20	16	19	3	2	125	52	57	12	8	80	47	27	14	21
SPAC3F10.05c	mug113	T5orf172 family protein [Source:PomBase Gene ID;Acc:SPAC3F10.05c]	802	435	408	368	487	667	595	469	614	422	326	321	337	321	287	273	334	311	319	308
SPAC3F10.09	SPAC3F10.09	1-(5-phosphoribosyl)-5-[(5-phosphoribosylamino) methylideneamino]imidazole-4-carboxamide isomerase (predicted) [Source:PomBase Gene ID;Acc:SPAC3F10.09]	101	143	121	114	182	46	203	111	147	136	103	150	166	192	186	121	196	179	162	119
SPAC3F10.11c	abc2	glutathione S-conjugate-exporting ATPase Abc2 [Source:PomBase Gene ID;Acc:SPAC3F10.11c]	820	475	382	325	461	640	534	387	604	422	0	6	0	0	1	1	1	2	0	0
SPAC3F10.13	ucp6	UBA domain protein Ucp6 [Source:PomBase Gene ID;Acc:SPAC3F10.13]	226	253	217	223	245	194	201	202	209	285	0	0	0	0	0	0	1	0	0	0
SPAC3F10.15c	spo12	Spo12 family protein [Source:PomBase Gene ID;Acc:SPAC3F10.15c]	680	397	377	338	432	636	495	362	585	305	0	1	0	0	0	0	0	0	0	0
SPAC3F10.17	SPAC3F10.17	ribosome biogenesis protein Ltv1 (predicted) [Source:PomBase Gene ID;Acc:SPAC3F10.17]	1	0	0	0	0	1	0	0	0	1	0	0	0	0	0	0	0	0	0	0
SPAC3F10.18c	rpl4102	60S ribosomal protein L41 (predicted) [Source:PomBase Gene ID;Acc:SPAC3F10.18c]	196	176	149	166	201	137	196	181	205	186	287	226	289	220	202	288	299	241	302	253
SPAC3G6.01	hrp3	ATP-dependent DNA helicase Hrp3 [Source:PomBase Gene ID;Acc:SPAC3G6.01]	285	226	212	233	242	289	329	244	292	236	236	161	256	211	222	141	258	236	243	198
SPAC3G6.03c	SPAC3G6.03c	Maf-like protein [Source:PomBase Gene ID;Acc:SPAC3G6.03c]	558	399	397	431	486	405	523	494	418	426	647	520	658	488	494	655	575	582	697	565
SPAC3G6.04	rnp24	RNA-binding protein Rnp24 [Source:PomBase Gene ID;Acc:SPAC3G6.04]	396	262	302	269	320	219	281	290	289	282	445	327	503	415	366	418	516	446	509	372
SPAC3G6.05	SPAC3G6.05	Mpv17/PMP22 family protein 1 (predicted) [Source:PomBase Gene ID;Acc:SPAC3G6.05]	1073	900	911	916	966	837	991	1054	932	1010	1133	1043	1315	1126	1148	1152	1255	1188	1206	1097
SPAC3G6.06c	rad2	FEN-1 endonuclease Rad2 [Source:PomBase Gene ID;Acc:SPAC3G6.06c]	175	121	124	133	124	87	173	165	127	147	190	98	146	112	140	134	133	158	105	138
SPAC3G6.11	chl1	ATP-dependent DNA helicase Chl1 (predicted) [Source:PomBase Gene ID;Acc:SPAC3G6.11]	85	138	157	191	263	47	179	224	92	263	396	330	502	345	405	377	400	356	452	392
SPAC3G6.13c	rpl4101	60S ribosomal protein L41 [Source:PomBase Gene ID;Acc:SPAC3G6.13c]	338	194	195	194	200	212	164	165	236	146	284	255	325	286	256	263	309	258	296	312
SPAC3G9.01	nsk1	Clp1-interacting protein Nsk1 [Source:PomBase Gene ID;Acc:SPAC3G9.01]	1181	852	637	548	612	1305	993	592	894	571	354	324	454	392	444	431	471	428	403	359
SPAC3G9.03	rpl2301	60S ribosomal protein L23 [Source:PomBase Gene ID;Acc:SPAC3G9.03]	9	21	22	17	36	18	22	37	8	21	18	19	35	40	30	31	49	67	15	50
SPAC3G9.04	ssu72	phosphoric ester hydrolase Ssu72 (predicted) [Source:PomBase Gene ID;Acc:SPAC3G9.04]	14	10	12	9	2	3	5	9	7	3	2	8	3	18	11	0	16	18	6	13
SPAC3G9.05	SPAC3G9.05	GTPase activating protein (predicted) [Source:PomBase Gene ID;Acc:SPAC3G9.05]	141	165	177	116	178	124	206	186	150	143	240	217	262	217	204	258	288	270	270	217
SPAC3G9.07c	hos2	histone deacetylase (class I) Hos2 [Source:PomBase Gene ID;Acc:SPAC3G9.07c]	443	336	392	293	357	266	460	413	406	421	409	293	444	358	275	416	320	360	332	357
SPAC3G9.11c	SPAC3G9.11c	pyruvate decarboxylase (predicted) [Source:PomBase Gene ID;Acc:SPAC3G9.11c]	7	0	1	0	0	1	0	2	0	4	0	0	0	12	0	0	4	0	0	4
SPAC3H1.03	mug151	mouse transcriptional regulator, HCNGP-like (predicted) [Source:PomBase Gene ID;Acc:SPAC3H1.03]	284	243	241	265	298	214	354	290	299	268	332	306	375	281	302	332	314	284	368	294
SPAC3H1.05	SPAC3H1.05	CAAX prenyl protease (predicted) [Source:PomBase Gene ID;Acc:SPAC3H1.05]	383	298	298	322	301	229	192	308	312	272	885	836	1023	932	816	1029	1110	983	838	917
SPAC3H1.06c	SPAC3H1.06c	membrane transporter (predicted) [Source:PomBase Gene ID;Acc:SPAC3H1.06c]	151	187	145	163	203	79	197	226	182	185	1	0	1	3	2	3	2	3	2	1
SPAC3H1.07	aru1	arginase Aru1 [Source:PomBase Gene ID;Acc:SPAC3H1.07]	245	178	247	239	249	181	225	322	198	269	406	339	423	399	365	468	520	356	516	349
SPAC3H1.08c	SPAC3H1.08c	DUF1640 family protein [Source:PomBase Gene ID;Acc:SPAC3H1.08c]	250	179	174	188	226	141	157	141	178	166	1	0	1	0	0	0	1	1	2	1
SPAC3H1.11	hsr1	transcription factor Hsr1 [Source:PomBase Gene ID;Acc:SPAC3H1.11]	59	46	58	53	53	25	84	79	65	52	0	0	0	0	0	0	0	4	0	1
SPAC3H1.12c	snt2	Lid2 complex subunit Snt2 [Source:PomBase Gene ID;Acc:SPAC3H1.12c]	0	0	0	0	0	0	0	1	0	1	277	217	296	248	252	273	306	226	198	183
SPAC3H1.13	ppk13	serine/threonine protein kinase Ppk13 (predicted) [Source:PomBase Gene ID;Acc:SPAC3H1.13]	40	29	26	4	18	13	19	17	11	17	171	164	163	155	154	144	205	187	218	196
SPAC3H1.14	SPAC3H1.14	cytoplasmic vesicle protein, Vid24 family (predicted) [Source:PomBase Gene ID;Acc:SPAC3H1.14]	389	334	324	235	290	331	326	307	337	285	313	253	373	310	278	304	328	363	290	273
SPAC3H5.04	aar2	U5 snRNP-associated protein Aar2 (predicted) [Source:PomBase Gene ID;Acc:SPAC3H5.04]	236	211	184	148	226	198	279	256	221	221	192	179	207	206	165	194	230	176	205	190
SPAC3H5.08c	SPAC3H5.08c	WD repeat protein, human WDR44 family [Source:PomBase Gene ID;Acc:SPAC3H5.08c]	332	221	226	238	302	181	333	334	335	298	248	224	283	258	283	306	348	309	154	277
SPAC3H5.11	SPAC3H5.11	NAD/NADH kinase (predicted) [Source:PomBase Gene ID;Acc:SPAC3H5.11]	170	144	127	130	128	147	134	145	147	122	0	0	6	2	2	1	0	1	0	1
SPAC3H8.03	img2	mitochondrial ribosomal protein subunit Img2 (predicted) [Source:PomBase Gene ID;Acc:SPAC3H8.03]	572	435	410	366	442	387	423	431	557	414	3	4	1	2	1	8	4	4	4	2
SPAC3H8.04	SPAC3H8.04	chromosome segregation protein (predicted) [Source:PomBase Gene ID;Acc:SPAC3H8.04]	13	11	13	7	27	18	16	19	19	19	374	273	341	279	318	329	401	344	384	367
SPAC3H8.07c	pac10	prefoldin subunit 3 Pac10 (predicted) [Source:PomBase Gene ID;Acc:SPAC3H8.07c]	563	440	382	396	357	362	499	511	448	363	570	313	364	318	282	633	416	331	458	279
SPAC3H8.08c	SPAC3H8.08c	transcription factor (predicted) [Source:PomBase Gene ID;Acc:SPAC3H8.08c]	283	272	250	290	310	254	239	227	260	222	356	264	336	299	302	333	362	321	303	319
SPAC3H8.09c	nab3	poly(A) binding protein Nab3 (predicted) [Source:PomBase Gene ID;Acc:SPAC3H8.09c]	941	503	369	401	467	1024	566	431	661	390	241	196	270	193	184	251	325	213	261	211
SPAC458.02c	SPAC458.02c	mRNP complex (predicted) [Source:PomBase Gene ID;Acc:SPAC458.02c]	159	138	109	133	131	111	85	156	159	166	0	0	1	1	0	1	0	0	0	0
SPAC458.04c	dli1	dynein intermediate light chain Dli1/Dil1 [Source:PomBase Gene ID;Acc:SPAC458.04c]	729	588	527	548	608	553	774	668	802	662	420	340	516	412	471	406	509	432	424	434
SPAC458.06	SPAC458.06	WD repeat protein involved in autophagy Atg18c [Source:PomBase Gene ID;Acc:SPAC458.06]	251	208	208	235	219	149	140	195	242	179	133	162	314	249	231	221	264	257	245	233
SPAC4A8.02c	SPAC4A8.02c	conserved protein, UPF0047 family [Source:PomBase Gene ID;Acc:SPAC4A8.02c]	365	315	306	302	314	322	416	306	386	409	299	255	392	301	249	327	339	297	244	324
SPAC4A8.05c	myp2	myosin II heavy chain Myo3 [Source:PomBase Gene ID;Acc:SPAC4A8.05c]	60	31	40	48	38	41	28	48	46	32	0	0	0	0	0	0	0	0	0	0
SPAC4A8.06c	SPAC4A8.06c	esterase/lipase (predicted) [Source:PomBase Gene ID;Acc:SPAC4A8.06c]	218	167	160	113	139	180	199	177	186	185	121	100	144	103	119	155	182	118	148	104
SPAC4A8.07c	SPAC4A8.07c	sphingoid long chain base kinase (predicted) [Source:PomBase Gene ID;Acc:SPAC4A8.07c]	401	319	300	295	339	233	391	313	324	362	313	260	363	214	261	310	368	248	310	259
SPAC4A8.09c	cwf21	complexed with Cdc5 protein Cwf21 [Source:PomBase Gene ID;Acc:SPAC4A8.09c]	9	21	20	33	30	0	17	28	6	38	0	0	0	0	0	0	0	0	0	0
SPAC4A8.14	SPAC4A8.14	ribose-phosphate pyrophosphokinase (predicted) [Source:PomBase Gene ID;Acc:SPAC4A8.14]	226	164	161	132	185	162	145	160	177	187	258	214	295	220	202	224	272	279	204	268
SPAC4C5.01	SPAC4C5.01	haloacid dehalogenase-like hydrolase [Source:PomBase Gene ID;Acc:SPAC4C5.01]	592	585	485	530	641	505	634	689	568	579	0	0	1	0	0	0	0	0	0	0
SPAC4C5.02c	ryh1	GTPase Ryh1 [Source:PomBase Gene ID;Acc:SPAC4C5.02c]	1531	945	792	654	801	1649	1012	732	1142	739	1775	1777	2378	1907	1589	1730	2323	1892	1459	1717
SPAC4D7.06c	SPAC4D7.06c	siroheme synthase (predicted) [Source:PomBase Gene ID;Acc:SPAC4D7.06c]	6	7	2	3	0	12	4	8	3	6	0	0	0	0	0	0	0	0	0	0
SPAC4D7.07c	SPAC4D7.07c	sequence orphan [Source:PomBase Gene ID;Acc:SPAC4D7.07c]	1	1	3	7	5	2	1	8	1	13	0	0	0	0	0	0	0	0	0	0
SPAC4D7.11	dsc4	conserved fungal protein [Source:PomBase Gene ID;Acc:SPAC4D7.11]	113	112	114	184	178	104	104	137	108	109	338	256	373	327	292	376	388	326	419	307
SPAC4F10.04	rrd1	protein phosphatase type 2A, intrinsic regulator Rrd1 (predicted) [Source:PomBase Gene ID;Acc:SPAC4F10.04]	1	0	0	1	0	0	0	2	0	3	0	0	0	0	0	0	0	0	0	0
SPAC4F10.07c	atg13	autophagy associated protein kinase regulatory subunit Atg13 [Source:PomBase Gene ID;Acc:SPAC4F10.07c]	151	89	84	88	88	75	104	98	88	97	214	174	216	181	159	241	261	177	216	229
SPAC4F10.08	mug126	sequence orphan [Source:PomBase Gene ID;Acc:SPAC4F10.08]	237	253	235	302	313	271	360	330	297	365	339	345	469	344	305	372	387	363	376	404
SPAC4F10.11	spn1	septin Spn1 [Source:PomBase Gene ID;Acc:SPAC4F10.11]	158	136	175	111	148	133	135	218	144	230	0	0	0	0	0	0	0	0	0	0
SPAC4F10.17	SPAC4F10.17	conserved fungal protein [Source:PomBase Gene ID;Acc:SPAC4F10.17]	370	253	277	285	309	342	370	352	416	283	426	336	486	321	390	453	516	403	446	414
SPAC4F10.18	nup37	WD repeat protein, nucleoporin Nup37 (predicted) [Source:PomBase Gene ID;Acc:SPAC4F10.18]	0	0	0	0	1	0	0	0	3	1	16	9	26	35	15	10	18	54	11	28
SPAC4F10.19c	SPAC4F10.19c	zf-HIT protein Hit1 (predicted) [Source:PomBase Gene ID;Acc:SPAC4F10.19c]	116	96	75	80	95	65	97	117	76	109	143	163	188	119	85	162	153	138	126	109
SPAC4F8.08	mug114	sequence orphan [Source:PomBase Gene ID;Acc:SPAC4F8.08]	311	328	268	283	328	206	363	341	303	364	286	238	352	314	286	312	419	328	356	272
SPAC4F8.10c	stg1	SM22/transgelin-like actin modulating protein Stg1 [Source:PomBase Gene ID;Acc:SPAC4F8.10c]	223	79	51	269	148	223	58	141	105	114	789	599	788	740	658	737	790	633	881	695
SPAC4G8.03c	SPAC4G8.03c	RNA-binding protein (predicted) [Source:PomBase Gene ID;Acc:SPAC4G8.03c]	342	314	304	276	313	214	328	379	285	351	350	261	339	310	276	305	288	312	312	307
SPAC4G8.04	SPAC4G8.04	GTPase activating protein (predicted) [Source:PomBase Gene ID;Acc:SPAC4G8.04]	196	146	73	183	173	168	191	202	193	221	228	189	216	265	195	182	247	274	203	241
SPAC4G8.05	ppk14	serine/threonine protein kinase Ppk14 (predicted) [Source:PomBase Gene ID;Acc:SPAC4G8.05]	158	145	146	150	183	125	179	178	172	183	269	208	265	253	223	248	299	234	291	245
SPAC4G8.07c	SPAC4G8.07c	tRNA (m5U54) methyltransferase Trm2 (predicted) [Source:PomBase Gene ID;Acc:SPAC4G8.07c]	3	3	6	7	6	0	1	8	0	3	142	138	161	132	114	164	154	157	133	154
SPAC4G8.08	SPAC4G8.08	mitochondrial iron ion transporter (predicted) [Source:PomBase Gene ID;Acc:SPAC4G8.08]	219	191	215	219	266	110	208	264	219	274	47	52	73	74	99	15	70	127	38	89
SPAC4G9.06c	chz1	histone chaperone Chz1 (predicted) [Source:PomBase Gene ID;Acc:SPAC4G9.06c]	434	316	257	262	279	265	114	197	306	211	310	221	351	309	310	324	322	363	330	352
SPAC4G9.10	arg3	ornithine carbamoyltransferase Arg3 [Source:PomBase Gene ID;Acc:SPAC4G9.10]	37	60	23	47	35	26	38	62	46	42	23	22	29	17	27	25	39	21	29	27
SPAC4G9.11c	cmb1	cytosine-mismatch binding protein 1 [Source:PomBase Gene ID;Acc:SPAC4G9.11c]	161	82	67	95	95	150	110	63	113	46	30	67	98	97	92	28	61	158	55	83
SPAC4G9.12	SPAC4G9.12	gluconokinase [Source:PomBase Gene ID;Acc:SPAC4G9.12]	237	177	199	219	212	262	283	210	204	253	0	0	0	0	0	0	0	0	0	0
SPAC4G9.14	SPAC4G9.14	mitochondrial Mpv17/PMP22 family protein 2 (predicted) [Source:PomBase Gene ID;Acc:SPAC4G9.14]	402	255	271	263	267	319	291	272	329	304	289	256	267	245	212	249	261	257	240	229
SPAC4G9.16c	rpl901	60S ribosomal protein L9 [Source:PomBase Gene ID;Acc:SPAC4G9.16c]	114	98	58	57	67	48	110	84	37	56	34	8	12	3	7	16	10	12	7	11
SPAC4G9.20c	SPAC4G9.20c	mitochondrial carrier with solute carrier repeats (predicted) [Source:PomBase Gene ID;Acc:SPAC4G9.20c]	307	244	234	284	315	237	324	344	339	287	370	260	355	336	289	303	357	364	334	302
SPAC4H3.02c	swc3	Swr1 complex subunit Swc3 [Source:PomBase Gene ID;Acc:SPAC4H3.02c]	55	45	28	44	35	19	49	31	48	38	357	290	293	269	313	403	356	300	333	313
SPAC4H3.03c	SPAC4H3.03c	glucan 1,4-alpha-glucosidase (predicted) [Source:PomBase Gene ID;Acc:SPAC4H3.03c]	29	12	23	26	22	18	19	16	15	21	0	0	0	0	0	0	0	0	0	0
SPAC4H3.04c	SPAC4H3.04c	UPF0103 family [Source:PomBase Gene ID;Acc:SPAC4H3.04c]	4	7	9	12	9	1	6	14	6	17	395	357	409	361	371	374	451	384	414	404
SPAC4H3.05	srs2	ATP-dependent DNA helicase, UvrD subfamily [Source:PomBase Gene ID;Acc:SPAC4H3.05]	270	317	299	202	406	283	315	350	274	355	586	360	554	547	444	558	573	500	657	522
SPAC4H3.06	SPAC4H3.06	sequence orphan [Source:PomBase Gene ID;Acc:SPAC4H3.06]	537	238	213	317	235	459	342	214	376	183	0	0	0	0	0	0	0	0	0	0
SPAC4H3.07c	SPAC4H3.07c	protein phosphatase Fmp31 (predicted) [Source:PomBase Gene ID;Acc:SPAC4H3.07c]	113	200	285	251	330	62	201	385	178	377	1198	1025	1259	1075	1077	1135	1305	1120	1368	1228
SPAC4H3.14c	SPAC4H3.14c	sequence orphan [Source:PomBase Gene ID;Acc:SPAC4H3.14c]	183	111	140	174	144	92	69	96	136	85	316	240	361	295	345	260	348	335	352	350
SPAC513.02	SPAC513.02	phosphoglycerate mutase family [Source:PomBase Gene ID;Acc:SPAC513.02]	305	246	269	259	303	174	310	347	265	263	232	189	302	248	245	230	264	244	247	286
SPAC513.03	mfm2	M-factor precursor Mfm2 [Source:PomBase Gene ID;Acc:SPAC513.03]	214	190	219	214	198	225	266	211	279	275	73	76	116	63	69	92	85	56	130	42
SPAC513.04	SPAC513.04	sequence orphan [Source:PomBase Gene ID;Acc:SPAC513.04]	635	511	451	546	550	560	633	527	654	430	0	0	0	0	0	0	0	0	0	0
SPAC513.07	SPAC513.07	flavonol reductase/cinnamoyl-CoA reductase family [Source:PomBase Gene ID;Acc:SPAC513.07]	37	30	33	23	44	29	20	31	26	32	221	182	259	244	235	272	268	221	218	232
SPAC521.03	SPAC521.03	short chain dehydrogenase (predicted) [Source:PomBase Gene ID;Acc:SPAC521.03]	187	142	180	146	218	120	180	167	172	213	237	205	304	274	235	280	281	276	285	261
SPAC521.05	rps802	40S ribosomal protein S8 (predicted) [Source:PomBase Gene ID;Acc:SPAC521.05]	168	119	97	90	84	103	177	100	108	85	55	51	46	51	35	52	55	55	36	37
SPAC56E4.03	SPAC56E4.03	aromatic aminotransferase (predicted) [Source:PomBase Gene ID;Acc:SPAC56E4.03]	4	11	2	4	0	2	12	3	3	7	6	8	21	3	2	10	6	0	6	3
SPAC56E4.06c	ggt2	gamma-glutamyltranspeptidase Ggt2 [Source:PomBase Gene ID;Acc:SPAC56E4.06c]	190	204	185	195	193	99	199	249	222	264	477	362	657	551	478	546	604	508	389	521
SPAC56E4.07	SPAC56E4.07	N-acetyltransferase (predicted) [Source:PomBase Gene ID;Acc:SPAC56E4.07]	531	340	340	273	389	394	413	362	398	363	246	209	246	199	174	248	262	231	203	192
SPAC56F8.02	SPAC56F8.02	AMP binding enzyme (predicted) [Source:PomBase Gene ID;Acc:SPAC56F8.02]	80	98	133	128	138	69	123	144	115	101	9	12	28	31	15	6	21	50	14	30
SPAC56F8.05c	mug64	BAR domain protein (predicted) [Source:PomBase Gene ID;Acc:SPAC56F8.05c]	279	251	279	264	345	187	255	268	300	260	0	0	0	0	0	0	0	0	0	0
SPAC56F8.06c	alg10	dolichyl-phosphate-glucose-glycolipid alpha-glucosyltransferase Alg10 (predicted) [Source:PomBase Gene ID;Acc:SPAC56F8.06c]	644	501	519	453	607	403	638	535	521	546	2	0	9	2	5	1	0	3	3	0
SPAC56F8.09	rrp8	rRNA methyltransferase Rrp8 (predicted) [Source:PomBase Gene ID;Acc:SPAC56F8.09]	48	24	17	18	26	44	18	26	34	17	252	264	326	230	257	259	343	277	286	225
SPAC56F8.14c	mug115	sequence orphan [Source:PomBase Gene ID;Acc:SPAC56F8.14c]	69	107	100	115	158	56	143	128	100	149	769	525	355	640	673	872	789	717	766	657
SPAC57A10.03	cyp1	cyclophilin family peptidyl-prolyl cis-trans isomerase Cyp1 [Source:PomBase Gene ID;Acc:SPAC57A10.03]	660	370	314	299	322	606	460	280	466	337	0	0	10	5	5	5	3	3	2	4
SPAC57A10.04	mug10	Rho guanine nucleotide exchange factor (predicted) [Source:PomBase Gene ID;Acc:SPAC57A10.04]	229	234	237	224	270	185	264	252	239	286	201	200	296	216	238	215	283	242	286	237
SPAC57A10.07	SPAC57A10.07	conserved protein (fungal and protazoan) [Source:PomBase Gene ID;Acc:SPAC57A10.07]	1281	756	693	572	693	1340	873	618	1011	660	0	1	0	0	0	0	0	2	0	0
SPAC57A10.08c	SPAC57A10.08c	carboxylic ester hydrolase activity (predicted) [Source:PomBase Gene ID;Acc:SPAC57A10.08c]	25	15	21	10	20	15	15	25	16	11	222	194	264	190	223	222	243	256	260	249
SPAC57A10.09c	nhp6	High-mobility group non-histone chromatin protein (predicted) [Source:PomBase Gene ID;Acc:SPAC57A10.09c]	264	176	175	192	270	135	220	243	197	289	288	253	258	273	227	328	316	283	335	284
SPAC57A10.10c	sla1	La protein homolog [Source:PomBase Gene ID;Acc:SPAC57A10.10c]	1	0	2	2	6	0	1	12	0	13	1147	1057	1369	1079	1139	1081	1374	1211	1017	1137
SPAC57A7.05	SPAC57A7.05	conserved protein [Source:PomBase Gene ID;Acc:SPAC57A7.05]	291	231	248	208	272	316	302	244	306	285	1	2	2	3	1	3	0	1	3	0
SPAC57A7.08	pzh1	serine/threonine protein phosphatase Pzh1 [Source:PomBase Gene ID;Acc:SPAC57A7.08]	481	351	405	293	456	438	491	468	508	384	483	425	616	582	514	582	588	559	605	518
SPAC57A7.09	SPAC57A7.09	human RNF family homolog [Source:PomBase Gene ID;Acc:SPAC57A7.09]	857	834	872	893	1080	673	908	1078	848	662	1937	1275	1605	1768	1557	1122	1708	2067	2426	1787
SPAC589.02c	med13	mediator complex subunit Srb9 [Source:PomBase Gene ID;Acc:SPAC589.02c]	15	6	4	4	4	0	0	0	2	1	4	4	2	6	1	2	0	0	0	4
SPAC589.03c	SPAC589.03c	sequence orphan [Source:PomBase Gene ID;Acc:SPAC589.03c]	7	4	19	21	21	8	8	19	6	17	554	485	652	479	511	681	646	517	811	494
SPAC589.05c	SPAC589.05c	conserved eukaryotic protein [Source:PomBase Gene ID;Acc:SPAC589.05c]	24	16	18	16	17	17	27	20	26	21	242	200	263	186	188	273	237	233	233	171
SPAC589.07c	atg18	WD repeat protein involved in autophagy Atg18a [Source:PomBase Gene ID;Acc:SPAC589.07c]	1115	570	436	458	529	954	524	473	644	441	245	242	267	240	256	241	253	271	241	293
SPAC589.10c	SPAC589.10c	ribomal-ubiquitin fusion protein Ubi5 (predicted) [Source:PomBase Gene ID;Acc:SPAC589.10c]	577	510	508	463	567	312	456	535	542	544	628	555	664	620	576	705	783	640	746	622
SPAC589.11	mug82	mitochondrial translation release factor (predicted) [Source:PomBase Gene ID;Acc:SPAC589.11]	542	369	426	456	466	405	343	419	457	392	788	592	771	732	645	721	769	662	683	734
SPAC5D6.01	rps2202	40S ribosomal protein S15a (predicted) [Source:PomBase Gene ID;Acc:SPAC5D6.01]	7	4	1	2	4	0	3	3	0	11	141	107	169	128	127	114	161	154	124	151
SPAC5D6.02c	mug165	sequence orphan [Source:PomBase Gene ID;Acc:SPAC5D6.02c]	1295	767	618	516	658	1677	993	574	1029	575	410	324	479	308	351	561	422	312	534	340
SPAC5D6.05	2011-09-01	mediator complex subunit Pmc6 [Source:PomBase Gene ID;Acc:SPAC5D6.05]	80	68	47	54	63	47	91	42	56	63	0	0	0	0	0	0	0	0	0	1
SPAC5D6.07c	pxa1	PXA domain protein Pxa1 [Source:PomBase Gene ID;Acc:SPAC5D6.07c]	370	253	251	309	293	164	285	264	250	273	383	313	414	392	312	350	439	362	419	337
SPAC5D6.08c	mes1	meiosis II protein Mes1 [Source:PomBase Gene ID;Acc:SPAC5D6.08c]	842	429	349	340	422	744	468	358	543	339	211	155	193	186	181	274	196	185	245	218
SPAC5D6.09c	mug86	acetate transmembrane transporter (predicted) [Source:PomBase Gene ID;Acc:SPAC5D6.09c]	113	96	115	132	123	108	76	76	107	107	242	190	280	201	197	285	227	211	280	197
SPAC5D6.10c	mug116	sequence orphan [Source:PomBase Gene ID;Acc:SPAC5D6.10c]	237	149	148	134	148	214	157	140	174	139	2	3	2	4	2	1	3	1	0	2
SPAC5D6.13	SPAC5D6.13	Golgi phosphoprotein 3 family (predicted) [Source:PomBase Gene ID;Acc:SPAC5D6.13]	69	68	57	53	65	86	62	61	52	57	120	96	165	109	99	126	184	118	86	114
SPAC5H10.01	SPAC5H10.01	DUF1445 family protein [Source:PomBase Gene ID;Acc:SPAC5H10.01]	1056	870	876	643	1166	697	1129	916	996	973	985	828	1100	907	887	990	1089	1003	781	847
SPAC5H10.02c	SPAC5H10.02c	ThiJ domain protein [Source:PomBase Gene ID;Acc:SPAC5H10.02c]	82	196	173	162	192	69	202	199	136	219	586	459	615	507	581	708	691	508	521	491
SPAC5H10.04	SPAC5H10.04	NADPH dehydrogenase (predicted) [Source:PomBase Gene ID;Acc:SPAC5H10.04]	195	94	108	19	174	109	93	101	117	51	3	4	14	8	14	3	5	11	0	22
SPAC5H10.05c	SPAC5H10.05c	FAD binding oxidoreductase (predicted) [Source:PomBase Gene ID;Acc:SPAC5H10.05c]	962	822	773	740	1018	715	1016	942	967	904	66	61	176	186	213	78	135	259	70	243
SPAC5H10.06c	adh4	alcohol dehydrogenase Adh4 [Source:PomBase Gene ID;Acc:SPAC5H10.06c]	476	402	398	394	535	267	471	501	391	517	0	0	1	7	0	1	2	2	0	6
SPAC5H10.07	SPAC5H10.07	sequence orphan [Source:PomBase Gene ID;Acc:SPAC5H10.07]	2	11	11	41	22	2	22	25	2	51	855	680	1006	795	786	973	960	770	826	797
SPAC5H10.09c	SPAC5H10.09c	3-methyl-2-oxobutanoatehydroxymethyltransferase(predicted) [Source:PomBase Gene ID;Acc:SPAC5H10.09c]	313	326	341	309	394	249	161	325	297	315	603	526	643	559	534	599	618	537	617	470
SPAC5H10.10	SPAC5H10.10	NADPH dehydrogenase (predicted) [Source:PomBase Gene ID;Acc:SPAC5H10.10]	286	276	258	225	315	266	326	350	271	352	205	218	358	299	324	234	363	310	289	261
SPAC5H10.11	gmh1	alpha-1,2-galactosyltransferase Gmh1 (predicted) [Source:PomBase Gene ID;Acc:SPAC5H10.11]	36	29	29	27	36	30	40	38	25	28	565	611	680	507	562	660	740	602	865	673
SPAC5H10.12c	SPAC5H10.12c	acetylglucosaminyltransferase (predicted) [Source:PomBase Gene ID;Acc:SPAC5H10.12c]	1129	834	837	896	926	682	653	848	854	717	1460	1261	1800	1434	1393	1645	1644	1591	1499	1597
SPAC5H10.13c	gmh2	alpha-1,2-galactosyltransferase Gmh2 (predicted) [Source:PomBase Gene ID;Acc:SPAC5H10.13c]	404	373	372	368	516	296	552	456	426	436	331	323	486	363	376	340	380	351	387	387
SPAC607.06c	SPAC607.06c	metallopeptidase [Source:PomBase Gene ID;Acc:SPAC607.06c]	115	96	110	92	102	74	69	122	105	109	0	0	0	0	0	0	0	0	0	0
SPAC607.07c	SPAC607.07c	sequence orphan [Source:PomBase Gene ID;Acc:SPAC607.07c]	206	166	164	187	160	127	167	175	157	131	313	286	417	331	328	399	487	315	467	294
SPAC607.10	spo3	sporulation protein Spo3 [Source:PomBase Gene ID;Acc:SPAC607.10]	172	161	194	155	220	205	291	217	264	202	0	0	0	0	0	0	0	0	0	0
SPAC630.04c	SPAC630.04c	sequence orphan [Source:PomBase Gene ID;Acc:SPAC630.04c]	871	848	798	800	1001	488	1062	1030	857	970	0	0	0	0	0	0	0	0	0	0
SPAC630.06c	SPAC630.06c	conserved fungal protein [Source:PomBase Gene ID;Acc:SPAC630.06c]	456	371	349	367	413	349	368	399	377	428	1	10	4	3	4	3	6	25	1	2
SPAC630.09c	mug58	GLYK family kinase of unknown specificity (predicted) [Source:PomBase Gene ID;Acc:SPAC630.09c]	151	117	147	183	147	80	143	139	102	128	965	916	1170	910	889	1051	1133	1085	994	1037
SPAC630.10	SPAC630.10	conserved eukaryotic protein, DUF3321 family [Source:PomBase Gene ID;Acc:SPAC630.10]	307	318	302	226	368	219	381	392	315	437	547	546	581	520	471	588	643	501	653	583
SPAC630.11	vps55	vacuolar sorting protein Vps55 (predicted) [Source:PomBase Gene ID;Acc:SPAC630.11]	136	172	165	172	190	96	216	193	164	181	254	211	282	208	207	236	254	271	165	223
SPAC630.13c	tsc2	tuberin [Source:PomBase Gene ID;Acc:SPAC630.13c]	261	198	202	178	244	236	277	221	223	177	0	0	0	0	0	0	2	4	1	0
SPAC630.14c	tup12	transcriptional corepressor Tup12 [Source:PomBase Gene ID;Acc:SPAC630.14c]	18	3	2	8	3	0	4	9	4	5	0	0	0	0	0	0	0	0	0	0
SPAC631.01c	acp2	F-actin capping protein beta subunit (predicted) [Source:PomBase Gene ID;Acc:SPAC631.01c]	575	452	426	424	476	457	457	580	486	464	979	799	1128	796	834	1204	1002	776	1164	909
SPAC637.03	SPAC637.03	conserved fungal protein [Source:PomBase Gene ID;Acc:SPAC637.03]	473	457	348	350	512	497	502	446	412	414	3	1	2	0	1	1	2	3	2	3
SPAC637.10c	rpn10	19S proteasome regulatory subunit Rpn10 [Source:PomBase Gene ID;Acc:SPAC637.10c]	672	333	278	262	293	570	360	333	447	274	0	0	0	0	0	0	0	0	0	0
SPAC637.13c	slm1	cytoskeletal signaling protein Slm1 (predicted) [Source:PomBase Gene ID;Acc:SPAC637.13c]	191	125	152	154	176	115	162	187	165	174	5	8	5	4	0	5	3	4	4	6
SPAC644.08	SPAC644.08	methionine salvage haloacid dehalogenase-like hydrolase (predicted) [Source:PomBase Gene ID;Acc:SPAC644.08]	0	2	1	1	0	0	0	0	0	3	1344	1310	1741	1438	1463	1740	1867	1510	1522	1476
SPAC644.09	SPAC644.09	alanine racemase (predicted) [Source:PomBase Gene ID;Acc:SPAC644.09]	826	726	609	595	653	822	906	697	744	706	0	0	0	2	0	0	0	0	0	1
SPAC644.11c	pkp1	mitochondrial pyruvate dehydrogenase (lipoamide) kinase Pkp1 (predicted) [Source:PomBase Gene ID;Acc:SPAC644.11c]	105	73	70	84	108	68	97	101	103	90	182	145	192	162	189	218	215	148	166	162
SPAC664.02c	arp8	actin-like protein, Ino80 complex subunit Arp8 [Source:PomBase Gene ID;Acc:SPAC664.02c]	4	0	1	1	0	0	0	0	0	4	27	21	20	23	16	28	22	27	18	16
SPAC664.04c	rps1602	40S ribosomal protein S16 (predicted) [Source:PomBase Gene ID;Acc:SPAC664.04c]	117	164	114	137	130	149	153	170	144	131	163	140	186	150	110	172	180	170	183	146
SPAC664.07c	rad9	checkpoint clamp complex protein Rad9 [Source:PomBase Gene ID;Acc:SPAC664.07c]	97	80	60	101	71	93	121	51	83	61	233	132	169	120	160	163	208	169	179	220
SPAC664.12c	SPAC664.12c	mitochondrial succinate dehydrogenase assembly factor 1 (predicted) [Source:PomBase Gene ID;Acc:SPAC664.12c]	10	6	5	15	8	0	4	11	4	11	809	803	968	872	736	852	1007	861	897	897
SPAC664.14	amt2	ammonium transporter Amt2 [Source:PomBase Gene ID;Acc:SPAC664.14]	0	0	1	0	0	0	0	0	0	2	334	204	336	246	220	234	262	315	285	254
SPAC664.15	caf4	CCR4-Not complex subunit Caf4/Mdv1 (predicted) [Source:PomBase Gene ID;Acc:SPAC664.15]	18	23	24	33	34	3	13	44	10	36	218	142	245	210	180	219	277	206	199	193
SPAC683.02c	SPAC683.02c	zf-CCHC type zinc finger protein [Source:PomBase Gene ID;Acc:SPAC683.02c]	776	701	573	585	714	660	650	690	803	676	780	576	624	619	633	888	790	682	772	651
SPAC688.03c	SPAC688.03c	human AMMECR1 homolog [Source:PomBase Gene ID;Acc:SPAC688.03c]	629	503	510	516	653	341	583	597	472	605	1	5	11	9	7	20	10	6	0	6
SPAC688.06c	slx4	structure-specific endonuclease subunit [Source:PomBase Gene ID;Acc:SPAC688.06c]	16	14	15	6	18	12	22	25	13	16	232	161	292	210	246	245	266	248	212	216
SPAC688.10	rev3	DNA polymerase zeta catalytic subunit Rev3 (predicted) [Source:PomBase Gene ID;Acc:SPAC688.10]	968	592	460	476	558	1212	673	479	829	543	422	295	430	335	346	468	427	325	384	413
SPAC688.11	end4	Huntingtin-interacting protein homolog [Source:PomBase Gene ID;Acc:SPAC688.11]	42	23	26	20	22	21	10	13	16	13	28	23	23	6	9	26	21	27	13	27
SPAC688.12c	SPAC688.12c	sequence orphan [Source:PomBase Gene ID;Acc:SPAC688.12c]	335	229	229	227	242	254	240	241	288	292	383	309	283	344	276	437	371	273	391	291
SPAC688.13	scn1	TatD DNase family Scn1 [Source:PomBase Gene ID;Acc:SPAC688.13]	1	0	0	0	0	0	0	0	0	1	312	267	381	324	319	297	391	355	318	363
SPAC688.14	set13	ribosome L32 lysine methyltransferase Set13 [Source:PomBase Gene ID;Acc:SPAC688.14]	256	230	212	229	262	225	322	255	266	268	279	249	335	261	265	274	312	324	272	350
SPAC694.03	SPAC694.03	conserved fungal protein [Source:PomBase Gene ID;Acc:SPAC694.03]	704	496	477	615	637	456	52	486	490	397	358	443	508	378	366	542	448	343	418	412
SPAC694.05c	rps2502	40S ribosomal protein S25 (predicted) [Source:PomBase Gene ID;Acc:SPAC694.05c]	711	639	723	835	938	384	525	821	550	788	15	5	8	7	7	5	9	17	8	9
SPAC694.06c	mrc1	mediator of replication checkpoint 1 [Source:PomBase Gene ID;Acc:SPAC694.06c]	533	454	480	407	508	404	598	533	468	530	498	427	535	515	378	424	452	482	526	483
SPAC6B12.05c	ies2	Ino80 complex subunit Ies2 [Source:PomBase Gene ID;Acc:SPAC6B12.05c]	1830	1034	962	825	1002	1505	1132	807	1191	807	3	2	3	4	4	4	8	5	4	1
SPAC6B12.06c	rrg9	mitochondrial genome maintenance protein Rrg9 (predicted) [Source:PomBase Gene ID;Acc:SPAC6B12.06c]	243	217	204	234	241	216	276	250	212	283	465	361	541	414	468	464	554	572	435	519
SPAC6B12.09	trm10	tRNA m(1)G methyltransferase Trm10 (predicted) [Source:PomBase Gene ID;Acc:SPAC6B12.09]	437	415	400	391	470	298	581	411	388	440	411	326	490	411	355	399	497	471	469	406
SPAC6B12.12	tom70	mitochondrial TOM complex subunit Tom70 (predicted) [Source:PomBase Gene ID;Acc:SPAC6B12.12]	40	20	26	10	19	23	28	21	25	26	33	12	41	20	11	44	33	23	22	16
SPAC6B12.14c	SPAC6B12.14c	conserved fungal protein [Source:PomBase Gene ID;Acc:SPAC6B12.14c]	1201	869	860	799	1046	887	1240	963	957	917	644	550	682	728	589	577	671	781	987	785
SPAC6B12.15	cpc2	RACK1 ortholog Cpc2 [Source:PomBase Gene ID;Acc:SPAC6B12.15]	55	35	28	29	36	24	27	21	30	23	0	0	0	0	0	0	0	0	0	0
SPAC6B12.16	meu26	conserved fungal protein [Source:PomBase Gene ID;Acc:SPAC6B12.16]	124	167	182	198	217	69	192	278	141	294	600	406	593	522	489	557	646	575	568	562
SPAC6C3.02c	SPAC6C3.02c	mitochondrial CHCH domain protein (predicted) [Source:PomBase Gene ID;Acc:SPAC6C3.02c]	769	577	627	618	697	451	683	791	577	757	755	570	819	648	702	675	787	657	677	622
SPAC6C3.03c	SPAC6C3.03c	sequence orphan [Source:PomBase Gene ID;Acc:SPAC6C3.03c]	166	132	108	132	143	101	178	135	131	123	195	157	181	167	151	246	187	208	135	146
SPAC6C3.05	SPAC6C3.05	sequence orphan [Source:PomBase Gene ID;Acc:SPAC6C3.05]	221	203	180	197	194	174	228	240	204	185	289	254	364	273	296	328	357	270	297	325
SPAC6C3.06c	SPAC6C3.06c	P-type ATPase, calcium transporting (predicted) [Source:PomBase Gene ID;Acc:SPAC6C3.06c]	253	207	238	254	267	160	174	225	265	263	403	346	577	463	417	415	509	410	431	447
SPAC6C3.07	mug68	sequence orphan [Source:PomBase Gene ID;Acc:SPAC6C3.07]	494	299	285	290	342	270	292	303	388	270	1	5	4	4	0	0	0	6	0	5
SPAC6C3.08	SPAC6C3.08	proteasome regulatory particle, gankyrin (predicted) [Source:PomBase Gene ID;Acc:SPAC6C3.08]	215	164	156	142	158	169	255	169	151	170	258	251	276	220	225	320	308	275	255	159
SPAC6F12.06	SPAC6F12.06	Rho GDP dissociation inhibitor Rdi1 (predicted) [Source:PomBase Gene ID;Acc:SPAC6F12.06]	228	204	177	196	226	185	219	200	194	232	184	172	197	169	224	229	246	166	180	194
SPAC6F12.10c	ade3	phosphoribosylformylglycinamidine synthase Ade3 (predicted) [Source:PomBase Gene ID;Acc:SPAC6F12.10c]	24	1	0	9	1	18	2	1	5	2	6	3	0	0	7	1	1	5	3	1
SPAC6F6.02c	pof5	F-box protein Pof5 [Source:PomBase Gene ID;Acc:SPAC6F6.02c]	508	406	301	323	431	457	425	463	400	288	210	185	257	206	186	174	215	216	253	197
SPAC6F6.04c	SPAC6F6.04c	membrane transporter (predicted) [Source:PomBase Gene ID;Acc:SPAC6F6.04c]	165	172	179	66	228	110	182	187	163	149	0	0	0	0	0	0	0	0	0	0
SPAC6F6.09	eaf6	NuA4 histone acetyltransferase complex subunit Eaf6 (predicted) [Source:PomBase Gene ID;Acc:SPAC6F6.09]	217	132	143	112	181	146	173	181	177	164	0	0	0	0	0	0	0	0	0	0
SPAC6F6.11c	SPAC6F6.11c	pyridoxine-pyridoxal-pyridoxamine kinase (predicted) [Source:PomBase Gene ID;Acc:SPAC6F6.11c]	286	280	225	216	370	225	375	328	333	316	242	249	305	271	279	288	318	286	320	283
SPAC6F6.13c	SPAC6F6.13c	DUF726 family protein [Source:PomBase Gene ID;Acc:SPAC6F6.13c]	200	243	266	217	223	168	213	268	203	235	1	2	13	4	12	1	3	11	2	7
SPAC6F6.17	rif1	telomere length regulator protein Rif1 [Source:PomBase Gene ID;Acc:SPAC6F6.17]	48	39	81	76	82	18	24	98	55	95	585	688	748	559	607	837	903	571	688	708
SPAC6G10.02c	tea3	cell end marker Tea3 [Source:PomBase Gene ID;Acc:SPAC6G10.02c]	464	228	215	244	221	473	259	210	335	200	0	2	2	5	1	0	2	4	1	1
SPAC6G10.03c	SPAC6G10.03c	mitochondrial cardiolipin-specific phospholipase (predicted) [Source:PomBase Gene ID;Acc:SPAC6G10.03c]	1006	640	416	419	572	981	808	472	717	439	282	239	307	236	240	312	278	270	263	303
SPAC6G10.06	SPAC6G10.06	FAD-dependent amino acid oxidase involved in late endosome to Golgi transport (predicted) [Source:PomBase Gene ID;Acc:SPAC6G10.06]	271	208	175	185	234	172	299	278	240	248	270	227	273	278	272	325	331	271	307	278
SPAC6G10.08	idp1	isocitrate dehydrogenase Idp1 (predicted) [Source:PomBase Gene ID;Acc:SPAC6G10.08]	2495	2096	1702	1653	2056	2104	2281	2033	2226	1900	1948	1694	2087	1789	1711	1997	2132	1911	2050	1869
SPAC6G10.10c	SPAC6G10.10c	human hmmtag2 homolog [Source:PomBase Gene ID;Acc:SPAC6G10.10c]	2126	1214	1046	953	1163	2148	1436	1010	1561	918	0	0	0	0	0	0	0	0	0	0
SPAC6G10.12c	ace2	transcription factor Ace2 [Source:PomBase Gene ID;Acc:SPAC6G10.12c]	268	198	154	187	163	219	202	163	151	162	156	104	141	113	117	125	137	123	84	106
SPAC6G9.01c	SPAC6G9.01c	conserved protein [Source:PomBase Gene ID;Acc:SPAC6G9.01c]	279	268	244	273	331	250	295	293	314	328	108	90	155	120	121	147	153	133	127	145
SPAC6G9.03c	mug183	histone chaperone Rtt106-like (predicted) [Source:PomBase Gene ID;Acc:SPAC6G9.03c]	1242	818	560	604	728	1116	706	631	988	525	1	0	5	2	1	2	2	3	4	1
SPAC6G9.04	spo7	sporulation protein Spo7 [Source:PomBase Gene ID;Acc:SPAC6G9.04]	297	225	218	242	295	218	231	236	253	220	438	353	421	335	342	349	404	426	361	418
SPAC6G9.08	ubp6	ubiquitin C-terminal hydrolase Ubp6 [Source:PomBase Gene ID;Acc:SPAC6G9.08]	559	546	500	495	658	460	539	685	536	639	2	11	39	11	78	21	8	45	4	20
SPAC6G9.10c	sen1	ATP-dependent 5' to 3' DNA/RNA helicase Sen1 [Source:PomBase Gene ID;Acc:SPAC6G9.10c]	4	1	1	0	2	5	4	5	1	8	0	0	1	0	0	0	0	0	0	0
SPAC6G9.13c	bqt1	bouquet formation protein Bqt1 [Source:PomBase Gene ID;Acc:SPAC6G9.13c]	147	146	202	131	204	116	205	218	181	224	1	2	0	4	3	0	5	3	0	2
SPAC6G9.14	SPAC6G9.14	RNA-binding protein (predicted) [Source:PomBase Gene ID;Acc:SPAC6G9.14]	263	136	179	119	166	127	246	205	156	186	266	171	232	165	151	249	313	217	217	196
SPAC6G9.15c	SPAC6G9.15c	sequence orphan [Source:PomBase Gene ID;Acc:SPAC6G9.15c]	671	609	513	548	674	384	711	671	611	570	803	723	957	795	793	827	991	936	743	852
SPAC6G9.16c	SPAC6G9.16c	sequence orphan [Source:PomBase Gene ID;Acc:SPAC6G9.16c]	19	20	16	10	20	8	15	21	16	9	220	206	254	176	193	180	231	245	168	239
SPAC732.02c	SPAC732.02c	fructose-2,6-bisphosphate 2-phosphatase activity (predicted) [Source:PomBase Gene ID;Acc:SPAC732.02c]	381	351	402	322	485	380	443	389	397	473	0	0	0	0	0	0	0	1	0	0
SPAC750.06c	SPAC750.06c	S. pombe specific DUF999 protein family 4 [Source:PomBase Gene ID;Acc:SPAC750.06c]	1153	892	809	724	837	864	1095	938	994	791	1011	807	1034	805	735	1087	964	853	1156	783
SPAC7D4.02c	sfp47	Ubp4 interactor Sfp47 [Source:PomBase Gene ID;Acc:SPAC7D4.02c]	367	295	276	275	323	284	295	319	326	292	226	197	286	257	223	233	243	218	285	223
SPAC7D4.04	taf1	Taz1 interacting factor 1, autophagy protein [Source:PomBase Gene ID;Acc:SPAC7D4.04]	294	293	275	238	335	319	307	289	371	281	159	163	220	184	154	180	201	183	148	159
SPAC7D4.05	SPAC7D4.05	hydrolase (predicted) [Source:PomBase Gene ID;Acc:SPAC7D4.05]	125	58	61	82	92	52	30	40	67	27	2305	2066	2822	2334	2395	2547	2905	2499	2402	2483
SPAC7D4.10	vma13	V-type ATPase V1 subunit H (predicted) [Source:PomBase Gene ID;Acc:SPAC7D4.10]	420	262	201	199	211	449	282	229	307	215	0	0	0	0	0	0	0	0	0	0
SPAC7D4.13c	SPAC7D4.13c	sequence orphan [Source:PomBase Gene ID;Acc:SPAC7D4.13c]	0	1	7	2	1	0	0	4	0	3	0	0	0	4	2	0	0	5	0	1
SPAC806.04c	SPAC806.04c	DUF89 family protein [Source:PomBase Gene ID;Acc:SPAC806.04c]	602	468	400	386	465	310	385	403	455	438	865	693	928	938	849	944	973	871	894	915
SPAC806.08c	mod21	gamma tubulin complex subunit Mod21 [Source:PomBase Gene ID;Acc:SPAC806.08c]	40	20	26	25	42	27	29	36	35	22	400	335	493	375	348	444	409	402	342	421
SPAC821.03c	SPAC821.03c	sequence orphan [Source:PomBase Gene ID;Acc:SPAC821.03c]	598	611	622	287	825	480	739	777	721	791	671	594	840	611	619	689	779	707	606	689
SPAC821.06	spn2	septin Spn2 [Source:PomBase Gene ID;Acc:SPAC821.06]	378	297	368	345	402	238	421	422	379	419	408	310	409	395	356	338	468	412	389	408
SPAC821.09	eng1	endo-1,3-beta-glucanase Eng1 [Source:PomBase Gene ID;Acc:SPAC821.09]	80	66	81	105	82	72	67	75	82	80	415	406	608	543	448	388	616	565	482	506
SPAC823.02	SPAC823.02	sequence orphan [Source:PomBase Gene ID;Acc:SPAC823.02]	128	75	90	61	67	50	89	80	70	81	280	243	290	255	235	272	308	301	277	313
SPAC823.03	ppk15	serine/threonine protein kinase Ppk15 (predicted) [Source:PomBase Gene ID;Acc:SPAC823.03]	528	293	290	282	370	402	329	388	392	321	361	200	287	262	240	332	349	280	310	326
SPAC823.09c	SPAC823.09c	threonine aspartase (predicted) [Source:PomBase Gene ID;Acc:SPAC823.09c]	237	294	184	226	249	158	277	324	228	317	161	148	163	134	114	166	197	98	218	162
SPAC823.14	ptf1	phosphoric monoester hydrolase (predicted) [Source:PomBase Gene ID;Acc:SPAC823.14]	402	315	300	302	379	351	437	331	403	398	378	232	317	269	324	308	373	301	356	351
SPAC823.15	ppa1	minor serine/threonine protein phosphatase Ppa1 [Source:PomBase Gene ID;Acc:SPAC823.15]	1092	636	504	454	627	1017	856	494	864	433	476	377	511	447	377	495	522	430	527	482
SPAC824.04	SPAC824.04	WD repeat protein (predicted) [Source:PomBase Gene ID;Acc:SPAC824.04]	53	48	28	32	38	30	49	45	42	23	73	39	66	55	57	67	101	51	37	38
SPAC824.07	SPAC824.07	hydroxyacylglutathione hydrolase (predicted) [Source:PomBase Gene ID;Acc:SPAC824.07]	335	168	197	158	187	234	259	175	187	200	7	1	9	8	9	5	4	5	7	2
SPAC824.08	gda1	guanosine-diphosphatase Gda1 [Source:PomBase Gene ID;Acc:SPAC824.08]	493	312	289	347	345	405	151	279	375	258	3	2	45	24	65	1	5	47	5	33
SPAC869.02c	SPAC869.02c	nitric oxide dioxygenase (predicted) [Source:PomBase Gene ID;Acc:SPAC869.02c]	129	116	125	147	148	85	122	149	114	96	313	233	314	298	302	287	269	255	272	290
SPAC869.03c	SPAC869.03c	urea transporter (predicted) [Source:PomBase Gene ID;Acc:SPAC869.03c]	76	100	81	77	117	65	131	105	82	105	118	102	125	106	118	78	133	132	137	109
SPAC869.04	SPAC869.04	formamidase-like protein (predicted) [Source:PomBase Gene ID;Acc:SPAC869.04]	23	13	17	14	18	20	20	19	13	8	4	8	27	31	41	4	26	23	1	19
SPAC869.05c	SPAC869.05c	sulfate transporter (predicted) [Source:PomBase Gene ID;Acc:SPAC869.05c]	13	23	54	44	65	45	21	72	29	69	804	595	861	719	636	841	760	639	789	607
SPAC869.06c	SPAC869.06c	HHE domain cation binding protein (predicted) [Source:PomBase Gene ID;Acc:SPAC869.06c]	266	283	286	239	287	182	396	293	284	321	370	331	411	363	339	358	444	361	450	313
SPAC869.07c	mel1	alpha-galactosidase, melibiase [Source:PomBase Gene ID;Acc:SPAC869.07c]	1034	827	995	782	1009	780	933	934	1076	869	2337	2031	2842	2380	2370	2407	2867	2929	2465	2561
SPAC869.08	pcm2	protein-L-isoaspartate O-methyltransferase Pcm2 (predicted) [Source:PomBase Gene ID;Acc:SPAC869.08]	592	519	547	572	632	386	624	571	588	599	224	235	328	289	311	122	336	310	427	351
SPAC869.09	SPAC869.09	conserved fungal protein [Source:PomBase Gene ID;Acc:SPAC869.09]	453	346	336	305	414	307	366	373	324	348	8	1	5	4	4	4	10	3	0	6
SPAC869.10c	put4	proline specific plasma membrane permease Put4 (predicted) [Source:PomBase Gene ID;Acc:SPAC869.10c]	292	223	270	271	268	131	201	225	263	273	2	0	0	0	0	0	0	1	1	3
SPAC869.11	cat1	cationic amino acid transporter Cat1 [Source:PomBase Gene ID;Acc:SPAC869.11]	945	711	669	589	767	655	943	719	826	732	12	6	4	8	8	10	5	5	8	7
SPAC890.03	ppk16	serine/threonine protein kinase Ppk16 (predicted) [Source:PomBase Gene ID;Acc:SPAC890.03]	10	6	1	8	14	0	6	23	6	29	1113	826	1126	1068	971	1135	1229	1020	1402	990
SPAC890.05	SPAC890.05	ribosome biogenesis protein, G-pathc domain, PINX1 family (predicted) [Source:PomBase Gene ID;Acc:SPAC890.05]	92	63	85	71	90	84	113	92	79	54	30	22	25	31	29	11	14	49	18	34
SPAC890.06	nup155	nucleoporin Nup155 [Source:PomBase Gene ID;Acc:SPAC890.06]	0	0	1	3	1	2	0	7	2	6	0	0	0	0	0	0	0	0	0	0
SPAC8C9.04	SPAC8C9.04	sequence orphan [Source:PomBase Gene ID;Acc:SPAC8C9.04]	167	145	164	155	188	127	206	206	162	180	187	143	190	177	176	228	194	146	159	165
SPAC8C9.05	SPAC8C9.05	D-Tyr-tRNA deacylase (predicted) [Source:PomBase Gene ID;Acc:SPAC8C9.05]	244	176	121	108	172	317	43	146	201	115	83	87	262	172	325	93	148	286	72	212
SPAC8C9.07	SPAC8C9.07	rRNA processing protein Fyv7 (predicted) [Source:PomBase Gene ID;Acc:SPAC8C9.07]	100	74	87	84	106	74	107	81	64	80	19	14	38	22	21	16	21	36	13	26
SPAC8C9.09c	mug129	sequence orphan [Source:PomBase Gene ID;Acc:SPAC8C9.09c]	914	788	654	740	840	609	798	768	851	805	851	887	1110	876	823	1062	1013	841	1016	782
SPAC8C9.11	SPAC8C9.11	BolA domain protein [Source:PomBase Gene ID;Acc:SPAC8C9.11]	65	32	30	26	42	33	47	43	39	28	327	266	236	303	286	311	354	282	212	252
SPAC8C9.12c	SPAC8C9.12c	mitochondrial iron ion transporter (predicted) [Source:PomBase Gene ID;Acc:SPAC8C9.12c]	327	308	337	331	404	214	374	398	307	412	347	333	444	414	330	360	461	335	325	415
SPAC8C9.14	prr1	transcription factor Prr1 [Source:PomBase Gene ID;Acc:SPAC8C9.14]	396	250	291	247	340	262	399	366	274	320	141	132	168	146	143	152	180	89	186	93
SPAC8C9.16c	mug63	TLDc domain protein 1 [Source:PomBase Gene ID;Acc:SPAC8C9.16c]	2728	2533	2496	2631	3077	2203	2731	2821	2694	2654	3586	3351	4295	3750	3662	3975	4393	3817	3719	3676
SPAC8E11.02c	rad24	14-3-3 protein Rad24 [Source:PomBase Gene ID;Acc:SPAC8E11.02c]	47	24	27	13	19	25	32	23	30	28	2	8	13	7	3	20	6	13	2	13
SPAC8E11.03c	dmc1	RecA family ATPase Dmc1 [Source:PomBase Gene ID;Acc:SPAC8E11.03c]	930	663	641	667	829	644	792	742	854	819	0	0	0	0	0	0	0	0	0	0
SPAC8E11.04c	SPAC8E11.04c	phospholipase (predicted) [Source:PomBase Gene ID;Acc:SPAC8E11.04c]	183	213	188	197	161	143	235	218	207	192	205	155	233	196	170	188	239	160	211	189
SPAC8E11.05c	SPAC8E11.05c	conserved fungal protein [Source:PomBase Gene ID;Acc:SPAC8E11.05c]	19	13	16	22	26	6	15	12	7	22	117	62	124	80	96	112	136	100	110	81
SPAC8E11.06	SPAC8E11.06	sequence orphan [Source:PomBase Gene ID;Acc:SPAC8E11.06]	768	725	585	473	592	554	777	571	584	592	391	273	404	350	410	392	390	322	469	305
SPAC8E11.07c	alp31	tubulin specific chaperone cofactor A, Alp31 [Source:PomBase Gene ID;Acc:SPAC8E11.07c]	187	149	119	92	132	136	105	147	107	133	130	72	136	135	95	140	174	132	143	117
SPAC8E11.10	SPAC8E11.10	sorbose reductase (predicted) [Source:PomBase Gene ID;Acc:SPAC8E11.10]	413	289	229	292	294	332	366	290	398	336	6	0	1	0	0	3	1	1	1	0
SPAC8F11.02c	dph3	diphthamide biosynthesis protein Dph3 (predicted) [Source:PomBase Gene ID;Acc:SPAC8F11.02c]	87	64	80	77	57	68	96	95	65	83	83	59	70	76	55	87	96	92	76	46
SPAC8F11.03	msh3	MutS protein homolog 3 [Source:PomBase Gene ID;Acc:SPAC8F11.03]	353	422	327	306	382	287	439	417	407	469	82	106	141	139	110	93	122	135	80	105
SPAC8F11.05c	mug130	sequence orphan [Source:PomBase Gene ID;Acc:SPAC8F11.05c]	223	224	175	185	189	144	180	237	190	189	1	3	5	2	0	1	3	1	7	3
SPAC8F11.08c	SPAC8F11.08c	esterase/lipase (predicted) [Source:PomBase Gene ID;Acc:SPAC8F11.08c]	94	83	72	52	85	59	97	65	80	82	0	0	0	0	0	0	0	0	0	0
SPAC8F11.09c	nnt1	nicotinamide N-methyltransferase Nnt1 (predicted) [Source:PomBase Gene ID;Acc:SPAC8F11.09c]	290	164	163	192	268	213	200	239	223	208	154	149	236	200	173	159	252	202	188	202
SPAC9.02c	SPAC9.02c	polyamine N-acetyltransferase (predicted) [Source:PomBase Gene ID;Acc:SPAC9.02c]	453	215	218	209	207	415	246	178	379	176	148	150	231	186	168	169	168	222	202	187
SPAC9.07c	SPAC9.07c	GTPase Rbg1 (predicted) [Source:PomBase Gene ID;Acc:SPAC9.07c]	257	161	227	186	217	175	225	246	183	255	228	171	293	222	188	255	244	236	250	213
SPAC9.08c	SPAC9.08c	steroid reductase (predicted) [Source:PomBase Gene ID;Acc:SPAC9.08c]	536	421	388	301	451	349	448	493	440	260	786	631	759	607	635	772	788	749	742	770
SPAC9.10	thi9	thiamine transporter Thi9 [Source:PomBase Gene ID;Acc:SPAC9.10]	962	740	693	582	822	682	956	764	896	738	947	712	880	760	763	952	989	814	748	731
SPAC9.11	SPAC9.11	sequence orphan [Source:PomBase Gene ID;Acc:SPAC9.11]	1651	875	813	756	794	1558	936	694	1246	671	652	604	843	623	631	849	895	761	720	782
SPAC9.13c	cwf16	splicing factor (predicted) [Source:PomBase Gene ID;Acc:SPAC9.13c]	524	477	386	352	518	335	454	433	412	438	0	0	0	1	1	0	0	2	2	1
SPAC922.04	SPAC922.04	sequence orphan [Source:PomBase Gene ID;Acc:SPAC922.04]	1250	939	980	1027	1213	803	1117	1039	1056	1012	949	973	1176	999	650	714	1284	1052	957	970
SPAC922.05c	SPAC922.05c	membrane transporter (predicted) [Source:PomBase Gene ID;Acc:SPAC922.05c]	743	581	506	562	597	556	633	586	743	544	408	376	529	480	362	554	529	443	487	380
SPAC922.06	SPAC922.06	3-oxoacyl-[acyl-carrier-protein]reductase(predicted) [Source:PomBase Gene ID;Acc:SPAC922.06]	34	16	16	24	21	7	10	26	22	36	0	3	10	7	20	1	0	9	0	1
SPAC922.07c	SPAC922.07c	aldehyde dehydrogenase (predicted) [Source:PomBase Gene ID;Acc:SPAC922.07c]	148	126	149	59	188	81	164	174	145	180	337	257	358	252	311	284	314	343	277	305
SPAC926.02	SPAC926.02	conserved fungal protein [Source:PomBase Gene ID;Acc:SPAC926.02]	297	283	289	251	275	263	366	305	272	247	18	14	34	34	25	4	36	65	5	51
SPAC926.03	rlc1	myosin II regulatory light chain Rlc1 [Source:PomBase Gene ID;Acc:SPAC926.03]	154	80	66	87	112	58	88	92	109	94	174	133	167	96	137	172	156	89	162	79
SPAC926.05c	dph4	diphthamide biosynthesis protein Dph4 (predicted) [Source:PomBase Gene ID;Acc:SPAC926.05c]	4	6	3	2	5	7	6	5	3	3	403	289	516	367	330	408	414	339	313	384
SPAC926.06c	SPAC926.06c	leucine-rich repeat protein, unknown [Source:PomBase Gene ID;Acc:SPAC926.06c]	130	169	194	168	180	127	241	195	160	209	252	235	290	242	263	299	291	281	229	296
SPAC926.09c	fas1	fatty acid synthase beta subunit Fas1 [Source:PomBase Gene ID;Acc:SPAC926.09c]	348	243	238	347	323	295	295	283	503	341	156	151	213	214	187	113	215	277	153	220
SPAC959.04c	omh6	alpha-1,2-mannosyltransferase Omh6 (predicted) [Source:PomBase Gene ID;Acc:SPAC959.04c]	107	83	65	79	91	64	71	81	79	51	139	116	120	90	97	129	125	103	82	67
SPAC977.11	SPAC977.11	CRCB domain protein [Source:PomBase Gene ID;Acc:SPAC977.11]	525	466	492	411	514	373	434	546	490	499	447	341	556	497	469	524	502	567	485	438
SPAC977.12	SPAC977.12	L-asparaginase (predicted) [Source:PomBase Gene ID;Acc:SPAC977.12]	328	299	249	246	341	195	277	306	272	327	426	421	545	429	409	360	446	489	449	476
SPAC977.14c	SPAC977.14c	aldo/keto reductase, unknown biological role [Source:PomBase Gene ID;Acc:SPAC977.14c]	1101	704	737	613	816	1043	543	644	916	566	1119	841	1221	934	961	1035	1129	1028	1149	956
SPAC977.15	SPAC977.15	dienelactone hydrolase family [Source:PomBase Gene ID;Acc:SPAC977.15]	279	285	253	312	382	179	311	393	284	393	656	559	912	630	718	591	765	549	724	477
SPAC977.16c	dak2	dihydroxyacetone kinase Dak2 [Source:PomBase Gene ID;Acc:SPAC977.16c]	267	167	217	180	201	119	229	175	198	194	7	0	1	0	0	0	0	1	0	0
SPAC977.17	SPAC977.17	MIP water channel (predicted) [Source:PomBase Gene ID;Acc:SPAC977.17]	396	456	366	343	435	361	445	457	380	423	0	0	0	0	0	0	0	2	0	0
SPAC9E9.05	SPAC9E9.05	sequence orphan [Source:PomBase Gene ID;Acc:SPAC9E9.05]	1329	1047	912	890	1029	894	1018	1107	1159	960	0	0	0	0	0	0	0	0	0	0
SPAC9E9.08	rad26	ATRIP, ATR checkpoint kinase regulatory subunit Rad26 [Source:PomBase Gene ID;Acc:SPAC9E9.08]	150	113	150	101	118	88	148	166	110	125	135	90	156	103	133	142	156	105	111	95
SPAC9E9.09c	SPAC9E9.09c	aldehyde dehydrogenase (predicted) [Source:PomBase Gene ID;Acc:SPAC9E9.09c]	22	10	6	1	2	5	7	6	2	1	7	6	14	4	2	7	13	20	7	4
SPAC9E9.10c	cbh1	CENP-B homolog Cbh1 [Source:PomBase Gene ID;Acc:SPAC9E9.10c]	219	242	199	156	259	236	260	246	245	213	326	300	331	296	264	367	381	337	374	326
SPAC9E9.11	plr1	pyridoxal reductase Plr1 [Source:PomBase Gene ID;Acc:SPAC9E9.11]	2	0	3	1	3	0	1	0	0	1	0	0	0	0	0	0	0	0	0	0
SPAC9E9.12c	ybt1	ABC transporter Ybt1 [Source:PomBase Gene ID;Acc:SPAC9E9.12c]	547	575	537	482	621	516	573	640	580	657	636	549	716	555	571	614	697	550	627	572
SPAC9E9.13	wos2	p23 homolog, predicted co-chaperone Wos2 [Source:PomBase Gene ID;Acc:SPAC9E9.13]	191	153	105	134	152	124	195	114	224	188	276	243	258	192	250	284	222	268	369	260
SPAC9E9.15	SPAC9E9.15	CIA30 protein (predicted) [Source:PomBase Gene ID;Acc:SPAC9E9.15]	824	486	526	489	644	521	645	663	577	622	0	0	0	0	0	0	0	0	0	0
SPAC9G1.02	wis4	MAP kinase kinase kinase Wis4 [Source:PomBase Gene ID;Acc:SPAC9G1.02]	1	1	3	5	2	0	0	1	0	22	41	59	56	47	49	33	34	59	52	38
SPAC9G1.03c	rpl3001	60S ribosomal protein L30 (predicted) [Source:PomBase Gene ID;Acc:SPAC9G1.03c]	25	7	10	16	10	8	3	13	13	16	175	73	86	103	77	105	100	149	64	65
SPAC9G1.04	oxa101	mitochondrial inner membrane translocase Oxa101 [Source:PomBase Gene ID;Acc:SPAC9G1.04]	0	2	4	7	4	0	6	5	3	4	3	1	7	9	3	0	5	17	4	18
SPAC9G1.05	SPAC9G1.05	actin cortical patch component Aip1 (predicted) [Source:PomBase Gene ID;Acc:SPAC9G1.05]	1091	814	704	803	883	811	936	887	1005	928	631	691	982	775	739	734	922	831	751	847
SPAC9G1.06c	cyk3	cytokinesis protein Cyk3 (predicted) [Source:PomBase Gene ID;Acc:SPAC9G1.06c]	613	438	448	439	613	422	590	589	493	593	544	476	654	531	530	520	640	602	617	663
SPAC9G1.07	SPAC9G1.07	sequence orphan [Source:PomBase Gene ID;Acc:SPAC9G1.07]	11	3	8	8	13	23	12	9	16	12	0	0	0	1	1	0	0	0	0	2
SPAC9G1.08c	SPAC9G1.08c	phospholipase (predicted) [Source:PomBase Gene ID;Acc:SPAC9G1.08c]	365	280	275	277	337	156	355	403	274	354	528	376	493	392	397	528	527	438	378	444
SPAC9G1.10c	SPAC9G1.10c	inositol polyphosphate phosphatase (predicted) [Source:PomBase Gene ID;Acc:SPAC9G1.10c]	107	82	112	233	178	34	70	168	76	247	1960	1827	1945	2053	1973	2449	2373	1988	2233	2044
SPAC9G1.11c	spn4	septin Spn4 [Source:PomBase Gene ID;Acc:SPAC9G1.11c]	11	13	32	21	22	0	8	20	24	46	164	176	271	176	187	130	258	177	121	184
SPAC9G1.12	cpd1	tRNA (m1A) methyltransferase complex catalytic subunit Cpd1 [Source:PomBase Gene ID;Acc:SPAC9G1.12]	931	637	463	446	477	965	605	555	644	480	324	248	336	233	243	304	351	313	294	260
SPACUNK12.02c	cmk1	calcium/calmodulin-dependent protein kinase Cmk1 [Source:PomBase Gene ID;Acc:SPACUNK12.02c]	726	612	535	443	710	582	824	620	677	604	706	575	855	822	709	770	836	738	620	702
SPACUNK4.09	SPACUNK4.09	conserved protein [Source:PomBase Gene ID;Acc:SPACUNK4.09]	13	4	5	5	10	10	11	11	5	8	276	288	281	309	255	325	282	297	253	356
SPACUNK4.10	SPACUNK4.10	glyoxylate reductase (predicted) [Source:PomBase Gene ID;Acc:SPACUNK4.10]	208	212	226	190	289	233	301	236	246	322	209	164	236	192	194	235	179	204	223	212
SPACUNK4.11c	SPACUNK4.11c	M-phase phosphoprotein 6 family protein [Source:PomBase Gene ID;Acc:SPACUNK4.11c]	742	575	675	632	707	399	689	752	636	779	697	612	917	707	571	726	885	799	612	712
SPACUNK4.12c	mug138	metallopeptidase (predicted) [Source:PomBase Gene ID;Acc:SPACUNK4.12c]	511	387	315	355	387	549	537	331	582	356	0	0	0	1	0	0	2	2	0	0
SPACUNK4.13c	SPACUNK4.13c	mitochondrial NTPase Ylf2 (predicted) [Source:PomBase Gene ID;Acc:SPACUNK4.13c]	587	435	419	432	521	419	522	471	542	453	0	0	0	0	0	0	0	0	0	0
SPACUNK4.15	SPACUNK4.15	2',3'-cyclic-nucleotide 3'-phosphodiesterase (predicted) [Source:PomBase Gene ID;Acc:SPACUNK4.15]	497	390	358	408	459	286	580	457	364	433	692	615	822	548	598	915	782	675	808	673
SPACUNK4.16c	SPACUNK4.16c	alpha,alpha-trehalose-phosphate synthase (predicted) [Source:PomBase Gene ID;Acc:SPACUNK4.16c]	457	278	178	158	222	155	295	276	245	245	195	202	237	186	209	286	289	182	225	165
SPACUNK4.17	SPACUNK4.17	NAD binding dehydrogenase family protein [Source:PomBase Gene ID;Acc:SPACUNK4.17]	169	135	119	100	144	115	152	177	143	165	0	1	0	0	0	0	0	0	0	0
SPAP11E10.02c	mam3	cell agglutination protein Mam3 [Source:PomBase Gene ID;Acc:SPAP11E10.02c]	2039	1258	1280	1113	1450	1255	1716	1480	1499	1434	1770	1359	1850	1474	1408	1936	1848	1436	1886	1607
SPAP14E8.02	SPAP14E8.02	FHA domain protein Tos4 (predicted) [Source:PomBase Gene ID;Acc:SPAP14E8.02]	262	206	178	241	194	150	169	216	152	198	2	3	2	1	1	0	2	4	3	0
SPAP14E8.04	oma1	metallopeptidase Oma1 (predicted) [Source:PomBase Gene ID;Acc:SPAP14E8.04]	919	948	919	1020	1023	696	1075	1148	1021	1045	1001	939	1273	975	940	1007	1111	1125	903	1046
SPAP27G11.02	SPAP27G11.02	TPR repeat protein, involved in mitochondrial protein turnover (predicted) [Source:PomBase Gene ID;Acc:SPAP27G11.02]	356	330	282	281	443	238	362	352	286	397	307	239	495	400	374	403	372	428	168	370
SPAP27G11.15	slx1	structure-specific endonuclease catalytic subunit [Source:PomBase Gene ID;Acc:SPAP27G11.15]	83	109	119	106	134	105	141	136	126	165	432	462	568	438	536	502	612	624	605	612
SPAP32A8.02	SPAP32A8.02	xylose and arabinose reductase (predicted) [Source:PomBase Gene ID;Acc:SPAP32A8.02]	455	325	292	319	378	363	285	330	371	316	302	299	421	286	268	357	370	328	312	328
SPAP32A8.03c	SPAP32A8.03c	ubiquitin-protein ligase E3 (predicted) [Source:PomBase Gene ID;Acc:SPAP32A8.03c]	3034	1674	1347	1173	1506	2277	1948	1386	2074	1157	775	743	925	738	606	754	931	836	818	840
SPAP7G5.03	prm1	conjugation protein Prm1 (predicted) [Source:PomBase Gene ID;Acc:SPAP7G5.03]	22	12	9	9	17	8	12	13	13	9	0	0	0	0	0	0	0	0	0	0
SPAP7G5.04c	lys1	aminoadipate-semialdehyde dehydrogenase [Source:PomBase Gene ID;Acc:SPAP7G5.04c]	12	10	9	12	5	13	2	5	11	5	3	1	0	1	0	1	4	0	1	1
SPAP7G5.05	rpl1002	60S ribosomal protein L10 [Source:PomBase Gene ID;Acc:SPAP7G5.05]	564	434	467	490	518	344	507	555	493	476	0	0	0	0	0	0	0	0	0	0
SPAP8A3.03	SPAP8A3.03	ZIP zinc transporter 1 (predicted) [Source:PomBase Gene ID;Acc:SPAP8A3.03]	914	585	577	553	724	605	686	596	712	666	0	0	0	0	0	0	0	0	0	0
SPAP8A3.04c	hsp9	heat shock protein Hsp9 [Source:PomBase Gene ID;Acc:SPAP8A3.04c]	209	181	192	169	221	174	208	224	203	194	141	169	186	157	171	172	222	184	138	127
SPAP8A3.07c	SPAP8A3.07c	phospho-2-dehydro-3-deoxyheptonate aldolase (predicted) [Source:PomBase Gene ID;Acc:SPAP8A3.07c]	66	60	68	61	56	38	44	67	54	57	78	57	94	72	82	75	85	98	95	82
SPAP8A3.12c	tpp2	tripeptidyl-peptidase II Tpp2 [Source:PomBase Gene ID;Acc:SPAP8A3.12c]	336	197	205	210	212	365	130	176	282	167	391	275	460	319	328	439	435	398	444	389
SPAP8A3.13c	SPAP8A3.13c	Vid24 family protein (predicted) [Source:PomBase Gene ID;Acc:SPAP8A3.13c]	319	246	278	252	329	225	265	324	260	208	440	345	454	343	312	474	386	352	412	355
SPAP8A3.14c	sls1	mitochondrial inner membrane protein Sls1 (predicted) [Source:PomBase Gene ID;Acc:SPAP8A3.14c]	210	216	191	190	221	160	169	178	159	198	0	0	0	0	0	0	0	0	0	0
SPAPB1A10.03	nxt1	mRNA export receptor Nxt1 [Source:PomBase Gene ID;Acc:SPAPB1A10.03]	53	52	40	52	62	40	48	69	46	58	6	2	1	4	2	0	4	16	2	11
SPAPB1A10.05	SPAPB1A10.05	sequence orphan [Source:PomBase Gene ID;Acc:SPAPB1A10.05]	337	213	145	151	222	243	189	196	230	156	187	143	203	176	146	223	190	186	196	164
SPAPB1A10.08	SPAPB1A10.08	sequence orphan [Source:PomBase Gene ID;Acc:SPAPB1A10.08]	120	81	87	117	110	110	65	78	100	74	280	214	355	239	252	318	326	219	252	262
SPAPB1A10.10c	ypt71	GTPase Ypt71 [Source:PomBase Gene ID;Acc:SPAPB1A10.10c]	665	583	711	633	767	446	717	803	703	774	424	355	475	428	393	329	418	475	424	466
SPAPB1A10.12c	alo1	D-arabinono-1,4-lactone oxidase (predicted) [Source:PomBase Gene ID;Acc:SPAPB1A10.12c]	291	244	250	296	259	239	359	372	325	274	30	42	123	90	113	61	81	108	35	90
SPAPB1A10.13	SPAPB1A10.13	sequence orphan [Source:PomBase Gene ID;Acc:SPAPB1A10.13]	343	244	242	237	291	269	391	301	309	246	259	205	282	224	225	279	274	246	232	213
SPAPB1A10.14	pof15	F-box protein (predicted) [Source:PomBase Gene ID;Acc:SPAPB1A10.14]	173	168	175	135	264	111	191	263	166	234	290	278	328	288	323	301	351	305	367	321
SPAPB1A10.15	arv1	Arv1-like family protein Arv1 (predicted) [Source:PomBase Gene ID;Acc:SPAPB1A10.15]	2087	1082	937	840	1010	2178	1524	1031	1434	919	734	564	807	624	650	684	818	725	828	749
SPAPB1A11.02	SPAPB1A11.02	esterase/lipase (predicted) [Source:PomBase Gene ID;Acc:SPAPB1A11.02]	204	145	116	111	187	103	143	174	142	183	160	149	208	193	199	178	145	136	174	190
SPAPB1A11.03	SPAPB1A11.03	cytochrome b2 (L-lactate cytochrome-c oxidoreductase) (predicted) [Source:PomBase Gene ID;Acc:SPAPB1A11.03]	1835	902	879	699	894	1574	1153	913	1216	809	604	533	613	512	571	682	613	579	669	575
SPAPB1A11.04c	SPAPB1A11.04c	transcription factor (predicted) [Source:PomBase Gene ID;Acc:SPAPB1A11.04c]	906	695	822	629	863	816	873	847	872	572	556	540	734	727	690	537	691	695	587	658
SPAPB1E7.02c	mcl1	DNA polymerase alpha accessory factor Mcl1 [Source:PomBase Gene ID;Acc:SPAPB1E7.02c]	18	7	20	8	11	21	17	18	24	11	19	16	18	8	11	10	18	16	24	21
SPAPB1E7.04c	SPAPB1E7.04c	chitinase (predicted) [Source:PomBase Gene ID;Acc:SPAPB1E7.04c]	97	111	153	120	154	63	142	192	116	162	364	319	420	314	346	382	436	340	444	404
SPAPB1E7.05	gde1	glycerophosphoryl diester phosphodiesterase Gde1 (predicted) [Source:PomBase Gene ID;Acc:SPAPB1E7.05]	260	245	258	254	280	197	253	274	241	268	224	197	278	288	240	190	307	292	345	295
SPAPB1E7.08c	SPAPB1E7.08c	membrane transporter (predicted) [Source:PomBase Gene ID;Acc:SPAPB1E7.08c]	89	64	61	65	73	59	93	72	78	52	156	175	218	239	170	204	267	216	244	203
SPAPB21F2.02	SPAPB21F2.02	Dopey family protein (predicted) [Source:PomBase Gene ID;Acc:SPAPB21F2.02]	348	221	225	200	269	232	279	274	235	253	60	53	85	84	92	85	67	71	54	59
SPAPB21F2.03	SPAPB21F2.03	ribosome biogenesis protein (predicted) [Source:PomBase Gene ID;Acc:SPAPB21F2.03]	2142	1378	1069	1029	1186	1879	1572	1160	1675	1090	483	424	592	466	477	550	541	459	535	403
SPAPB24D3.01	SPAPB24D3.01	transcription factor (predicted) [Source:PomBase Gene ID;Acc:SPAPB24D3.01]	241	159	188	144	186	130	210	203	178	162	75	68	129	92	98	123	104	96	124	89
SPAPB24D3.02c	SPAPB24D3.02c	amino acid permease, unknown 3 (predicted) [Source:PomBase Gene ID;Acc:SPAPB24D3.02c]	322	269	261	227	259	232	255	305	276	220	1	1	2	0	1	0	0	0	0	2
SPAPB24D3.03	SPAPB24D3.03	agmatinase (predicted) [Source:PomBase Gene ID;Acc:SPAPB24D3.03]	737	769	799	774	901	599	892	870	886	878	679	694	857	762	735	830	982	737	1008	759
SPAPB24D3.04c	mag1	DNA-3-methyladenine glycosylase Mag1 [Source:PomBase Gene ID;Acc:SPAPB24D3.04c]	282	265	205	262	317	172	340	264	265	302	0	2	2	5	1	1	0	1	0	0
SPAPB24D3.07c	SPAPB24D3.07c	sequence orphan [Source:PomBase Gene ID;Acc:SPAPB24D3.07c]	347	261	230	200	262	209	315	272	267	227	99	97	120	134	124	84	145	156	107	171
SPAPB24D3.08c	SPAPB24D3.08c	NADP-dependent oxidoreductase (predicted) [Source:PomBase Gene ID;Acc:SPAPB24D3.08c]	4	2	3	3	5	2	3	1	2	6	70	73	120	95	98	40	100	172	63	134
SPAPB24D3.09c	pdr1	ABC transporter Pdr1 [Source:PomBase Gene ID;Acc:SPAPB24D3.09c]	369	365	324	280	368	322	398	339	366	342	282	215	268	234	234	326	331	291	315	263
SPAPB2B4.04c	SPAPB2B4.04c	vacuolar calcium transporting P-type ATPase P2 type, Pmc1 [Source:PomBase Gene ID;Acc:SPAPB2B4.04c]	296	171	133	183	197	163	170	180	223	112	7	7	1	0	4	7	2	4	6	2
SPAPB2B4.06	SPAPB2B4.06	conserved fungal protein [Source:PomBase Gene ID;Acc:SPAPB2B4.06]	174	145	134	139	199	127	216	176	152	224	218	177	243	218	189	320	244	248	251	203
SPAPB8E5.04c	SPAPB8E5.04c	Niemann-Pick disease type C2 protein hE1 homolog (predicted) [Source:PomBase Gene ID;Acc:SPAPB8E5.04c]	231	203	213	201	235	289	250	282	244	205	226	124	240	217	205	195	241	249	235	194
SPAPB8E5.05	mfm1	M-factor precursor Mfm1 [Source:PomBase Gene ID;Acc:SPAPB8E5.05]	575	614	673	597	732	467	591	731	625	693	5	5	11	14	4	1	10	17	6	22
SPAPB8E5.06c	rpl302	60S ribosomal protein L3 [Source:PomBase Gene ID;Acc:SPAPB8E5.06c]	632	607	636	578	739	679	672	696	714	548	642	485	617	420	441	801	612	493	709	447
SPAPB8E5.08	SPAPB8E5.08	sequence orphan [Source:PomBase Gene ID;Acc:SPAPB8E5.08]	4	4	9	4	7	0	9	4	0	11	851	701	1029	831	829	875	1035	863	866	886
SPAPB8E5.10	SPAPB8E5.10	conserved fungal protein, with meiosis specific splicing [Source:PomBase Gene ID;Acc:SPAPB8E5.10]	566	398	396	395	526	362	509	510	458	509	349	300	372	327	326	337	420	317	367	260
SPAPJ691.02	SPAPJ691.02	yippee-like protein [Source:PomBase Gene ID;Acc:SPAPJ691.02]	2311	1635	1328	941	1490	2486	1679	1411	1868	1355	1	2	0	6	4	0	1	2	3	1
SPAPJ691.03	SPAPJ691.03	mitochondrial conserved eukaryotic protein [Source:PomBase Gene ID;Acc:SPAPJ691.03]	405	345	286	310	360	425	394	417	326	429	362	268	457	386	356	364	406	309	425	349
SPAPJ696.01c	vps17	retromer complex subunit Vps17 [Source:PomBase Gene ID;Acc:SPAPJ696.01c]	180	146	89	140	144	152	119	146	181	127	107	130	150	132	130	111	146	155	134	131
SPAPJ698.02c	rps002	40S ribosomal protein S0B [Source:PomBase Gene ID;Acc:SPAPJ698.02c]	63	32	37	31	39	75	39	34	36	23	0	0	0	0	0	0	0	0	0	0
SPAPYUG7.03c	mid2	medial ring protein Mid2 [Source:PomBase Gene ID;Acc:SPAPYUG7.03c]	8	5	10	5	23	7	13	14	7	7	30	49	34	62	39	18	41	33	47	48
SPAPYUG7.04c	rpb9	DNA-directed RNA polymerase II complex subunit Rpb9 [Source:PomBase Gene ID;Acc:SPAPYUG7.04c]	582	554	486	712	737	394	687	779	657	807	509	474	641	501	499	575	618	494	605	489
SPAPYUG7.06	mug67	PPPDE peptidase family (predicted) [Source:PomBase Gene ID;Acc:SPAPYUG7.06]	1062	1178	1189	970	1565	592	1233	1582	1000	1581	7	7	5	8	5	9	12	4	13	5
SPAPYUK71.03c	syn1	synaptotagmin family C2 domain protein, Syn1 [Source:PomBase Gene ID;Acc:SPAPYUK71.03c]	963	676	625	425	665	600	658	591	622	655	655	474	637	490	558	654	633	545	692	568
SPBC106.01	mph1	dual specificity protein kinase Mph1 [Source:PomBase Gene ID;Acc:SPBC106.01]	31	23	40	59	72	24	29	58	28	46	0	0	0	0	0	0	0	0	0	0
SPBC106.02c	srx1	sulfiredoxin [Source:PomBase Gene ID;Acc:SPBC106.02c]	861	821	801	785	1036	548	758	918	920	896	771	702	1042	798	898	748	973	895	959	900
SPBC106.03	SPBC106.03	DUF1776 family protein [Source:PomBase Gene ID;Acc:SPBC106.03]	650	650	598	539	729	471	689	674	636	587	1	3	2	3	1	2	2	3	0	7
SPBC106.05c	tim11	F0-ATPase subunit E (predicted) [Source:PomBase Gene ID;Acc:SPBC106.05c]	137	120	100	105	115	113	98	122	103	133	144	100	150	113	115	189	171	140	100	109
SPBC106.07c	SPBC106.07c	N alpha-acetylation related protein Nat2 (predicted) [Source:PomBase Gene ID;Acc:SPBC106.07c]	64	60	75	59	98	19	51	64	62	54	114	78	169	84	92	105	138	88	90	118
SPBC106.08c	mug2	cell surface glycoprotein (predicted), DUF1773 family protein 1 [Source:PomBase Gene ID;Acc:SPBC106.08c]	136	113	98	104	131	53	62	98	107	99	0	0	0	0	0	0	0	0	0	0
SPBC106.11c	plg7	phospholipase A2, PAF family homolog [Source:PomBase Gene ID;Acc:SPBC106.11c]	2	0	1	8	2	0	0	3	0	11	80	106	296	178	269	103	197	269	88	207
SPBC106.13	SPBC106.13	ubiquitin ligase complex subunit, involved in proteasome-dependent catabolite inactivation of FBPase (predicted) [Source:PomBase Gene ID;Acc:SPBC106.13]	182	160	173	187	213	145	219	252	162	206	39	80	66	88	70	55	90	100	52	95
SPBC106.20	exo70	exocyst complex subunit Exo70 (predicted) [Source:PomBase Gene ID;Acc:SPBC106.20]	227	182	222	152	221	189	257	217	240	201	175	172	144	193	180	180	201	191	214	157
SPBC1105.01	rrp12	rRNA processing protein Rrp12-like (predicted) [Source:PomBase Gene ID;Acc:SPBC1105.01]	264	163	149	171	145	187	149	184	226	133	323	259	307	279	257	337	352	270	268	289
SPBC1105.05	exg1	glucan 1,6-beta-glucosidase Exg1 [Source:PomBase Gene ID;Acc:SPBC1105.05]	1123	834	750	668	897	816	926	904	985	815	800	582	838	748	686	659	811	780	774	771
SPBC1105.08	SPBC1105.08	EMP70 family [Source:PomBase Gene ID;Acc:SPBC1105.08]	245	220	226	274	325	140	283	327	245	301	331	336	430	327	336	388	423	330	338	367
SPBC1105.09	ubc15	ubiquitin conjugating enzyme Ubc15 [Source:PomBase Gene ID;Acc:SPBC1105.09]	1788	1125	761	774	931	1993	1203	832	1326	813	557	545	683	537	558	628	680	576	619	516
SPBC1105.13c	SPBC1105.13c	sequence orphan [Source:PomBase Gene ID;Acc:SPBC1105.13c]	315	235	230	244	296	224	288	307	300	229	285	275	308	261	235	294	333	296	342	262
SPBC1105.14	rsv2	transcription factor Rsv2 [Source:PomBase Gene ID;Acc:SPBC1105.14]	155	127	126	136	141	82	103	128	138	142	2	0	2	3	1	2	2	1	0	3
SPBC115.02c	SPBC115.02c	AFG1 family mitochondrial ATPase (predicted) [Source:PomBase Gene ID;Acc:SPBC115.02c]	104	84	85	33	124	47	163	132	83	88	508	439	664	512	535	475	590	559	455	538
SPBC115.03	SPBC115.03	gfo/idh/mocA family oxidoreductase (predicted) [Source:PomBase Gene ID;Acc:SPBC115.03]	243	147	135	174	168	128	72	118	156	120	324	276	340	279	304	245	325	295	247	281
SPBC119.04	mei3	meiosis inducing protein Mei3 [Source:PomBase Gene ID;Acc:SPBC119.04]	1	9	6	6	5	3	0	8	1	9	4	0	4	3	3	1	5	4	1	5
SPBC119.12	rud3	Golgi matrix protein Rud3 (predicted) [Source:PomBase Gene ID;Acc:SPBC119.12]	67	52	41	76	63	73	40	54	51	42	1	3	1	0	1	3	3	1	4	2
SPBC119.14	rti1	Rad22 homolog Rti1 [Source:PomBase Gene ID;Acc:SPBC119.14]	310	205	193	195	282	192	328	315	263	348	2	0	0	3	3	0	0	1	0	4
SPBC119.16c	SPBC119.16c	conserved fungal protein [Source:PomBase Gene ID;Acc:SPBC119.16c]	20	17	22	16	32	15	26	19	19	23	217	140	208	275	149	139	214	205	170	174
SPBC1198.01	SPBC1198.01	glutathione-dependent formaldehyde dehydrogenase (predicted) [Source:PomBase Gene ID;Acc:SPBC1198.01]	468	329	345	362	446	279	251	307	368	292	0	0	0	0	0	0	1	0	0	3
SPBC1198.03c	SPBC1198.03c	Golgin subfamily A member [Source:PomBase Gene ID;Acc:SPBC1198.03c]	239	191	173	209	241	153	180	250	223	208	293	240	310	283	246	391	322	273	328	270
SPBC1198.06c	SPBC1198.06c	mannan endo-1,6-alpha-mannosidase (predicted) [Source:PomBase Gene ID;Acc:SPBC1198.06c]	360	241	254	215	284	273	244	306	356	248	0	0	0	0	0	0	0	0	0	0
SPBC1198.07c	SPBC1198.07c	mannan endo-1,6-alpha-mannosidase (predicted) [Source:PomBase Gene ID;Acc:SPBC1198.07c]	73	35	94	174	113	1	21	88	45	177	336	270	477	396	324	333	384	359	452	354
SPBC1198.08	SPBC1198.08	dipeptidase Dug1 (predicted) [Source:PomBase Gene ID;Acc:SPBC1198.08]	616	585	470	427	597	498	561	553	494	550	539	389	611	535	486	581	636	502	587	495
SPBC1198.09	ubc16	ubiquitin conjugating enzyme Ubc16 (predicted) [Source:PomBase Gene ID;Acc:SPBC1198.09]	753	618	841	1213	1125	253	679	999	509	1441	2262	2002	2693	2035	2056	2544	2553	2263	2812	2021
SPBC1198.11c	reb1	RNA polymerase I transcription termination factor Reb1 [Source:PomBase Gene ID;Acc:SPBC1198.11c]	474	312	257	213	275	332	399	267	297	243	416	217	260	193	214	343	322	262	291	209
SPBC1198.12	mfr1	fizzy-related protein Mfr1 [Source:PomBase Gene ID;Acc:SPBC1198.12]	178	99	92	102	131	74	80	86	123	96	244	140	247	216	191	225	233	217	222	205
SPBC1198.14c	fbp1	fructose-1,6-bisphosphatase Fbp1 [Source:PomBase Gene ID;Acc:SPBC1198.14c]	335	313	349	328	345	289	301	361	338	385	473	421	527	490	442	384	550	528	624	443
SPBC11B10.05c	rsp1	random septum position protein Rsp1 [Source:PomBase Gene ID;Acc:SPBC11B10.05c]	680	533	561	476	558	524	612	578	560	611	652	485	744	571	540	665	733	648	624	576
SPBC11B10.07c	ivn1	CDC50 domain protein, implicated in signal transduction (predicted) [Source:PomBase Gene ID;Acc:SPBC11B10.07c]	20	28	35	40	40	11	38	46	28	76	201	119	256	160	167	186	217	194	204	196
SPBC11B10.08	SPBC11B10.08	conserved fungal protein [Source:PomBase Gene ID;Acc:SPBC11B10.08]	345	321	366	317	467	234	343	337	288	331	477	284	492	425	418	416	480	369	391	454
SPBC11C11.08	srp1	SR family protein, human SRFS2 ortholog Srp1 [Source:PomBase Gene ID;Acc:SPBC11C11.08]	1592	1493	1489	1495	1848	1092	1952	1886	1652	2005	258	259	432	258	369	341	345	272	404	282
SPBC11C11.09c	rpl502	60S ribosomal protein L5 [Source:PomBase Gene ID;Acc:SPBC11C11.09c]	151	16	42	8	15	40	40	27	26	39	483	387	348	235	216	446	358	202	263	306
SPBC11C11.10	SPBC11C11.10	tRNA pseudouridine synthase (predicted) [Source:PomBase Gene ID;Acc:SPBC11C11.10]	1490	1264	1172	1068	1373	1042	1707	1433	1376	1598	327	361	459	389	366	375	488	397	499	505
SPBC11C11.11c	SPBC11C11.11c	mitochondrial ATP-dependent DNA helicase Irc3 (predicted) [Source:PomBase Gene ID;Acc:SPBC11C11.11c]	131	137	146	94	149	82	140	164	139	97	1	0	1	3	1	0	0	2	0	0
SPBC11G11.01	fis1	mitochondrial fission protein Fis1 (predicted) [Source:PomBase Gene ID;Acc:SPBC11G11.01]	1793	1281	1223	1082	1444	1200	1598	1344	1389	1220	29	24	163	92	172	31	110	156	39	126
SPBC1215.01	shy1	SURF-family protein Shy1 (predicted) [Source:PomBase Gene ID;Acc:SPBC1215.01]	197	284	264	202	242	263	325	274	239	213	190	246	296	230	226	311	357	264	317	234
SPBC1271.01c	pof13	F-box protein Pof13 [Source:PomBase Gene ID;Acc:SPBC1271.01c]	655	613	549	541	637	599	663	602	735	596	0	1	3	1	3	2	6	9	0	5
SPBC1271.03c	SPBC1271.03c	NLI interacting factor family phosphatase (predicted) [Source:PomBase Gene ID;Acc:SPBC1271.03c]	1020	728	709	799	1012	724	898	827	960	797	718	637	963	773	761	743	826	809	971	754
SPBC1271.05c	SPBC1271.05c	zf-AN1 type zinc finger protein [Source:PomBase Gene ID;Acc:SPBC1271.05c]	1664	985	721	1025	1173	1237	927	1027	1414	860	14	8	5	20	10	1	11	34	6	18
SPBC1271.06c	mug96	sequence orphan [Source:PomBase Gene ID;Acc:SPBC1271.06c]	6	2	1	3	9	1	1	2	2	16	777	667	959	812	778	800	850	784	782	684
SPBC1271.09	SPBC1271.09	glycerophosphodiester transporter (predicted) [Source:PomBase Gene ID;Acc:SPBC1271.09]	719	595	827	693	910	539	849	949	963	868	13	30	89	71	84	26	43	87	24	65
SPBC1271.12	kes1	oxysterol binding protein (predicted) [Source:PomBase Gene ID;Acc:SPBC1271.12]	167	160	151	136	153	148	188	165	210	162	214	153	250	179	217	259	223	183	147	181
SPBC1289.11	spf38	splicing factor Spf38 [Source:PomBase Gene ID;Acc:SPBC1289.11]	148	148	111	120	133	137	116	110	105	164	219	210	201	205	178	260	240	200	268	182
SPBC12C2.01c	SPBC12C2.01c	sequence orphan [Source:PomBase Gene ID;Acc:SPBC12C2.01c]	998	741	614	609	756	696	750	747	818	734	725	556	687	602	595	699	742	588	648	706
SPBC12C2.03c	SPBC12C2.03c	methionine synthase reductase (predicted) [Source:PomBase Gene ID;Acc:SPBC12C2.03c]	114	128	138	159	160	82	116	154	121	185	217	267	268	227	201	265	323	254	324	261
SPBC12C2.04	SPBC12C2.04	NAD binding dehydrogenase family protein [Source:PomBase Gene ID;Acc:SPBC12C2.04]	1417	790	628	544	744	1143	976	710	931	619	392	282	382	327	351	286	340	386	299	336
SPBC12C2.05c	bzz1	diacylglycerol binding protein Bzz1 (predicted) [Source:PomBase Gene ID;Acc:SPBC12C2.05c]	1022	789	739	862	1045	650	1073	1102	1008	1131	0	0	0	0	0	0	0	0	0	0
SPBC12C2.07c	SPBC12C2.07c	spermidine synthase (predicted) [Source:PomBase Gene ID;Acc:SPBC12C2.07c]	92	70	52	59	48	74	62	68	61	69	15	14	19	19	20	31	19	33	12	15
SPBC12C2.09c	SPBC12C2.09c	Haemolysin-III family protein (predicted) [Source:PomBase Gene ID;Acc:SPBC12C2.09c]	38	16	31	60	43	3	12	32	6	71	0	0	0	0	0	0	0	0	0	0
SPBC12D12.02c	cdm1	DNA polymerase delta subunit Cdm1 [Source:PomBase Gene ID;Acc:SPBC12D12.02c]	16	10	10	30	30	2	6	15	2	37	5	7	18	11	7	13	10	8	15	11
SPBC12D12.06	srb11	cyclin CycC, Srb mediator subunit Srb11 [Source:PomBase Gene ID;Acc:SPBC12D12.06]	31	21	24	22	39	30	28	27	26	25	13	17	15	19	12	7	23	17	5	8
SPBC12D12.07c	trx2	mitochondrial thioredoxin Trx2 [Source:PomBase Gene ID;Acc:SPBC12D12.07c]	65	42	34	34	26	46	28	51	19	36	52	17	39	39	22	46	33	51	29	34
SPBC12D12.09	rev7	DNA polymerase zeta Rev7 (predicted) [Source:PomBase Gene ID;Acc:SPBC12D12.09]	68	63	71	62	72	61	52	75	76	69	224	162	204	138	167	186	188	136	125	133
SPBC1347.03	meu14	sporulation protein Meu14 [Source:PomBase Gene ID;Acc:SPBC1347.03]	35	38	38	54	49	22	20	66	36	51	368	305	423	345	330	399	391	309	434	319
SPBC1347.07	rex2	RNA exonuclease (predicted) [Source:PomBase Gene ID;Acc:SPBC1347.07]	300	196	209	183	256	166	229	240	239	232	151	143	239	180	170	205	211	190	143	178
SPBC1347.09	SPBC1347.09	hexaprenyldihydroxybenzoate methyltransferase (predicted) [Source:PomBase Gene ID;Acc:SPBC1347.09]	304	272	251	296	382	243	371	365	305	284	340	294	465	370	329	372	476	418	492	430
SPBC1347.11	sro1	stress responsive orphan 1 [Source:PomBase Gene ID;Acc:SPBC1347.11]	784	711	618	737	784	734	390	802	912	747	962	870	1143	925	1030	1065	1175	1165	1064	1016
SPBC1347.12	arp1	centractin family actin-like protein Arp1 (predicted) [Source:PomBase Gene ID;Acc:SPBC1347.12]	531	432	470	485	612	270	358	531	410	507	7	6	12	6	5	10	4	5	12	10
SPBC1347.13c	SPBC1347.13c	ribose methyltransferase (predicted) [Source:PomBase Gene ID;Acc:SPBC1347.13c]	3061	1697	1517	1180	1644	2587	2219	1519	2141	1402	834	660	1020	842	706	724	832	799	850	844
SPBC1348.02	SPBC1348.02	S. pombe specific 5Tm protein family [Source:PomBase Gene ID;Acc:SPBC1348.02]	666	634	609	696	822	448	682	833	655	823	672	428	646	561	428	603	724	530	700	490
SPBC1348.06c	SPBC1348.06c	conserved fungal family [Source:PomBase Gene ID;Acc:SPBC1348.06c]	0	0	0	0	0	0	0	0	0	1	0	0	0	0	0	0	0	0	0	0
SPBC1348.10c	SPBC1348.10c	phospholipase (predicted) [Source:PomBase Gene ID;Acc:SPBC1348.10c]	483	370	390	360	419	435	553	402	406	343	0	0	7	5	8	1	4	4	0	2
SPBC1348.14c	ght7	hexose transporter Ght7 (predicted) [Source:PomBase Gene ID;Acc:SPBC1348.14c]	347	293	224	240	320	203	258	292	328	240	10	15	51	31	57	16	15	45	8	23
SPBC13A2.04c	SPBC13A2.04c	PTR family peptide transporter (predicted) [Source:PomBase Gene ID;Acc:SPBC13A2.04c]	1075	995	916	907	1172	900	971	974	1063	971	1185	1089	1546	1216	1119	1257	1273	1204	1404	1279
SPBC13E7.06	msd1	mitotic-spindle disanchored Msd1 [Source:PomBase Gene ID;Acc:SPBC13E7.06]	407	284	250	35	285	267	338	242	306	259	1095	1039	1226	663	919	1318	1271	982	1203	1086
SPBC13E7.08c	SPBC13E7.08c	RNA polymerase II associated Paf1 complex (predicted) [Source:PomBase Gene ID;Acc:SPBC13E7.08c]	254	254	187	206	248	154	224	206	252	139	0	0	0	0	0	0	0	0	0	0
SPBC13E7.09	vrp1	verprolin [Source:PomBase Gene ID;Acc:SPBC13E7.09]	352	311	339	324	348	255	401	324	331	327	391	292	335	301	334	270	348	325	320	330
SPBC13E7.11	SPBC13E7.11	mitochondrial rhomboid protease (predicted) [Source:PomBase Gene ID;Acc:SPBC13E7.11]	992	773	849	782	955	693	898	959	869	979	2	4	2	3	2	6	1	5	1	0
SPBC13G1.10c	mug81	ATP-dependent RNA helicase Slh1 (predicted) [Source:PomBase Gene ID;Acc:SPBC13G1.10c]	116	82	74	72	73	43	60	81	88	56	353	284	386	330	235	306	433	359	264	302
SPBC146.02	SPBC146.02	sequence orphan [Source:PomBase Gene ID;Acc:SPBC146.02]	31	32	63	61	65	24	29	69	38	88	487	404	516	490	528	456	564	522	684	572
SPBC146.04	SPBC146.04	sulfhydryl oxidase (predicted) [Source:PomBase Gene ID;Acc:SPBC146.04]	266	152	186	175	226	141	192	157	206	148	392	301	403	325	318	338	400	312	400	301
SPBC146.06c	SPBC146.06c	VRR-NUC nuclease associated domain, human MTMR15 homolog [Source:PomBase Gene ID;Acc:SPBC146.06c]	655	450	428	386	465	330	537	598	508	495	322	421	623	341	474	567	480	407	632	454
SPBC146.10	mug57	meiotically upregulated gene Mug57 [Source:PomBase Gene ID;Acc:SPBC146.10]	0	21	30	28	56	6	16	45	6	55	0	0	0	0	0	0	0	0	0	0
SPBC146.11c	mug97	meiotically upregulated gene Mug97 [Source:PomBase Gene ID;Acc:SPBC146.11c]	560	406	521	502	638	356	411	511	484	537	674	548	853	711	618	543	813	737	555	606
SPBC14C8.03	fma2	methionine aminopeptidase Fma2 (predicted) [Source:PomBase Gene ID;Acc:SPBC14C8.03]	213	205	124	163	168	200	226	199	171	165	201	157	180	161	165	144	253	205	233	156
SPBC14C8.05c	meu17	glucan-alpha-1,4-glucosidase [Source:PomBase Gene ID;Acc:SPBC14C8.05c]	143	86	110	200	120	75	80	139	83	191	482	448	539	439	461	509	573	490	555	447
SPBC14C8.09c	SPBC14C8.09c	IMPACT domain protein, involved in translation (predicted) [Source:PomBase Gene ID;Acc:SPBC14C8.09c]	128	73	75	79	91	77	92	57	104	56	156	161	200	155	136	202	196	193	219	158
SPBC14C8.11c	SPBC14C8.11c	sequence orphan [Source:PomBase Gene ID;Acc:SPBC14C8.11c]	6	2	3	1	3	4	4	0	4	2	6	3	6	6	4	9	7	8	7	9
SPBC14C8.15	SPBC14C8.15	triglyceride lipase-cholesterol esterase (predicted) [Source:PomBase Gene ID;Acc:SPBC14C8.15]	799	523	510	438	543	534	438	562	613	471	647	410	691	466	470	726	646	676	592	550
SPBC14F5.03c	kap123	karyopherin Kap123 [Source:PomBase Gene ID;Acc:SPBC14F5.03c]	1	8	1	1	5	1	7	1	1	5	3	10	8	0	7	5	8	9	3	3
SPBC14F5.07	doa10	ER-localized ubiquitin ligase Doa10 (predicted) [Source:PomBase Gene ID;Acc:SPBC14F5.07]	335	242	246	276	307	167	304	278	340	269	252	218	248	219	260	249	297	234	256	274
SPBC14F5.10c	SPBC14F5.10c	ubiquitin-protein ligase E3 (predicted) [Source:PomBase Gene ID;Acc:SPBC14F5.10c]	234	223	165	111	266	210	181	227	181	266	0	0	0	0	0	0	0	0	0	0
SPBC14F5.11c	mug186	sorting nexin Snx41 (predicted) [Source:PomBase Gene ID;Acc:SPBC14F5.11c]	387	326	280	287	346	237	347	346	306	322	374	327	523	347	318	448	436	334	416	426
SPBC1539.02	SPBC1539.02	conserved eukaryotic nuclear protein implicated in meiotic chromosome segregation [Source:PomBase Gene ID;Acc:SPBC1539.02]	211	238	245	263	341	155	276	407	281	382	100	119	195	147	175	95	186	224	156	209
SPBC1539.03c	SPBC1539.03c	argininosuccinate lyase (predicted) [Source:PomBase Gene ID;Acc:SPBC1539.03c]	108	43	27	25	33	41	20	50	29	19	25	25	8	18	15	19	31	29	28	24
SPBC1539.07c	SPBC1539.07c	glutathione-dependent formaldehyde dehydrogenase (predicted) [Source:PomBase Gene ID;Acc:SPBC1539.07c]	468	405	370	366	455	301	446	460	453	398	307	204	312	240	278	279	294	277	313	295
SPBC1539.08	arf6	ADP-ribosylation factor, Arf family Arf6 [Source:PomBase Gene ID;Acc:SPBC1539.08]	70	30	28	32	53	56	25	12	27	17	0	1	1	0	0	0	1	2	0	1
SPBC1539.10	nop16	ribosome biogenesis protein Nop16 (predicted) [Source:PomBase Gene ID;Acc:SPBC1539.10]	122	74	67	54	42	67	85	63	61	67	77	53	78	69	59	85	100	86	78	57
SPBC15C4.01c	oca3	TPR repeat protein Oca3/ ER membrane protein complex Ecm2 (predicted) [Source:PomBase Gene ID;Acc:SPBC15C4.01c]	100	76	77	75	88	80	123	119	110	85	0	0	0	0	0	0	0	0	0	0
SPBC15C4.05	SPBC15C4.05	ATP-dependent RNA/DNA helicase (predicted) [Source:PomBase Gene ID;Acc:SPBC15C4.05]	361	270	216	187	248	286	289	228	271	185	474	269	397	286	276	511	392	294	409	313
SPBC15D4.01c	klp9	kinesin-like protein Klp9 [Source:PomBase Gene ID;Acc:SPBC15D4.01c]	300	199	168	220	256	171	228	258	276	241	153	131	167	146	154	182	128	143	206	152
SPBC15D4.06	naa30	NatC N-acetyltransferase complex catalytic subunit Naa30 (predicted) [Source:PomBase Gene ID;Acc:SPBC15D4.06]	58	57	48	57	85	23	75	62	28	59	186	136	180	174	169	287	210	204	167	191
SPBC15D4.07c	atg9	autophagy associated protein Atg9 [Source:PomBase Gene ID;Acc:SPBC15D4.07c]	324	282	324	395	423	195	371	527	372	492	436	402	561	423	404	462	569	494	421	449
SPBC15D4.09c	SPBC15D4.09c	cystathionine gamma-synthase (predicted) [Source:PomBase Gene ID;Acc:SPBC15D4.09c]	26	16	13	18	18	60	57	14	29	32	12	10	13	22	22	28	19	23	21	12
SPBC15D4.10c	amo1	nuclear rim protein Amo1 [Source:PomBase Gene ID;Acc:SPBC15D4.10c]	347	287	249	201	290	345	364	276	328	226	314	231	336	284	251	277	389	268	353	257
SPBC15D4.12c	mug98	sequence orphan [Source:PomBase Gene ID;Acc:SPBC15D4.12c]	1260	844	888	795	961	801	825	778	955	718	837	797	962	786	850	813	1010	952	1006	828
SPBC15D4.15	pho2	4-nitrophenylphosphatase [Source:PomBase Gene ID;Acc:SPBC15D4.15]	255	145	154	143	137	160	140	141	120	110	0	0	0	0	0	0	0	0	0	0
SPBC1604.01	mug158	ergothioneine biosynthesis protein (predicted) [Source:PomBase Gene ID;Acc:SPBC1604.01]	396	349	324	239	306	478	444	300	422	236	350	298	339	298	305	345	337	342	381	324
SPBC1604.09c	SPBC1604.09c	exoribonuclease Rex4 (predicted) [Source:PomBase Gene ID;Acc:SPBC1604.09c]	174	112	138	120	183	92	184	154	163	119	109	79	78	100	91	147	76	104	126	81
SPBC1604.12	SPBC1604.12	sequence orphan [Source:PomBase Gene ID;Acc:SPBC1604.12]	4	10	15	9	12	9	16	8	10	15	147	118	185	156	131	136	201	161	215	144
SPBC1604.16c	SPBC1604.16c	RNA-binding protein, G-patch type (predicted) [Source:PomBase Gene ID;Acc:SPBC1604.16c]	870	797	736	817	886	637	934	939	849	913	941	804	1094	966	955	929	1061	1125	902	1043
SPBC1604.18c	SPBC1604.18c	ESCRT III complex subunit (predicted) [Source:PomBase Gene ID;Acc:SPBC1604.18c]	241	216	170	193	219	155	288	226	248	168	125	136	190	162	190	120	170	193	216	159
SPBC1604.20c	tea2	kinesin-like protein Tea2 [Source:PomBase Gene ID;Acc:SPBC1604.20c]	257	282	251	244	351	224	259	311	224	280	343	272	367	349	320	364	387	404	405	392
SPBC1652.02	SPBC1652.02	APC amino acid transporter (predicted) [Source:PomBase Gene ID;Acc:SPBC1652.02]	0	0	2	0	0	0	0	0	0	1	130	124	122	99	77	163	142	100	158	80
SPBC1683.02	SPBC1683.02	adenine/adenosine deaminase family (predicted) [Source:PomBase Gene ID;Acc:SPBC1683.02]	8	3	8	6	17	2	1	9	0	13	5	9	6	6	7	3	6	16	4	14
SPBC1683.03c	SPBC1683.03c	membrane transporter (predicted) [Source:PomBase Gene ID;Acc:SPBC1683.03c]	200	195	145	166	185	123	168	185	191	167	143	137	202	179	185	145	202	210	157	216
SPBC1683.04	SPBC1683.04	glycosyl hydrolase family 3 (predicted) [Source:PomBase Gene ID;Acc:SPBC1683.04]	916	852	812	793	934	803	1016	952	998	942	852	697	1126	840	782	763	989	943	940	922
SPBC1683.06c	SPBC1683.06c	uridine ribohydrolase (predicted) [Source:PomBase Gene ID;Acc:SPBC1683.06c]	110	60	68	54	91	116	90	75	114	53	0	0	0	0	0	0	0	0	0	0
SPBC1683.07	mal1	maltase alpha-glucosidase Mal1 [Source:PomBase Gene ID;Acc:SPBC1683.07]	237	212	239	261	327	220	267	322	303	297	169	119	171	145	155	135	199	193	173	196
SPBC1683.09c	frp1	ferric-chelate reductase Frp1 [Source:PomBase Gene ID;Acc:SPBC1683.09c]	646	516	648	547	712	579	646	620	688	710	364	268	473	403	333	279	432	372	368	356
SPBC1683.11c	SPBC1683.11c	isocitrate lyase (predicted) [Source:PomBase Gene ID;Acc:SPBC1683.11c]	566	510	532	391	583	379	585	653	549	577	359	256	354	347	302	325	353	361	338	374
SPBC1683.12	SPBC1683.12	nicotinic acid plasma membrane transporter (predicted) [Source:PomBase Gene ID;Acc:SPBC1683.12]	2749	1412	1501	1615	1704	1996	1266	1375	1921	1222	1069	918	1242	1055	1012	1185	1226	1107	1002	1105
SPBC1683.13c	cha4	transcription factor Cha4 (predicted) [Source:PomBase Gene ID;Acc:SPBC1683.13c]	86	65	126	156	164	24	101	153	59	257	0	1	2	0	1	0	0	1	1	1
SPBC1685.01	pmp1	dual-specificity MAP kinase phosphatase Pmp1 [Source:PomBase Gene ID;Acc:SPBC1685.01]	866	610	627	494	701	411	809	592	583	706	1	1	1	1	3	3	4	0	4	1
SPBC1685.02c	rps1202	40S ribosomal protein S12 (predicted) [Source:PomBase Gene ID;Acc:SPBC1685.02c]	1669	795	681	612	643	1561	894	637	984	590	3	0	1	1	0	0	1	0	1	0
SPBC1685.04	SPBC1685.04	sequence orphan [Source:PomBase Gene ID;Acc:SPBC1685.04]	300	312	276	269	343	183	356	336	221	292	609	424	663	412	497	695	565	541	603	483
SPBC1685.05	SPBC1685.05	serine protease (predicted) [Source:PomBase Gene ID;Acc:SPBC1685.05]	266	221	289	306	293	195	256	337	317	234	724	641	841	711	619	811	843	708	729	730
SPBC1685.06	cid11	poly(A) polymerase Cid11 (predicted) [Source:PomBase Gene ID;Acc:SPBC1685.06]	364	209	242	211	276	214	198	290	321	223	172	108	169	156	133	163	205	138	159	130
SPBC1685.10	rps27	40S ribosomal protein S27 (predicted) [Source:PomBase Gene ID;Acc:SPBC1685.10]	1379	798	825	848	853	941	727	759	944	743	1235	1040	1433	1339	1280	1236	1483	1470	1245	1473
SPBC1685.11	rlp1	RecA family ATPase Rlp1 [Source:PomBase Gene ID;Acc:SPBC1685.11]	118	132	132	165	182	144	160	165	160	191	170	197	205	147	154	191	291	183	203	160
SPBC1685.14c	SPBC1685.14c	Vid27 family protein [Source:PomBase Gene ID;Acc:SPBC1685.14c]	87	99	101	37	148	73	89	92	114	94	237	211	287	241	286	252	332	261	227	292
SPBC16A3.02c	SPBC16A3.02c	mitochondrial conserved protein (predicted) [Source:PomBase Gene ID;Acc:SPBC16A3.02c]	2008	1385	1529	1428	1566	1945	1417	1521	1790	1407	763	774	1122	1213	982	860	1006	1231	628	1006
SPBC16A3.03c	ppr7	mitochondrial PPR repeat protein Ppr7 [Source:PomBase Gene ID;Acc:SPBC16A3.03c]	20	23	15	7	15	30	17	12	4	18	0	0	0	0	0	0	0	0	0	0
SPBC16A3.07c	nrm1	negative regulator of MBF [Source:PomBase Gene ID;Acc:SPBC16A3.07c]	117	86	91	77	100	83	123	74	126	83	105	55	57	96	50	64	58	59	101	57
SPBC16A3.08c	SPBC16A3.08c	Stm1 homolog (predicted) [Source:PomBase Gene ID;Acc:SPBC16A3.08c]	131	95	103	105	118	126	122	108	127	96	91	76	90	59	44	57	84	96	71	53
SPBC16A3.10	SPBC16A3.10	membrane bound O-acyltransferase, MBOAT (predicted) [Source:PomBase Gene ID;Acc:SPBC16A3.10]	262	214	212	216	232	200	263	247	221	223	345	295	508	348	337	395	425	318	411	331
SPBC16A3.12c	SPBC16A3.12c	triglyceride lipase-cholesterol esterase (predicted) [Source:PomBase Gene ID;Acc:SPBC16A3.12c]	4	5	9	12	19	0	2	16	5	12	0	0	0	0	0	0	0	0	0	0
SPBC16A3.13	meu7	alpha-amylase homolog Aah4 [Source:PomBase Gene ID;Acc:SPBC16A3.13]	1432	742	604	551	705	1469	907	572	1006	542	5	1	12	9	5	2	6	23	0	3
SPBC16A3.16	SPBC16A3.16	mitochondrial inner membrane protein involved in cytochrome c oxidase assembly Pet191 (predicted) [Source:PomBase Gene ID;Acc:SPBC16A3.16]	561	299	332	342	406	286	336	347	344	324	0	0	0	0	0	0	0	0	0	0
SPBC16C6.03c	SPBC16C6.03c	ribosome assembly protein (predicted) [Source:PomBase Gene ID;Acc:SPBC16C6.03c]	48	39	25	22	28	21	22	29	18	30	1	0	2	1	3	0	0	1	0	0
SPBC16C6.04	SPBC16C6.04	sequence orphan [Source:PomBase Gene ID;Acc:SPBC16C6.04]	1505	929	723	709	789	1466	1011	705	1140	782	3	1	0	5	2	6	5	8	7	0
SPBC16C6.05	SPBC16C6.05	mitochondrial translation initiation factor (predicted) [Source:PomBase Gene ID;Acc:SPBC16C6.05]	0	0	1	0	0	0	0	0	0	1	102	81	87	58	74	85	104	101	96	71
SPBC16D10.02	trm11	tRNA (guanine-N2-)-methyltransferase catalytic subunit Trm11 (predicted) [Source:PomBase Gene ID;Acc:SPBC16D10.02]	496	455	388	351	376	405	539	410	415	285	446	519	570	461	450	556	575	551	603	534
SPBC16D10.07c	sir2	Sir2 family histone deacetylase Sir2 [Source:PomBase Gene ID;Acc:SPBC16D10.07c]	21	20	23	13	18	11	21	16	16	18	0	0	0	0	0	0	0	0	0	0
SPBC16D10.11c	rps1801	40S ribosomal protein S18 (predicted) [Source:PomBase Gene ID;Acc:SPBC16D10.11c]	1	1	3	3	1	3	1	0	0	1	248	202	244	160	172	302	309	219	187	172
SPBC16E9.06c	uvi31	BolA domain UV induced protein Uvi31 [Source:PomBase Gene ID;Acc:SPBC16E9.06c]	39	37	36	68	61	5	41	47	35	131	576	507	642	564	594	673	636	570	660	598
SPBC16E9.09c	SPBC16E9.09c	COPII vesicle coat component Erp5/Erp6 (predicted) [Source:PomBase Gene ID;Acc:SPBC16E9.09c]	82	64	70	80	109	67	107	101	78	141	138	95	102	104	101	165	165	133	99	102
SPBC16E9.11c	pub3	HECT-type ubiquitin-protein ligase Pub3 (predicted) [Source:PomBase Gene ID;Acc:SPBC16E9.11c]	99	84	70	29	78	74	107	79	87	86	231	170	276	207	209	197	278	258	272	240
SPBC16E9.12c	pab2	poly(A) binding protein Pab2 [Source:PomBase Gene ID;Acc:SPBC16E9.12c]	388	224	191	107	143	399	302	151	249	114	234	162	202	127	135	213	234	142	147	147
SPBC16E9.13	ksp1	serine/threonine protein kinase Ksp1 (predicted) [Source:PomBase Gene ID;Acc:SPBC16E9.13]	499	472	566	489	592	434	538	555	543	606	518	353	595	445	456	527	506	467	481	505
SPBC16E9.15	SPBC16E9.15	heat shock factor binding protein (predicted) [Source:PomBase Gene ID;Acc:SPBC16E9.15]	145	168	147	143	150	83	149	151	121	173	0	0	2	0	1	0	0	1	0	0
SPBC16E9.16c	lsd90	Lsd90 protein [Source:PomBase Gene ID;Acc:SPBC16E9.16c]	1	0	1	1	1	0	0	3	0	1	356	330	538	428	377	365	458	399	374	393
SPBC16E9.17c	rem1	meiosis-specific cyclin Rem1 [Source:PomBase Gene ID;Acc:SPBC16E9.17c]	118	109	89	113	123	81	89	112	98	91	183	181	263	183	179	230	225	193	140	198
SPBC16G5.02c	SPBC16G5.02c	ribokinase (predicted) [Source:PomBase Gene ID;Acc:SPBC16G5.02c]	332	310	369	285	362	226	372	373	404	337	365	329	436	384	347	356	387	426	364	436
SPBC16G5.03	SPBC16G5.03	ubiquitin-protein ligase E3 (predicted) [Source:PomBase Gene ID;Acc:SPBC16G5.03]	557	514	451	491	535	410	421	496	576	425	531	521	672	556	536	502	557	746	569	637
SPBC16G5.06	SPBC16G5.06	sequence orphan [Source:PomBase Gene ID;Acc:SPBC16G5.06]	275	184	257	265	228	150	215	222	277	259	689	575	901	691	617	849	861	759	943	742
SPBC16G5.09	SPBC16G5.09	serine carboxypeptidase (predicted) [Source:PomBase Gene ID;Acc:SPBC16G5.09]	430	431	517	417	600	307	510	572	481	563	615	526	680	585	666	678	609	693	717	595
SPBC16G5.15c	fkh2	fork head transcription factor Fkh2 [Source:PomBase Gene ID;Acc:SPBC16G5.15c]	188	86	54	30	49	154	94	68	126	64	0	1	0	0	1	1	0	0	0	0
SPBC16G5.16	SPBC16G5.16	transcription factor, zf-fungal binuclear cluster type (predicted) [Source:PomBase Gene ID;Acc:SPBC16G5.16]	157	112	117	78	138	66	90	119	105	100	259	308	352	289	328	380	416	343	335	351
SPBC16G5.17	SPBC16G5.17	transcription factor, zf-fungal binuclear cluster type (predicted) [Source:PomBase Gene ID;Acc:SPBC16G5.17]	221	264	286	247	299	181	214	295	242	236	370	263	426	327	314	345	342	338	442	342
SPBC16H5.04	SPBC16H5.04	pho88 family protein (predicted) [Source:PomBase Gene ID;Acc:SPBC16H5.04]	530	502	443	432	610	433	718	570	533	546	517	457	561	495	466	508	608	579	546	574
SPBC16H5.05c	cyp7	cyclophilin family peptidyl-prolyl cis-trans isomerase Cyp7 (predicted) [Source:PomBase Gene ID;Acc:SPBC16H5.05c]	588	614	697	626	705	431	591	732	676	762	975	598	920	853	798	922	881	873	981	975
SPBC16H5.08c	SPBC16H5.08c	ribosome biogenesis ATPase, Arb family ABCF2-like (predicted) [Source:PomBase Gene ID;Acc:SPBC16H5.08c]	47	21	28	25	23	34	60	34	30	17	55	26	28	29	20	25	39	23	40	22
SPBC16H5.11c	skb1	type II protein arginine N-methyltransferase Skb1 [Source:PomBase Gene ID;Acc:SPBC16H5.11c]	583	369	317	324	348	451	347	270	488	311	308	206	328	316	207	383	290	245	331	264
SPBC16H5.14c	SPBC16H5.14c	short chain dehydrogenase DHRS family (predicted) [Source:PomBase Gene ID;Acc:SPBC16H5.14c]	1855	1733	1750	1943	2206	1030	1954	2272	1481	2070	21	13	111	53	93	11	36	100	6	69
SPBC1703.03c	SPBC1703.03c	armadillo repeat protein, unknown biological role [Source:PomBase Gene ID;Acc:SPBC1703.03c]	10	9	6	22	35	3	11	24	6	27	221	162	171	165	107	251	185	153	199	122
SPBC1703.04	mlh1	MutL family protein Mlh1 (predicted) [Source:PomBase Gene ID;Acc:SPBC1703.04]	379	315	291	321	345	269	352	359	383	410	407	402	441	357	312	303	455	403	322	341
SPBC1703.06	pof10	F-box protein Pof10 [Source:PomBase Gene ID;Acc:SPBC1703.06]	425	364	288	294	341	315	362	297	330	257	261	161	227	244	200	301	220	199	244	165
SPBC1703.11	SPBC1703.11	optic atrophy 3 family protein [Source:PomBase Gene ID;Acc:SPBC1703.11]	259	209	188	158	180	172	274	187	182	203	282	193	329	245	203	343	312	263	259	232
SPBC1703.12	ubp9	ubiquitin C-terminal hydrolase Ubp9 [Source:PomBase Gene ID;Acc:SPBC1703.12]	148	144	164	154	213	108	142	133	157	154	246	191	292	278	245	258	329	273	319	241
SPBC1703.14c	top1	DNA topoisomerase I [Source:PomBase Gene ID;Acc:SPBC1703.14c]	185	131	137	133	135	122	190	140	159	109	231	158	168	144	134	290	201	166	235	168
SPBC1706.01	tea4	tip elongation aberrant protein Tea4 [Source:PomBase Gene ID;Acc:SPBC1706.01]	279	153	168	152	246	175	178	207	179	155	243	194	273	245	213	322	266	267	302	255
SPBC1709.01	chs2	chitin synthase homolog Chs2 [Source:PomBase Gene ID;Acc:SPBC1709.01]	4	1	1	3	3	0	1	2	0	6	510	398	493	490	452	488	651	506	548	539
SPBC1709.04c	cyp3	cyclophilin family peptidyl-prolyl cis- trans isomerase Cyp3 [Source:PomBase Gene ID;Acc:SPBC1709.04c]	239	233	195	235	257	202	179	197	224	181	338	306	443	389	315	396	395	387	338	373
SPBC1709.06	dus2	tRNA dihydrouridine synthase Dus2 (predicted) [Source:PomBase Gene ID;Acc:SPBC1709.06]	2	0	0	1	1	0	2	0	0	1	574	401	596	400	544	589	606	476	524	463
SPBC1709.09	rrf1	mitochondrial translation termination factor Rrf1 [Source:PomBase Gene ID;Acc:SPBC1709.09]	0	1	6	2	2	2	1	5	3	2	125	126	170	72	116	155	141	132	149	148
SPBC1709.11c	png2	ING family homolog Png2 [Source:PomBase Gene ID;Acc:SPBC1709.11c]	6	0	0	1	0	0	0	5	1	1	659	557	704	587	566	615	652	618	678	685
SPBC1709.13c	set10	ribosomal lysine methyltransferase Set10 [Source:PomBase Gene ID;Acc:SPBC1709.13c]	1427	771	789	707	1000	1102	919	871	1107	754	1286	1027	1287	1115	993	1608	1337	1123	1603	1231
SPBC1709.14	SPBC1709.14	peptide N-glycanase (predicted) [Source:PomBase Gene ID;Acc:SPBC1709.14]	20	24	25	15	18	20	24	42	20	28	0	0	12	4	29	6	0	7	0	6
SPBC1709.16c	SPBC1709.16c	aromatic ring-opening dioxygenase (predicted) [Source:PomBase Gene ID;Acc:SPBC1709.16c]	0	0	1	1	2	0	0	0	0	1	378	269	339	353	307	379	322	373	314	310
SPBC1709.19c	SPBC1709.19c	NifU-like protein (predicted) [Source:PomBase Gene ID;Acc:SPBC1709.19c]	1211	1080	974	958	1156	1003	1291	1150	1226	1160	1021	896	1353	1082	980	1101	1255	1198	1060	1120
SPBC1711.04	SPBC1711.04	methylenetetrahydrofolate reductase (predicted) [Source:PomBase Gene ID;Acc:SPBC1711.04]	81	44	57	27	39	38	31	36	24	28	60	30	51	26	22	54	40	40	33	27
SPBC1711.05	SPBC1711.05	nucleocytoplasmic transport chaperone Srp40 (predicted) [Source:PomBase Gene ID;Acc:SPBC1711.05]	303	227	224	187	204	327	284	230	240	200	0	0	0	0	2	3	0	3	0	2
SPBC1711.06	rpl401	60S ribosomal protein L4 (predicted) [Source:PomBase Gene ID;Acc:SPBC1711.06]	122	130	134	128	167	63	126	191	90	161	232	216	293	227	207	319	244	283	222	227
SPBC1711.08	SPBC1711.08	chaperone activator Aha1 (predicted) [Source:PomBase Gene ID;Acc:SPBC1711.08]	3	5	5	9	8	5	0	22	9	17	1	0	2	2	0	0	0	5	0	1
SPBC1711.09c	SPBC1711.09c	SNARE associated Golgi protein (predicted) [Source:PomBase Gene ID;Acc:SPBC1711.09c]	652	513	459	492	540	550	618	620	611	547	563	447	589	540	517	623	659	517	605	587
SPBC1711.11	SPBC1711.11	autophagy associated protein (predicted) [Source:PomBase Gene ID;Acc:SPBC1711.11]	0	0	0	0	2	0	0	0	0	2	406	402	512	357	330	488	489	464	434	452
SPBC1711.12	SPBC1711.12	oxidised protein hydrolase (predicted) [Source:PomBase Gene ID;Acc:SPBC1711.12]	199	279	297	243	296	204	331	273	257	306	538	450	563	520	402	508	499	463	548	553
SPBC1711.15c	SPBC1711.15c	sequence orphan [Source:PomBase Gene ID;Acc:SPBC1711.15c]	389	359	360	362	518	320	451	426	364	413	446	516	548	462	433	514	620	550	566	485
SPBC1718.02	hop1	linear element associated protein Hop1 [Source:PomBase Gene ID;Acc:SPBC1718.02]	567	587	360	361	451	442	646	416	472	555	556	433	472	458	444	542	499	529	553	410
SPBC1718.03	ker1	DNA-directed RNA polymerase I complex subunit Ker1 [Source:PomBase Gene ID;Acc:SPBC1718.03]	14	12	23	8	7	31	7	13	8	7	0	0	0	0	0	0	0	0	0	0
SPBC1734.05c	spf31	DNAJ protein Spf31 (predicted) [Source:PomBase Gene ID;Acc:SPBC1734.05c]	490	486	525	451	558	472	592	590	600	544	1	3	9	8	11	1	8	10	1	3
SPBC1734.06	rhp18	Rad18 homolog Rhp18 [Source:PomBase Gene ID;Acc:SPBC1734.06]	6	6	10	5	3	7	7	7	9	8	364	311	351	444	336	458	492	369	369	383
SPBC1734.07c	SPBC1734.07c	TRAPP complex subunit Trs85 (predicted) [Source:PomBase Gene ID;Acc:SPBC1734.07c]	1360	840	609	679	661	1426	1049	700	1162	551	131	195	383	126	239	220	308	150	184	201
SPBC1734.09	SPBC1734.09	NST UDP-N-acetylglucosamine transporter (predicted) [Source:PomBase Gene ID;Acc:SPBC1734.09]	201	153	171	162	238	131	78	138	177	159	293	259	304	305	315	372	323	312	324	303
SPBC1734.11	mas5	DNAJ domain protein Mas5 (predicted) [Source:PomBase Gene ID;Acc:SPBC1734.11]	429	355	281	258	295	313	425	295	390	279	0	0	0	0	0	0	0	0	0	0
SPBC1734.12c	alg12	dolichyl pyrophosphate Man7GlcNAc2 alpha-1,6-mannosyltransferase Alg12 (predicted) [Source:PomBase Gene ID;Acc:SPBC1734.12c]	503	338	213	260	357	330	439	297	329	302	349	296	312	329	282	464	453	318	445	294
SPBC1734.15	rsc4	RSC complex subunit Rsc4 [Source:PomBase Gene ID;Acc:SPBC1734.15]	8	1	3	8	2	3	0	3	2	3	134	103	199	168	126	128	177	128	127	134
SPBC1773.01	SPBC1773.01	striatin homolog (predicted) [Source:PomBase Gene ID;Acc:SPBC1773.01]	178	153	175	181	182	140	166	183	228	163	192	151	236	180	193	204	277	196	158	219
SPBC1773.02c	SPBC1773.02c	thioredoxin peroxidase (predicted) [Source:PomBase Gene ID;Acc:SPBC1773.02c]	1	0	0	2	0	0	0	0	0	3	895	801	1315	1047	1071	899	1134	1131	1055	1184
SPBC1773.03c	SPBC1773.03c	aminotransferase class-III, unknown specificty [Source:PomBase Gene ID;Acc:SPBC1773.03c]	124	110	121	163	194	115	86	131	127	130	380	336	453	432	411	378	468	417	465	401
SPBC1773.04	SPBC1773.04	mythylglyoxyl reductase (NADPH-dependent) (predicted) [Source:PomBase Gene ID;Acc:SPBC1773.04]	808	585	570	594	700	514	909	650	749	612	508	515	687	490	520	746	567	481	597	497
SPBC1773.05c	tms1	hexitol dehydrogenase (predicted) [Source:PomBase Gene ID;Acc:SPBC1773.05c]	509	385	349	307	363	473	457	328	432	372	219	170	252	221	186	279	282	247	254	206
SPBC1773.06c	SPBC1773.06c	alcohol dehydrogenase (predicted) [Source:PomBase Gene ID;Acc:SPBC1773.06c]	180	178	210	208	264	110	181	212	252	173	371	281	413	328	348	415	477	405	420	373
SPBC1773.08c	omh4	alpha-1,2-mannosyltransferase Omh4 (predicted) [Source:PomBase Gene ID;Acc:SPBC1773.08c]	195	144	196	152	221	146	155	234	204	155	209	173	226	211	196	239	238	198	253	228
SPBC1773.09c	mug184	meiotically upregulated gene Mug184 [Source:PomBase Gene ID;Acc:SPBC1773.09c]	1142	936	783	754	950	813	1188	833	1068	894	685	656	856	705	730	711	864	822	915	798
SPBC1773.16c	SPBC1773.16c	transcription factor (predicted) [Source:PomBase Gene ID;Acc:SPBC1773.16c]	5	3	3	2	5	7	6	5	5	3	92	111	137	133	148	155	163	126	191	134
SPBC1778.02	rap1	telomere binding protein Rap1 [Source:PomBase Gene ID;Acc:SPBC1778.02]	497	351	332	416	399	312	379	349	434	373	267	194	290	272	296	288	251	337	321	333
SPBC1778.03c	SPBC1778.03c	NADH pyrophosphatase (predicted) [Source:PomBase Gene ID;Acc:SPBC1778.03c]	1866	1407	1543	1562	1764	1159	1354	1626	1520	1626	1442	1483	1722	1471	1489	1677	2132	1303	2097	1566
SPBC1778.04	spo6	Spo4-Spo6 kinase complex regulatory subunit Spo6 [Source:PomBase Gene ID;Acc:SPBC1778.04]	489	403	427	430	639	361	247	556	501	567	123	131	177	147	124	260	171	136	203	127
SPBC1778.05c	SPBC1778.05c	sequence orphan [Source:PomBase Gene ID;Acc:SPBC1778.05c]	56	27	48	36	37	71	5	38	48	43	0	0	0	0	0	0	0	0	0	0
SPBC1778.09	SPBC1778.09	GTPase activating protein (predicted) [Source:PomBase Gene ID;Acc:SPBC1778.09]	343	237	254	162	212	198	282	250	289	226	173	150	131	179	160	185	220	207	228	172
SPBC17A3.02	SPBC17A3.02	conserved fungal protein [Source:PomBase Gene ID;Acc:SPBC17A3.02]	1435	1038	985	935	1146	1018	1368	1258	1301	1131	66	70	86	100	100	79	129	190	74	115
SPBC17A3.03c	SPBC17A3.03c	phosphoprotein phosphatase (predicted) [Source:PomBase Gene ID;Acc:SPBC17A3.03c]	1	0	0	7	4	0	0	1	0	12	2	8	13	3	11	1	7	6	0	4
SPBC17A3.06	SPBC17A3.06	phosphoprotein phosphatase (predicted) [Source:PomBase Gene ID;Acc:SPBC17A3.06]	1	1	0	9	2	1	2	9	1	11	247	174	192	188	190	342	219	248	248	224
SPBC17A3.08	SPBC17A3.08	TatD homolog (predicted) [Source:PomBase Gene ID;Acc:SPBC17A3.08]	283	247	227	219	282	199	277	277	235	276	283	234	269	256	260	269	313	256	301	266
SPBC17A3.10	pas4	peroxisomal ubiquitin-protein ligase E3 (predicted) [Source:PomBase Gene ID;Acc:SPBC17A3.10]	525	400	374	357	373	558	466	363	446	325	1	5	3	13	5	4	14	25	7	22
SPBC17D1.02	dph2	diphthamide biosynthesis protein (predicted) [Source:PomBase Gene ID;Acc:SPBC17D1.02]	1	2	0	3	3	0	0	4	2	17	1	1	1	0	0	0	1	0	1	0
SPBC17D1.05	SPBC17D1.05	sequence orphan [Source:PomBase Gene ID;Acc:SPBC17D1.05]	620	561	499	439	531	451	677	585	554	568	420	373	573	478	437	373	556	501	434	450
SPBC17D1.06	dbp3	ATP-dependent RNA helicase Dbp3 (predicted) [Source:PomBase Gene ID;Acc:SPBC17D1.06]	373	434	349	427	463	265	450	434	345	405	1	0	1	1	2	0	1	2	0	0
SPBC17D1.07c	SPBC17D1.07c	GTPase regulator (predicted) [Source:PomBase Gene ID;Acc:SPBC17D1.07c]	413	357	287	340	327	234	184	302	312	391	349	231	339	284	264	325	283	282	261	248
SPBC17D11.02c	hrd1	ubiquitin-protein ligase Hrd1, synviolin family [Source:PomBase Gene ID;Acc:SPBC17D11.02c]	566	454	522	453	537	388	605	577	597	549	463	428	544	458	509	410	583	546	510	468
SPBC17D11.03c	SPBC17D11.03c	conserved fungal protein [Source:PomBase Gene ID;Acc:SPBC17D11.03c]	47	45	40	38	57	44	68	59	48	54	357	325	463	357	297	400	511	313	306	318
SPBC17D11.04c	nto1	histone acetyltransferase complex subunit Nto1 (predicted) [Source:PomBase Gene ID;Acc:SPBC17D11.04c]	14	16	16	11	12	9	17	8	14	7	306	233	273	224	210	272	339	221	245	236
SPBC17D11.08	SPBC17D11.08	WD repeat protein, DDB1 and CUL4-associated factor 7 (predicted) [Source:PomBase Gene ID;Acc:SPBC17D11.08]	113	120	134	151	180	89	131	127	106	139	193	176	201	213	221	347	259	217	202	216
SPBC17G9.05	rct1	RRM-containing cyclophilin regulating transcription Rct1 [Source:PomBase Gene ID;Acc:SPBC17G9.05]	860	811	687	814	1049	481	872	1019	707	1085	1	2	2	5	1	5	1	3	3	2
SPBC17G9.09	tif213	translation initiation factor eIF2 gamma subunit (predicted) [Source:PomBase Gene ID;Acc:SPBC17G9.09]	2177	1655	1733	1638	2318	1312	1620	2357	1676	2429	2545	1778	2308	2206	2080	2418	2594	2471	1636	2219
SPBC17G9.10	rpl1102	60S ribosomal protein L11 (predicted) [Source:PomBase Gene ID;Acc:SPBC17G9.10]	80	74	57	64	54	66	72	54	61	46	127	79	85	84	76	137	96	83	102	85
SPBC17G9.12c	SPBC17G9.12c	hydrolase (predicted) [Source:PomBase Gene ID;Acc:SPBC17G9.12c]	222	236	203	169	230	166	261	298	194	279	226	243	299	189	220	241	270	216	249	199
SPBC1861.02	abp2	ARS binding protein Abp2 [Source:PomBase Gene ID;Acc:SPBC1861.02]	1	5	13	23	11	0	12	6	0	23	395	303	409	353	306	405	399	382	329	301
SPBC1861.03	mak10	NatC N-acetyltransferase complex subunit Mak10 (predicted) [Source:PomBase Gene ID;Acc:SPBC1861.03]	10	17	41	39	29	0	7	40	6	50	170	152	167	131	114	102	167	145	148	172
SPBC1861.06c	mug131	S. pombe specific UPF0300 family protein 4 [Source:PomBase Gene ID;Acc:SPBC1861.06c]	740	702	783	788	952	594	790	891	736	753	832	728	946	836	763	702	836	804	868	735
SPBC1861.07	SPBC1861.07	elongin C (predicted) [Source:PomBase Gene ID;Acc:SPBC1861.07]	290	232	306	229	287	224	316	307	272	315	234	232	299	224	214	219	293	263	188	254
SPBC18A7.01	SPBC18A7.01	X-Pro dipeptidase (predicted) [Source:PomBase Gene ID;Acc:SPBC18A7.01]	51	42	36	24	52	36	66	57	54	48	570	543	647	585	531	673	759	612	850	555
SPBC18A7.02c	SPBC18A7.02c	seven transmembrane receptor-like protein (predicted) [Source:PomBase Gene ID;Acc:SPBC18A7.02c]	1227	781	763	790	866	1046	1178	906	1048	932	826	722	1053	768	736	909	997	814	857	1010
SPBC18E5.01	SPBC18E5.01	cycloisomerase 2 family [Source:PomBase Gene ID;Acc:SPBC18E5.01]	1023	881	1003	892	1042	725	1114	1074	1063	1115	102	110	338	235	272	79	181	323	46	307
SPBC18E5.07	SPBC18E5.07	DUF3210 family protein [Source:PomBase Gene ID;Acc:SPBC18E5.07]	680	482	361	408	512	533	604	512	529	401	457	384	478	365	356	500	509	430	510	379
SPBC18E5.09c	SPBC18E5.09c	sequence orphan [Source:PomBase Gene ID;Acc:SPBC18E5.09c]	361	381	383	353	399	293	431	418	364	405	343	280	440	370	298	360	395	338	310	287
SPBC18E5.10	SPBC18E5.10	iron sulfur cluster assembly protein (predicted) [Source:PomBase Gene ID;Acc:SPBC18E5.10]	516	539	607	429	605	475	662	636	598	710	758	611	831	634	565	818	707	624	816	680
SPBC18E5.11c	edc3	enhancer of mRNA decapping Edc3 (predicted) [Source:PomBase Gene ID;Acc:SPBC18E5.11c]	642	533	519	490	621	448	660	545	573	613	2	0	8	4	0	2	1	6	0	1
SPBC18E5.13	SPBC18E5.13	mitochondrial translation initiation factor (predicted) [Source:PomBase Gene ID;Acc:SPBC18E5.13]	841	734	631	607	731	693	810	801	856	756	899	710	929	848	750	999	1015	850	1084	878
SPBC18H10.04c	sce3	translation initiation factor (predicted) [Source:PomBase Gene ID;Acc:SPBC18H10.04c]	0	0	0	1	0	0	0	0	0	1	369	340	394	270	325	402	412	368	427	337
SPBC18H10.05	SPBC18H10.05	WD repeat protein, human WDR44 family [Source:PomBase Gene ID;Acc:SPBC18H10.05]	303	426	437	392	499	280	544	533	468	545	745	627	833	777	685	721	797	748	709	796
SPBC18H10.06c	swd2	Set1C complex subunit Swd2.1 [Source:PomBase Gene ID;Acc:SPBC18H10.06c]	1	2	2	1	2	0	0	0	0	1	13	18	25	24	10	30	23	14	20	20
SPBC18H10.07	SPBC18H10.07	WW domain-binding protein 4 (predicted) [Source:PomBase Gene ID;Acc:SPBC18H10.07]	300	147	93	75	93	235	191	115	156	60	1	0	1	1	1	0	2	1	1	0
SPBC18H10.08c	ubp4	ubiquitin C-terminal hydrolase Ubp4 [Source:PomBase Gene ID;Acc:SPBC18H10.08c]	1127	949	952	847	1189	845	1230	1054	1000	952	9	6	9	2	6	6	12	8	7	4
SPBC18H10.10c	saf4	splicing associated factor Saf4 (predicted) [Source:PomBase Gene ID;Acc:SPBC18H10.10c]	494	447	460	489	570	468	533	545	481	574	444	464	545	490	475	513	572	492	542	518
SPBC18H10.15	ppk23	serine/threonine protein kinase Ppk23 [Source:PomBase Gene ID;Acc:SPBC18H10.15]	12	7	10	5	3	4	4	7	5	7	63	62	59	73	72	63	81	53	62	74
SPBC18H10.16	can1	arginine transporter Can1 [Source:PomBase Gene ID;Acc:SPBC18H10.16]	235	234	222	209	244	200	220	271	269	264	163	145	282	189	191	169	236	198	173	242
SPBC18H10.18c	SPBC18H10.18c	sequence orphan [Source:PomBase Gene ID;Acc:SPBC18H10.18c]	67	79	73	57	90	24	84	86	62	95	1270	1162	1685	1359	1318	1324	1699	1485	1289	1387
SPBC18H10.19	atg14	autophagy specific phophatidylinositol 3-kinase complex subunit Atg14 (predicted) [Source:PomBase Gene ID;Acc:SPBC18H10.19]	35	36	45	41	38	41	29	34	52	29	130	170	206	188	150	147	173	146	202	131
SPBC18H10.20c	SPBC18H10.20c	endocytosis regulator (predicted) [Source:PomBase Gene ID;Acc:SPBC18H10.20c]	471	331	358	336	476	315	476	432	428	463	0	2	2	0	0	0	1	0	2	0
SPBC1921.01c	rpl35b	60S ribosomal protein L35a (predicted) [Source:PomBase Gene ID;Acc:SPBC1921.01c]	577	376	323	313	306	399	335	340	402	288	179	158	198	192	149	198	210	222	211	214
SPBC1921.03c	mex67	mRNA export receptor, Tap, nucleoporin Mex67 [Source:PomBase Gene ID;Acc:SPBC1921.03c]	1095	875	837	747	940	848	1010	958	956	932	761	706	871	779	662	921	987	897	940	880
SPBC1921.04c	SPBC1921.04c	dubious [Source:PomBase Gene ID;Acc:SPBC1921.04c]	433	387	477	402	501	277	593	569	466	610	397	352	524	399	405	286	579	541	438	464
SPBC1921.06c	pvg3	galactosylxylosylprotein 3-beta-galactosyltransferase Pvg1 (predicted) [Source:PomBase Gene ID;Acc:SPBC1921.06c]	163	156	154	109	168	127	193	185	157	167	221	206	254	176	165	180	216	234	183	208
SPBC19C2.04c	ubp11	ubiquitin C-terminal hydrolase Ubp11 [Source:PomBase Gene ID;Acc:SPBC19C2.04c]	334	252	350	244	356	239	377	358	290	329	0	0	0	0	0	0	0	0	0	0
SPBC19C2.06c	mug124	sequence orphan [Source:PomBase Gene ID;Acc:SPBC19C2.06c]	819	510	406	356	486	823	535	449	730	328	179	135	176	127	158	183	190	191	170	166
SPBC19C2.10	SPBC19C2.10	BAR adaptor protein [Source:PomBase Gene ID;Acc:SPBC19C2.10]	313	280	254	245	323	188	334	322	224	310	287	256	339	287	289	326	344	321	305	314
SPBC19C2.13c	ctu2	cytosolic thiouridylase subunit Ctu2 [Source:PomBase Gene ID;Acc:SPBC19C2.13c]	11	16	12	14	16	9	14	21	14	27	364	224	339	169	262	359	347	260	285	271
SPBC19C2.14	smd3	Sm snRNP core protein Smd3 [Source:PomBase Gene ID;Acc:SPBC19C2.14]	239	123	104	94	113	169	225	123	92	133	144	78	96	92	108	150	148	140	92	112
SPBC19C7.01	mni1	Mago Nashi interacting protein (predicted) [Source:PomBase Gene ID;Acc:SPBC19C7.01]	410	331	333	320	383	330	371	355	375	390	590	438	574	469	415	671	555	515	553	433
SPBC19C7.05	SPBC19C7.05	cell wall organization protein (predicted) [Source:PomBase Gene ID;Acc:SPBC19C7.05]	584	380	415	464	518	305	425	452	514	395	342	298	398	257	267	428	352	250	449	259
SPBC19C7.08c	SPBC19C7.08c	AdoMet-dependent tRNA methyltransferase (predicted) [Source:PomBase Gene ID;Acc:SPBC19C7.08c]	272	199	252	198	224	219	221	262	211	236	221	178	216	164	175	294	246	205	238	250
SPBC19C7.09c	uve1	endonuclease Uve1 [Source:PomBase Gene ID;Acc:SPBC19C7.09c]	356	275	280	294	318	278	275	307	297	294	104	89	177	127	137	117	156	184	192	160
SPBC19C7.12c	omh1	alpha-1,2-mannosyltransferase Omh1 [Source:PomBase Gene ID;Acc:SPBC19C7.12c]	97	76	72	74	94	46	37	79	65	63	6	4	2	5	4	1	9	7	4	1
SPBC19F8.02	SPBC19F8.02	nuclear distribution protein NUDC homolog [Source:PomBase Gene ID;Acc:SPBC19F8.02]	416	411	378	294	452	359	431	445	380	396	394	287	420	316	321	387	434	335	383	285
SPBC19F8.03c	SPBC19F8.03c	ENTH/VHS domain protein (predicted) [Source:PomBase Gene ID;Acc:SPBC19F8.03c]	1664	1532	1439	1434	1608	1170	1627	1713	1428	1709	644	471	726	675	694	658	709	638	480	562
SPBC19F8.04c	SPBC19F8.04c	nuclease [Source:PomBase Gene ID;Acc:SPBC19F8.04c]	32	32	31	17	44	22	38	36	22	23	0	0	0	0	0	0	0	0	0	0
SPBC19F8.06c	meu22	amino acid permease, predicted Meu22 [Source:PomBase Gene ID;Acc:SPBC19F8.06c]	283	243	274	299	314	267	257	307	290	298	221	212	260	218	192	307	262	264	242	250
SPBC19G7.02	SPBC19G7.02	4-amino-4-deoxychorismate lyase (predicted) [Source:PomBase Gene ID;Acc:SPBC19G7.02]	228	196	189	205	212	209	195	254	196	265	9	6	6	5	4	16	11	6	7	2
SPBC19G7.04	SPBC19G7.04	HMG box protein [Source:PomBase Gene ID;Acc:SPBC19G7.04]	1	6	3	10	3	0	5	14	8	20	510	386	543	477	479	531	455	546	620	497
SPBC19G7.06	mbx1	MADS-box transcription factor Mbx1 [Source:PomBase Gene ID;Acc:SPBC19G7.06]	638	549	556	533	691	445	646	658	561	702	762	683	937	777	789	718	1027	948	790	880
SPBC19G7.16	iws1	transcription elongation factor complex subunit Iws1 (predicted) [Source:PomBase Gene ID;Acc:SPBC19G7.16]	524	427	477	361	491	288	403	446	471	405	335	353	520	379	398	392	460	418	366	312
SPBC19G7.17	SPBC19G7.17	translocon subunit Sec61 homolog (predicted) [Source:PomBase Gene ID;Acc:SPBC19G7.17]	39	14	20	14	17	22	10	8	29	16	660	554	622	605	527	907	640	598	874	679
SPBC19G7.18c	SPBC19G7.18c	sequence orphan [Source:PomBase Gene ID;Acc:SPBC19G7.18c]	1554	1418	1271	1279	1470	1314	1859	1456	1596	1485	1750	1293	1762	1399	1485	1778	1389	1564	1698	1592
SPBC1A4.05	blt1	Blt1 [Source:PomBase Gene ID;Acc:SPBC1A4.05]	190	194	184	155	228	188	233	173	193	256	0	0	0	1	0	0	0	0	0	0
SPBC1D7.01	SPBC1D7.01	prefoldin subunit 1 (predicted) [Source:PomBase Gene ID;Acc:SPBC1D7.01]	521	359	394	381	466	395	505	461	482	402	601	464	636	508	537	564	693	592	649	632
SPBC1D7.03	mug80	cyclin Clg1 (predicted) [Source:PomBase Gene ID;Acc:SPBC1D7.03]	253	196	162	141	149	141	182	145	168	118	509	281	369	236	198	601	455	254	378	203
SPBC1D7.05	byr2	MAP kinase kinase kinase Byr2 [Source:PomBase Gene ID;Acc:SPBC1D7.05]	0	0	0	0	0	0	0	0	0	2	0	0	0	0	0	1	0	0	1	0
SPBC1E8.02	SPBC1E8.02	ubiquitin family protein (predicted) [Source:PomBase Gene ID;Acc:SPBC1E8.02]	370	324	268	249	380	293	392	341	334	268	162	159	307	208	255	141	265	338	181	272
SPBC20F10.02c	SPBC20F10.02c	DUF1741 family protein [Source:PomBase Gene ID;Acc:SPBC20F10.02c]	47	25	15	12	29	27	20	35	22	20	0	0	0	0	0	0	0	0	2	1
SPBC20F10.03	SPBC20F10.03	conserved eukaryotic protein [Source:PomBase Gene ID;Acc:SPBC20F10.03]	336	402	324	331	374	297	470	363	357	426	385	357	466	376	366	448	400	449	369	416
SPBC20F10.05	nrl1	NRDE-2 family protein (predicted) [Source:PomBase Gene ID;Acc:SPBC20F10.05]	648	472	463	419	495	505	500	530	484	521	2	3	5	10	5	4	8	15	6	10
SPBC20F10.06	mad2	spindle checkpoint protein Mad2 [Source:PomBase Gene ID;Acc:SPBC20F10.06]	292	211	189	243	273	170	183	280	280	253	346	251	414	298	334	327	397	354	308	357
SPBC20F10.07	SPBC20F10.07	GRAM domain protein [Source:PomBase Gene ID;Acc:SPBC20F10.07]	541	371	313	337	429	422	503	391	447	360	318	233	206	215	262	312	385	282	252	251
SPBC211.06	gfh1	gamma tubulin complex subunit Gfh1 [Source:PomBase Gene ID;Acc:SPBC211.06]	217	196	222	165	253	166	273	199	232	212	84	84	92	75	64	93	86	86	82	94
SPBC215.01	SPBC215.01	GTPase activating protein (predicted) [Source:PomBase Gene ID;Acc:SPBC215.01]	190	154	197	78	214	125	208	200	192	160	310	321	459	492	380	433	486	416	427	406
SPBC215.02	bob1	prefoldin subunit 5 (predicted) [Source:PomBase Gene ID;Acc:SPBC215.02]	187	169	174	185	193	206	247	233	217	161	3	9	31	14	8	9	8	28	3	7
SPBC215.03c	csn1	COP9/signalosome complex subunit Csn1 [Source:PomBase Gene ID;Acc:SPBC215.03c]	141	88	70	66	73	56	93	118	80	98	124	55	99	57	81	118	98	114	46	64
SPBC215.05	gpd1	glycerol-3-phosphate dehydrogenase Gpd1 [Source:PomBase Gene ID;Acc:SPBC215.05]	2705	1418	1285	1215	1488	2135	1522	1367	1635	1235	546	510	739	624	525	518	680	552	622	689
SPBC215.07c	SPBC215.07c	PWWP domain protein (predicted) [Source:PomBase Gene ID;Acc:SPBC215.07c]	585	439	435	409	418	373	409	389	443	426	254	247	339	255	253	276	272	234	346	252
SPBC215.10	SPBC215.10	haloacid dehalogenase-like hydrolase [Source:PomBase Gene ID;Acc:SPBC215.10]	674	491	524	505	555	434	566	629	577	537	703	640	893	700	646	800	872	708	673	660
SPBC215.11c	SPBC215.11c	aldo/keto reductase, unknown biological role [Source:PomBase Gene ID;Acc:SPBC215.11c]	222	69	129	173	147	70	103	141	74	199	346	215	329	313	265	216	314	274	307	297
SPBC215.13	SPBC215.13	sequence orphan [Source:PomBase Gene ID;Acc:SPBC215.13]	236	260	298	241	375	152	182	311	286	282	500	470	696	604	553	556	727	677	418	574
SPBC215.14c	vps20	ESCRT III complex subunit Vps20 [Source:PomBase Gene ID;Acc:SPBC215.14c]	182	177	155	138	161	137	115	147	200	142	343	251	339	214	245	410	297	274	333	242
SPBC216.02	mcp5	cortical anchoring factor for dynein Mcp5/Num1 [Source:PomBase Gene ID;Acc:SPBC216.02]	756	300	336	380	379	543	251	262	439	208	0	0	0	0	0	0	0	0	0	0
SPBC216.04c	SPBC216.04c	methionine sulfoxide (predicted) [Source:PomBase Gene ID;Acc:SPBC216.04c]	779	633	577	583	759	537	796	657	770	601	0	2	1	0	2	0	1	2	0	4
SPBC216.05	rad3	ATR checkpoint kinase Rad3 [Source:PomBase Gene ID;Acc:SPBC216.05]	150	118	100	153	162	132	161	191	137	143	189	153	198	142	153	186	232	215	223	117
SPBC21B10.04c	nrf1	GTPase regulator Nrf1 [Source:PomBase Gene ID;Acc:SPBC21B10.04c]	698	517	309	491	462	624	442	469	657	397	699	611	734	612	587	758	775	697	740	617
SPBC21B10.06c	inp2	myosin binding vezatin family protein involved in peroxisome inheritance Inp2 (predicted) [Source:PomBase Gene ID;Acc:SPBC21B10.06c]	246	243	237	243	293	148	312	291	249	248	435	324	483	446	328	401	498	410	508	432
SPBC21B10.07	SPBC21B10.07	glycosyl hydrolase family 16 (predicted) [Source:PomBase Gene ID;Acc:SPBC21B10.07]	1255	588	534	494	624	964	852	560	905	510	347	265	322	324	242	389	361	272	350	259
SPBC21B10.08c	SPBC21B10.08c	sequence orphan [Source:PomBase Gene ID;Acc:SPBC21B10.08c]	120	62	79	68	59	55	27	52	90	50	445	325	449	416	459	480	511	394	504	442
SPBC21B10.12	rec6	meiotic recombination protein Rec6 [Source:PomBase Gene ID;Acc:SPBC21B10.12]	17	16	9	15	14	6	10	8	14	11	16	5	14	14	10	6	18	30	11	25
SPBC21B10.13c	yox1	MBF complex negative regulatory component Yox1 [Source:PomBase Gene ID;Acc:SPBC21B10.13c]	360	176	164	123	107	331	155	147	175	140	153	94	97	95	83	161	131	118	114	119
SPBC21C3.01c	vps13a	chorein homolog (predicted) [Source:PomBase Gene ID;Acc:SPBC21C3.01c]	1778	1191	1061	847	1116	1703	1621	1017	1559	1061	0	0	0	0	0	0	0	0	0	0
SPBC21C3.08c	car2	ornithine transaminase Car2 [Source:PomBase Gene ID;Acc:SPBC21C3.08c]	14	16	25	17	11	9	17	17	16	12	0	0	0	0	2	0	0	7	0	0
SPBC21C3.09c	SPBC21C3.09c	fumarylacetoacetate hydrolase family protein (predicted) [Source:PomBase Gene ID;Acc:SPBC21C3.09c]	710	470	427	413	648	453	636	632	586	483	653	609	745	642	637	684	815	641	735	693
SPBC21C3.14c	SPBC21C3.14c	sequence orphan [Source:PomBase Gene ID;Acc:SPBC21C3.14c]	634	454	614	623	730	464	598	764	719	679	742	673	866	690	691	914	861	849	967	762
SPBC21C3.17c	SPBC21C3.17c	conserved fungal protein [Source:PomBase Gene ID;Acc:SPBC21C3.17c]	303	277	281	332	355	168	284	296	301	315	30	49	59	87	93	14	77	153	20	89
SPBC21C3.18	spo4	serine/threonine protein kinase Spo4 [Source:PomBase Gene ID;Acc:SPBC21C3.18]	367	222	255	201	287	182	254	258	265	258	435	375	423	413	329	447	450	336	474	428
SPBC21C3.19	SPBC21C3.19	SBDS family protein Rtc3 (predicted) [Source:PomBase Gene ID;Acc:SPBC21C3.19]	206	121	150	166	150	102	109	124	182	124	440	344	370	397	339	406	354	347	389	352
SPBC21D10.07	cmc1	mitochondrial inner membrane protein involved in cytochrome oxidase biogenesis Cmc1 (predicted) [Source:PomBase Gene ID;Acc:SPBC21D10.07]	1489	1097	988	1065	1169	1075	1384	1331	1249	1193	1155	835	1103	952	908	1122	1100	1005	1092	912
SPBC21D10.08c	SPBC21D10.08c	sequence orphan [Source:PomBase Gene ID;Acc:SPBC21D10.08c]	252	166	181	166	268	212	190	208	191	238	145	126	160	155	171	136	230	188	157	226
SPBC21D10.09c	SPBC21D10.09c	ubiquitin-protein ligase E3 (predicted) [Source:PomBase Gene ID;Acc:SPBC21D10.09c]	162	223	223	163	222	138	273	216	194	225	92	56	109	114	110	105	113	122	42	98
SPBC21D10.10	bdc1	bromodomain containing protein 1, Bdc1 [Source:PomBase Gene ID;Acc:SPBC21D10.10]	326	306	283	272	296	317	270	292	379	343	246	195	295	247	229	265	277	257	237	238
SPBC21D10.11c	nfs1	mitochondrial cysteine desulfurase Nfs1 (predicted) [Source:PomBase Gene ID;Acc:SPBC21D10.11c]	457	329	403	415	363	243	544	510	377	571	344	335	396	366	349	452	429	401	334	356
SPBC21H7.04	dbp7	ATP-dependent RNA helicase Dbp7 (predicted) [Source:PomBase Gene ID;Acc:SPBC21H7.04]	188	200	216	204	277	143	102	273	216	177	0	1	1	1	1	1	0	3	0	1
SPBC21H7.06c	SPBC21H7.06c	inositol metabolism protein Opi10 (predicted) [Source:PomBase Gene ID;Acc:SPBC21H7.06c]	182	204	212	172	262	141	139	193	198	235	163	136	218	180	184	186	241	203	131	149
SPBC23E6.02	SPBC23E6.02	ATP-dependent DNA helicase (predicted) [Source:PomBase Gene ID;Acc:SPBC23E6.02]	267	251	225	252	241	182	280	271	273	263	0	1	0	0	1	0	0	0	0	0
SPBC23E6.03c	nta1	protein N-terminal amidase Nta1 (predicted) [Source:PomBase Gene ID;Acc:SPBC23E6.03c]	2453	1371	1181	1181	1360	2358	1636	1311	2038	1039	5	3	5	8	7	2	0	8	0	1
SPBC23E6.08	sat1	Golgi membrane exchange factor subunit Sat1 (predicted) [Source:PomBase Gene ID;Acc:SPBC23E6.08]	0	0	0	0	0	0	0	1	0	1	106	99	114	109	127	128	129	136	102	91
SPBC23E6.10c	SPBC23E6.10c	methylthioribose-1-phosphate isomerase (predicted) [Source:PomBase Gene ID;Acc:SPBC23E6.10c]	1091	809	736	606	868	859	1031	812	866	706	667	467	712	546	508	676	621	544	473	505
SPBC23G7.04c	nif1	SEL1 repeat protein Nif1 [Source:PomBase Gene ID;Acc:SPBC23G7.04c]	170	211	193	150	233	158	202	284	182	207	0	0	0	0	0	0	0	0	0	0
SPBC23G7.07c	cms1	U3-containing 90S preribosome complex subunit Cms1 (predicted) [Source:PomBase Gene ID;Acc:SPBC23G7.07c]	423	303	351	323	364	323	354	278	320	336	296	223	395	293	351	361	316	329	361	289
SPBC23G7.10c	SPBC23G7.10c	NADH-dependent flavin oxidoreductase (predicted) [Source:PomBase Gene ID;Acc:SPBC23G7.10c]	265	223	167	189	203	235	274	163	196	210	294	224	307	244	273	290	280	250	297	298
SPBC23G7.11	mag2	DNA-3-methyladenine glycosidase Mag2 [Source:PomBase Gene ID;Acc:SPBC23G7.11]	885	726	747	781	835	557	931	735	785	857	3	12	8	3	2	7	6	7	6	9
SPBC23G7.12c	rpt6	19S proteasome regulatory subunit Rpt6 (predicted) [Source:PomBase Gene ID;Acc:SPBC23G7.12c]	4	17	37	32	40	9	10	44	21	78	1	0	2	4	2	2	2	2	1	3
SPBC23G7.13c	SPBC23G7.13c	urea transporter (predicted) [Source:PomBase Gene ID;Acc:SPBC23G7.13c]	218	221	191	154	249	108	312	247	165	230	0	0	0	0	0	0	0	0	0	0
SPBC23G7.15c	rpp202	60S acidic ribosomal protein P2B subunit [Source:PomBase Gene ID;Acc:SPBC23G7.15c]	387	293	306	302	322	243	312	360	368	302	354	255	407	285	277	331	439	301	286	336
SPBC23G7.16	ctr6	vacuolar copper transporter Ctr6 [Source:PomBase Gene ID;Acc:SPBC23G7.16]	34	38	58	91	87	7	17	62	25	94	1060	1087	1379	934	1092	1191	1375	1304	1213	1324
SPBC24C6.04	SPBC24C6.04	delta-1-pyrroline-5-carboxylate dehydrogenase (predicted) [Source:PomBase Gene ID;Acc:SPBC24C6.04]	389	277	255	212	364	185	376	311	282	357	0	2	0	2	0	0	2	5	0	0
SPBC24C6.08c	bhd1	folliculin ortholog Bhd1 [Source:PomBase Gene ID;Acc:SPBC24C6.08c]	115	119	114	94	125	60	90	109	86	111	115	115	158	153	117	124	189	170	163	165
SPBC24C6.10c	dip1	WISH/DIP/SPIN90 ortholog Dip1 [Source:PomBase Gene ID;Acc:SPBC24C6.10c]	372	278	314	326	382	319	348	337	329	387	279	113	71	156	178	204	161	148	218	186
SPBC25B2.02c	mam1	M-factor transporter Mam1 [Source:PomBase Gene ID;Acc:SPBC25B2.02c]	70	49	59	25	66	69	72	59	65	64	927	518	599	642	673	1004	709	691	921	725
SPBC25B2.03	SPBC25B2.03	zf-C3HC4 type zinc finger [Source:PomBase Gene ID;Acc:SPBC25B2.03]	214	177	219	186	227	191	133	196	167	176	169	128	174	123	130	141	149	162	143	147
SPBC25B2.04c	mtg1	mitochondrial GTPase involved in translation Mtg1 (predicted) [Source:PomBase Gene ID;Acc:SPBC25B2.04c]	221	204	235	118	222	147	252	256	174	258	188	109	188	150	148	182	193	157	149	163
SPBC25B2.06c	btb2	BTB/POZ domain protein Btb2 [Source:PomBase Gene ID;Acc:SPBC25B2.06c]	466	263	247	209	288	454	352	256	366	279	105	93	117	109	75	120	115	87	119	107
SPBC25B2.07c	mug164	microtubule-associated protein Mug164 [Source:PomBase Gene ID;Acc:SPBC25B2.07c]	98	85	82	68	94	129	98	88	65	89	148	103	131	84	88	117	175	137	147	110
SPBC25B2.08	SPBC25B2.08	sequence orphan [Source:PomBase Gene ID;Acc:SPBC25B2.08]	24	29	32	26	38	23	30	38	18	36	7	0	3	9	2	3	3	10	0	6
SPBC25B2.10	SPBC25B2.10	Usp (universal stress protein) family protein [Source:PomBase Gene ID;Acc:SPBC25B2.10]	123	268	253	243	285	211	301	306	331	327	6	1	23	6	18	2	0	7	0	7
SPBC25H2.03	SPBC25H2.03	vacuolar protein involved in phosphoinositide metabolism (predicted) [Source:PomBase Gene ID;Acc:SPBC25H2.03]	192	181	150	161	193	120	266	214	193	241	238	251	278	234	273	277	321	257	309	279
SPBC25H2.09	SPBC25H2.09	DUF1690 family protein [Source:PomBase Gene ID;Acc:SPBC25H2.09]	0	1	0	1	1	0	4	0	2	3	590	477	633	446	450	650	544	414	668	479
SPBC25H2.10c	SPBC25H2.10c	tRNA acetyltransferase (predicted) [Source:PomBase Gene ID;Acc:SPBC25H2.10c]	267	217	167	197	195	209	199	177	230	152	355	369	402	262	324	427	398	314	475	319
SPBC25H2.14	mug16	UNC-50 family protein [Source:PomBase Gene ID;Acc:SPBC25H2.14]	243	215	194	168	230	234	232	227	198	218	158	151	202	184	193	160	184	166	177	180
SPBC25H2.15	SPBC25H2.15	SSU-rRNA maturation protein Tsr4 homolog 1 (predicted) [Source:PomBase Gene ID;Acc:SPBC25H2.15]	1099	536	384	419	474	1209	530	464	773	367	39	33	21	13	23	41	42	36	10	39
SPBC26H8.01	thi2	thiazole biosynthetic enzyme [Source:PomBase Gene ID;Acc:SPBC26H8.01]	141	48	32	14	12	54	45	33	18	22	0	0	0	0	0	0	0	0	0	0
SPBC26H8.03	cho2	phosphatidylethanolamine N-methyltransferase Cho2 [Source:PomBase Gene ID;Acc:SPBC26H8.03]	123	33	34	16	13	81	56	32	12	11	53	42	35	14	13	67	56	17	31	11
SPBC26H8.05c	SPBC26H8.05c	serine/threonine protein phosphatase (predicted) [Source:PomBase Gene ID;Acc:SPBC26H8.05c]	335	315	385	370	435	312	415	398	420	470	2	4	9	7	8	5	3	15	7	7
SPBC27.04	uds1	septation protein Uds1 [Source:PomBase Gene ID;Acc:SPBC27.04]	1028	780	786	731	871	765	1094	850	953	821	3	3	3	6	6	12	7	17	1	10
SPBC27.06c	mgr2	mitochondrial membrane protein Mgr2 (predicted) [Source:PomBase Gene ID;Acc:SPBC27.06c]	123	66	86	77	78	95	131	110	121	93	7	15	24	17	17	18	19	30	8	20
SPBC27B12.05	SPBC27B12.05	WD repeat protein [Source:PomBase Gene ID;Acc:SPBC27B12.05]	68	88	76	51	74	58	78	67	78	73	305	301	468	363	345	406	491	415	280	360
SPBC27B12.10c	tom7	mitochondrial TOM complex subunit Tom7 (predicted) [Source:PomBase Gene ID;Acc:SPBC27B12.10c]	12	1	6	4	2	14	10	4	12	12	0	5	8	5	1	12	1	2	4	1
SPBC27B12.14	SPBC27B12.14	mitochondrial membrane protein complex assembly protein (predicted) [Source:PomBase Gene ID;Acc:SPBC27B12.14]	1	3	3	3	2	1	3	5	4	8	26	32	21	44	40	14	33	80	19	64
SPBC28E12.02	SPBC28E12.02	RNA-binding protein [Source:PomBase Gene ID;Acc:SPBC28E12.02]	313	277	269	205	270	298	304	231	294	244	266	226	295	273	243	271	340	267	340	286
SPBC28E12.03	rga4	Rho-type GTPase activating protein Rga4 [Source:PomBase Gene ID;Acc:SPBC28E12.03]	455	291	255	213	259	437	300	236	301	232	0	0	0	0	0	0	0	0	0	0
SPBC28F2.02	mep33	mRNA export protein Mep33 [Source:PomBase Gene ID;Acc:SPBC28F2.02]	538	348	327	293	347	306	372	337	392	353	169	156	221	180	155	174	184	159	153	176
SPBC28F2.08c	SPBC28F2.08c	HRD ubiquitin ligase complex subunit (predicted) [Source:PomBase Gene ID;Acc:SPBC28F2.08c]	53	44	42	12	45	42	53	48	38	31	995	861	1073	874	815	1100	1111	818	831	884
SPBC28F2.10c	ngg1	SAGA complex subunit Ngg1 [Source:PomBase Gene ID;Acc:SPBC28F2.10c]	1	14	27	26	17	2	16	44	26	29	60	49	54	34	27	51	63	79	47	48
SPBC28F2.11	SPBC28F2.11	HMG box protein [Source:PomBase Gene ID;Acc:SPBC28F2.11]	214	141	191	179	180	161	166	207	175	182	1	1	2	0	2	1	3	2	4	2
SPBC29A10.02	spo5	meiotic RNA-binding protein 1 [Source:PomBase Gene ID;Acc:SPBC29A10.02]	305	189	237	213	257	257	350	281	219	295	217	167	184	168	137	162	245	183	177	170
SPBC29A10.05	exo1	exonuclease I Exo1 [Source:PomBase Gene ID;Acc:SPBC29A10.05]	920	536	383	454	448	786	597	402	565	397	576	587	626	517	576	679	656	566	654	537
SPBC29A10.06c	ely5	nuclear pore protein Ely5 [Source:PomBase Gene ID;Acc:SPBC29A10.06c]	282	230	183	241	276	229	246	290	224	300	348	345	406	305	324	417	449	340	449	341
SPBC29A10.07	pom152	nucleoporin Pom152 [Source:PomBase Gene ID;Acc:SPBC29A10.07]	751	567	488	496	557	529	605	587	696	587	0	0	0	0	0	0	0	0	0	0
SPBC29A10.09c	SPBC29A10.09c	CAF1 family ribonuclease (predicted) [Source:PomBase Gene ID;Acc:SPBC29A10.09c]	199	164	201	191	255	90	157	299	178	292	440	325	482	517	466	461	546	477	527	464
SPBC29A10.10c	SPBC29A10.10c	tRNA-splicing endonuclease positive effector (predicted) [Source:PomBase Gene ID;Acc:SPBC29A10.10c]	11	8	17	15	14	1	5	28	6	19	166	185	317	205	206	166	221	193	178	178
SPBC29A10.11c	vps902	guanyl-nucleotide exchange factor Vps902 (predicted) [Source:PomBase Gene ID;Acc:SPBC29A10.11c]	863	824	812	785	1034	680	993	1041	836	930	1013	892	1229	1030	978	1017	1183	1021	827	929
SPBC29A10.12	SPBC29A10.12	HMG-box variant [Source:PomBase Gene ID;Acc:SPBC29A10.12]	71	47	66	74	93	35	57	78	45	58	119	82	123	88	67	128	109	69	100	124
SPBC29A10.14	rec8	meiotic cohesin complex subunit Rec8 [Source:PomBase Gene ID;Acc:SPBC29A10.14]	353	338	298	262	289	142	336	309	228	354	360	270	481	370	331	374	419	419	308	380
SPBC29A10.16c	SPBC29A10.16c	cytochrome b5 (predicted) [Source:PomBase Gene ID;Acc:SPBC29A10.16c]	232	136	166	132	139	151	174	156	167	187	176	147	197	139	184	143	195	175	176	156
SPBC29A3.03c	SPBC29A3.03c	ubiquitin-protein ligase E3 (predicted) [Source:PomBase Gene ID;Acc:SPBC29A3.03c]	169	177	164	138	189	105	220	142	188	216	251	215	232	217	183	230	226	243	214	220
SPBC29A3.05	vps71	Swr1 complex subunit Vps71 [Source:PomBase Gene ID;Acc:SPBC29A3.05]	169	125	113	121	121	99	189	155	129	139	92	122	154	132	103	131	186	183	116	153
SPBC29A3.08	pof4	elongin-A, F-box protein Pof4 (predicted) [Source:PomBase Gene ID;Acc:SPBC29A3.08]	167	181	115	163	165	122	155	161	147	170	4	1	2	2	0	1	0	1	4	2
SPBC29A3.09c	SPBC29A3.09c	AAA family ATPase Gcn20 (predicted) [Source:PomBase Gene ID;Acc:SPBC29A3.09c]	51	41	44	29	36	20	51	44	34	33	740	549	673	501	547	598	665	541	665	510
SPBC29A3.13	pdp1	PWWP domain protein Pdp1 [Source:PomBase Gene ID;Acc:SPBC29A3.13]	369	244	224	205	304	321	364	281	365	360	222	243	336	239	219	273	252	248	346	271
SPBC29B5.01	atf1	transcription factor, Atf-CREB family Atf1 [Source:PomBase Gene ID;Acc:SPBC29B5.01]	151	77	62	71	70	55	51	52	90	43	0	0	0	0	0	0	0	0	0	0
SPBC29B5.02c	isp4	OPT oligopeptide transporter family Isp4 [Source:PomBase Gene ID;Acc:SPBC29B5.02c]	670	515	538	551	688	343	694	623	587	662	510	491	505	355	292	399	672	514	475	508
SPBC29B5.03c	rpl26	60S ribosomal protein L26 (predicted) [Source:PomBase Gene ID;Acc:SPBC29B5.03c]	1	0	2	4	2	0	0	1	2	1	117	146	185	161	165	203	232	148	181	133
SPBC2A9.02	SPBC2A9.02	NAD dependent epimerase/dehydratase family protein [Source:PomBase Gene ID;Acc:SPBC2A9.02]	375	297	280	269	370	210	284	329	306	329	60	68	67	107	97	48	89	142	56	113
SPBC2A9.03	SPBC2A9.03	WD40/YVTN repeat-like [Source:PomBase Gene ID;Acc:SPBC2A9.03]	398	304	367	377	452	273	434	397	365	438	366	410	577	385	403	567	559	417	566	444
SPBC2A9.04c	SPBC2A9.04c	sir antagonist ortholog (predicted) [Source:PomBase Gene ID;Acc:SPBC2A9.04c]	554	398	367	370	447	371	473	388	423	415	597	501	689	539	520	598	621	581	744	581
SPBC2A9.05c	tvp23	Golgi transport protein Tvp23 (predicted) [Source:PomBase Gene ID;Acc:SPBC2A9.05c]	21	27	22	37	25	18	9	34	13	19	391	306	435	339	323	380	443	386	411	387
SPBC2A9.11c	SPBC2A9.11c	nuclear export factor (predicted) [Source:PomBase Gene ID;Acc:SPBC2A9.11c]	560	562	498	492	519	424	410	509	543	542	703	531	799	535	614	911	772	514	603	579
SPBC2D10.03c	SPBC2D10.03c	DUF866 domain protein [Source:PomBase Gene ID;Acc:SPBC2D10.03c]	28	13	14	10	21	9	14	16	15	15	566	468	476	432	420	543	484	440	638	432
SPBC2D10.04	SPBC2D10.04	arrestin Aly1 related, implicated in endocytosis [Source:PomBase Gene ID;Acc:SPBC2D10.04]	1845	1546	1753	1703	1974	1282	2073	2205	2120	2265	1408	1218	1778	1649	1549	1180	1868	1799	1363	1654
SPBC2D10.05	exg3	glucan 1,3-beta-glucosidase Exg3 [Source:PomBase Gene ID;Acc:SPBC2D10.05]	134	146	139	135	153	139	169	180	161	147	260	241	207	265	183	235	263	242	208	212
SPBC2D10.06	rep1	MBF transcription factor complex subunit Rep1 [Source:PomBase Gene ID;Acc:SPBC2D10.06]	347	283	336	199	278	226	278	244	284	221	430	426	595	402	414	482	522	453	542	452
SPBC2D10.11c	nap2	nucleosome assembly protein Nap2 (predicted) [Source:PomBase Gene ID;Acc:SPBC2D10.11c]	613	460	474	376	474	426	577	491	571	429	1	2	25	12	22	32	9	12	2	9
SPBC2D10.12	rhp23	Rad23 homolog Rhp23 [Source:PomBase Gene ID;Acc:SPBC2D10.12]	157	96	124	125	144	91	132	163	137	162	137	108	154	103	127	119	109	168	169	140
SPBC2D10.15c	pth1	mitochondrial peptidyl-tRNA hydrolase Pth1 (predicted) [Source:PomBase Gene ID;Acc:SPBC2D10.15c]	295	351	389	276	448	283	382	373	446	393	722	660	942	716	763	948	917	791	874	985
SPBC2D10.16	mhf1	FANCM-MHF complex subunit Mhf1 [Source:PomBase Gene ID;Acc:SPBC2D10.16]	34	46	18	23	45	33	12	29	15	31	57	67	43	27	19	38	37	29	36	37
SPBC2D10.17	clr1	cryptic loci regulator Clr1 [Source:PomBase Gene ID;Acc:SPBC2D10.17]	155	156	98	141	136	94	180	160	147	116	3	2	38	14	14	1	7	17	6	14
SPBC2D10.19c	SPBC2D10.19c	pre-60S shuttlingfactor (predicted) [Source:PomBase Gene ID;Acc:SPBC2D10.19c]	701	474	310	295	402	652	584	360	442	317	0	0	0	0	0	0	0	0	0	0
SPBC2D10.20	ubc1	ubiquitin conjugating enzyme Ubc1 (predicted) [Source:PomBase Gene ID;Acc:SPBC2D10.20]	6	12	5	6	10	3	2	6	6	24	201	153	241	197	185	165	203	212	250	209
SPBC2F12.03c	SPBC2F12.03c	EST1 family protein (predicted) [Source:PomBase Gene ID;Acc:SPBC2F12.03c]	386	309	264	266	307	287	361	329	325	363	0	0	0	0	0	0	0	0	0	0
SPBC2F12.05c	SPBC2F12.05c	sterol binding ankyrin repeat protein (predicted) [Source:PomBase Gene ID;Acc:SPBC2F12.05c]	400	341	246	284	382	331	338	323	386	314	0	0	0	0	0	0	0	0	0	0
SPBC2F12.11c	rep2	transcriptional activator, MBF subunit Rep2 [Source:PomBase Gene ID;Acc:SPBC2F12.11c]	142	92	103	104	116	98	88	110	107	130	94	99	130	74	94	103	124	87	136	90
SPBC2G2.02	syj1	inositol-polyphosphate 5-phosphatase (synaptojanin homolog 1) [Source:PomBase Gene ID;Acc:SPBC2G2.02]	533	324	416	336	404	415	487	418	402	337	311	243	328	281	287	365	374	305	375	254
SPBC2G2.03c	sbh1	translocon beta subunit Sbh1 (predicted) [Source:PomBase Gene ID;Acc:SPBC2G2.03c]	0	1	1	1	1	2	2	0	1	1	0	0	1	0	3	4	1	2	1	5
SPBC2G2.05	rpl1603	60S ribosomal protein L13/L16 (predicted) [Source:PomBase Gene ID;Acc:SPBC2G2.05]	21	31	31	19	48	26	37	40	28	33	541	400	549	520	498	544	474	591	616	545
SPBC2G2.06c	apl1	AP-2 adaptor complex subunit Apl1 (predicted) [Source:PomBase Gene ID;Acc:SPBC2G2.06c]	1137	1002	1082	985	1127	791	1221	1214	1041	1119	839	803	1187	948	940	886	1110	1047	1211	1200
SPBC2G2.07c	mug178	mitochondrial ribosomal protein subunit L51-b (predicted) [Source:PomBase Gene ID;Acc:SPBC2G2.07c]	348	272	319	261	293	377	396	351	308	315	262	217	272	205	196	226	307	260	286	219
SPBC2G2.08	ade9	C-1-tetrahydrofolatesynthase/methylenetetrahydrofolatedehydrogenase/methylenetetrahydrofolatecyclohydrolase/ formyltetrahydrofolatesynthetase (predicted) [Source:PomBase Gene ID;Acc:SPBC2G2.08]	181	156	175	186	269	147	192	219	225	233	191	204	287	197	221	271	245	232	236	199
SPBC2G2.09c	crs1	meiosis specific cyclin Crs1 [Source:PomBase Gene ID;Acc:SPBC2G2.09c]	232	176	189	163	204	136	207	233	266	178	253	206	251	235	172	216	219	186	279	214
SPBC2G2.15c	mrm2	mitochondrial 2' O-ribose methyltransferase Mrm2 (predicted) [Source:PomBase Gene ID;Acc:SPBC2G2.15c]	764	614	635	603	738	556	782	758	661	818	867	762	1010	819	739	933	983	841	851	762
SPBC2G5.01	SPBC2G5.01	DUF1682 family protein [Source:PomBase Gene ID;Acc:SPBC2G5.01]	501	459	471	415	645	353	560	624	458	572	1511	1155	1445	1204	1045	1707	1511	1112	1679	1162
SPBC2G5.02c	SPBC2G5.02c	CK2 family regulatory subunit (predicted) [Source:PomBase Gene ID;Acc:SPBC2G5.02c]	117	69	92	101	137	75	75	95	104	84	169	100	258	183	178	94	263	208	238	205
SPBC2G5.03	ctu1	cytosolic thiouridylase subunit Ctu1 [Source:PomBase Gene ID;Acc:SPBC2G5.03]	270	265	181	179	273	274	301	298	280	219	237	242	299	242	201	291	309	262	260	284
SPBC2G5.04c	SPBC2G5.04c	COPII-coated vesicle component Erv41 (predicted) [Source:PomBase Gene ID;Acc:SPBC2G5.04c]	1303	750	506	512	630	1132	854	560	907	505	324	304	338	320	272	326	357	305	300	326
SPBC2G5.06c	hmt2	sulfide-quinone oxidoreductase [Source:PomBase Gene ID;Acc:SPBC2G5.06c]	0	18	0	3	2	5	25	1	5	3	1	6	4	5	0	4	1	1	1	0
SPBC30B4.01c	wsc1	transmembrane receptor Wsc1 (predicted) [Source:PomBase Gene ID;Acc:SPBC30B4.01c]	786	615	708	757	830	634	847	833	819	835	819	657	925	816	828	797	884	808	930	775
SPBC30B4.02c	SPBC30B4.02c	R3H and G-patch domain, implicated in splicing (predicted) [Source:PomBase Gene ID;Acc:SPBC30B4.02c]	479	384	342	369	409	252	385	402	366	430	562	435	547	427	440	502	544	406	606	419
SPBC30B4.03c	adn1	adhesion defective protein, predicted transcriptional regulator (predicted) [Source:PomBase Gene ID;Acc:SPBC30B4.03c]	304	275	248	279	335	190	195	249	276	288	685	615	861	692	676	676	853	819	683	805
SPBC30B4.06c	SPBC30B4.06c	mitochondrial GIDA family tRNA uridine 5-carboxymethylaminomethyl modification enzyme (predicted) [Source:PomBase Gene ID;Acc:SPBC30B4.06c]	10	5	2	2	6	8	8	5	8	4	296	233	249	255	271	311	315	296	329	315
SPBC30B4.08	eri1	double-strand siRNA ribonuclease Eri1 [Source:PomBase Gene ID;Acc:SPBC30B4.08]	1241	687	558	663	683	884	627	630	773	565	2	3	0	0	1	2	1	1	1	0
SPBC30D10.05c	SPBC30D10.05c	sepiapterin reductase (predicted) [Source:PomBase Gene ID;Acc:SPBC30D10.05c]	1	7	2	14	7	1	1	9	0	18	148	125	207	108	165	147	149	110	213	127
SPBC30D10.09c	SPBC30D10.09c	HVA22/TB2/DP1 family protein [Source:PomBase Gene ID;Acc:SPBC30D10.09c]	177	164	191	162	190	140	142	183	186	194	311	233	316	256	257	376	329	283	354	263
SPBC30D10.10c	tor1	phosphatidylinositol kinase Tor1 [Source:PomBase Gene ID;Acc:SPBC30D10.10c]	107	91	95	58	101	77	91	87	101	92	83	74	143	90	80	79	117	79	125	127
SPBC30D10.14	SPBC30D10.14	dienelactone hydrolase family (predicted) [Source:PomBase Gene ID;Acc:SPBC30D10.14]	774	630	542	490	590	582	726	540	738	543	326	228	303	285	348	331	343	339	338	327
SPBC317.01	mbx2	MADS-box transcription factor Pvg4 (predicted) [Source:PomBase Gene ID;Acc:SPBC317.01]	220	214	198	215	211	192	175	223	293	178	313	263	417	284	261	278	363	312	339	336
SPBC31A8.01c	rtn1	reticulon-like protein Rtn1 [Source:PomBase Gene ID;Acc:SPBC31A8.01c]	1805	1704	1518	1486	1771	1254	2049	1733	1665	1761	1913	1399	1808	1600	1515	1997	1916	1725	2167	1798
SPBC31E1.01c	atg2	autophagy associated protein Atg2 [Source:PomBase Gene ID;Acc:SPBC31E1.01c]	485	284	400	363	545	317	413	479	445	371	711	566	844	657	647	771	754	735	815	711
SPBC31E1.02c	pmr1	P-type ATPase, calcium transporting Pmr1 [Source:PomBase Gene ID;Acc:SPBC31E1.02c]	275	259	196	184	216	175	253	186	180	157	276	310	305	245	229	317	296	233	234	242
SPBC31F10.02	SPBC31F10.02	acyl-CoA hydrolase (predicted) [Source:PomBase Gene ID;Acc:SPBC31F10.02]	38	23	38	18	38	34	27	40	21	32	184	154	262	198	177	167	285	191	213	217
SPBC31F10.03	SPBC31F10.03	ChaC-like protein, predicted cation transport regulator [Source:PomBase Gene ID;Acc:SPBC31F10.03]	368	294	237	293	340	297	277	316	319	314	3	7	12	11	16	3	12	38	2	23
SPBC31F10.05	mug37	sequence orphan [Source:PomBase Gene ID;Acc:SPBC31F10.05]	0	1	0	0	0	0	1	1	0	1	0	0	0	0	0	0	0	0	0	0
SPBC31F10.07	lsb5	cortical component Lsb5 (predicted) [Source:PomBase Gene ID;Acc:SPBC31F10.07]	194	115	138	112	162	238	153	93	159	118	717	565	727	634	559	883	866	764	848	676
SPBC31F10.08	mde2	Mde2 protein [Source:PomBase Gene ID;Acc:SPBC31F10.08]	313	259	257	254	290	183	290	309	233	287	421	333	482	386	407	423	478	428	358	407
SPBC31F10.10c	SPBC31F10.10c	zf-MYND type zinc finger protein [Source:PomBase Gene ID;Acc:SPBC31F10.10c]	22	36	65	50	72	12	30	73	45	71	71	35	79	64	69	31	62	90	79	74
SPBC31F10.12	SPBC31F10.12	RNA-binding protein Tma20 (predicted) [Source:PomBase Gene ID;Acc:SPBC31F10.12]	91	66	75	95	69	42	36	47	60	52	20	11	44	30	19	29	32	23	20	23
SPBC31F10.16	SPBC31F10.16	ChAPs family protein (predicted) [Source:PomBase Gene ID;Acc:SPBC31F10.16]	531	422	366	350	447	426	332	399	386	372	401	378	465	403	403	236	452	363	444	414
SPBC31F10.17c	SPBC31F10.17c	sequence orphan [Source:PomBase Gene ID;Acc:SPBC31F10.17c]	375	331	310	306	376	350	320	395	426	327	349	278	412	292	339	414	371	426	368	351
SPBC32C12.03c	ppk25	serine/threonine protein kinase Ppk25 (predicted) [Source:PomBase Gene ID;Acc:SPBC32C12.03c]	390	317	333	315	393	227	347	324	265	318	37	44	139	103	136	36	79	141	20	126
SPBC32F12.03c	gpx1	glutathione peroxidase Gpx1 [Source:PomBase Gene ID;Acc:SPBC32F12.03c]	0	0	0	3	2	1	4	1	0	11	310	298	379	313	336	378	374	329	394	288
SPBC32F12.05c	cwf12	complexed with Cdc5 protein Cwf12 [Source:PomBase Gene ID;Acc:SPBC32F12.05c]	20	10	27	16	12	10	12	13	29	13	0	5	1	1	1	4	4	7	0	2
SPBC32F12.07c	SPBC32F12.07c	ubiquitin-protein ligase E3, MARCH family (predicted) [Source:PomBase Gene ID;Acc:SPBC32F12.07c]	607	432	401	370	472	394	458	459	532	374	332	268	363	283	280	384	352	349	407	313
SPBC32F12.11	tdh1	glyceraldehyde-3-phosphate dehydrogenase Tdh1 [Source:PomBase Gene ID;Acc:SPBC32F12.11]	40	80	49	55	65	51	130	106	67	75	49	66	85	49	39	47	81	82	64	83
SPBC32H8.02c	nep2	NEDD8 protease Nep2 [Source:PomBase Gene ID;Acc:SPBC32H8.02c]	10	21	6	14	10	10	14	10	21	8	59	29	31	65	68	69	61	63	69	60
SPBC32H8.07	git5	heterotrimeric G protein beta subunit Git5 [Source:PomBase Gene ID;Acc:SPBC32H8.07]	2	17	74	28	82	6	16	23	22	35	114	104	111	76	70	115	136	110	109	80
SPBC32H8.08c	omh5	alpha-1,2-mannosyltransferase Omh5 (predicted) [Source:PomBase Gene ID;Acc:SPBC32H8.08c]	973	679	582	697	810	776	806	838	878	909	208	196	295	216	211	262	292	197	123	161
SPBC32H8.11	mei4	meiotic forkhead transcription factor Mei4 [Source:PomBase Gene ID;Acc:SPBC32H8.11]	483	621	581	643	613	359	648	595	611	673	642	360	411	360	470	637	437	470	511	479
SPBC32H8.13c	mok12	alpha-1,3-glucan synthase Mok12 [Source:PomBase Gene ID;Acc:SPBC32H8.13c]	426	396	343	380	481	376	575	492	392	500	408	335	468	354	383	450	507	410	348	370
SPBC336.01	fbh1	DNA helicase I [Source:PomBase Gene ID;Acc:SPBC336.01]	329	251	257	269	374	208	371	311	274	268	5	1	0	3	1	2	4	2	1	2
SPBC336.05c	SPBC336.05c	S-adenosylmethionine-dependent methyltransferase (predicted) [Source:PomBase Gene ID;Acc:SPBC336.05c]	234	220	224	246	277	127	265	245	222	270	1	3	4	1	1	2	4	7	2	6
SPBC336.10c	tif512	translation elongation factor eIF5A (predicted) [Source:PomBase Gene ID;Acc:SPBC336.10c]	320	213	208	255	269	221	287	250	307	261	0	0	0	0	0	0	0	0	0	0
SPBC336.13c	SPBC336.13c	mitochondrial inner membrane peptidase complex catalytic subunit 2 (predicted) [Source:PomBase Gene ID;Acc:SPBC336.13c]	134	77	64	65	50	80	95	86	96	74	97	60	78	58	53	97	86	60	76	49
SPBC336.14c	ppk26	serine/threonine protein kinase, PAN complex subunit, Ppk26 [Source:PomBase Gene ID;Acc:SPBC336.14c]	293	232	247	265	375	264	259	321	274	287	401	313	546	438	324	450	427	418	456	350
SPBC337.03	SPBC337.03	RNA polymerase II transcription termination factor (predicted) [Source:PomBase Gene ID;Acc:SPBC337.03]	443	344	351	283	375	452	508	339	394	278	65	69	96	91	95	109	111	81	41	45
SPBC337.04	ppk27	serine/threonine protein kinase Ppk27 (predicted) [Source:PomBase Gene ID;Acc:SPBC337.04]	45	22	52	71	71	0	12	36	3	140	38	57	115	119	110	45	105	114	58	88
SPBC337.07c	SPBC337.07c	carboxypeptidase (predicted) [Source:PomBase Gene ID;Acc:SPBC337.07c]	240	245	201	205	231	209	245	273	269	213	377	322	515	321	376	395	426	420	429	390
SPBC337.11	SPBC337.11	mitochondrial peptidase (predicted) [Source:PomBase Gene ID;Acc:SPBC337.11]	165	133	125	167	197	118	189	215	203	179	201	169	232	199	184	189	179	184	159	164
SPBC342.01c	alg6	glucosyltransferase Alg6 (predicted) [Source:PomBase Gene ID;Acc:SPBC342.01c]	3	0	1	1	0	0	0	0	0	1	260	108	142	110	98	174	127	79	125	49
SPBC342.03	gas4	sporulation specific 1,3-beta-glucanosyltransferase Gas4 [Source:PomBase Gene ID;Acc:SPBC342.03]	1233	989	921	870	1136	1049	1265	1068	1187	1039	1197	887	1374	1012	1002	1135	1193	1079	1271	1109
SPBC342.05	crb2	DNA repair protein Rad9 homolog, Rhp9 [Source:PomBase Gene ID;Acc:SPBC342.05]	648	460	404	400	524	462	525	470	449	422	556	443	545	451	473	508	507	491	499	443
SPBC342.06c	rtt109	RTT109 family histone lysine acetyltransferase [Source:PomBase Gene ID;Acc:SPBC342.06c]	1065	620	499	450	533	1112	667	561	928	419	3	0	3	3	2	0	1	1	1	3
SPBC354.01	gtp1	GTP binding protein Gtp1 (predicted) [Source:PomBase Gene ID;Acc:SPBC354.01]	293	221	216	161	193	228	187	220	230	273	80	92	133	126	81	64	102	97	71	93
SPBC354.03	swd3	WD repeat protein Swd3 [Source:PomBase Gene ID;Acc:SPBC354.03]	80	56	57	60	91	48	67	75	75	88	0	0	0	0	0	0	0	0	0	0
SPBC354.04	SPBC354.04	sequence orphan [Source:PomBase Gene ID;Acc:SPBC354.04]	0	1	2	0	1	0	0	0	0	2	184	157	231	180	166	207	224	141	313	136
SPBC354.05c	sre2	membrane-tethered transcription factor (predicted) [Source:PomBase Gene ID;Acc:SPBC354.05c]	4	2	3	7	3	2	4	5	5	5	0	0	0	0	0	0	0	0	0	0
SPBC354.07c	SPBC354.07c	oxysterol binding protein (predicted) [Source:PomBase Gene ID;Acc:SPBC354.07c]	179	176	215	192	220	141	203	231	256	214	216	151	266	194	227	223	242	250	273	265
SPBC354.08c	SPBC354.08c	DUF221 family protein [Source:PomBase Gene ID;Acc:SPBC354.08c]	0	0	0	1	3	3	0	0	0	1	643	729	996	704	825	842	1005	734	874	828
SPBC354.10	def1	RNAPII degradation factor Def1 (predicted) [Source:PomBase Gene ID;Acc:SPBC354.10]	137	113	121	150	163	105	147	198	138	182	79	94	130	108	100	96	152	92	133	78
SPBC354.13	rga6	Rho-type GTPase activating protein Rga6 (predicted) [Source:PomBase Gene ID;Acc:SPBC354.13]	351	385	434	397	516	288	488	499	404	476	645	579	758	684	632	642	830	724	609	682
SPBC354.15	fap1	L-pipecolate oxidase [Source:PomBase Gene ID;Acc:SPBC354.15]	1171	573	632	620	822	984	714	758	1285	729	32	34	81	54	63	42	45	71	51	68
SPBC359.01	SPBC359.01	amino acid permease (predicted) [Source:PomBase Gene ID;Acc:SPBC359.01]	1239	726	625	429	634	1104	974	547	863	538	226	138	226	229	190	238	228	208	176	180
SPBC359.04c	SPBC359.04c	cell surface glycoprotein (predicted), DIPSY family [Source:PomBase Gene ID;Acc:SPBC359.04c]	234	148	119	123	104	220	133	129	160	102	0	0	0	0	0	0	0	0	0	0
SPBC359.05	abc3	ABC transporter Abc3, unknown specificity [Source:PomBase Gene ID;Acc:SPBC359.05]	295	293	244	239	292	189	321	295	317	273	1	2	0	1	2	1	1	3	3	2
SPBC36.06c	spo9	farnesyl pyrophosphate synthetase [Source:PomBase Gene ID;Acc:SPBC36.06c]	32	39	27	24	15	32	34	31	16	15	41	29	30	31	20	37	20	29	22	25
SPBC36.10	SPBC36.10	mitochondrial intermembrane space protein sorting protein (predicted) [Source:PomBase Gene ID;Acc:SPBC36.10]	154	128	126	145	161	106	111	176	145	125	0	0	0	0	0	0	0	0	0	0
SPBC36.11	SPBC36.11	sequence orphan [Source:PomBase Gene ID;Acc:SPBC36.11]	19	13	10	22	52	10	21	22	15	26	1	4	0	1	0	0	2	5	0	1
SPBC365.01	SPBC365.01	sec14 cytosolic factor family (predicted) [Source:PomBase Gene ID;Acc:SPBC365.01]	267	220	197	181	213	178	244	195	214	194	82	56	95	113	104	56	107	157	63	155
SPBC365.06	pmt3	SUMO [Source:PomBase Gene ID;Acc:SPBC365.06]	208	168	122	83	127	131	197	128	135	126	243	230	245	164	150	227	237	243	211	192
SPBC365.07c	SPBC365.07c	TATA element modulatory factor homolog (predicted) [Source:PomBase Gene ID;Acc:SPBC365.07c]	350	315	262	235	320	314	333	319	287	286	260	242	298	217	212	296	289	252	238	297
SPBC365.08c	SPBC365.08c	Der1-like (degradation in the ER) family (predicted) [Source:PomBase Gene ID;Acc:SPBC365.08c]	183	132	130	133	164	126	126	138	138	169	0	0	0	0	0	0	0	1	0	0
SPBC365.11	SPBC365.11	GRIP domain protein [Source:PomBase Gene ID;Acc:SPBC365.11]	170	129	184	149	222	142	252	237	170	223	92	111	120	96	129	75	137	136	117	143
SPBC365.12c	ish1	LEA domain protein [Source:PomBase Gene ID;Acc:SPBC365.12c]	505	410	347	385	474	442	523	441	473	479	92	114	167	133	146	205	199	118	209	132
SPBC365.14c	uge1	UDP-glucose 4-epimerase Uge1 [Source:PomBase Gene ID;Acc:SPBC365.14c]	103	124	65	67	72	119	89	87	89	72	78	71	78	63	45	86	84	75	60	77
SPBC365.16	SPBC365.16	conserved protein [Source:PomBase Gene ID;Acc:SPBC365.16]	4	3	2	0	1	2	4	8	2	2	10	12	2	11	3	25	15	10	4	0
SPBC365.20c	pnc1	nicotinamidase Pnc1 (predicted) [Source:PomBase Gene ID;Acc:SPBC365.20c]	861	793	763	706	789	743	1056	1051	829	871	899	881	945	861	694	992	1194	969	1135	838
SPBC36B7.02	SPBC36B7.02	Svf1 family protein Svf2 [Source:PomBase Gene ID;Acc:SPBC36B7.02]	1270	950	947	867	985	859	1029	997	1114	975	716	699	901	768	741	768	847	738	832	800
SPBC36B7.05c	SPBC36B7.05c	ubiquitin-protein ligase E/phosphatidylinositol(3)-phosphate binding protein (predicted) [Source:PomBase Gene ID;Acc:SPBC36B7.05c]	501	444	363	404	441	342	559	520	496	527	1	11	8	6	9	0	3	14	1	8
SPBC36B7.06c	mug20	sequence orphan [Source:PomBase Gene ID;Acc:SPBC36B7.06c]	234	289	276	230	292	209	349	329	255	324	444	367	463	372	375	517	437	399	443	350
SPBC36B7.08c	SPBC36B7.08c	nucleosome assembly protein (predicted) [Source:PomBase Gene ID;Acc:SPBC36B7.08c]	334	287	257	308	294	197	309	329	227	264	432	400	532	378	332	647	515	459	402	341
SPBC3B8.04c	SPBC3B8.04c	membrane transporter (predicted) [Source:PomBase Gene ID;Acc:SPBC3B8.04c]	273	379	379	352	473	249	369	508	431	461	1035	811	713	792	824	1115	895	961	1238	922
SPBC3B8.05	SPBC3B8.05	diphthamide biosynthesis protein Dph1 (predicted) [Source:PomBase Gene ID;Acc:SPBC3B8.05]	572	362	254	301	300	661	453	289	502	269	232	189	296	189	170	276	245	244	238	205
SPBC3B8.07c	dsd1	dihydroceramide delta-4 desaturase [Source:PomBase Gene ID;Acc:SPBC3B8.07c]	25	24	27	36	44	24	18	20	36	14	0	0	0	0	2	0	0	2	0	4
SPBC3B8.08	SPBC3B8.08	Sjogren's syndrome/scleroderma autoantigen 1 family (predicted) [Source:PomBase Gene ID;Acc:SPBC3B8.08]	94	103	106	129	119	87	107	109	140	150	236	187	226	196	208	247	281	207	268	258
SPBC3B8.10c	nem1	Nem1-Spo7 phosphatase complex catalytic subunit Nem1 (predicted) [Source:PomBase Gene ID;Acc:SPBC3B8.10c]	1	5	10	10	5	0	4	8	1	17	642	554	639	599	537	704	698	624	774	632
SPBC3B9.04	SPBC3B9.04	mitochondrial methyltransferase (predicted) [Source:PomBase Gene ID;Acc:SPBC3B9.04]	0	1	0	4	3	0	2	3	1	5	21	19	13	16	28	14	21	44	19	28
SPBC3B9.05	SPBC3B9.05	helper of TIM (predicted) [Source:PomBase Gene ID;Acc:SPBC3B9.05]	240	278	275	281	341	194	339	285	300	277	0	0	0	0	0	0	0	0	0	0
SPBC3B9.11c	ctf1	mRNA cleavage and polyadenylation specificity factor complex subunit Ctf1 [Source:PomBase Gene ID;Acc:SPBC3B9.11c]	127	107	128	93	169	108	153	124	117	135	0	0	0	0	0	0	0	0	0	0
SPBC3B9.13c	rpp102	60S acidic ribosomal protein Rpp1-2 [Source:PomBase Gene ID;Acc:SPBC3B9.13c]	34	35	37	36	22	40	25	40	26	25	222	209	186	141	121	354	223	199	219	108
SPBC3B9.15c	scp1	Sre1 cleavage activating protein, Scap Scp1 [Source:PomBase Gene ID;Acc:SPBC3B9.15c]	277	263	263	263	262	215	279	349	330	317	11	22	61	39	71	17	35	75	13	75
SPBC3D6.02	but2	But2 family protein But2 [Source:PomBase Gene ID;Acc:SPBC3D6.02]	114	60	65	68	82	56	43	64	108	65	68	53	75	76	65	77	98	68	111	69
SPBC3D6.04c	mad1	mitotic spindle checkpoint protein Mad1 [Source:PomBase Gene ID;Acc:SPBC3D6.04c]	191	265	255	202	283	172	267	259	282	225	0	0	0	0	0	0	0	0	0	0
SPBC3D6.06c	prs5	ribose-phosphate pyrophosphokinase Prs5 (predicted) [Source:PomBase Gene ID;Acc:SPBC3D6.06c]	449	412	378	347	453	478	465	447	501	384	338	293	368	373	383	414	377	369	294	373
SPBC3D6.09	dpb4	DNA polymerase epsilon subunit Dpb4 [Source:PomBase Gene ID;Acc:SPBC3D6.09]	360	397	407	352	407	225	438	424	378	468	301	303	385	289	244	82	285	380	315	276
SPBC3D6.13c	pdi2	ER associated protein disulfide isomerase Pdi2 (predicted) [Source:PomBase Gene ID;Acc:SPBC3D6.13c]	345	349	345	261	339	239	305	351	348	292	498	393	397	383	378	489	477	378	406	388
SPBC3E7.02c	hsp16	heat shock protein Hsp16 [Source:PomBase Gene ID;Acc:SPBC3E7.02c]	3727	3219	3388	3466	4236	3320	3533	4433	3375	4006	11601	12154	16706	14787	13989	12476	16161	17231	14125	15836
SPBC3E7.05c	SPBC3E7.05c	human mitofilin ortholog (predicted) [Source:PomBase Gene ID;Acc:SPBC3E7.05c]	21	34	26	24	25	23	29	28	30	34	352	308	370	379	332	417	439	363	398	391
SPBC3E7.07c	SPBC3E7.07c	DUF757 family protein [Source:PomBase Gene ID;Acc:SPBC3E7.07c]	292	241	217	257	306	209	221	328	277	295	448	401	461	345	417	456	464	489	408	411
SPBC3E7.08c	rad13	DNA repair nuclease Rad13 [Source:PomBase Gene ID;Acc:SPBC3E7.08c]	152	117	136	153	164	89	175	176	162	187	219	153	206	206	197	298	203	161	193	181
SPBC3E7.10	fma1	methionine aminopeptidase Fma1 (predicted) [Source:PomBase Gene ID;Acc:SPBC3E7.10]	77	63	73	50	75	34	91	68	53	48	214	169	247	187	152	292	268	177	195	181
SPBC3E7.12c	cfh4	chitin synthase regulatory factor Cfh4 (predicted) [Source:PomBase Gene ID;Acc:SPBC3E7.12c]	0	0	0	0	0	0	0	0	0	8	0	0	0	0	2	0	0	1	1	0
SPBC3F6.01c	SPBC3F6.01c	serine/threonine protein phosphatase (predicted) [Source:PomBase Gene ID;Acc:SPBC3F6.01c]	124	96	173	234	211	72	109	190	78	290	1273	1035	1227	1144	1065	1637	1347	1186	1297	1083
SPBC3H7.03c	SPBC3H7.03c	2-oxoglutarate dehydrogenase (lipoamide) (e1 component of oxoglutarate dehydrogenase complex) (predicted) [Source:PomBase Gene ID;Acc:SPBC3H7.03c]	3	1	0	0	2	3	1	2	3	1	2	0	0	0	0	2	3	0	2	6
SPBC3H7.06c	pof9	F-box protein Pof9 [Source:PomBase Gene ID;Acc:SPBC3H7.06c]	20	7	9	18	18	18	6	20	12	21	180	137	172	156	206	165	224	189	156	165
SPBC3H7.09	erf2	palmitoyltransferase Erf2 (predicted) [Source:PomBase Gene ID;Acc:SPBC3H7.09]	134	92	88	87	99	75	91	119	91	111	133	141	178	130	126	246	184	155	177	154
SPBC3H7.11	SPBC3H7.11	actin binding methyltransferase (predicted) [Source:PomBase Gene ID;Acc:SPBC3H7.11]	471	377	432	341	435	373	444	422	448	485	420	333	477	374	401	507	485	495	390	420
SPBC3H7.12	rav2	RAVE complex subunit Rav2 [Source:PomBase Gene ID;Acc:SPBC3H7.12]	179	132	123	134	164	118	144	155	167	204	105	137	187	181	148	79	158	227	176	164
SPBC4.05	mlo2	ubiquitin protein ligase E3 component human N-recognin 7 homolog Mlo2 [Source:PomBase Gene ID;Acc:SPBC4.05]	408	328	415	368	469	243	445	460	454	470	533	424	607	501	527	605	619	565	516	450
SPBC405.02c	SPBC405.02c	sequence orphan [Source:PomBase Gene ID;Acc:SPBC405.02c]	1115	1065	842	888	1170	954	1157	1102	1205	1053	685	467	678	640	689	621	703	668	773	647
SPBC405.03c	SPBC405.03c	membrane transporter (predicted) [Source:PomBase Gene ID;Acc:SPBC405.03c]	402	406	472	312	518	305	543	473	453	540	10	15	21	28	36	13	8	32	1	30
SPBC405.05	SPBC405.05	sequence orphan [Source:PomBase Gene ID;Acc:SPBC405.05]	539	472	522	511	630	448	538	618	495	517	886	674	907	704	687	897	877	741	956	693
SPBC405.06	SPBC405.06	DNAJ protein Xdj1 (predicted) [Source:PomBase Gene ID;Acc:SPBC405.06]	681	633	618	614	631	618	770	660	737	650	377	371	542	447	413	469	441	455	440	418
SPBC4.06	SPBC4.06	acid phosphatase (predicted) [Source:PomBase Gene ID;Acc:SPBC4.06]	175	149	142	118	146	103	68	140	146	162	307	254	382	255	278	318	415	296	312	292
SPBC409.06	uch2	ubiquitin C-terminal hydrolase Uch2 [Source:PomBase Gene ID;Acc:SPBC409.06]	32	13	25	33	36	24	18	31	32	25	262	214	305	241	215	314	278	306	256	255
SPBC409.08	SPBC409.08	spermine family transporter (predicted) [Source:PomBase Gene ID;Acc:SPBC409.08]	11	5	10	18	11	1	7	9	6	23	178	153	217	216	68	150	224	136	206	152
SPBC409.11	meu18	sequence orphan [Source:PomBase Gene ID;Acc:SPBC409.11]	137	156	144	189	224	150	211	196	171	190	196	176	266	198	209	208	282	231	172	247
SPBC409.16c	SPBC409.16c	recombination protein Saw1 (predicted) [Source:PomBase Gene ID;Acc:SPBC409.16c]	437	405	296	281	400	328	415	404	337	343	379	379	482	426	317	366	482	351	397	399
SPBC409.17c	SPBC409.17c	DUF1769 family protein [Source:PomBase Gene ID;Acc:SPBC409.17c]	247	246	195	231	233	169	141	207	160	190	261	226	321	277	258	324	332	266	221	287
SPBC418.01c	his4	imidazoleglycerol-phosphate synthase (predicted) [Source:PomBase Gene ID;Acc:SPBC418.01c]	254	206	210	160	216	184	264	236	247	229	7	10	12	22	14	4	13	35	20	18
SPBC418.02	SPBC418.02	NatA N-acetyltransferase complex subunit (predicted) [Source:PomBase Gene ID;Acc:SPBC418.02]	174	125	98	139	151	114	88	86	136	93	196	170	279	197	199	182	245	224	215	207
SPBC428.03c	pho4	thiamine-repressible acid phosphatase Pho4 [Source:PomBase Gene ID;Acc:SPBC428.03c]	252	231	317	201	313	203	209	280	326	239	429	386	575	410	470	420	485	430	484	430
SPBC428.04	apq12	nuclear membrane organization protein Apq12 (predicted) [Source:PomBase Gene ID;Acc:SPBC428.04]	144	157	157	132	178	114	204	170	164	162	38	25	33	35	26	16	24	43	22	29
SPBC428.06c	rxt2	histone deacetylase complex subunit Rxt2 [Source:PomBase Gene ID;Acc:SPBC428.06c]	40	44	33	55	42	43	12	45	41	40	0	1	0	0	0	0	1	0	0	0
SPBC428.07	meu6	meiotic chromosome segregation protein Meu6 [Source:PomBase Gene ID;Acc:SPBC428.07]	20	12	12	3	11	7	18	17	10	18	139	91	154	159	146	180	126	130	119	125
SPBC428.08c	clr4	histone H3 methyltransferase Clr4 [Source:PomBase Gene ID;Acc:SPBC428.08c]	85	43	68	56	44	74	69	80	73	58	104	70	72	81	77	111	102	84	66	80
SPBC428.10	SPBC428.10	sequence orphan [Source:PomBase Gene ID;Acc:SPBC428.10]	442	316	352	349	390	275	371	399	327	424	351	366	568	451	428	393	502	442	574	490
SPBC428.11	SPBC428.11	homocysteine synthase Met17 [Source:PomBase Gene ID;Acc:SPBC428.11]	384	215	251	163	314	232	240	296	276	166	37	62	96	60	54	71	71	53	78	57
SPBC428.15	SPBC428.15	Obg-like ATPase (predicted) [Source:PomBase Gene ID;Acc:SPBC428.15]	377	372	348	360	428	228	386	409	444	435	563	446	681	529	496	543	609	457	573	465
SPBC428.17c	wpl1	Wings apart-like homolog Wpl1 [Source:PomBase Gene ID;Acc:SPBC428.17c]	173	113	127	115	115	118	149	147	152	64	61	57	56	47	79	59	40	76	96	80
SPBC4B4.06	vps25	ESCRT II complex subunit Vps25 [Source:PomBase Gene ID;Acc:SPBC4B4.06]	217	208	152	161	193	153	289	196	283	210	0	0	0	0	0	0	0	0	0	0
SPBC4B4.10c	atg5	autophagy associated protein Atg5 [Source:PomBase Gene ID;Acc:SPBC4B4.10c]	427	388	345	381	422	251	425	452	374	432	0	0	0	0	0	0	0	0	0	0
SPBC4B4.12c	SPBC4B4.12c	sequence orphan [Source:PomBase Gene ID;Acc:SPBC4B4.12c]	69	47	68	85	109	55	38	60	85	50	223	184	283	160	224	240	274	252	203	210
SPBC4C3.04c	SPBC4C3.04c	guanyl-nucleotide exchange factor (predicted) [Source:PomBase Gene ID;Acc:SPBC4C3.04c]	473	346	361	325	345	305	472	347	436	393	430	256	389	345	294	464	392	357	426	308
SPBC4C3.06	syp1	cytoskeletal protein Syp1 (predicted) [Source:PomBase Gene ID;Acc:SPBC4C3.06]	426	295	284	273	331	268	332	320	346	289	294	334	388	310	297	352	426	317	378	323
SPBC4C3.08	mug136	acetylglucosaminyltransferase (predicted) [Source:PomBase Gene ID;Acc:SPBC4C3.08]	259	140	163	161	187	156	164	214	177	187	216	182	185	207	238	243	277	224	273	209
SPBC4F6.05c	SPBC4F6.05c	lectin family glycoprotein receptor (predicted) [Source:PomBase Gene ID;Acc:SPBC4F6.05c]	228	225	236	181	243	160	298	257	263	271	203	213	240	221	165	158	274	202	237	231
SPBC4F6.08c	mrpl39	mitochondrial ribosomal protein subunit L39 (predicted) [Source:PomBase Gene ID;Acc:SPBC4F6.08c]	183	222	202	197	240	196	167	195	228	165	14	6	9	19	9	12	13	26	8	24
SPBC4F6.09	str1	siderophore-iron transporter Str1 [Source:PomBase Gene ID;Acc:SPBC4F6.09]	193	199	177	163	209	130	146	196	201	170	0	0	0	0	0	0	0	0	0	0
SPBC4F6.16c	ero11	ER oxidoreductin Ero1a [Source:PomBase Gene ID;Acc:SPBC4F6.16c]	209	225	269	334	441	183	303	329	274	348	1	2	5	4	4	3	11	5	9	3
SPBC530.03c	bag102	BAG family molecular chaperone regulator Bag102 (predicted) [Source:PomBase Gene ID;Acc:SPBC530.03c]	0	1	0	1	0	0	0	0	4	1	120	134	183	140	117	252	179	126	203	149
SPBC530.04	mod5	Tea1 anchoring protein Mod5 [Source:PomBase Gene ID;Acc:SPBC530.04]	54	67	50	63	67	30	28	48	72	56	16	13	43	33	36	25	31	85	17	55
SPBC530.06c	SPBC530.06c	translation initiation factor eIF3 alpha subunit (p135) (predicted) [Source:PomBase Gene ID;Acc:SPBC530.06c]	17	17	29	37	42	2	14	35	9	61	319	190	273	195	258	312	266	326	335	296
SPBC530.08	SPBC530.08	membrane-tethered transcription factor (predicted) [Source:PomBase Gene ID;Acc:SPBC530.08]	238	208	206	187	281	183	191	226	178	212	1	0	0	0	5	0	1	2	1	0
SPBC530.11c	SPBC530.11c	transcription factor (predicted) [Source:PomBase Gene ID;Acc:SPBC530.11c]	327	278	263	254	264	229	213	232	261	216	286	237	416	273	258	387	323	238	316	278
SPBC530.14c	dsk1	SR protein-specific kinase Dsk1 [Source:PomBase Gene ID;Acc:SPBC530.14c]	250	164	171	105	194	188	194	194	178	121	1	2	3	3	2	3	5	1	1	3
SPBC543.02c	SPBC543.02c	DNAJ/TPR domain protein DNAJC7 family [Source:PomBase Gene ID;Acc:SPBC543.02c]	260	266	220	216	244	182	266	254	254	275	236	168	213	190	197	192	219	213	235	157
SPBC543.03c	pku80	Ku domain protein Pku80 [Source:PomBase Gene ID;Acc:SPBC543.03c]	239	197	208	171	229	191	265	262	264	263	1	2	5	3	0	1	4	2	4	1
SPBC543.05c	SPBC543.05c	HC03 family inorganic anion exchanger (predicted) [Source:PomBase Gene ID;Acc:SPBC543.05c]	46	32	32	29	51	27	52	45	29	28	615	627	715	631	650	710	762	611	782	712
SPBC543.07	pek1	MAP kinase kinase Pek1 [Source:PomBase Gene ID;Acc:SPBC543.07]	187	146	157	150	181	88	111	161	161	165	207	208	222	266	258	257	284	284	259	259
SPBC557.04	ppk29	Ark1/Prk1 family protein kinase Ppk29 [Source:PomBase Gene ID;Acc:SPBC557.04]	308	249	232	239	327	183	229	261	235	250	3	6	1	0	2	4	5	3	3	3
SPBC557.05	SPBC557.05	arrestin [Source:PomBase Gene ID;Acc:SPBC557.05]	472	338	329	242	415	293	367	364	305	359	337	232	342	258	209	248	311	237	286	269
SPBC56F2.03	SPBC56F2.03	actin-like protein Arp10 (predicted) [Source:PomBase Gene ID;Acc:SPBC56F2.03]	116	135	152	122	187	105	165	166	186	186	215	168	230	179	186	176	205	244	222	210
SPBC56F2.05c	SPBC56F2.05c	transcription factor (predicted) [Source:PomBase Gene ID;Acc:SPBC56F2.05c]	195	167	151	153	157	259	155	181	201	136	237	189	250	203	217	247	207	179	236	176
SPBC56F2.06	mug147	sequence orphan [Source:PomBase Gene ID;Acc:SPBC56F2.06]	765	712	715	685	912	511	737	728	749	728	842	782	1050	783	810	931	935	904	877	819
SPBC56F2.08c	SPBC56F2.08c	RNA-binding protein (predicted) [Source:PomBase Gene ID;Acc:SPBC56F2.08c]	15	12	12	8	14	9	15	18	15	10	214	178	249	230	162	219	199	215	208	189
SPBC577.02	rpl3801	60S ribosomal protein L38 (predicted) [Source:PomBase Gene ID;Acc:SPBC577.02]	14	2	0	0	0	11	4	1	2	3	5	0	2	1	0	1	0	1	0	0
SPBC577.06c	stt4	1-phosphatidylinositol 4-kinase Stt4 (predicted) [Source:PomBase Gene ID;Acc:SPBC577.06c]	0	0	0	1	0	3	0	1	0	4	459	434	682	558	489	515	520	696	492	595
SPBC577.11	SPBC577.11	DUF3074 family protein [Source:PomBase Gene ID;Acc:SPBC577.11]	790	532	502	439	556	530	734	522	707	459	477	429	487	479	421	559	610	553	560	467
SPBC577.12	mug71	endoribonuclease (predicted) [Source:PomBase Gene ID;Acc:SPBC577.12]	34	20	20	30	27	21	15	28	28	22	293	235	331	235	247	230	271	250	319	223
SPBC577.13	syj2	inositol-polyphosphate 5-phosphatase, synaptojanin homolog 2 (predicted) [Source:PomBase Gene ID;Acc:SPBC577.13]	6	5	10	7	5	4	8	8	3	1	26	23	92	94	81	61	46	108	10	64
SPBC577.14c	spa1	ornithine decarboxylase antizyme with +1 programmed ribosomal frameshift Spa1 [Source:PomBase Gene ID;Acc:SPBC577.14c]	44	8	35	38	42	3	9	42	14	53	216	215	247	238	210	274	264	205	242	191
SPBC582.08	SPBC582.08	alanine aminotransferase (predicted) [Source:PomBase Gene ID;Acc:SPBC582.08]	274	223	138	219	259	239	205	287	283	268	201	186	251	207	201	179	249	214	212	214
SPBC582.09	pex11	peroxisomal biogenesis factor 11 (predicted) [Source:PomBase Gene ID;Acc:SPBC582.09]	342	259	301	349	331	228	372	393	332	387	374	292	487	407	335	440	406	369	390	396
SPBC582.10c	SPBC582.10c	ATP-dependent DNA helicase Rhp16b (predicted) [Source:PomBase Gene ID;Acc:SPBC582.10c]	499	458	502	421	567	288	542	595	506	525	234	209	290	226	189	236	294	285	137	241
SPBC609.02	ptn1	phosphatidylinositol-3,4,5-trisphosphate3-phosphatasePtn1 [Source:PomBase Gene ID;Acc:SPBC609.02]	144	167	149	124	190	153	145	182	144	133	273	220	309	226	240	304	286	222	333	261
SPBC609.03	iqw1	WD repeat protein, Iqw1 [Source:PomBase Gene ID;Acc:SPBC609.03]	215	209	245	221	237	170	265	263	235	253	382	335	393	319	345	339	458	371	442	321
SPBC609.05	pob3	FACT complex component Pob3 [Source:PomBase Gene ID;Acc:SPBC609.05]	41	47	22	18	37	24	29	44	34	25	6	1	6	2	3	6	8	2	2	1
SPBC646.02	cwf11	complexed with Cdc5 protein Cwf11 [Source:PomBase Gene ID;Acc:SPBC646.02]	746	619	534	473	594	690	797	567	767	572	44	46	68	79	76	44	77	100	85	49
SPBC646.06c	agn2	glucan endo-1,3-alpha-glucosidase Agn2 [Source:PomBase Gene ID;Acc:SPBC646.06c]	33	23	25	33	20	5	18	25	24	19	340	267	344	264	279	320	372	304	342	381
SPBC646.08c	SPBC646.08c	oxysterol binding protein (predicted) [Source:PomBase Gene ID;Acc:SPBC646.08c]	718	518	394	371	425	739	596	461	677	411	352	286	426	301	305	407	367	368	353	301
SPBC646.13	sds23	PP2A-type phosphatase inhibitor Sds23/Moc1 [Source:PomBase Gene ID;Acc:SPBC646.13]	266	256	211	297	332	191	294	332	263	417	1361	1508	2210	1588	1672	1030	2066	2083	1838	1793
SPBC649.02	rps1902	40S ribosomal protein S19 (predicted) [Source:PomBase Gene ID;Acc:SPBC649.02]	1629	1239	1264	1327	1410	1239	1312	1395	1358	1248	1608	1265	1807	1382	1318	1521	1840	1587	1837	1461
SPBC649.03	rhp14	XP-A family homolog Rhp14 [Source:PomBase Gene ID;Acc:SPBC649.03]	20	32	19	18	13	13	15	15	25	20	50	60	71	62	49	68	56	65	63	52
SPBC651.03c	gyp10	GTPase activating protein Gyp10 [Source:PomBase Gene ID;Acc:SPBC651.03c]	2	3	3	0	5	3	0	0	2	3	252	228	330	231	234	244	315	206	298	309
SPBC651.04	SPBC651.04	sequence orphan [Source:PomBase Gene ID;Acc:SPBC651.04]	249	112	137	170	134	133	132	135	195	123	479	428	649	444	468	446	533	501	508	515
SPBC651.06	mug166	sequence orphan [Source:PomBase Gene ID;Acc:SPBC651.06]	0	0	0	0	0	0	0	0	0	6	195	163	236	164	222	251	193	200	248	198
SPBC651.07	SPBC651.07	sequence orphan [Source:PomBase Gene ID;Acc:SPBC651.07]	225	189	192	197	237	125	153	255	195	309	1	0	1	0	0	14	0	0	1	0
SPBC651.11c	apm3	AP-3 adaptor complex subunit Apm3 (predicted) [Source:PomBase Gene ID;Acc:SPBC651.11c]	120	128	136	171	175	125	200	201	129	142	239	204	258	241	187	252	220	241	197	191
SPBC651.12c	SPBC651.12c	sequence orphan [Source:PomBase Gene ID;Acc:SPBC651.12c]	156	164	115	193	170	142	170	163	174	151	699	647	856	656	659	894	856	723	619	660
SPBC660.05	SPBC660.05	conserved fungal protein [Source:PomBase Gene ID;Acc:SPBC660.05]	311	249	294	246	265	245	359	324	370	308	0	2	1	0	1	0	0	3	0	0
SPBC660.06	SPBC660.06	conserved fungal protein [Source:PomBase Gene ID;Acc:SPBC660.06]	511	457	421	446	539	339	558	551	524	519	533	459	623	551	529	515	635	631	649	582
SPBC660.07	ntp1	alpha,alpha-trehalase Ntp1 [Source:PomBase Gene ID;Acc:SPBC660.07]	90	105	123	70	143	104	101	100	92	72	215	196	251	265	188	297	254	217	232	286
SPBC660.08	SPBC660.08	sequence orphan [Source:PomBase Gene ID;Acc:SPBC660.08]	5369	3830	4168	4511	4879	4678	3667	4914	5717	5014	5673	3552	5170	4548	3777	5534	4587	4202	5451	4767
SPBC660.10	SPBC660.10	mitochondrial translation elongation factor G (predicted) [Source:PomBase Gene ID;Acc:SPBC660.10]	172	174	216	212	333	166	194	250	240	228	424	330	405	413	342	391	461	411	350	416
SPBC660.12c	SPBC660.12c	aminotransferase (predicted) [Source:PomBase Gene ID;Acc:SPBC660.12c]	75	53	57	62	71	52	69	66	87	66	138	130	227	145	172	128	168	147	149	155
SPBC660.14	mik1	mitotic inhibitor kinase Mik1 [Source:PomBase Gene ID;Acc:SPBC660.14]	753	614	572	579	724	544	711	624	677	591	733	644	866	723	720	661	838	721	612	676
SPBC660.17c	SPBC660.17c	sequence orphan [Source:PomBase Gene ID;Acc:SPBC660.17c]	286	290	268	272	284	202	320	269	273	304	186	240	236	218	216	182	282	301	215	229
SPBC685.02	exo5	mitochondrial single stranded DNA specific 5'-3' exodeoxyribonuclease Exo5 (predicted) [Source:PomBase Gene ID;Acc:SPBC685.02]	233	148	162	184	197	155	269	194	184	184	393	344	408	315	316	385	454	352	379	366
SPBC685.03	SPBC685.03	sequence orphan [Source:PomBase Gene ID;Acc:SPBC685.03]	420	405	426	367	444	328	462	449	491	433	490	482	553	436	420	414	541	475	447	475
SPBC685.04c	aps2	AP-2 adaptor complex subunit Aps2 (predicted) [Source:PomBase Gene ID;Acc:SPBC685.04c]	409	343	270	235	306	354	360	292	411	312	334	258	427	285	286	306	358	343	316	355
SPBC685.06	rps001	40S ribosomal protein S0A (p40) [Source:PomBase Gene ID;Acc:SPBC685.06]	41	31	24	13	34	38	34	24	26	20	67	54	51	42	43	52	80	51	45	34
SPBC691.03c	apl3	AP-2 adaptor complex subunit Alp3 (predicted) [Source:PomBase Gene ID;Acc:SPBC691.03c]	848	555	587	514	606	623	660	590	790	564	316	202	288	225	226	369	315	218	341	212
SPBC691.04	SPBC691.04	mitochondrial ATP-dependent RNA helicase Mss116 (predicted) [Source:PomBase Gene ID;Acc:SPBC691.04]	1	2	4	0	1	3	5	1	2	1	46	46	40	27	14	47	47	42	40	33
SPBC691.05c	SPBC691.05c	membrane transporter (predicted) [Source:PomBase Gene ID;Acc:SPBC691.05c]	352	299	317	314	343	248	330	317	336	307	0	1	0	6	0	0	2	9	1	7
SPBC6B1.02	ppk30	Ark1/Prk1 family protein kinase Ppk30 [Source:PomBase Gene ID;Acc:SPBC6B1.02]	1522	1701	1500	1918	2295	1159	1480	2139	1433	2105	1470	1493	2474	2216	2051	1505	2318	2290	1493	2259
SPBC6B1.06c	ubp14	ubiquitin C-terminal hydrolase Ubp14 [Source:PomBase Gene ID;Acc:SPBC6B1.06c]	24	21	27	16	40	17	23	26	18	19	169	185	242	208	184	183	253	198	215	186
SPBC713.03	SPBC713.03	mitochondrial D-lactate dehydrogenase, cytochrome (predicted) [Source:PomBase Gene ID;Acc:SPBC713.03]	332	209	150	139	166	263	228	206	205	124	208	175	226	135	160	149	150	197	128	147
SPBC713.05	SPBC713.05	WD repeat protein, human MAPK organizer 1 (MORG1) family (predicted) [Source:PomBase Gene ID;Acc:SPBC713.05]	548	457	470	435	528	511	609	503	590	480	3	2	4	1	2	3	5	2	5	3
SPBC713.11c	pmp3	plasma membrane proteolipid Pmp3 [Source:PomBase Gene ID;Acc:SPBC713.11c]	171	131	182	163	206	116	128	161	169	172	1	1	2	4	2	1	3	6	3	1
SPBC725.04	SPBC725.04	oxalyl-CoA decarboxylase (predicted) [Source:PomBase Gene ID;Acc:SPBC725.04]	9	3	7	4	19	4	5	15	13	12	178	169	182	166	169	197	195	157	168	188
SPBC725.05c	SPBC725.05c	nucleotide pyrophosphatase (predicted) [Source:PomBase Gene ID;Acc:SPBC725.05c]	20	14	28	9	18	15	15	20	23	10	180	156	208	239	189	202	195	259	279	226
SPBC725.06c	ppk31	serine/threonine protein kinase Ppk31 (predicted) [Source:PomBase Gene ID;Acc:SPBC725.06c]	214	163	231	254	269	150	195	264	241	190	288	273	333	257	237	247	328	311	263	301
SPBC725.07	pex5	peroxisomal targeting signal receptor Pex5 [Source:PomBase Gene ID;Acc:SPBC725.07]	0	0	1	0	1	0	3	1	0	3	0	0	0	0	0	0	0	0	0	0
SPBC725.10	SPBC725.10	tspO homolog/ peripheral benzodiazepine receptor homolog, involved in the transport cytoplas/mitochondrial of haem (predicted) [Source:PomBase Gene ID;Acc:SPBC725.10]	377	314	202	325	333	251	337	327	407	321	202	176	253	261	189	180	245	250	169	252
SPBC776.01	rpl29	60S ribosomal protein L29 [Source:PomBase Gene ID;Acc:SPBC776.01]	704	618	571	521	781	518	652	712	693	667	626	612	707	652	633	752	748	733	719	668
SPBC776.04	sec2302	COPII cargo receptor subunit Sec23b (predicted) [Source:PomBase Gene ID;Acc:SPBC776.04]	63	28	49	46	38	33	62	41	33	46	0	0	0	0	0	0	0	0	0	0
SPBC776.14	plh1	phospholipid-diacylglycerol acyltransferase Plh1 [Source:PomBase Gene ID;Acc:SPBC776.14]	802	659	633	610	828	667	818	769	832	711	543	457	699	593	515	657	715	635	671	642
SPBC776.16	SPBC776.16	sequence orphan [Source:PomBase Gene ID;Acc:SPBC776.16]	890	853	957	948	1037	704	882	988	1015	942	920	627	1009	782	862	667	702	956	967	827
SPBC776.17	SPBC776.17	rRNA processing protein Rrp7 (predicted) [Source:PomBase Gene ID;Acc:SPBC776.17]	63	61	64	81	57	36	95	70	77	81	72	71	51	88	88	77	100	89	110	71
SPBC800.02	whi5	cell cycle transcriptional repressor Whi5 (predicted) [Source:PomBase Gene ID;Acc:SPBC800.02]	973	969	1054	872	1226	741	1213	1051	943	1196	3	3	6	12	4	2	5	14	11	11
SPBC800.05c	atb2	tubulin alpha 2 [Source:PomBase Gene ID;Acc:SPBC800.05c]	148	83	70	168	142	116	29	111	118	98	0	0	0	0	0	0	0	0	0	0
SPBC800.07c	tsf1	mitochondrial translation elongation factor EF-Ts Tsf1 [Source:PomBase Gene ID;Acc:SPBC800.07c]	0	0	1	1	0	0	0	1	0	1	172	170	199	132	168	228	257	178	172	192
SPBC800.11	SPBC800.11	inosine-uridine preferring nucleoside hydrolase (predicted) [Source:PomBase Gene ID;Acc:SPBC800.11]	451	351	345	331	399	320	388	370	387	367	230	263	343	285	282	167	328	347	259	255
SPBC800.12c	SPBC800.12c	ubiquitin family protein (predicted) [Source:PomBase Gene ID;Acc:SPBC800.12c]	40	31	34	22	61	28	61	34	48	34	243	258	300	279	305	323	336	346	340	313
SPBC83.01	ucp8	UBA/EH/EF hand domain protein Ucp8 [Source:PomBase Gene ID;Acc:SPBC83.01]	1415	1031	1157	923	1195	1140	1431	1245	1319	1047	4	3	2	7	8	1	8	3	10	17
SPBC83.04	apc15	anaphase-promoting complex subunit Apc15 [Source:PomBase Gene ID;Acc:SPBC83.04]	220	181	189	208	201	155	183	203	214	271	346	236	395	328	255	379	375	309	365	286
SPBC83.05	SPBC83.05	mitochondrial RNA-binding protein (predicted) [Source:PomBase Gene ID;Acc:SPBC83.05]	708	663	684	658	851	596	963	896	736	810	311	369	559	508	390	298	455	443	545	473
SPBC83.11	SPBC83.11	ER triose phosphate transmembrane transporter (predicted) [Source:PomBase Gene ID;Acc:SPBC83.11]	901	740	637	667	762	640	741	673	748	617	563	403	526	371	371	697	524	440	542	474
SPBC83.16c	SPBC83.16c	conserved eukaryotic protein [Source:PomBase Gene ID;Acc:SPBC83.16c]	235	204	174	181	254	186	296	224	230	210	4	3	4	3	2	4	6	11	3	2
SPBC83.17	SPBC83.17	transcriptional coactivator, multiprotein bridging factor Mbf1 (predicted) [Source:PomBase Gene ID;Acc:SPBC83.17]	9	9	11	9	9	9	6	5	7	7	0	0	0	0	0	0	0	0	0	0
SPBC839.02	SPBC839.02	arrestin Aly1 related, implicated in endocytosis [Source:PomBase Gene ID;Acc:SPBC839.02]	289	252	226	290	309	202	299	333	304	345	2	3	0	0	1	2	0	1	4	2
SPBC839.03c	SPBC839.03c	neddylation protein Dcn1 (predicted) [Source:PomBase Gene ID;Acc:SPBC839.03c]	345	311	256	218	263	334	266	206	324	223	194	159	256	187	191	174	253	213	193	192
SPBC839.04	rpl803	60S ribosomal protein L8 (predicted) [Source:PomBase Gene ID;Acc:SPBC839.04]	184	140	191	138	208	115	243	202	155	144	80	63	86	78	91	71	113	95	86	82
SPBC839.05c	rps1701	40S ribosomal protein S17 (predicted) [Source:PomBase Gene ID;Acc:SPBC839.05c]	68	67	49	58	39	89	62	70	33	38	0	0	0	0	0	0	0	0	0	0
SPBC839.06	cta3	P-type ATPase, calcium transporting Cta3 [Source:PomBase Gene ID;Acc:SPBC839.06]	22	27	23	8	1	0	5	39	5	7	0	4	0	3	0	1	0	0	0	6
SPBC839.13c	rpl1601	60S ribosomal protein L13/L16 (predicted) [Source:PomBase Gene ID;Acc:SPBC839.13c]	106	75	84	88	88	54	109	93	88	83	225	127	127	92	107	194	145	193	141	103
SPBC839.15c	ef1a-c	translation elongation factor EF-1 alpha Ef1a-c [Source:PomBase Gene ID;Acc:SPBC839.15c]	353	236	192	171	281	313	351	285	314	233	171	195	237	244	209	281	216	227	264	226
SPBC887.02	SPBC887.02	ClC chloride channel (predicted) [Source:PomBase Gene ID;Acc:SPBC887.02]	68	34	23	30	59	71	59	34	67	39	200	237	239	208	173	187	235	172	175	184
SPBC887.04c	lub1	WD repeat protein Lub1 [Source:PomBase Gene ID;Acc:SPBC887.04c]	566	423	384	376	474	491	496	458	535	452	423	325	461	350	422	437	427	396	430	411
SPBC887.08	SPBC887.08	sequence orphan [Source:PomBase Gene ID;Acc:SPBC887.08]	130	107	104	123	145	61	166	134	98	184	252	176	172	163	168	269	223	169	249	178
SPBC887.17	SPBC887.17	transmembrane transporter (predicted) [Source:PomBase Gene ID;Acc:SPBC887.17]	5	9	12	4	8	12	6	6	9	7	374	256	420	316	248	334	433	237	369	326
SPBC8D2.02c	SPBC8D2.02c	vacuolar sorting protein Vps68 (predicted) [Source:PomBase Gene ID;Acc:SPBC8D2.02c]	334	196	172	239	276	220	255	292	268	295	1	1	2	5	2	0	7	6	3	4
SPBC8D2.03c	hhf2	histone H4 h4.2 [Source:PomBase Gene ID;Acc:SPBC8D2.03c]	851	554	538	575	625	695	734	670	790	652	386	326	419	345	375	380	490	478	422	408
SPBC8D2.10c	rmt3	type I ribosomal protein arginine N-methyltransferase Rmt3 [Source:PomBase Gene ID;Acc:SPBC8D2.10c]	3465	2049	1902	1828	1889	3688	2349	1833	2652	1453	1620	1380	1859	1605	1670	1650	1865	1804	1016	1691
SPBC8D2.11	SPBC8D2.11	sequence orphan [Source:PomBase Gene ID;Acc:SPBC8D2.11]	134	105	92	96	142	110	129	90	132	95	249	198	295	225	233	200	313	218	196	228
SPBC8D2.12c	SPBC8D2.12c	mitochondrial translational activator of cytochrome C oxidase I (predicted) [Source:PomBase Gene ID;Acc:SPBC8D2.12c]	169	144	145	159	157	95	237	198	153	167	175	174	230	203	174	218	218	236	218	175
SPBC8D2.16c	SPBC8D2.16c	DUF171 family protein [Source:PomBase Gene ID;Acc:SPBC8D2.16c]	178	218	201	195	228	109	215	216	177	195	148	79	75	84	104	153	124	110	141	110
SPBC8D2.19	mde3	serine/threonine protein kinase, meiotic Mde3 [Source:PomBase Gene ID;Acc:SPBC8D2.19]	473	434	376	422	524	461	558	442	474	415	360	276	430	317	304	369	454	297	404	361
SPBC8E4.02c	SPBC8E4.02c	sequence orphan [Source:PomBase Gene ID;Acc:SPBC8E4.02c]	1232	893	843	708	881	809	960	915	973	914	97	158	197	240	214	71	234	444	107	320
SPBC8E4.03	SPBC8E4.03	agmatinase 2 (predicted) [Source:PomBase Gene ID;Acc:SPBC8E4.03]	247	196	155	186	209	161	236	228	191	267	344	227	310	273	219	276	325	313	352	346
SPBC8E4.04	SPBC8E4.04	aldo/keto reductase involved in pentose catabolism (predicted) [Source:PomBase Gene ID;Acc:SPBC8E4.04]	378	276	236	240	320	196	273	261	310	297	0	0	0	0	0	0	0	0	0	0
SPBC902.02c	ctf18	RFC-like complex subunit Ctf18 [Source:PomBase Gene ID;Acc:SPBC902.02c]	884	816	873	766	966	669	941	1021	820	1038	960	820	1134	997	857	1024	1201	1012	1227	958
SPBC902.03	SPBC902.03	Nem1-Spo7 complex regulatory subunit Spo7 (predicted) [Source:PomBase Gene ID;Acc:SPBC902.03]	64	102	112	93	176	49	145	175	80	157	216	148	197	193	187	252	194	204	196	173
SPBC902.05c	idh2	isocitrate dehydrogenase (NAD+) subunit 2 [Source:PomBase Gene ID;Acc:SPBC902.05c]	259	215	185	68	295	164	249	253	241	171	1071	861	1266	853	882	1220	1112	1037	1337	918
SPBC902.06	mto2	MT organizer Mto2 [Source:PomBase Gene ID;Acc:SPBC902.06]	20	21	34	54	39	12	11	23	12	64	143	176	225	139	185	202	206	172	206	178
SPBC947.01	SPBC947.01	ATP-dependent microtubule severing protein (predicted) [Source:PomBase Gene ID;Acc:SPBC947.01]	270	170	184	156	181	167	201	204	235	250	200	174	202	236	193	228	237	192	189	200
SPBC947.03c	naa38	NatC N-acetyltransferase non catalytic Sm-like domain subunit Naa38 (predicted) [Source:PomBase Gene ID;Acc:SPBC947.03c]	123	119	105	114	150	64	78	132	88	184	0	0	0	0	1	0	3	1	0	0
SPBC947.04	SPBC947.04	cell surface glycoprotein (predicted), DIPSY family [Source:PomBase Gene ID;Acc:SPBC947.04]	332	264	255	242	312	257	280	313	303	284	355	237	321	267	269	345	265	356	342	284
SPBC947.05c	frp2	ferric-chelate reductase Frp2 (predicted) [Source:PomBase Gene ID;Acc:SPBC947.05c]	1040	664	675	659	803	908	345	835	895	733	1060	885	1064	922	833	1137	1072	913	1212	923
SPBC947.06c	SPBC947.06c	spermidine family transporter (predicted) [Source:PomBase Gene ID;Acc:SPBC947.06c]	113	114	136	127	168	91	153	141	135	174	321	222	254	152	171	297	323	193	327	181
SPBC947.08c	hip4	histone promoter control protein Hip4 [Source:PomBase Gene ID;Acc:SPBC947.08c]	11	1	8	4	2	0	3	12	4	11	28	41	68	35	32	28	65	26	54	51
SPBC947.09	SPBC947.09	ThiJ domain protein [Source:PomBase Gene ID;Acc:SPBC947.09]	190	192	253	175	197	132	230	230	246	242	2	12	35	28	31	2	23	35	9	16
SPBC947.10	dsc1	ubiquitin-protein ligase E3 (predicted) [Source:PomBase Gene ID;Acc:SPBC947.10]	372	268	228	219	264	311	323	294	331	303	323	278	365	325	297	299	364	319	234	288
SPBC947.15c	SPBC947.15c	mitochondrial NADH dehydrogenase (predicted) [Source:PomBase Gene ID;Acc:SPBC947.15c]	223	84	78	91	83	241	95	83	147	67	192	132	221	170	170	168	236	211	205	155
SPBC9B6.03	SPBC9B6.03	zf-FYVE type zinc finger protein [Source:PomBase Gene ID;Acc:SPBC9B6.03]	243	207	217	159	214	219	245	215	197	197	208	146	253	178	158	226	289	200	179	178
SPBC9B6.11c	SPBC9B6.11c	CCR4/nocturin family endoribonuclease (predicted) [Source:PomBase Gene ID;Acc:SPBC9B6.11c]	403	244	261	298	369	268	354	314	268	353	447	390	511	447	365	479	549	409	549	470
SPBCPT2R1.01c	SPBCPT2R1.01c	S. pombe specific DUF999 protein family 9 [Source:PomBase Gene ID;Acc:SPBCPT2R1.01c]	54	37	53	125	79	22	69	96	35	146	268	212	282	262	217	260	282	211	316	230
SPBP16F5.03c	tra1	SAGA complex phosphatidylinositol pseudokinase Tra1 [Source:PomBase Gene ID;Acc:SPBP16F5.03c]	319	213	232	174	306	216	329	259	220	307	3	2	0	0	1	3	2	0	1	2
SPBP16F5.08c	SPBP16F5.08c	flavin dependent monooxygenase (predicted) [Source:PomBase Gene ID;Acc:SPBP16F5.08c]	373	169	143	143	208	257	265	157	246	130	13	13	35	16	17	13	19	42	9	35
SPBP22H7.04	SPBP22H7.04	sequence orphan [Source:PomBase Gene ID;Acc:SPBP22H7.04]	348	403	336	307	424	350	413	485	492	494	441	379	519	373	368	402	447	349	470	470
SPBP22H7.05c	SPBP22H7.05c	ATPase with bromodomain protein (predicted) [Source:PomBase Gene ID;Acc:SPBP22H7.05c]	461	339	347	313	299	350	366	334	427	288	189	158	195	266	199	284	188	278	202	328
SPBP22H7.06	SPBP22H7.06	nicotinamide riboside kinase (predicted) [Source:PomBase Gene ID;Acc:SPBP22H7.06]	118	93	126	98	153	50	123	171	103	169	154	129	131	95	101	173	143	107	76	102
SPBP23A10.03c	SPBP23A10.03c	mitochondrial ACN9 family protein (predicted) [Source:PomBase Gene ID;Acc:SPBP23A10.03c]	310	253	241	240	286	189	254	325	268	248	0	0	0	0	0	0	0	0	0	0
SPBP23A10.10	ppk32	serine/threonine protein kinase Ppk32 (predicted) [Source:PomBase Gene ID;Acc:SPBP23A10.10]	432	446	396	402	498	394	531	504	440	475	23	24	80	68	61	36	33	98	18	75
SPBP23A10.14c	ell1	RNA polymerase II transcription elongation factor SpELL [Source:PomBase Gene ID;Acc:SPBP23A10.14c]	175	189	133	158	182	121	132	134	145	146	374	251	372	278	326	367	357	306	380	375
SPBP26C9.02c	car1	arginase Car1 [Source:PomBase Gene ID;Acc:SPBP26C9.02c]	596	454	501	423	534	470	651	529	575	466	0	0	0	0	0	0	0	0	0	0
SPBP35G2.06c	nup131	nucleoporin Nup131 [Source:PomBase Gene ID;Acc:SPBP35G2.06c]	47	37	30	34	41	26	55	31	34	37	0	0	0	0	0	0	0	0	0	0
SPBP35G2.07	ilv1	acetolactate synthase catalytic subunit [Source:PomBase Gene ID;Acc:SPBP35G2.07]	0	0	0	0	1	0	0	0	0	5	0	0	0	0	0	0	0	0	0	0
SPBP35G2.12	SPBP35G2.12	ADP-ribose diphosphatase, NudF subfamily (predicted) [Source:PomBase Gene ID;Acc:SPBP35G2.12]	287	222	188	222	248	200	180	175	268	206	172	132	193	134	178	162	202	165	142	187
SPBP35G2.13c	swc2	Swr1 complex complex subunit Swc2 [Source:PomBase Gene ID;Acc:SPBP35G2.13c]	258	191	220	250	233	126	137	176	190	190	1276	883	1191	935	996	1319	1292	1112	1370	1074
SPBP4G3.02	pho1	acid phosphatase Pho1 [Source:PomBase Gene ID;Acc:SPBP4G3.02]	30	13	25	14	22	23	24	19	22	24	332	260	371	304	239	281	302	349	389	336
SPBP4G3.03	SPBP4G3.03	PI31 proteasome regulator related [Source:PomBase Gene ID;Acc:SPBP4G3.03]	394	416	389	342	445	291	503	361	405	423	0	0	0	0	0	0	0	0	0	0
SPBP4H10.05c	spe2	S-adenosylmethionine decarboxylase proenzyme Spe2 [Source:PomBase Gene ID;Acc:SPBP4H10.05c]	202	93	141	89	103	127	217	193	129	94	0	0	0	0	0	0	0	0	0	0
SPBP4H10.09	rsv1	transcription factor Rsv1 [Source:PomBase Gene ID;Acc:SPBP4H10.09]	204	247	210	189	220	223	288	223	267	270	222	217	222	214	206	285	288	223	227	228
SPBP4H10.12	SPBP4H10.12	conserved protein [Source:PomBase Gene ID;Acc:SPBP4H10.12]	370	341	323	337	402	274	461	457	350	429	12	11	20	22	23	10	23	31	13	20
SPBP4H10.13	rps2302	40S ribosomal protein S23 (predicted) [Source:PomBase Gene ID;Acc:SPBP4H10.13]	130	89	88	70	83	117	86	107	70	104	67	71	69	54	51	68	85	62	51	78
SPBP4H10.16c	SPBP4H10.16c	phosphatase activator (predicted) [Source:PomBase Gene ID;Acc:SPBP4H10.16c]	504	489	466	492	594	402	578	641	522	563	805	591	801	614	611	732	802	770	604	676
SPBP4H10.17c	SPBP4H10.17c	carboxyl methyl esterase (predicted) [Source:PomBase Gene ID;Acc:SPBP4H10.17c]	454	430	569	504	629	255	499	653	581	671	400	424	707	569	530	452	561	560	567	647
SPBP4H10.18c	SPBP4H10.18c	sequence orphan [Source:PomBase Gene ID;Acc:SPBP4H10.18c]	277	220	201	184	274	177	195	176	211	218	33	29	108	43	77	35	78	89	20	75
SPBP8B7.02	SPBP8B7.02	sequence orphan [Source:PomBase Gene ID;Acc:SPBP8B7.02]	301	312	314	240	333	258	348	337	298	288	102	199	248	88	175	203	224	98	189	157
SPBP8B7.04	mug45	sequence orphan [Source:PomBase Gene ID;Acc:SPBP8B7.04]	432	259	244	229	245	387	256	231	316	184	148	152	176	127	149	169	209	185	162	157
SPBP8B7.07c	set6	histone lysine methyltransferase Set6 (predicted) [Source:PomBase Gene ID;Acc:SPBP8B7.07c]	264	223	155	194	225	207	226	244	278	200	0	4	1	4	0	1	5	2	6	2
SPBP8B7.10c	SPBP8B7.10c	U3 snoRNP-associated protein Utp16 (predicted) [Source:PomBase Gene ID;Acc:SPBP8B7.10c]	188	121	147	165	192	106	145	141	134	155	150	137	189	147	145	157	171	188	189	205
SPBP8B7.13	vac7	Vac7 ortholog (predicted) [Source:PomBase Gene ID;Acc:SPBP8B7.13]	1360	1173	1204	1164	1316	1244	1498	1364	1522	1326	0	0	0	0	0	0	0	0	0	0
SPBP8B7.18c	SPBP8B7.18c	TENA/THI family protein [Source:PomBase Gene ID;Acc:SPBP8B7.18c]	101	30	12	15	13	59	36	33	12	7	12	3	2	1	1	6	0	1	1	1
SPBP8B7.23	SPBP8B7.23	ubiquitin-protein ligase E3 implicated in trancription (predicted) [Source:PomBase Gene ID;Acc:SPBP8B7.23]	675	671	650	637	785	477	719	702	630	730	9	8	6	8	7	7	14	9	4	10
SPBP8B7.25	cyp4	cyclophilin family peptidyl-prolyl cis-trans isomerase Cyp4 (predicted) [Source:PomBase Gene ID;Acc:SPBP8B7.25]	130	178	156	161	165	118	143	188	202	158	0	0	0	0	0	0	0	0	0	0
SPBP8B7.26	SPBP8B7.26	sequence orphan [Source:PomBase Gene ID;Acc:SPBP8B7.26]	800	742	675	666	807	655	706	777	784	672	692	596	842	688	656	697	692	745	793	656
SPBP8B7.27	mug30	ubiquitin-protein ligase E3 (predicted) [Source:PomBase Gene ID;Acc:SPBP8B7.27]	8	6	8	4	9	7	4	6	10	8	283	272	263	230	214	265	254	265	292	203
SPBP8B7.28c	stc1	LIM-like protein linking chromatin modification to RNAi, Stc1 [Source:PomBase Gene ID;Acc:SPBP8B7.28c]	105	122	93	60	59	66	68	91	94	55	119	105	123	78	58	174	136	103	94	78
SPBP8B7.30c	thi5	transcription factor Thi5 [Source:PomBase Gene ID;Acc:SPBP8B7.30c]	196	109	164	159	215	58	163	184	96	224	739	578	772	584	557	680	788	548	646	541
SPBP8B7.31	SPBP8B7.31	acid phosphatase (predicted) [Source:PomBase Gene ID;Acc:SPBP8B7.31]	394	250	229	303	322	314	302	274	275	252	492	384	525	419	455	471	520	514	561	462
SPBPB10D8.01	SPBPB10D8.01	cysteine transporter (predicted) [Source:PomBase Gene ID;Acc:SPBPB10D8.01]	976	687	665	661	759	893	768	727	931	722	665	617	774	600	583	762	743	634	567	600
SPBPB10D8.02c	SPBPB10D8.02c	arylsulfatase (predicted) [Source:PomBase Gene ID;Acc:SPBPB10D8.02c]	460	387	372	389	485	265	517	430	390	475	1088	940	1153	1026	902	1346	1222	866	874	916
SPBPB10D8.04c	SPBPB10D8.04c	membrane transporter (predicted) [Source:PomBase Gene ID;Acc:SPBPB10D8.04c]	326	436	366	409	529	212	457	520	325	587	454	510	687	638	583	435	620	643	639	617
SPBPB10D8.05c	SPBPB10D8.05c	membrane transporter (predicted) [Source:PomBase Gene ID;Acc:SPBPB10D8.05c]	93	71	115	120	166	46	98	183	62	226	236	256	332	350	322	356	403	332	313	334
SPBPB10D8.06c	SPBPB10D8.06c	membrane transporter (predicted) [Source:PomBase Gene ID;Acc:SPBPB10D8.06c]	683	548	644	120	658	521	561	541	604	422	1263	1165	1595	1239	1364	1363	1609	1441	1582	1391
SPBPB10D8.07c	SPBPB10D8.07c	membrane transporter (predicted) [Source:PomBase Gene ID;Acc:SPBPB10D8.07c]	142	92	104	128	117	81	54	90	116	66	381	355	539	393	448	362	412	455	447	428
SPBPB2B2.07c	SPBPB2B2.07c	S. pombe specific DUF999 protein family 7 [Source:PomBase Gene ID;Acc:SPBPB2B2.07c]	229	161	184	199	186	165	219	248	204	247	452	346	465	337	361	459	485	317	465	394
SPBPB2B2.09c	SPBPB2B2.09c	2-dehydropantoate 2-reductase (predicted) [Source:PomBase Gene ID;Acc:SPBPB2B2.09c]	261	287	297	264	307	166	270	303	301	282	395	363	485	348	352	387	406	370	527	426
SPBPB2B2.10c	gal7	galactose-1-phosphate uridylyltransferase Gal7 [Source:PomBase Gene ID;Acc:SPBPB2B2.10c]	270	237	261	215	281	239	300	268	270	203	588	580	708	542	545	755	684	571	733	474
SPBPB2B2.11	SPBPB2B2.11	nucleotide-sugar 4,6-dehydratase (predicted) [Source:PomBase Gene ID;Acc:SPBPB2B2.11]	295	286	272	274	350	192	260	329	291	324	3	2	9	17	6	11	6	14	4	16
SPBPB2B2.12c	gal10	UDP-glucose 4-epimerase/aldose 1-epimerase Gal10 [Source:PomBase Gene ID;Acc:SPBPB2B2.12c]	347	248	253	276	359	196	286	281	275	290	314	329	421	333	351	326	453	429	351	328
SPBPB2B2.13	gal1	galactokinase Gal1 [Source:PomBase Gene ID;Acc:SPBPB2B2.13]	10	15	12	15	18	9	16	11	18	6	26	29	36	41	42	13	49	59	34	53
SPBPB2B2.18	SPBPB2B2.18	sequence orphan [Source:PomBase Gene ID;Acc:SPBPB2B2.18]	123	100	115	108	129	71	91	101	120	101	193	141	218	178	145	234	213	196	189	150
SPBPJ4664.02	SPBPJ4664.02	cell surface glycoprotein (predicted) [Source:PomBase Gene ID;Acc:SPBPJ4664.02]	8	11	16	24	55	4	3	59	15	61	1090	775	1143	961	859	1075	1105	969	945	909
SPBPJ4664.03	mfm3	M-factor precursor Mfm3 [Source:PomBase Gene ID;Acc:SPBPJ4664.03]	265	214	269	260	306	198	252	260	236	240	340	273	359	324	346	310	330	331	321	327
SPBPJ4664.06	gpt1	UDP-glucose-glycoprotein glucosyltransferase Gpt1 [Source:PomBase Gene ID;Acc:SPBPJ4664.06]	272	184	213	252	232	152	258	299	121	276	247	258	332	248	272	434	311	249	434	263
SPCC1020.05	SPCC1020.05	phosphoprotein phosphatase (predicted) [Source:PomBase Gene ID;Acc:SPCC1020.05]	181	192	250	190	293	126	229	237	160	280	305	245	424	337	292	329	411	334	298	300
SPCC1020.06c	tal1	transaldolase (predicted) [Source:PomBase Gene ID;Acc:SPCC1020.06c]	236	216	196	223	235	168	251	293	251	260	240	289	373	317	238	326	393	306	276	257
SPCC1020.07	SPCC1020.07	haloacid dehalogenase-like hydrolase [Source:PomBase Gene ID;Acc:SPCC1020.07]	227	221	208	224	241	213	250	277	212	224	288	202	281	229	248	324	293	238	257	241
SPCC1020.08	SPCC1020.08	wybutosine biosynthesis protein Tyw1 (predicted) [Source:PomBase Gene ID;Acc:SPCC1020.08]	426	323	348	293	426	290	437	432	392	393	33	49	57	97	83	31	92	170	28	98
SPCC1020.10	oca2	serine/threonine protein kinase Oca2 [Source:PomBase Gene ID;Acc:SPCC1020.10]	153	172	173	169	156	141	183	159	165	174	2	1	1	3	5	4	5	1	1	2
SPCC1020.11c	ecm6	ER membrane protein complex subunit 6 (predicted) [Source:PomBase Gene ID;Acc:SPCC1020.11c]	147	124	99	102	102	127	178	109	87	80	103	79	99	101	59	61	150	82	66	103
SPCC1020.12c	xap5	xap-5-like protein [Source:PomBase Gene ID;Acc:SPCC1020.12c]	284	299	333	325	421	203	306	420	369	402	2	0	0	1	3	3	4	3	4	1
SPCC1020.13c	SPCC1020.13c	DDHD family phospholipase (predicted) [Source:PomBase Gene ID;Acc:SPCC1020.13c]	0	0	0	0	0	0	0	1	0	1	208	127	72	143	161	184	163	168	127	171
SPCC1183.02	SPCC1183.02	glutathione S-transferase (predicted) [Source:PomBase Gene ID;Acc:SPCC1183.02]	1115	1010	1062	957	1273	809	1282	1255	1176	1301	11	19	27	22	9	9	32	44	16	40
SPCC1183.04c	pet127	mitochondrial RNA metabolism pathway protein Pet127 [Source:PomBase Gene ID;Acc:SPCC1183.04c]	667	592	577	612	648	663	571	646	666	668	23	38	142	49	108	58	59	127	12	79
SPCC1183.06	ung1	uracil DNA N-glycosylase Ung1 [Source:PomBase Gene ID;Acc:SPCC1183.06]	219	168	208	180	180	96	218	183	215	265	227	203	247	238	187	244	173	238	260	265
SPCC1183.10	wtf10	wtf element Wtf10 [Source:PomBase Gene ID;Acc:SPCC1183.10]	197	213	173	183	194	139	256	233	185	191	322	250	341	316	304	328	315	293	316	302
SPCC1183.11	SPCC1183.11	MS ion channel protein 1 (predicted) [Source:PomBase Gene ID;Acc:SPCC1183.11]	6	1	4	20	9	1	2	1	2	28	96	75	118	103	110	90	137	131	85	104
SPCC11E10.03	mug1	dynactin complex subunit, dynamitin (predicted) [Source:PomBase Gene ID;Acc:SPCC11E10.03]	336	287	324	252	332	224	282	341	332	344	295	372	427	351	361	358	397	356	438	374
SPCC11E10.05c	ynd1	nucleoside diphosphatase Ynd1 [Source:PomBase Gene ID;Acc:SPCC11E10.05c]	2	0	2	0	1	17	1	7	5	3	0	0	0	0	4	2	1	1	1	2
SPCC11E10.07c	SPCC11E10.07c	translation initiation factor eIF2B alpha subunit (predicted) [Source:PomBase Gene ID;Acc:SPCC11E10.07c]	468	367	395	361	525	331	468	424	367	483	426	360	478	389	429	418	506	499	465	402
SPCC11E10.08	rik1	silencing protein Rik1 [Source:PomBase Gene ID;Acc:SPCC11E10.08]	8	2	6	4	4	5	4	1	4	1	211	135	184	151	127	150	171	129	162	146
SPCC1223.03c	gut2	glycerol-3-phosphate dehydrogenase Gut2 (predicted) [Source:PomBase Gene ID;Acc:SPCC1223.03c]	456	253	298	349	264	281	302	291	333	298	690	546	757	532	512	722	750	664	670	627
SPCC1223.04c	set11	ribosomal protein lysine methyltransferase Set11 [Source:PomBase Gene ID;Acc:SPCC1223.04c]	381	343	311	350	422	272	307	342	374	284	541	418	537	456	403	491	570	494	491	497
SPCC1223.05c	rpl3702	60S ribosomal protein L37 (predicted) [Source:PomBase Gene ID;Acc:SPCC1223.05c]	113	59	77	51	75	60	76	110	67	86	95	58	99	104	46	157	82	75	80	87
SPCC1223.06	tea1	cell end marker Tea1 [Source:PomBase Gene ID;Acc:SPCC1223.06]	220	178	200	194	255	203	255	201	152	214	265	222	330	240	230	360	292	275	330	298
SPCC1223.11	ptc2	protein phosphatase 2C Ptc2 [Source:PomBase Gene ID;Acc:SPCC1223.11]	141	121	83	80	56	98	127	72	105	106	262	172	224	155	170	276	249	204	227	157
SPCC1223.13	cbf12	CBF1/Su(H)/LAG-1 family transcription factor Cbf12 [Source:PomBase Gene ID;Acc:SPCC1223.13]	764	657	584	541	672	799	819	667	784	727	550	437	588	565	453	457	573	553	465	502
SPCC1235.01	SPCC1235.01	sequence orphan [Source:PomBase Gene ID;Acc:SPCC1235.01]	440	445	502	525	559	308	532	582	481	660	820	849	1152	952	868	983	938	883	734	891
SPCC1235.02	bio2	biotin synthase [Source:PomBase Gene ID;Acc:SPCC1235.02]	335	298	287	345	361	260	248	252	300	321	4	0	6	1	3	0	4	11	7	7
SPCC1235.03	SPCC1235.03	SMR domain protein, possibly involved in DNA repair [Source:PomBase Gene ID;Acc:SPCC1235.03]	444	389	464	403	521	459	445	486	572	523	0	0	1	2	0	2	0	0	2	0
SPCC1235.05c	fft2	fun thirty related protein Fft2 (predicted) [Source:PomBase Gene ID;Acc:SPCC1235.05c]	2377	2051	1646	1742	2107	1941	2265	1986	1908	2004	1257	1176	1600	1387	1291	1403	1628	1367	1720	1451
SPCC1235.08c	pdh1	DUF1751 family protein [Source:PomBase Gene ID;Acc:SPCC1235.08c]	393	267	280	234	364	239	363	286	306	347	0	0	0	1	0	1	0	0	0	0
SPCC1235.11	SPCC1235.11	mitochondrial protein, human BRP44L ortholog [Source:PomBase Gene ID;Acc:SPCC1235.11]	128	98	105	122	144	46	191	118	109	126	156	152	178	156	156	216	165	156	187	173
SPCC1235.12c	mug146	meiotically upregulated gene Mug46 [Source:PomBase Gene ID;Acc:SPCC1235.12c]	5	7	12	11	11	64	7	16	8	13	2	2	3	5	3	0	0	0	2	6
SPCC1235.13	ght6	hexose transporter Ght6 [Source:PomBase Gene ID;Acc:SPCC1235.13]	96	143	166	172	222	54	130	223	153	262	492	307	470	382	412	459	454	384	274	478
SPCC1235.15	dga1	diacylglycerol O-acyltransferase Dga1 [Source:PomBase Gene ID;Acc:SPCC1235.15]	150	124	80	129	113	168	117	172	122	159	124	103	143	110	117	172	165	157	158	154
SPCC1259.10	pgp1	mitochondrial metallopeptidase involved in genome maintenance Pgp1 [Source:PomBase Gene ID;Acc:SPCC1259.10]	3	1	0	1	1	0	0	2	1	13	159	138	199	171	193	208	194	190	190	156
SPCC1259.11c	gyp2	GTPase activating protein Gyp2 (predicted) [Source:PomBase Gene ID;Acc:SPCC1259.11c]	194	118	115	167	191	160	253	188	174	169	235	197	323	230	255	245	283	264	257	248
SPCC126.01c	SPCC126.01c	conserved fungal protein [Source:PomBase Gene ID;Acc:SPCC126.01c]	509	456	461	359	471	383	581	504	459	556	462	384	414	421	404	422	533	455	382	416
SPCC126.03	pus1	tRNA pseudouridine synthase Lsp1 [Source:PomBase Gene ID;Acc:SPCC126.03]	72	50	75	78	54	56	54	81	57	77	189	136	187	155	156	170	152	176	170	126
SPCC126.04c	sgf73	SAGA complex subunit Sgf73 [Source:PomBase Gene ID;Acc:SPCC126.04c]	193	203	160	162	163	171	217	163	139	178	185	153	193	182	159	210	252	188	176	172
SPCC126.06	twf1	twinfilin (predicted) [Source:PomBase Gene ID;Acc:SPCC126.06]	3	6	2	1	1	0	0	2	0	7	993	817	1095	918	961	1074	1033	1005	1103	1022
SPCC126.08c	SPCC126.08c	lectin family glycoprotein receptor (predicted) [Source:PomBase Gene ID;Acc:SPCC126.08c]	196	176	158	173	155	89	212	227	191	195	213	144	234	219	175	225	228	205	135	190
SPCC126.10	iah1	isoamyl acetate hydrolytic enzyme Iah1 (predicted) [Source:PomBase Gene ID;Acc:SPCC126.10]	328	271	319	314	355	257	436	438	384	379	0	0	0	0	0	0	0	0	0	0
SPCC126.12	SPCC126.12	NGG1 interacting factor 3 family, implicated in trancription [Source:PomBase Gene ID;Acc:SPCC126.12]	714	606	641	633	669	486	691	737	628	779	718	636	810	617	638	623	785	676	629	680
SPCC126.13c	SPCC126.13c	histone deacetylase complex subunit, SAP128 family (predicted) [Source:PomBase Gene ID;Acc:SPCC126.13c]	422	488	453	372	555	284	560	572	482	492	92	98	172	170	142	48	166	260	104	210
SPCC126.15c	sec65	signal recognition particle subunit Sec65 (predicted) [Source:PomBase Gene ID;Acc:SPCC126.15c]	141	131	131	123	145	115	208	103	108	149	88	99	136	94	125	116	128	132	143	132
SPCC1281.04	SPCC1281.04	pyridoxal reductase (predicted) [Source:PomBase Gene ID;Acc:SPCC1281.04]	244	293	235	299	332	214	304	358	294	305	458	378	471	418	342	448	439	449	420	404
SPCC1281.07c	SPCC1281.07c	glutathione S-transferase (predicted) [Source:PomBase Gene ID;Acc:SPCC1281.07c]	462	439	438	394	478	280	509	477	437	493	348	266	402	361	343	448	389	332	444	397
SPCC1281.08	wtf11	wtf element Wtf11 [Source:PomBase Gene ID;Acc:SPCC1281.08]	1072	979	984	1016	1288	774	1264	1193	1125	1308	750	714	888	613	666	861	834	658	751	711
SPCC132.02	hst2	Sir2 family histone deacetylase Hst2 [Source:PomBase Gene ID;Acc:SPCC132.02]	330	298	241	216	248	230	316	243	270	229	728	648	903	769	778	724	843	761	852	863
SPCC132.03	SPCC132.03	sequence orphan [Source:PomBase Gene ID;Acc:SPCC132.03]	560	401	288	392	401	484	414	422	481	393	0	0	0	0	0	0	0	0	0	0
SPCC1322.02	SPCC1322.02	sequence orphan [Source:PomBase Gene ID;Acc:SPCC1322.02]	6	1	9	17	12	2	6	10	0	20	162	137	46	113	118	142	127	129	198	137
SPCC1322.03	SPCC1322.03	TRP-like ion channel (predicted) [Source:PomBase Gene ID;Acc:SPCC1322.03]	9	2	8	8	5	2	5	2	7	1	7	14	2	6	3	6	19	9	15	10
SPCC1322.06	kap113	karyopherin Kap113 [Source:PomBase Gene ID;Acc:SPCC1322.06]	396	330	382	348	449	361	455	434	426	436	176	127	180	141	169	158	179	127	123	115
SPCC1322.07c	mug150	sequence orphan [Source:PomBase Gene ID;Acc:SPCC1322.07c]	500	422	371	296	414	462	481	354	436	307	54	36	60	39	45	62	62	30	30	28
SPCC1322.08	srk1	MAPK-activated protein kinase Srk1 [Source:PomBase Gene ID;Acc:SPCC1322.08]	569	476	384	516	688	311	556	639	463	592	11	11	6	9	9	11	10	5	15	7
SPCC1322.10	SPCC1322.10	cell wall protein Pwp1 [Source:PomBase Gene ID;Acc:SPCC1322.10]	127	129	146	122	122	96	162	131	163	139	105	88	179	108	100	80	135	181	165	89
SPCC1322.14c	vtc4	vacuolar transporter chaperone (VTC) complex subunit (predicted) [Source:PomBase Gene ID;Acc:SPCC1322.14c]	558	407	343	347	460	349	514	431	451	417	423	353	365	445	364	471	448	415	444	407
SPCC1322.16	phb2	prohibitin Phb2 (predicted) [Source:PomBase Gene ID;Acc:SPCC1322.16]	0	0	5	1	0	38	4	3	0	6	0	0	4	0	0	0	0	0	8	0
SPCC1393.02c	spt2	non-specific DNA binding protein Spt2 (predicted) [Source:PomBase Gene ID;Acc:SPCC1393.02c]	684	420	380	357	391	704	519	371	542	305	227	194	269	210	227	185	225	212	186	223
SPCC1393.05	ers1	RNA-silencing factor Ers1 [Source:PomBase Gene ID;Acc:SPCC1393.05]	167	160	103	87	112	147	105	139	132	135	162	178	174	120	116	224	182	136	174	113
SPCC1393.07c	mug4	sequence orphan [Source:PomBase Gene ID;Acc:SPCC1393.07c]	131	108	114	65	119	67	102	113	98	89	3	3	0	7	3	1	1	3	5	2
SPCC1393.08	SPCC1393.08	transcription factor, zf-GATA type (predicted) [Source:PomBase Gene ID;Acc:SPCC1393.08]	136	66	44	39	29	140	46	41	93	17	136	76	170	71	82	139	97	96	85	97
SPCC1393.09c	SPCC1393.09c	RWD domain protein, implicated in translation [Source:PomBase Gene ID;Acc:SPCC1393.09c]	728	609	609	607	661	572	851	666	684	584	486	373	616	441	458	492	586	563	548	582
SPCC1393.13	SPCC1393.13	DUF89 family protein [Source:PomBase Gene ID;Acc:SPCC1393.13]	232	252	216	226	260	182	271	282	221	271	357	289	428	295	263	361	383	334	287	309
SPCC13B11.02c	SPCC13B11.02c	sequence orphan [Source:PomBase Gene ID;Acc:SPCC13B11.02c]	392	290	241	253	309	376	326	332	355	322	260	250	349	289	251	321	346	378	342	347
SPCC13B11.03c	SPCC13B11.03c	hydroxyacylglutathione hydrolase (predicted) [Source:PomBase Gene ID;Acc:SPCC13B11.03c]	131	134	143	146	150	116	147	174	160	160	0	1	2	0	4	0	1	6	0	0
SPCC13B11.04c	SPCC13B11.04c	glutathione-dependent formaldehyde dehydrogenase (predicted) [Source:PomBase Gene ID;Acc:SPCC13B11.04c]	225	181	184	190	237	187	182	206	226	254	250	196	272	210	211	199	242	260	235	255
SPCC1442.01	ste6	guanyl-nucleotide exchange factor Ste6 [Source:PomBase Gene ID;Acc:SPCC1442.01]	0	4	0	0	0	0	0	0	0	7	0	0	0	0	0	0	0	0	0	0
SPCC1442.02	SPCC1442.02	central kinetochore associated family protein (predicted) [Source:PomBase Gene ID;Acc:SPCC1442.02]	249	153	156	179	176	139	178	167	196	151	3	13	30	16	48	13	20	26	3	26
SPCC1442.04c	SPCC1442.04c	meiotic recombination protein (predicted) [Source:PomBase Gene ID;Acc:SPCC1442.04c]	0	1	0	3	9	0	0	2	0	3	13	13	77	57	74	16	48	96	7	99
SPCC1442.07c	SPCC1442.07c	ubiquitin/metalloprotease fusion protein (predicted) [Source:PomBase Gene ID;Acc:SPCC1442.07c]	1536	891	841	747	829	1478	908	765	1124	730	0	0	0	0	0	0	0	0	0	0
SPCC1442.11c	SPCC1442.11c	sequence orphan [Source:PomBase Gene ID;Acc:SPCC1442.11c]	299	309	257	269	342	273	345	310	316	320	392	278	386	316	326	406	362	319	462	309
SPCC1442.13c	SPCC1442.13c	RNA-binding protein, G-patch type [Source:PomBase Gene ID;Acc:SPCC1442.13c]	598	415	488	441	509	546	708	508	560	483	420	381	472	377	428	477	446	511	367	497
SPCC1442.14c	SPCC1442.14c	adenosine 5'-monophosphoramidase (predicted) [Source:PomBase Gene ID;Acc:SPCC1442.14c]	707	667	802	707	886	489	807	854	736	900	1610	1386	1766	1447	1491	1622	1741	1671	1494	1585
SPCC1442.16c	zta1	NADPH quinone oxidoreductase/ARE-binding protein (predicted) [Source:PomBase Gene ID;Acc:SPCC1442.16c]	186	151	143	142	194	131	126	138	164	186	196	145	217	190	175	186	203	201	196	177
SPCC1442.17c	ist1	MVB sorting pathway protein (predicted) [Source:PomBase Gene ID;Acc:SPCC1442.17c]	271	152	215	176	250	188	268	238	236	214	0	0	0	0	0	0	0	0	0	0
SPCC1450.02	bdf1	Swr1 complex bromodomain subunit Brf1 [Source:PomBase Gene ID;Acc:SPCC1450.02]	122	122	134	165	199	91	182	159	143	184	103	103	108	134	108	63	127	156	116	129
SPCC1450.03	SPCC1450.03	ribonucleoprotein (RNP) complex (predicted) [Source:PomBase Gene ID;Acc:SPCC1450.03]	16	16	22	27	40	3	7	29	5	54	1	2	2	13	4	0	2	14	1	7
SPCC1450.05c	rox3	mediator complex subunit Med19/Rox3 [Source:PomBase Gene ID;Acc:SPCC1450.05c]	368	226	241	178	266	214	400	258	282	202	524	313	406	340	331	554	470	399	445	444
SPCC1450.07c	SPCC1450.07c	D-amino acid oxidase (predicted) [Source:PomBase Gene ID;Acc:SPCC1450.07c]	7	5	5	5	8	0	0	10	3	15	0	0	0	0	0	0	0	0	0	0
SPCC1450.08c	wtf16	wtf element Wtf16 [Source:PomBase Gene ID;Acc:SPCC1450.08c]	111	160	114	102	149	47	150	168	98	195	202	166	202	146	185	239	220	180	152	207
SPCC1450.09c	SPCC1450.09c	phospholipase (predicted) [Source:PomBase Gene ID;Acc:SPCC1450.09c]	597	417	323	247	346	542	451	364	456	310	58	69	127	103	133	54	130	113	109	157
SPCC1450.11c	cek1	serine/threonine protein kinase Cek1 [Source:PomBase Gene ID;Acc:SPCC1450.11c]	641	603	479	468	675	442	696	672	629	730	0	0	0	0	0	0	0	1	0	0
SPCC1450.12	SPCC1450.12	conserved fungal protein [Source:PomBase Gene ID;Acc:SPCC1450.12]	662	261	242	153	271	665	317	237	363	201	369	244	303	284	234	471	342	307	356	309
SPCC1450.16c	SPCC1450.16c	triacylglycerol lipase (predicted) [Source:PomBase Gene ID;Acc:SPCC1450.16c]	1	0	1	0	3	2	4	7	0	4	10	8	52	37	62	6	16	33	3	26
SPCC1494.01	SPCC1494.01	iron/ascorbate oxidoreductase family [Source:PomBase Gene ID;Acc:SPCC1494.01]	1348	1034	1127	1291	1563	984	1081	1521	1078	1408	1579	1238	1595	1572	1385	1621	1677	1813	1397	1751
SPCC1494.03	arz1	armadillo repeat containing, Zfs1 target number 1 [Source:PomBase Gene ID;Acc:SPCC1494.03]	174	182	169	132	237	155	173	265	152	199	211	183	240	188	177	206	232	240	206	229
SPCC1494.08c	SPCC1494.08c	conserved fungal protein [Source:PomBase Gene ID;Acc:SPCC1494.08c]	1	0	0	1	0	0	0	8	1	5	54	60	73	65	48	60	87	70	74	57
SPCC1494.09c	SPCC1494.09c	sequence orphan [Source:PomBase Gene ID;Acc:SPCC1494.09c]	1	3	3	4	1	3	4	4	2	1	226	178	284	165	164	256	196	205	197	200
SPCC1494.10	adn3	transcription factor (predicted) [Source:PomBase Gene ID;Acc:SPCC1494.10]	705	682	714	644	700	487	710	770	695	683	364	355	729	518	607	478	525	645	440	595
SPCC14G10.04	SPCC14G10.04	sequence orphan [Source:PomBase Gene ID;Acc:SPCC14G10.04]	62	102	70	57	59	49	56	89	66	66	113	97	107	92	73	112	123	93	92	71
SPCC1620.02	wtf23	wtf element Wtf23 [Source:PomBase Gene ID;Acc:SPCC1620.02]	555	382	400	388	478	424	442	450	453	412	272	277	356	362	326	286	315	327	257	295
SPCC1620.03	mug163	sequence orphan [Source:PomBase Gene ID;Acc:SPCC1620.03]	251	250	239	216	249	196	273	282	232	228	318	292	318	221	259	323	329	236	388	259
SPCC1620.04c	mug55	Cdc20/Fizzy subfamily WD repeat protein [Source:PomBase Gene ID;Acc:SPCC1620.04c]	711	690	773	685	1029	432	814	978	776	1035	29	29	152	107	143	62	65	121	27	105
SPCC1620.07c	SPCC1620.07c	lunapark homolog [Source:PomBase Gene ID;Acc:SPCC1620.07c]	226	140	140	160	187	169	165	145	154	183	0	0	1	0	0	0	0	0	0	0
SPCC1620.08	SPCC1620.08	succinate-CoA ligase beta subunit (predicted) [Source:PomBase Gene ID;Acc:SPCC1620.08]	558	532	460	497	654	391	740	658	626	616	867	740	908	747	719	859	907	800	911	746
SPCC1620.12c	SPCC1620.12c	GTPase activating protein (predicted) [Source:PomBase Gene ID;Acc:SPCC1620.12c]	5430	3247	2663	2395	2942	5099	4168	2630	4043	2821	1347	1268	1479	1349	1200	1516	1644	1249	1584	1286
SPCC1620.13	SPCC1620.13	phosphoglycerate mutase family (predicted) [Source:PomBase Gene ID;Acc:SPCC1620.13]	816	624	568	641	763	626	839	700	741	686	920	790	1189	929	853	805	1123	974	806	909
SPCC162.02c	SPCC162.02c	AMP-binding dehydrogenase (predicted) [Source:PomBase Gene ID;Acc:SPCC162.02c]	275	256	283	290	327	178	335	286	322	305	353	302	448	403	344	349	421	399	437	422
SPCC162.04c	wtf13	wtf element Wtf13 [Source:PomBase Gene ID;Acc:SPCC162.04c]	554	203	213	166	193	414	301	201	298	185	98	77	115	112	114	79	113	82	120	105
SPCC162.10	ppk33	serine/threonine protein kinase Ppk33 (predicted) [Source:PomBase Gene ID;Acc:SPCC162.10]	61	42	46	61	51	40	28	57	77	35	5	1	3	2	0	1	4	2	3	1
SPCC162.11c	SPCC162.11c	uridine kinase/uracil phosphoribosyltransferase (predicted) [Source:PomBase Gene ID;Acc:SPCC162.11c]	216	188	214	189	266	199	276	234	219	249	10	6	22	24	27	11	23	19	13	28
SPCC1672.03c	SPCC1672.03c	guanine deaminase (predicted) [Source:PomBase Gene ID;Acc:SPCC1672.03c]	2	4	2	3	3	3	5	3	5	10	713	528	610	627	610	800	615	572	722	626
SPCC1672.09	SPCC1672.09	triglyceride lipase-cholesterol esterase (predicted) [Source:PomBase Gene ID;Acc:SPCC1672.09]	14	2	8	17	5	7	3	11	9	5	189	152	180	157	144	150	208	166	191	165
SPCC1672.12c	get4	ER membrane insertion protein Get4 (predicted) [Source:PomBase Gene ID;Acc:SPCC1672.12c]	672	500	472	420	638	443	686	480	603	537	321	238	331	289	286	299	331	320	311	312
SPCC1682.08c	SPCC1682.08c	RNA-binding protein Mcp2 [Source:PomBase Gene ID;Acc:SPCC1682.08c]	23	18	29	25	35	33	56	46	37	15	24	21	39	27	19	53	37	21	38	23
SPCC1682.11c	SPCC1682.11c	choline transmembrane transporter family protein (predicted) [Source:PomBase Gene ID;Acc:SPCC1682.11c]	20	31	48	52	67	17	32	63	8	71	265	212	353	301	257	252	354	299	305	265
SPCC1682.12c	ubp16	ubiquitin C-terminal hydrolase Ubp16 [Source:PomBase Gene ID;Acc:SPCC1682.12c]	312	191	148	118	115	317	181	111	169	110	95	65	86	96	89	101	102	72	80	83
SPCC1682.13	laf2	Clr6 associated factor 2, Laf2 [Source:PomBase Gene ID;Acc:SPCC1682.13]	273	214	235	232	238	184	255	259	268	315	244	199	258	220	256	218	285	264	261	261
SPCC1682.14	rpl1902	60S ribosomal protein L19 [Source:PomBase Gene ID;Acc:SPCC1682.14]	117	90	67	80	76	55	77	76	83	57	140	131	151	134	137	190	200	213	147	128
SPCC1682.15	mug122	PX/PXA domain protein [Source:PomBase Gene ID;Acc:SPCC1682.15]	199	237	179	241	238	161	289	240	236	284	29	17	52	63	49	13	48	83	17	80
SPCC16A11.03c	SPCC16A11.03c	DUF2009 protein [Source:PomBase Gene ID;Acc:SPCC16A11.03c]	14	18	22	14	34	17	24	37	20	20	264	189	310	268	210	275	297	271	255	282
SPCC16A11.04	snx12	sorting nexin Snx12 (predicted) [Source:PomBase Gene ID;Acc:SPCC16A11.04]	81	110	79	92	152	63	55	88	114	90	122	107	167	106	86	84	170	130	129	113
SPCC16A11.15c	SPCC16A11.15c	sequence orphan [Source:PomBase Gene ID;Acc:SPCC16A11.15c]	2901	1800	1413	1227	1513	3051	2073	1358	2145	1406	866	604	894	775	742	807	967	800	943	770
SPCC16A11.16c	rpn1302	19S proteasome regulatory subunit Rpn13b [Source:PomBase Gene ID;Acc:SPCC16A11.16c]	616	353	287	295	344	569	403	323	457	295	3	2	0	1	2	1	3	2	0	6
SPCC16C4.01	sif2	Sad1 interacting factor 2 (predicted) [Source:PomBase Gene ID;Acc:SPCC16C4.01]	331	254	228	238	286	257	282	267	244	209	305	252	301	259	244	357	327	268	313	341
SPCC16C4.04	SPCC16C4.04	sequence orphan [Source:PomBase Gene ID;Acc:SPCC16C4.04]	70	51	135	171	157	14	84	155	54	267	383	330	398	430	413	398	512	377	519	442
SPCC16C4.06c	SPCC16C4.06c	tRNA pseudouridine synthase (predicted) [Source:PomBase Gene ID;Acc:SPCC16C4.06c]	613	495	390	386	540	454	512	443	519	479	0	0	0	0	1	0	0	0	0	0
SPCC16C4.09	sts5	RNB-like protein [Source:PomBase Gene ID;Acc:SPCC16C4.09]	338	374	394	456	565	266	427	503	481	531	55	60	103	126	111	46	112	152	36	113
SPCC16C4.10	SPCC16C4.10	6-phosphogluconolactonase (predicted) [Source:PomBase Gene ID;Acc:SPCC16C4.10]	78	82	53	42	33	60	73	44	47	26	139	71	57	50	27	109	114	46	39	24
SPCC16C4.17	mug123	meiotically upregulated gene Mug123 [Source:PomBase Gene ID;Acc:SPCC16C4.17]	182	140	141	168	166	101	185	144	122	156	2	5	2	0	2	1	0	1	4	1
SPCC16C4.20c	SPCC16C4.20c	Ino80 complex subunit (predicted) [Source:PomBase Gene ID;Acc:SPCC16C4.20c]	68	45	34	58	80	50	87	77	50	82	67	22	55	28	52	67	54	47	47	48
SPCC1739.01	SPCC1739.01	zf-CCCH type zinc finger protein [Source:PomBase Gene ID;Acc:SPCC1739.01]	1859	898	822	1162	989	2031	1272	988	1500	930	2459	2046	2729	2384	2459	2563	2676	2792	2572	2605
SPCC1739.04c	SPCC1739.04c	sequence orphan [Source:PomBase Gene ID;Acc:SPCC1739.04c]	544	384	374	331	421	287	471	431	428	377	347	228	331	293	310	334	325	368	349	357
SPCC1739.06c	SPCC1739.06c	uroporphyrin methyltransferase (predicted) [Source:PomBase Gene ID;Acc:SPCC1739.06c]	48	41	23	47	42	26	30	43	29	50	29	34	46	32	26	54	56	46	38	45
SPCC1739.07	cti1	Cut3 interacting protein Cti1, predicted exosome subunit [Source:PomBase Gene ID;Acc:SPCC1739.07]	98	40	35	28	19	17	55	40	37	39	0	0	0	0	0	0	0	0	0	0
SPCC1739.08c	SPCC1739.08c	short chain dehydrogenase (predicted) [Source:PomBase Gene ID;Acc:SPCC1739.08c]	1191	763	750	865	1027	1240	1034	950	995	1080	1377	919	1199	1266	1201	1658	1165	1473	1358	1293
SPCC1753.02c	git3	G-protein coupled receptor Git3 [Source:PomBase Gene ID;Acc:SPCC1753.02c]	20	9	5	5	7	12	2	5	11	3	138	131	163	125	145	180	176	186	165	177
SPCC1753.03c	rec7	meiotic recombination protein Rec7 [Source:PomBase Gene ID;Acc:SPCC1753.03c]	813	618	710	676	785	583	806	809	808	881	242	237	360	303	326	204	348	440	279	405
SPCC1753.05	rsm1	RNA export factor Rsm1 [Source:PomBase Gene ID;Acc:SPCC1753.05]	0	1	4	0	2	0	0	2	1	2	2	1	9	2	12	1	5	4	0	2
SPCC1795.03	gms1	UDP-galactose transporter Gms1 [Source:PomBase Gene ID;Acc:SPCC1795.03]	349	165	154	128	191	340	254	207	238	120	0	0	0	0	0	0	0	0	0	0
SPCC1795.06	map2	P-factor pheromone Map2 [Source:PomBase Gene ID;Acc:SPCC1795.06]	44	29	11	2	5	55	45	11	13	33	11	2	0	0	0	0	0	1	2	0
SPCC1795.09	yps1	aspartic protease, yapsin Yps1 [Source:PomBase Gene ID;Acc:SPCC1795.09]	131	133	127	118	128	86	157	146	163	151	221	149	117	221	205	218	208	238	222	197
SPCC1795.10c	SPCC1795.10c	Sed5 Vesicle Protein Svp26 (predicted) [Source:PomBase Gene ID;Acc:SPCC1795.10c]	156	148	151	140	217	120	145	202	163	199	0	0	0	3	1	0	1	1	1	4
SPCC18.01c	adg3	beta-glucosidase Adg3 (predicted) [Source:PomBase Gene ID;Acc:SPCC18.01c]	159	140	168	116	162	128	165	169	176	116	399	312	303	291	313	380	367	280	487	320
SPCC18.03	SPCC18.03	shuttle craft like transcriptional regulator (predicted) [Source:PomBase Gene ID;Acc:SPCC18.03]	6	0	2	0	1	0	6	2	1	2	6	4	3	7	5	0	11	21	2	14
SPCC18.09c	hnt3	aprataxin Hnt3 [Source:PomBase Gene ID;Acc:SPCC18.09c]	695	486	375	352	451	521	451	393	532	365	611	651	813	682	622	666	981	850	669	801
SPCC18.10	SPCC18.10	pyridoxine-pyridoxal-pyridoxamine kinase (predicted) [Source:PomBase Gene ID;Acc:SPCC18.10]	21	16	10	6	14	12	22	12	12	7	254	180	259	184	157	246	278	226	231	198
SPCC18.13	SPCC18.13	tRNA (guanine-N7-)-methyltransferase subunit Trm82 (predicted) [Source:PomBase Gene ID;Acc:SPCC18.13]	109	103	123	104	112	59	162	142	86	148	232	221	238	253	203	207	263	246	177	218
SPCC18.15	SPCC18.15	WD repeat protein, human WDR85 family, implicated in rRNA transcription [Source:PomBase Gene ID;Acc:SPCC18.15]	301	170	189	191	217	161	200	170	167	177	0	0	0	0	0	0	0	0	0	0
SPCC1827.02c	SPCC1827.02c	cholinephosphate cytidylyltransferase (predicted) [Source:PomBase Gene ID;Acc:SPCC1827.02c]	4	4	5	2	6	4	4	7	5	6	0	0	0	0	0	0	0	0	0	0
SPCC1827.03c	SPCC1827.03c	acetyl-CoA ligase (predicted) [Source:PomBase Gene ID;Acc:SPCC1827.03c]	270	178	177	129	193	148	178	172	212	203	142	115	164	167	139	172	179	171	157	193
SPCC1827.04	SPCC1827.04	ankyrin repeat protein, unknown biological role [Source:PomBase Gene ID;Acc:SPCC1827.04]	61	45	68	43	65	47	51	56	61	55	239	180	217	151	183	275	227	182	206	155
SPCC1827.07c	SPCC1827.07c	SPX/EXS domain protein (predicted) [Source:PomBase Gene ID;Acc:SPCC1827.07c]	82	110	86	84	104	45	100	161	110	129	212	142	223	176	216	211	223	176	202	214
SPCC1840.02c	bgs4	1,3-beta-glucan synthase subunit Bgs4 [Source:PomBase Gene ID;Acc:SPCC1840.02c]	412	372	290	479	488	330	335	515	375	491	475	477	649	538	523	380	546	600	477	571
SPCC1840.04	pca1	metacaspase Pca1 [Source:PomBase Gene ID;Acc:SPCC1840.04]	243	250	187	203	310	181	308	269	252	266	339	332	346	285	300	379	353	290	464	313
SPCC1840.05c	SPCC1840.05c	phosphoglucomutase (predicted) [Source:PomBase Gene ID;Acc:SPCC1840.05c]	159	160	170	138	216	150	174	212	207	234	425	317	497	316	308	378	448	355	369	289
SPCC1840.07c	SPCC1840.07c	phosphoprotein phosphatase (predicted) [Source:PomBase Gene ID;Acc:SPCC1840.07c]	684	439	464	418	498	549	605	500	615	485	756	696	938	766	684	657	920	776	910	764
SPCC1840.08c	SPCC1840.08c	protein disulfide isomerase (predicted) [Source:PomBase Gene ID;Acc:SPCC1840.08c]	25	13	11	19	17	13	17	6	20	5	2	0	0	1	1	0	2	2	1	5
SPCC1840.09	SPCC1840.09	NAD dependent epimerase/dehydratase family protein [Source:PomBase Gene ID;Acc:SPCC1840.09]	76	54	60	36	46	62	43	81	49	33	87	52	78	42	40	103	59	32	49	32
SPCC1840.12	SPCC1840.12	OPT oligopeptide transporter family protein (predicted) [Source:PomBase Gene ID;Acc:SPCC1840.12]	479	427	454	516	546	371	576	572	500	529	676	517	692	575	513	573	669	639	666	594
SPCC188.07	ccq1	telomere maintenance protein Ccq1 [Source:PomBase Gene ID;Acc:SPCC188.07]	96	47	51	43	64	54	93	64	43	50	58	43	44	33	42	38	33	35	25	34
SPCC188.08c	ubp5	ubiquitin C-terminal hydrolase Ubp5 [Source:PomBase Gene ID;Acc:SPCC188.08c]	275	351	319	297	429	208	440	433	311	410	277	254	350	303	360	259	378	346	321	304
SPCC188.12	spn6	septin Spn6 (predicted) [Source:PomBase Gene ID;Acc:SPCC188.12]	425	324	341	358	443	228	469	494	390	373	413	365	497	418	429	403	486	456	401	418
SPCC1884.02	nic1	NiCoT heavy metal ion transporter Nic1 [Source:PomBase Gene ID;Acc:SPCC1884.02]	371	201	172	239	307	223	211	303	318	246	413	377	477	357	354	437	472	359	427	502
SPCC18B5.01c	bfr1	brefeldin A efflux transporter Bfr1 [Source:PomBase Gene ID;Acc:SPCC18B5.01c]	5	2	4	6	5	0	5	4	3	7	4	8	42	23	45	4	8	36	2	18
SPCC18B5.05c	SPCC18B5.05c	phosphomethylpyrimidine kinase (predicted) [Source:PomBase Gene ID;Acc:SPCC18B5.05c]	365	284	206	328	330	250	118	244	247	188	0	1	3	1	0	0	0	0	0	1
SPCC18B5.06	SPCC18B5.06	peloto ortholog (predicted) [Source:PomBase Gene ID;Acc:SPCC18B5.06]	160	94	81	73	128	79	111	104	139	104	18	20	22	14	19	20	29	16	29	14
SPCC18B5.07c	nup61	nucleoporin Nup61 [Source:PomBase Gene ID;Acc:SPCC18B5.07c]	373	279	245	260	276	269	278	241	252	299	0	0	0	0	0	0	0	0	0	0
SPCC18B5.10c	SPCC18B5.10c	TREX complex subunit Tex1 (predicted) [Source:PomBase Gene ID;Acc:SPCC18B5.10c]	177	175	191	211	202	110	116	203	189	204	200	161	238	223	247	142	192	246	255	240
SPCC18B5.11c	cds1	replication checkpoint kinase Cds1 [Source:PomBase Gene ID;Acc:SPCC18B5.11c]	328	186	129	197	215	226	207	204	239	197	78	139	166	97	112	126	185	110	114	144
SPCC1902.01	gaf1	transcription factor Gaf1 [Source:PomBase Gene ID;Acc:SPCC1902.01]	133	83	53	57	60	81	43	64	83	44	0	0	0	0	0	0	0	0	0	0
SPCC1906.02c	SPCC1906.02c	CUE domain protein Cue3 (predicted) [Source:PomBase Gene ID;Acc:SPCC1906.02c]	74	69	90	52	78	86	61	60	91	70	151	149	177	151	157	213	191	162	204	136
SPCC1906.04	wtf20	wtf element Wtf20 [Source:PomBase Gene ID;Acc:SPCC1906.04]	1473	849	740	694	791	1340	1040	811	983	778	0	0	0	0	0	0	0	0	0	0
SPCC191.06	SPCC191.06	sequence orphan [Source:PomBase Gene ID;Acc:SPCC191.06]	9	9	10	7	15	9	4	7	11	5	195	198	282	172	169	256	272	259	198	249
SPCC191.09c	gst1	glutathione S-transferase Gst1 [Source:PomBase Gene ID;Acc:SPCC191.09c]	647	361	306	346	418	560	380	354	562	292	15	10	28	21	28	2	41	43	6	46
SPCC191.11	inv1	beta-fructofuranosidase [Source:PomBase Gene ID;Acc:SPCC191.11]	300	231	246	211	264	164	274	280	290	328	300	260	331	260	251	312	415	329	260	266
SPCC1919.07	SPCC1919.07	sequence orphan [Source:PomBase Gene ID;Acc:SPCC1919.07]	371	334	288	313	407	246	310	371	340	363	1	0	1	3	7	1	2	3	0	4
SPCC1919.09	tif6	translation initiation factor eIF6 [Source:PomBase Gene ID;Acc:SPCC1919.09]	1655	1276	1270	1234	1502	1553	1464	1379	1680	1426	503	416	690	555	510	521	572	516	595	552
SPCC1919.11	mug137	BAR adaptor protein [Source:PomBase Gene ID;Acc:SPCC1919.11]	318	226	272	310	293	158	200	245	252	279	861	750	1046	804	694	944	824	775	1011	821
SPCC1919.12c	SPCC1919.12c	aminopeptidase (predicted) [Source:PomBase Gene ID;Acc:SPCC1919.12c]	25	12	16	24	36	3	30	60	11	43	1	1	40	14	43	1	14	10	0	28
SPCC1919.13c	SPCC1919.13c	ribosome biogenesis protein (predicted) [Source:PomBase Gene ID;Acc:SPCC1919.13c]	0	0	1	1	0	0	0	4	1	3	328	220	395	315	321	389	361	308	299	317
SPCC23B6.01c	SPCC23B6.01c	oxysterol binding protein (predicted) [Source:PomBase Gene ID;Acc:SPCC23B6.01c]	194	163	205	172	254	216	187	226	227	200	0	1	0	1	2	0	0	2	0	1
SPCC23B6.02c	SPCC23B6.02c	pre-ribosomal factor (predicted) [Source:PomBase Gene ID;Acc:SPCC23B6.02c]	60	56	82	108	135	48	17	96	60	97	0	0	0	0	0	0	0	0	0	0
SPCC23B6.03c	tel1	ATM checkpoint kinase [Source:PomBase Gene ID;Acc:SPCC23B6.03c]	201	240	228	232	282	180	226	307	267	273	176	144	244	151	170	201	187	218	212	189
SPCC23B6.05c	ssb3	DNA replication factor A subunit Ssb3 [Source:PomBase Gene ID;Acc:SPCC23B6.05c]	168	157	152	100	188	106	135	129	112	129	11	3	10	4	5	0	4	4	2	1
SPCC24B10.02c	SPCC24B10.02c	NAD/NADH kinase (predicted) [Source:PomBase Gene ID;Acc:SPCC24B10.02c]	1291	1123	1144	1279	1518	970	1270	1496	1283	1405	0	0	0	0	0	0	0	0	0	0
SPCC24B10.03	SPCC24B10.03	sequence orphan [Source:PomBase Gene ID;Acc:SPCC24B10.03]	16	17	16	28	15	7	12	23	15	11	721	657	862	806	788	743	931	837	758	795
SPCC24B10.09	rps1702	40S ribosomal protein S17 (predicted) [Source:PomBase Gene ID;Acc:SPCC24B10.09]	101	55	46	41	28	78	56	41	41	28	75	50	54	35	19	59	78	55	51	41
SPCC24B10.10c	SPCC24B10.10c	mitochondrial outer membrane ATPase Msp1 (predicted) [Source:PomBase Gene ID;Acc:SPCC24B10.10c]	83	39	73	136	100	22	100	120	47	162	231	200	282	228	243	228	253	314	233	297
SPCC24B10.11c	mft1	THO complex subunit 7 Mft1 (predicted) [Source:PomBase Gene ID;Acc:SPCC24B10.11c]	161	122	101	123	139	108	117	136	143	129	179	182	215	214	143	206	255	234	181	212
SPCC24B10.13	skb5	Shk1 kinase binding protein 5 [Source:PomBase Gene ID;Acc:SPCC24B10.13]	1206	806	606	661	759	936	871	737	846	687	344	312	398	293	316	296	403	370	304	329
SPCC24B10.14c	xlf1	xrcc4 like factor, cernunnon [Source:PomBase Gene ID;Acc:SPCC24B10.14c]	127	71	67	64	84	77	94	77	64	53	840	687	904	791	768	987	882	798	880	807
SPCC24B10.15	SPCC24B10.15	RNA endoribonuclease involved in mRNP quality control (predicted) [Source:PomBase Gene ID;Acc:SPCC24B10.15]	505	346	304	268	392	385	324	376	396	306	184	132	133	138	144	167	160	180	188	191
SPCC24B10.16c	SPCC24B10.16c	sequence orphan [Source:PomBase Gene ID;Acc:SPCC24B10.16c]	999	796	730	665	775	619	953	780	787	896	1151	902	1017	907	726	1148	1208	1069	846	911
SPCC24B10.18	SPCC24B10.18	human Leydig cell tumor 10 kDa protein homolog [Source:PomBase Gene ID;Acc:SPCC24B10.18]	56	41	72	94	106	36	41	99	42	131	282	241	307	289	261	389	396	315	398	341
SPCC24B10.22	pog1	mitochondrial DNA polymerase [Source:PomBase Gene ID;Acc:SPCC24B10.22]	249	219	188	187	254	151	192	271	206	304	2452	3583	4470	3216	2255	2288	3427	2822	2294	4229
SPCC285.04	SPCC285.04	transthyretin (predicted) [Source:PomBase Gene ID;Acc:SPCC285.04]	740	635	622	665	823	559	731	775	722	872	867	646	913	755	667	774	826	867	814	889
SPCC285.05	SPCC285.05	purine nucleoside transmembrane transporter (predicted) [Source:PomBase Gene ID;Acc:SPCC285.05]	111	207	206	178	260	75	169	277	199	289	537	436	549	479	459	501	568	502	509	518
SPCC285.10c	SPCC285.10c	SPRY domain protein [Source:PomBase Gene ID;Acc:SPCC285.10c]	343	263	236	264	324	217	407	386	321	360	507	332	482	411	311	555	463	372	543	365
SPCC285.13c	nup60	nucleoporin Nup60 [Source:PomBase Gene ID;Acc:SPCC285.13c]	349	348	327	337	395	263	374	352	319	373	664	469	581	568	432	703	666	432	678	512
SPCC285.15c	rps2802	40S ribosomal protein S28, Rps2802 [Source:PomBase Gene ID;Acc:SPCC285.15c]	99	58	66	42	52	39	57	59	43	35	73	81	65	90	61	61	82	82	70	65
SPCC285.16c	msh6	MutS protein homolog [Source:PomBase Gene ID;Acc:SPCC285.16c]	94	93	76	89	87	79	114	93	66	94	1139	796	978	814	701	1121	1097	769	1097	792
SPCC285.17	spp27	RNA polymerase I upstream activation factor complex subunit Spp27 [Source:PomBase Gene ID;Acc:SPCC285.17]	1173	668	502	550	627	1179	793	650	951	520	0	0	0	1	2	0	0	5	0	1
SPCC297.04c	set7	histone lysine methyltransferase Set7 (predicted) [Source:PomBase Gene ID;Acc:SPCC297.04c]	307	349	319	325	382	242	462	407	357	394	0	0	0	0	0	0	0	0	0	0
SPCC297.06c	SPCC297.06c	conserved fungal protein [Source:PomBase Gene ID;Acc:SPCC297.06c]	784	769	740	705	897	690	962	845	874	806	604	498	673	661	570	622	716	625	376	555
SPCC306.02c	SPCC306.02c	Rab GTPase binding involved in ER to Golgi vesicle transport (predicted) [Source:PomBase Gene ID;Acc:SPCC306.02c]	522	375	327	305	450	279	458	437	365	371	547	387	537	379	364	487	539	441	389	467
SPCC306.04c	set1	histone lysine methyltransferase Set1 [Source:PomBase Gene ID;Acc:SPCC306.04c]	61	119	93	91	130	138	204	126	117	89	83	47	70	70	80	65	91	80	87	90
SPCC306.05c	ins1	INSIG domain protein [Source:PomBase Gene ID;Acc:SPCC306.05c]	159	138	133	156	114	152	97	136	151	119	244	242	317	230	283	282	304	273	209	220
SPCC306.07c	SPCC306.07c	U3 snoRNP-associated protein Cic1/Utp30 family (predicted) [Source:PomBase Gene ID;Acc:SPCC306.07c]	853	350	332	248	331	577	415	256	487	264	0	0	0	0	0	0	0	0	0	0
SPCC306.09c	cap1	adenylyl cyclase-associated protein Cap1 [Source:PomBase Gene ID;Acc:SPCC306.09c]	284	151	175	168	232	235	278	228	207	174	0	0	0	0	0	0	0	0	0	0
SPCC306.11	SPCC306.11	sequence orphan [Source:PomBase Gene ID;Acc:SPCC306.11]	132	105	110	97	98	133	120	112	97	69	153	118	167	92	90	145	160	127	131	86
SPCC31H12.04c	rpl1202	60S ribosomal protein L12.1/L12A [Source:PomBase Gene ID;Acc:SPCC31H12.04c]	295	188	99	87	141	416	251	129	174	129	3	7	23	12	23	1	4	14	2	22
SPCC31H12.05c	sds21	serine/threonine protein phosphatase Sds21 [Source:PomBase Gene ID;Acc:SPCC31H12.05c]	786	474	299	283	461	969	454	421	417	424	468	449	571	520	472	510	578	506	267	536
SPCC31H12.06	mug111	sequence orphan [Source:PomBase Gene ID;Acc:SPCC31H12.06]	190	170	159	157	189	94	148	175	160	212	239	180	263	255	238	248	242	223	240	270
SPCC320.03	SPCC320.03	transcription factor (predicted) [Source:PomBase Gene ID;Acc:SPCC320.03]	286	181	179	188	232	215	208	224	234	196	228	172	219	206	212	253	289	206	214	206
SPCC320.06	SPCC320.06	conserved fungal protein [Source:PomBase Gene ID;Acc:SPCC320.06]	436	349	304	343	415	296	478	375	365	401	463	400	530	455	421	475	497	447	439	455
SPCC320.14	SPCC320.14	threo-3-hydroxyaspartate ammonia-lyase (predicted) [Source:PomBase Gene ID;Acc:SPCC320.14]	230	188	320	205	346	144	195	309	240	305	300	239	334	297	281	333	369	347	209	301
SPCC330.02	rhp7	Rad7 homolog Rhp7 [Source:PomBase Gene ID;Acc:SPCC330.02]	664	449	359	363	329	794	417	384	606	439	222	127	160	148	115	226	205	166	198	153
SPCC330.03c	SPCC330.03c	NADPH-hemoprotein reductase (predicted) [Source:PomBase Gene ID;Acc:SPCC330.03c]	189	186	191	173	222	171	263	250	156	221	263	164	244	212	239	275	247	269	280	245
SPCC330.06c	SPCC330.06c	thioredoxin peroxidase (predicted) [Source:PomBase Gene ID;Acc:SPCC330.06c]	766	610	514	557	641	542	439	539	627	561	845	697	842	627	673	940	908	744	973	833
SPCC330.07c	SPCC330.07c	membrane transporter (predicted) [Source:PomBase Gene ID;Acc:SPCC330.07c]	227	186	176	203	256	149	159	229	169	263	428	293	327	287	276	359	278	296	400	299
SPCC330.12c	sdh3	succinate dehydrogenase (ubiquinone) cytochrome b subunit (predicted) [Source:PomBase Gene ID;Acc:SPCC330.12c]	229	207	198	210	224	198	220	259	210	209	362	307	331	238	284	357	355	314	328	371
SPCC330.14c	rpl2402	60S ribosomal protein L24 (predicted) [Source:PomBase Gene ID;Acc:SPCC330.14c]	118	94	64	86	96	102	152	137	84	89	46	31	58	39	33	44	59	52	61	48
SPCC338.02	mug112	dubious [Source:PomBase Gene ID;Acc:SPCC338.02]	328	207	222	276	294	189	168	223	230	211	93	89	92	94	74	86	90	86	124	87
SPCC338.04	cid2	caffeine induced death protein Cid2 [Source:PomBase Gene ID;Acc:SPCC338.04]	29	21	32	18	24	17	30	32	23	35	299	250	344	342	267	334	364	344	325	285
SPCC338.11c	rrg1	methyltransferase Rrg1 (predicted) [Source:PomBase Gene ID;Acc:SPCC338.11c]	1	3	14	11	7	1	26	14	3	31	219	189	334	291	228	176	269	260	263	340
SPCC338.16	pof3	F-box protein Pof3 [Source:PomBase Gene ID;Acc:SPCC338.16]	27	55	23	46	34	55	47	44	29	49	22	35	62	30	33	47	27	42	33	34
SPCC338.18	SPCC338.18	sequence orphan [Source:PomBase Gene ID;Acc:SPCC338.18]	426	270	232	234	318	295	247	209	286	196	0	0	0	0	0	0	0	0	0	0
SPCC364.01	cif1	calnexin independence factor Cif1 [Source:PomBase Gene ID;Acc:SPCC364.01]	356	365	296	344	370	316	407	370	291	348	0	0	0	0	0	0	0	0	0	0
SPCC364.02c	bis1	stress response protein Bis1 [Source:PomBase Gene ID;Acc:SPCC364.02c]	261	269	280	263	266	197	241	301	277	310	0	0	0	0	0	0	0	0	0	0
SPCC364.03	rpl1702	60S ribosomal protein L17 (predicted) [Source:PomBase Gene ID;Acc:SPCC364.03]	90	76	81	47	75	63	98	92	71	95	146	81	170	116	73	183	142	132	100	89
SPCC364.04c	SPCC364.04c	CASP family protein involved in Golgi vesicle transport (predicted) [Source:PomBase Gene ID;Acc:SPCC364.04c]	319	250	300	328	339	277	471	401	361	387	0	0	0	0	0	0	0	0	0	0
SPCC364.05	vps3	GTPase regulator Vps3 (predicted) [Source:PomBase Gene ID;Acc:SPCC364.05]	135	114	115	134	131	162	136	138	123	97	130	99	155	142	114	154	167	92	106	142
SPCC364.06	nap1	nucleosome assembly protein Nap1 [Source:PomBase Gene ID;Acc:SPCC364.06]	260	206	196	210	278	155	297	300	233	261	130	147	188	213	190	87	207	219	174	249
SPCC364.07	SPCC364.07	D-3 phosphoglycerate dehydrogenase (predicted) [Source:PomBase Gene ID;Acc:SPCC364.07]	175	187	191	183	209	161	247	225	200	244	0	0	0	0	0	0	0	0	0	0
SPCC417.02	dad5	DASH complex subunit Dad5 [Source:PomBase Gene ID;Acc:SPCC417.02]	162	138	82	137	129	102	92	86	167	104	73	44	64	65	74	82	56	63	76	59
SPCC417.03	SPCC417.03	dubious [Source:PomBase Gene ID;Acc:SPCC417.03]	3828	2126	1653	1641	2047	2995	2439	1689	2653	1649	0	0	0	0	0	0	0	0	0	0
SPCC417.06c	mug27	meiosis specific protein kinase Mug27/Slk1 [Source:PomBase Gene ID;Acc:SPCC417.06c]	926	456	391	446	514	979	620	489	714	339	288	240	274	276	281	337	347	266	353	330
SPCC417.07c	mto1	MT organizer Mto1 [Source:PomBase Gene ID;Acc:SPCC417.07c]	0	1	1	1	1	0	0	2	0	4	119	136	165	113	114	185	133	127	178	125
SPCC417.09c	SPCC417.09c	transcription factor (predicted) [Source:PomBase Gene ID;Acc:SPCC417.09c]	29	38	62	23	99	2	32	72	9	134	406	310	335	342	365	334	439	391	345	363
SPCC417.11c	SPCC417.11c	glutamate-1-semialdehyde 2,1-aminomutaseaminotransferase (predicted) [Source:PomBase Gene ID;Acc:SPCC417.11c]	923	383	404	363	410	844	629	418	621	385	0	0	0	0	0	0	0	0	0	0
SPCC417.12	SPCC417.12	carboxylesterase-lipase family protein [Source:PomBase Gene ID;Acc:SPCC417.12]	0	10	0	0	1	0	0	0	0	7	0	0	0	0	0	0	0	0	0	0
SPCC4B3.01	tum1	thiosulfate sulfurtransferase, involved in tRNA wobble position thiolation Tum1 (predicted) [Source:PomBase Gene ID;Acc:SPCC4B3.01]	886	727	730	820	1003	534	896	892	747	878	0	0	0	0	0	0	0	0	0	0
SPCC4B3.02c	SPCC4B3.02c	Golgi transport protein Got1 (predicted) [Source:PomBase Gene ID;Acc:SPCC4B3.02c]	361	248	264	259	290	267	307	341	265	393	248	288	289	265	230	230	371	269	299	283
SPCC4B3.06c	SPCC4B3.06c	NADPH-dependent FMN reductase (predicted) [Source:PomBase Gene ID;Acc:SPCC4B3.06c]	4	1	3	10	12	8	1	15	0	27	726	675	896	605	722	761	880	931	918	804
SPCC4B3.07	nro1	nuclear pore complex associated protein [Source:PomBase Gene ID;Acc:SPCC4B3.07]	575	409	337	431	432	436	301	444	442	375	16	16	36	48	53	16	24	48	5	43
SPCC4B3.08	lsg1	Lsk1 complex gamma subunit (predicted) [Source:PomBase Gene ID;Acc:SPCC4B3.08]	8	4	9	4	7	24	12	5	7	10	32	19	24	19	27	49	50	28	42	39
SPCC4B3.11c	SPCC4B3.11c	mitochondrial conserved eukaryotic protein [Source:PomBase Gene ID;Acc:SPCC4B3.11c]	1521	1265	1394	1323	1511	1158	1639	1579	1436	1720	9	5	10	9	7	11	10	9	12	13
SPCC4B3.12	set9	histone lysine methyltransferase Set9 [Source:PomBase Gene ID;Acc:SPCC4B3.12]	177	184	179	179	263	150	267	243	217	298	374	301	363	308	330	353	372	362	351	377
SPCC4B3.13	SPCC4B3.13	MatE family transporter (predicted) [Source:PomBase Gene ID;Acc:SPCC4B3.13]	1050	748	822	810	966	713	956	880	914	899	845	683	899	706	702	712	802	833	794	854
SPCC4G3.02	aph1	bis(5'-nucleosidyl)-tetraphosphatase [Source:PomBase Gene ID;Acc:SPCC4G3.02]	765	644	625	612	705	656	744	637	718	698	0	0	0	0	0	0	0	0	0	0
SPCC4G3.04c	coq5	C-methytransferase (predicted) [Source:PomBase Gene ID;Acc:SPCC4G3.04c]	38	16	17	11	3	17	16	20	12	12	32	16	23	6	6	28	10	13	13	10
SPCC4G3.05c	mus81	Holliday junction resolvase subunit Mus81 [Source:PomBase Gene ID;Acc:SPCC4G3.05c]	10	24	20	12	27	17	37	15	16	25	1019	722	1109	963	884	1002	1081	984	1133	1009
SPCC4G3.08	psk1	serine/threonine protein kinase Psk1 [Source:PomBase Gene ID;Acc:SPCC4G3.08]	161	186	216	223	258	215	212	233	251	268	299	215	276	336	247	388	364	252	337	296
SPCC4G3.09c	gyp3	GTPase activating protein Gyp3 (predicted) [Source:PomBase Gene ID;Acc:SPCC4G3.09c]	61	54	88	54	111	16	66	92	51	91	303	168	281	240	206	341	251	242	343	232
SPCC4G3.10c	rhp42	DNA repair protein Rhp42 [Source:PomBase Gene ID;Acc:SPCC4G3.10c]	0	2	0	0	3	0	3	0	3	4	343	259	409	310	343	318	356	403	350	327
SPCC4G3.11	mug154	conserved fungal protein [Source:PomBase Gene ID;Acc:SPCC4G3.11]	350	238	196	174	237	226	289	220	224	219	182	173	165	192	172	224	225	204	198	183
SPCC4G3.15c	not2	CCR4-Not complex subunit Not2 (predicted) [Source:PomBase Gene ID;Acc:SPCC4G3.15c]	249	196	170	185	206	216	192	183	248	197	5	6	37	15	58	6	16	37	0	30
SPCC4G3.17	SPCC4G3.17	HD domain metal dependent phosphohydrolase (predicted) [Source:PomBase Gene ID;Acc:SPCC4G3.17]	259	295	237	264	343	253	280	341	303	280	609	494	640	480	508	786	567	474	674	553
SPCC4G3.19	alp16	gamma tubulin complex subunit Alp16 [Source:PomBase Gene ID;Acc:SPCC4G3.19]	16	4	10	33	6	0	4	8	1	28	0	0	0	0	0	0	0	0	0	0
SPCC548.04	urm1	ubiquitin family protein Urm1 (predicted) [Source:PomBase Gene ID;Acc:SPCC548.04]	1	1	7	1	0	0	1	3	1	3	1869	1660	2095	1746	1699	2088	2142	1899	2179	2019
[truncated: 567 more rows]
