# Supplementary material for: Parallel Profiling of Fission Yeast Deletion Mutants for Proliferation and for Lifespan During Long-Term Quiescence
Source: G3 (Bethesda). 2014 Dec 1;5(1):145–55. doi: 10.1534/g3.114.014415 (PMC4291465; doi:10.1534/g3.114.014415)
Supplement: Supporting Information [file supp_g3.114.014415_TableS8.xlsx]

## Sheet: Table S8
Table S8 –Growth scores from proliferation screen
Gene name	Common name	Description	Growth score
SPAC1002.01	SPAC1002.01	conserved fungal protein [Source:PomBase Gene ID;Acc:SPAC1002.01]	0.937923
SPAC1002.02	pom34	nucleoporin Pom34 [Source:PomBase Gene ID;Acc:SPAC1002.02]	0.540101
SPAC1002.05c	jmj2	histone demethylase Jmj2 [Source:PomBase Gene ID;Acc:SPAC1002.05c]	0.484459
SPAC1002.06c	bqt2	bouquet formation protein Bqt2 [Source:PomBase Gene ID;Acc:SPAC1002.06c]	0.541674
SPAC1002.07c	ats1	N-acetyltransferase Ats1 (predicted) [Source:PomBase Gene ID;Acc:SPAC1002.07c]	0.474279
SPAC1002.12c	SPAC1002.12c	succinate-semialdehyde dehydrogenase (predicted) [Source:PomBase Gene ID;Acc:SPAC1002.12c]	0.766034
SPAC1002.14	itt1	ubiquitin-protein ligase E3 (predicted) [Source:PomBase Gene ID;Acc:SPAC1002.14]	0.424616
SPAC1002.17c	urg2	uracil phosphoribosyltransferase (predicted) [Source:PomBase Gene ID;Acc:SPAC1002.17c]	0.884639
SPAC1002.18	urg3	DUF1688 family protein [Source:PomBase Gene ID;Acc:SPAC1002.18]	0.851668
SPAC1002.20	SPAC1002.20	sequence orphan [Source:PomBase Gene ID;Acc:SPAC1002.20]
SPAC1006.01	psp3	vacuolar serine protease Psp3 (predicted) [Source:PomBase Gene ID;Acc:SPAC1006.01]	0.806007
SPAC1006.03c	red1	RNA elimination defective protein Red1 [Source:PomBase Gene ID;Acc:SPAC1006.03c]	0.596993
SPAC1006.06	rgf2	RhoGEF Rgf2 [Source:PomBase Gene ID;Acc:SPAC1006.06]	0.515676
SPAC1006.07	SPAC1006.07	translation initiation factor eIF4A (predicted) [Source:PomBase Gene ID;Acc:SPAC1006.07]	1.06021
SPAC1006.09	win1	MAP kinase kinase kinase Win1 [Source:PomBase Gene ID;Acc:SPAC1006.09]
SPAC1039.02	SPAC1039.02	phosphoprotein phosphatase (predicted) [Source:PomBase Gene ID;Acc:SPAC1039.02]	0.51914
SPAC1039.03	SPAC1039.03	esterase/lipase (predicted) [Source:PomBase Gene ID;Acc:SPAC1039.03]	1.25899
SPAC1039.04	SPAC1039.04	nicotinic acid plasma membrane transporter (predicted) [Source:PomBase Gene ID;Acc:SPAC1039.04]	0.511176
SPAC1039.05c	klf1	zinc finger protein Klf1 [Source:PomBase Gene ID;Acc:SPAC1039.05c]
SPAC1039.06	SPAC1039.06	alanine racemase (predicted) [Source:PomBase Gene ID;Acc:SPAC1039.06]	0.94969
SPAC1039.07c	SPAC1039.07c	aminotransferase class-III, unknown specificity [Source:PomBase Gene ID;Acc:SPAC1039.07c]	1.77992
SPAC1039.09	isp5	amino acid permease Isp5 [Source:PomBase Gene ID;Acc:SPAC1039.09]	0.566356
SPAC105.01c	kha1	potassium ion/proton antiporter Kha1 (predicted) [Source:PomBase Gene ID;Acc:SPAC105.01c]	0.864658
SPAC105.02c	SPAC105.02c	ankyrin repeat protein, implicated in meiosis [Source:PomBase Gene ID;Acc:SPAC105.02c]	1.23775
SPAC105.03c	SPAC105.03c	transcription factor (predicted) [Source:PomBase Gene ID;Acc:SPAC105.03c]	0.504622
SPAC1071.02	mms19	TFIIH regulator Mms19 [Source:PomBase Gene ID;Acc:SPAC1071.02]	0.758083
SPAC1071.03c	SPAC1071.03c	sequence orphan [Source:PomBase Gene ID;Acc:SPAC1071.03c]	0.465329
SPAC1071.04c	spc2	signal peptidase subunit Spc2 (predicted) [Source:PomBase Gene ID;Acc:SPAC1071.04c]	0.567689
SPAC1071.05	SPAC1071.05	S-adenosylmethionine-dependent methyltransferase (predicted) [Source:PomBase Gene ID;Acc:SPAC1071.05]	1.03568
SPAC1071.07c	rps1502	40S ribosomal protein S15 (predicted) [Source:PomBase Gene ID;Acc:SPAC1071.07c]	0.42202
SPAC1071.08	rpp203	60S acidic ribosomal protein P2C subunit [Source:PomBase Gene ID;Acc:SPAC1071.08]	0.461437
SPAC1071.09c	SPAC1071.09c	DNAJ domain protein, DNAJC9 family (predicted) [Source:PomBase Gene ID;Acc:SPAC1071.09c]	0.395665
SPAC1071.11	SPAC1071.11	NADH-dependent flavin oxidoreductase (predicted) [Source:PomBase Gene ID;Acc:SPAC1071.11]	0.276996
SPAC1071.12c	stp1	dual specificity phosphatase Stp1 [Source:PomBase Gene ID;Acc:SPAC1071.12c]	0.683162
SPAC1093.02	SPAC1093.02	pyridoxamine 5'-phosphate oxidase (predicted) [Source:PomBase Gene ID;Acc:SPAC1093.02]	0.977223
SPAC1093.03	SPAC1093.03	inositol polyphosphate phosphatase (predicted) [Source:PomBase Gene ID;Acc:SPAC1093.03]	0.55158
SPAC1093.06c	dhc1	dynein heavy chain Dhc1 [Source:PomBase Gene ID;Acc:SPAC1093.06c]
SPAC10F6.05c	ubc6	ubiquitin conjugating enzyme Ubc6 (predicted) [Source:PomBase Gene ID;Acc:SPAC10F6.05c]	1.0997
SPAC10F6.06	vip1	RNA-binding protein Vip1 [Source:PomBase Gene ID;Acc:SPAC10F6.06]	0.452655
SPAC10F6.07c	mug94	sequence orphan [Source:PomBase Gene ID;Acc:SPAC10F6.07c]
SPAC10F6.11c	atg17	autophagy associated protein kinase activator Atg17 [Source:PomBase Gene ID;Acc:SPAC10F6.11c]	1.0353
SPAC10F6.15	SPAC10F6.15	S. pombe specific UPF0300 family protein 1 [Source:PomBase Gene ID;Acc:SPAC10F6.15]	0.498504
SPAC10F6.16	mug134	mRNA stability protein Igo1 (predicted) [Source:PomBase Gene ID;Acc:SPAC10F6.16]	1.72727
SPAC10F6.17c	SPAC10F6.17c	mitochondrial pyruvate dehydrogenase (lipoamide) phosphatase (predicted) [Source:PomBase Gene ID;Acc:SPAC10F6.17c]	0.508403
SPAC1142.01	SPAC1142.01	DUF654 family protein [Source:PomBase Gene ID;Acc:SPAC1142.01]
SPAC1142.02c	SPAC1142.02c	TPR repeat protein, SGT2 family (predicted) [Source:PomBase Gene ID;Acc:SPAC1142.02c]	0.921037
SPAC1142.03c	swi2	Swi5 complex subunit Swi2 [Source:PomBase Gene ID;Acc:SPAC1142.03c]	1.43158
SPAC1142.06	get3	GET complex ATPase subunit Get3 (predicted) [Source:PomBase Gene ID;Acc:SPAC1142.06]	0.605059
SPAC1142.07c	vps32	ESCRT III complex subunit Vps32 [Source:PomBase Gene ID;Acc:SPAC1142.07c]
SPAC1142.08	fhl1	fork head transcription factor Fhl1 [Source:PomBase Gene ID;Acc:SPAC1142.08]	0.479558
SPAC11D3.01c	SPAC11D3.01c	conserved fungal protein [Source:PomBase Gene ID;Acc:SPAC11D3.01c]	0.557801
SPAC11D3.02c	SPAC11D3.02c	ELLA family acetyltransferase (predicted) [Source:PomBase Gene ID;Acc:SPAC11D3.02c]	0.721799
SPAC11D3.03c	SPAC11D3.03c	conserved protein [Source:PomBase Gene ID;Acc:SPAC11D3.03c]	1.12941
SPAC11D3.04c	SPAC11D3.04c	SnoaL [Source:PomBase Gene ID;Acc:SPAC11D3.04c]	1.13699
SPAC11D3.05	mfs2	MFS family membrane transporter (predicted) [Source:PomBase Gene ID;Acc:SPAC11D3.05]	0.565105
SPAC11D3.06	SPAC11D3.06	MatE family transporter (predicted) [Source:PomBase Gene ID;Acc:SPAC11D3.06]	0.980332
SPAC11D3.07c	SPAC11D3.07c	transcription factor (predicted) [Source:PomBase Gene ID;Acc:SPAC11D3.07c]	0.497844
SPAC11D3.09	SPAC11D3.09	agmatinase (predicted) [Source:PomBase Gene ID;Acc:SPAC11D3.09]	1.28782
SPAC11D3.10	SPAC11D3.10	nifs homolog, possible cysteine desulfurase [Source:PomBase Gene ID;Acc:SPAC11D3.10]	0.541163
SPAC11D3.16c	SPAC11D3.16c	sequence orphan [Source:PomBase Gene ID;Acc:SPAC11D3.16c]	1.53025
SPAC11D3.17	SPAC11D3.17	zf-C2H2 type zinc finger protein [Source:PomBase Gene ID;Acc:SPAC11D3.17]	0.52004
SPAC11D3.18c	SPAC11D3.18c	nicotinic acid plasma membrane transporter (predicted) [Source:PomBase Gene ID;Acc:SPAC11D3.18c]	1.00774
SPAC11E3.01c	swr1	SNF2 family helicase Swr1 [Source:PomBase Gene ID;Acc:SPAC11E3.01c]	0.532803
SPAC11E3.04c	ubc13	ubiquitin conjugating enzyme Ubc13 [Source:PomBase Gene ID;Acc:SPAC11E3.04c]	0.56159
SPAC11E3.05	SPAC11E3.05	ubiquitin-protein ligase E3, human WDR59 ortholog [Source:PomBase Gene ID;Acc:SPAC11E3.05]
SPAC11E3.08c	nse6	Smc5-6 complex non-SMC subunit Nse6 [Source:PomBase Gene ID;Acc:SPAC11E3.08c]	0.438394
SPAC11E3.09	pyp3	protein-tyrosine phosphatase Pyp3 [Source:PomBase Gene ID;Acc:SPAC11E3.09]	0.585494
SPAC11E3.10	SPAC11E3.10	VanZ-like family protein [Source:PomBase Gene ID;Acc:SPAC11E3.10]	0.633704
SPAC11E3.13c	gas5	cell wall protein Gas5, 1,3-beta-glucanosyltransferase (predicted) [Source:PomBase Gene ID;Acc:SPAC11E3.13c]	1.7218
SPAC11E3.14	SPAC11E3.14	conserved eukaryotic protein [Source:PomBase Gene ID;Acc:SPAC11E3.14]	0.40425
SPAC11G7.01	SPAC11G7.01	sequence orphan [Source:PomBase Gene ID;Acc:SPAC11G7.01]	1.3448
SPAC11G7.06c	mug132	S. pombe specific UPF0300 family protein 3 [Source:PomBase Gene ID;Acc:SPAC11G7.06c]	0.900072
SPAC11H11.02c	mug162	sequence orphan [Source:PomBase Gene ID;Acc:SPAC11H11.02c]	0.803167
SPAC11H11.03c	SPAC11H11.03c	SMR and DUF1771 domain protein (predicted) [Source:PomBase Gene ID;Acc:SPAC11H11.03c]	0.604138
SPAC11H11.04	mam2	pheromone p-factor receptor [Source:PomBase Gene ID;Acc:SPAC11H11.04]	0.942979
SPAC11H11.05c	fta6	Sim4 and Mal2 associated (4 and 2 associated) protein 6 [Source:PomBase Gene ID;Acc:SPAC11H11.05c]
SPAC1250.03	ubc14	ubiquitin conjugating enzyme Ubc14 (predicted) [Source:PomBase Gene ID;Acc:SPAC1250.03]	0.701681
SPAC1250.04c	atl1	alkyltransferase-like protein Atl1 [Source:PomBase Gene ID;Acc:SPAC1250.04c]	0.57276
SPAC1250.05	rpl3002	60S ribosomal protein L30 (predicted) [Source:PomBase Gene ID;Acc:SPAC1250.05]	0.644522
SPAC1296.01c	SPAC1296.01c	phosphoacetylglucosamine mutase (predicted) [Source:PomBase Gene ID;Acc:SPAC1296.01c]	0.546377
SPAC1296.03c	sxa2	serine carboxypeptidase Sxa2 [Source:PomBase Gene ID;Acc:SPAC1296.03c]	0.50396
SPAC1296.04	mug65	spore wall assembly protein (predicted) [Source:PomBase Gene ID;Acc:SPAC1296.04]	0.536355
SPAC12B10.01c	SPAC12B10.01c	ubiquitin-protein ligase E3 (predicted) [Source:PomBase Gene ID;Acc:SPAC12B10.01c]	1.02775
SPAC12B10.03	bun62	WD repeat protein, human WDR20 family, Bun62 [Source:PomBase Gene ID;Acc:SPAC12B10.03]	0.520523
SPAC12B10.04	SPAC12B10.04	tubulin-tyrosine ligase (predicted) [Source:PomBase Gene ID;Acc:SPAC12B10.04]	1.00581
SPAC12B10.05	icp55	mitochondrial intermediate cleavage peptidase Icp55 (predicted) [Source:PomBase Gene ID;Acc:SPAC12B10.05]	0.600021
SPAC12B10.07	acp1	F-actin capping protein alpha subunit [Source:PomBase Gene ID;Acc:SPAC12B10.07]	1.04552
SPAC12B10.09	SPAC12B10.09	S-adenosylmethionine transporter (predicted) [Source:PomBase Gene ID;Acc:SPAC12B10.09]	0.464711
SPAC12B10.10	SPAC12B10.10	sequence orphan [Source:PomBase Gene ID;Acc:SPAC12B10.10]	0.643231
SPAC12B10.11	exg2	glucan glucosidase Exg2, unknown specificity [Source:PomBase Gene ID;Acc:SPAC12B10.11]	0.669269
SPAC12B10.12c	rhp41	DNA repair protein Rhp41 [Source:PomBase Gene ID;Acc:SPAC12B10.12c]	0.757661
SPAC12B10.13	SPAC12B10.13	proteasome-dependent catabolite inactivation protein, ubiquitin ligase complex subunit (predicted) [Source:PomBase Gene ID;Acc:SPAC12B10.13]
SPAC12B10.14c	ppk2	serine/threonine protein kinase Ppk2 (predicted) [Source:PomBase Gene ID;Acc:SPAC12B10.14c]	0.975925
SPAC12B10.15c	SPAC12B10.15c	ribonuclease H2 complex subunit (predicted) [Source:PomBase Gene ID;Acc:SPAC12B10.15c]	0.479465
SPAC12B10.16c	mug157	conserved protein Mug157 [Source:PomBase Gene ID;Acc:SPAC12B10.16c]
SPAC12G12.01c	SPAC12G12.01c	ubiquitin-protein ligase E3 [Source:PomBase Gene ID;Acc:SPAC12G12.01c]	0.497743
SPAC12G12.03	cip2	RNA-binding protein Cip2 [Source:PomBase Gene ID;Acc:SPAC12G12.03]	0.417733
SPAC12G12.07c	SPAC12G12.07c	conserved fungal protein [Source:PomBase Gene ID;Acc:SPAC12G12.07c]
SPAC12G12.09	SPAC12G12.09	conserved fungal protein [Source:PomBase Gene ID;Acc:SPAC12G12.09]	0.0794157
SPAC12G12.10	wdr21	WD repeat protein, human WDR21 family [Source:PomBase Gene ID;Acc:SPAC12G12.10]	0.461768
SPAC12G12.11c	SPAC12G12.11c	DUF544 family protein [Source:PomBase Gene ID;Acc:SPAC12G12.11c]	0.514986
SPAC12G12.12	SPAC12G12.12	NST UDP-galactose transporter (predicted) [Source:PomBase Gene ID;Acc:SPAC12G12.12]	0.614053
SPAC12G12.13c	cid14	poly(A) polymerase Cid14 [Source:PomBase Gene ID;Acc:SPAC12G12.13c]	0.444007
SPAC12G12.15	sif3	Sad1 interacting factor 3 (predicted) [Source:PomBase Gene ID;Acc:SPAC12G12.15]	0.590392
SPAC139.02c	oac1	mitochondrial anion transporter (predicted) [Source:PomBase Gene ID;Acc:SPAC139.02c]	0.617585
SPAC139.03	SPAC139.03	transcription factor, zf-fungal binuclear cluster type (predicted) [Source:PomBase Gene ID;Acc:SPAC139.03]	0.68731
SPAC139.04c	fap2	L-saccharopine oxidase [Source:PomBase Gene ID;Acc:SPAC139.04c]	0.592403
SPAC139.05	SPAC139.05	succinate-semialdehyde dehydrogenase (predicted) [Source:PomBase Gene ID;Acc:SPAC139.05]	0.513595
SPAC1399.01c	SPAC1399.01c	membrane transporter (predicted) [Source:PomBase Gene ID;Acc:SPAC1399.01c]	0.678664
SPAC1399.02	SPAC1399.02	membrane transporter (predicted) [Source:PomBase Gene ID;Acc:SPAC1399.02]	0.584376
SPAC1399.04c	SPAC1399.04c	uracil phosphoribosyltransferase (predicted) [Source:PomBase Gene ID;Acc:SPAC1399.04c]
SPAC1399.05c	SPAC1399.05c	transcription factor, zf-fungal binuclear cluster type (predicted) [Source:PomBase Gene ID;Acc:SPAC1399.05c]	0.573228
SPAC13A11.01c	rga8	Rho-type GTPase activating protein Rga8 [Source:PomBase Gene ID;Acc:SPAC13A11.01c]
SPAC13A11.03	mcp7	meiosis specific coiled-coil protein Mcp7 [Source:PomBase Gene ID;Acc:SPAC13A11.03]	0.962528
SPAC13A11.04c	ubp8	SAGA complex ubiquitin C-terminal hydrolase Ubp8 [Source:PomBase Gene ID;Acc:SPAC13A11.04c]	0.920361
SPAC13A11.05	SPAC13A11.05	peptidase family M17 [Source:PomBase Gene ID;Acc:SPAC13A11.05]	0.393335
SPAC13C5.03	tht1	nuclear membrane protein involved in karyogamy Tht1 [Source:PomBase Gene ID;Acc:SPAC13C5.03]	0.586513
SPAC13C5.04	SPAC13C5.04	amidotransferase (predicted) [Source:PomBase Gene ID;Acc:SPAC13C5.04]	0.949564
SPAC13C5.06c	mug121	sequence orphan [Source:PomBase Gene ID;Acc:SPAC13C5.06c]	0.603502
SPAC13D6.01	pof14	F-box protein Pof14 [Source:PomBase Gene ID;Acc:SPAC13D6.01]	0.523516
SPAC13D6.02c	byr3	zinc finger protein Byr3 [Source:PomBase Gene ID;Acc:SPAC13D6.02c]	0.394783
SPAC13D6.03c	trm9	tRNA (uridine) methyltransferase Trm9 (predicted) [Source:PomBase Gene ID;Acc:SPAC13D6.03c]
SPAC13D6.04c	btb3	substrate adaptor for cullin 3 ubiquitin ligase Btb3 [Source:PomBase Gene ID;Acc:SPAC13D6.04c]	0.509339
SPAC13F5.01c	msh1	mitochondrial MutS protein Msh1 (predicted) [Source:PomBase Gene ID;Acc:SPAC13F5.01c]	0.872126
SPAC13F5.03c	gld1	mitochondrial glycerol dehydrogenase Gld1 [Source:PomBase Gene ID;Acc:SPAC13F5.03c]	0.571881
SPAC13F5.04c	SPAC13F5.04c	Vps20 associated proten Vts1 (predicted) [Source:PomBase Gene ID;Acc:SPAC13F5.04c]	0.44074
SPAC13F5.05	SPAC13F5.05	thioredoxin family protein (predicted) [Source:PomBase Gene ID;Acc:SPAC13F5.05]	0.59748
SPAC13F5.07c	SPAC13F5.07c	zf PARP type zinc finger protein [Source:PomBase Gene ID;Acc:SPAC13F5.07c]	0.523588
SPAC13G6.01c	rad8	ubiquitin-protein ligase E3 Rad8 [Source:PomBase Gene ID;Acc:SPAC13G6.01c]	1.23292
SPAC13G6.02c	rps101	40S ribosomal protein S3a [Source:PomBase Gene ID;Acc:SPAC13G6.02c]	0.314158
SPAC13G6.06c	gcv2	glycine cleavage complex subunit P (predicted) [Source:PomBase Gene ID;Acc:SPAC13G6.06c]	0.679909
SPAC13G6.07c	rps601	40S ribosomal protein S6 [Source:PomBase Gene ID;Acc:SPAC13G6.07c]	0.570243
SPAC13G6.13	SPAC13G6.13	sequence orphan [Source:PomBase Gene ID;Acc:SPAC13G6.13]	1.05727
SPAC13G6.14	aps1	diadenosine 5',5'''-p1,p6-hexaphosphate hydrolase Aps1 [Source:PomBase Gene ID;Acc:SPAC13G6.14]	1.10459
SPAC13G6.15c	SPAC13G6.15c	calcipressin (predicted) [Source:PomBase Gene ID;Acc:SPAC13G6.15c]	0.505841
SPAC13G7.02c	ssa1	heat shock protein Ssa1 (predicted) [Source:PomBase Gene ID;Acc:SPAC13G7.02c]	1.12215
SPAC13G7.04c	mac1	membrane anchored protein Mac1 [Source:PomBase Gene ID;Acc:SPAC13G7.04c]
SPAC13G7.05	are1	acyl-coA-sterol acyltransferase Are1 (predicted) [Source:PomBase Gene ID;Acc:SPAC13G7.05]
SPAC13G7.09c	SPAC13G7.09c	conserved fungal protein [Source:PomBase Gene ID;Acc:SPAC13G7.09c]	0.530395
SPAC13G7.10	mug152	Myb family telomere binding protein (predicted) [Source:PomBase Gene ID;Acc:SPAC13G7.10]
SPAC13G7.13c	msa1	RNA-binding protein Msa1 [Source:PomBase Gene ID;Acc:SPAC13G7.13c]	0.655068
SPAC140.02	gar2	nucleolar protein required for rRNA processing [Source:PomBase Gene ID;Acc:SPAC140.02]	0.589737
SPAC140.03	arb1	argonaute binding protein 1 [Source:PomBase Gene ID;Acc:SPAC140.03]	0.758372
SPAC140.04	SPAC140.04	conserved eukaryotic protein [Source:PomBase Gene ID;Acc:SPAC140.04]	0.441836
SPAC1420.01c	SPAC1420.01c	DUF1752 family protein, involved in regulation of transcription (predicted) [Source:PomBase Gene ID;Acc:SPAC1420.01c]	0.456122
SPAC1420.03	rpn501	19S proteasome regulatory subunit Rpn501 [Source:PomBase Gene ID;Acc:SPAC1420.03]	1.0422
SPAC144.01	SPAC144.01	sequence orphan [Source:PomBase Gene ID;Acc:SPAC144.01]	0.449124
SPAC144.02	iec1	Ino80 complex subunit Iec1 [Source:PomBase Gene ID;Acc:SPAC144.02]	0.437559
SPAC144.03	ade2	adenylosuccinate synthetase Ade2 [Source:PomBase Gene ID;Acc:SPAC144.03]
SPAC144.04c	spe1	ornithine decarboxylase Spe1 (predicted) [Source:PomBase Gene ID;Acc:SPAC144.04c]	0.403127
SPAC144.05	SPAC144.05	ATP-dependent DNA helicase (predicted) [Source:PomBase Gene ID;Acc:SPAC144.05]	0.605533
SPAC144.06	apl5	AP-3 adaptor complex subunit Apl5 (predicted) [Source:PomBase Gene ID;Acc:SPAC144.06]	0.722263
SPAC144.11	rps1102	40S ribosomal protein S11 (predicted) [Source:PomBase Gene ID;Acc:SPAC144.11]	0.983614
SPAC144.14	klp8	kinesin-like protein Klp8 [Source:PomBase Gene ID;Acc:SPAC144.14]	1.69896
SPAC144.17c	SPAC144.17c	6-phosphofructo-2-kinase (predicted) [Source:PomBase Gene ID;Acc:SPAC144.17c]	2.06609
SPAC1486.02c	dsc2	UBA domain protein Ucp14 [Source:PomBase Gene ID;Acc:SPAC1486.02c]	0.401101
SPAC1486.04c	alm1	medial ring protein Alm1 [Source:PomBase Gene ID;Acc:SPAC1486.04c]	0.967951
SPAC1486.09	SPAC1486.09	ribosome biogenesis protein Nob1 (predicted) [Source:PomBase Gene ID;Acc:SPAC1486.09]
SPAC14C4.01c	SPAC14C4.01c	DUF1770 family protein [Source:PomBase Gene ID;Acc:SPAC14C4.01c]	0.156647
SPAC14C4.04	B22918-2	hypothetical protein [Source:PomBase Gene ID;Acc:SPAC14C4.04]	0.692758
SPAC14C4.05c	man1	LEM domain protein Man1, Sad1 interacting factor (predicted) [Source:PomBase Gene ID;Acc:SPAC14C4.05c]	0.365797
SPAC14C4.06c	SPAC14C4.06c	poly(A) binding protein Nab2 (predicted) [Source:PomBase Gene ID;Acc:SPAC14C4.06c]	0.862137
SPAC14C4.07	SPAC14C4.07	membrane transporter (predicted) [Source:PomBase Gene ID;Acc:SPAC14C4.07]	0.680433
SPAC14C4.08	mug5	meiotically upregulated gene Mug5 [Source:PomBase Gene ID;Acc:SPAC14C4.08]	0.570268
SPAC14C4.09	agn1	glucan endo-1,3-alpha-glucosidase Agn1 [Source:PomBase Gene ID;Acc:SPAC14C4.09]	0.553772
SPAC14C4.10c	SPAC14C4.10c	Nudix family hydrolase [Source:PomBase Gene ID;Acc:SPAC14C4.10c]
SPAC14C4.11	SPAC14C4.11	polyphosphate synthetase (predicted) [Source:PomBase Gene ID;Acc:SPAC14C4.11]	0.796721
SPAC14C4.12c	laf1	clr6 L associated factor 1 Laf1 [Source:PomBase Gene ID;Acc:SPAC14C4.12c]	0.988908
SPAC14C4.13	rad17	RFC related checkpoint protein Rad17 [Source:PomBase Gene ID;Acc:SPAC14C4.13]	0.746553
SPAC14C4.15c	SPAC14C4.15c	dipeptidyl peptidase (predicted) [Source:PomBase Gene ID;Acc:SPAC14C4.15c]	0.54555
SPAC14C4.16	dad3	DASH complex subunit Dad3 [Source:PomBase Gene ID;Acc:SPAC14C4.16]	0.958325
SPAC1527.03	SPAC1527.03	RNA-binding protein (predicted) [Source:PomBase Gene ID;Acc:SPAC1527.03]	0.502514
SPAC1556.02c	sdh1	succinate dehydrogenase Sdh1 (predicted) [Source:PomBase Gene ID;Acc:SPAC1556.02c]
SPAC1556.03	azr1	serine/threonine protein phosphatase Azr1 [Source:PomBase Gene ID;Acc:SPAC1556.03]	0.800776
SPAC1556.04c	cdd1	cytidine deaminase Ccd1 (predicted) [Source:PomBase Gene ID;Acc:SPAC1556.04c]	1.14104
SPAC1556.05c	cgr1	ribosome biogenesis CGR1 family (predicted) [Source:PomBase Gene ID;Acc:SPAC1556.05c]
SPAC1565.01	SPAC1565.01	conserved fungal protein [Source:PomBase Gene ID;Acc:SPAC1565.01]	0.432241
SPAC1565.02c	SPAC1565.02c	Rho-type GTPase activating protein (predicted) [Source:PomBase Gene ID;Acc:SPAC1565.02c]	0.859009
SPAC1565.03	SPAC1565.03	sequence orphan [Source:PomBase Gene ID;Acc:SPAC1565.03]	1.03453
SPAC1565.07c	SPAC1565.07c	TATA-binding protein (predicted) [Source:PomBase Gene ID;Acc:SPAC1565.07c]	3.36466
SPAC15A10.05c	mug182	YjeF family pyridoxamine-phosphate oxidase (predicted) [Source:PomBase Gene ID;Acc:SPAC15A10.05c]	0.659086
SPAC15A10.06	SPAC15A10.06	CPA1 sodium ion/proton antiporter (predicted) [Source:PomBase Gene ID;Acc:SPAC15A10.06]
SPAC15A10.07	SPAC15A10.07	sequence orphan [Source:PomBase Gene ID;Acc:SPAC15A10.07]	0.94614
SPAC15A10.08	ain1	alpha-actinin [Source:PomBase Gene ID;Acc:SPAC15A10.08]	1.47314
SPAC15A10.09c	pun1	SUR7 family protein Pun1 (predicted) [Source:PomBase Gene ID;Acc:SPAC15A10.09c]	0.992378
SPAC15A10.10	mde6	Muskelin homolog (predicted) [Source:PomBase Gene ID;Acc:SPAC15A10.10]	2.19744
SPAC15A10.11	ubr11	N-end-recognizing protein (predicted) [Source:PomBase Gene ID;Acc:SPAC15A10.11]	0.580608
SPAC15A10.15	sgo2	inner centromere protein, shugoshin Sgo2 [Source:PomBase Gene ID;Acc:SPAC15A10.15]
SPAC15A10.16	bud6	actin interacting protein 3 homolog Bud6 [Source:PomBase Gene ID;Acc:SPAC15A10.16]	0.361097
SPAC15E1.02c	SPAC15E1.02c	DUF1761 family protein [Source:PomBase Gene ID;Acc:SPAC15E1.02c]	0.844346
SPAC15E1.03	rpl42	60S ribosomal protein L36/L42 [Source:PomBase Gene ID;Acc:SPAC15E1.03]	0.706995
SPAC15E1.05c	SPAC15E1.05c	ethanolamine-phosphate cytidylyltransferase (predicted) [Source:PomBase Gene ID;Acc:SPAC15E1.05c]	0.418647
SPAC15E1.07c	moa1	meiotic cohesin complex associated protein Moa1 [Source:PomBase Gene ID;Acc:SPAC15E1.07c]
SPAC15E1.09	grx2	glutaredoxin Grx2 [Source:PomBase Gene ID;Acc:SPAC15E1.09]	3.57341
SPAC15E1.10	SPAC15E1.10	PI31 proteasome inhibitor (predicted) [Source:PomBase Gene ID;Acc:SPAC15E1.10]	0.466801
SPAC15F9.01c	SPAC15F9.01c	central kinetochore associated family protein [Source:PomBase Gene ID;Acc:SPAC15F9.01c]	1.39082
SPAC16.01	rho2	Rho family GTPase Rho2 [Source:PomBase Gene ID;Acc:SPAC16.01]	0.492194
SPAC16.04	dus3	tRNA dihydrouridine synthase Dus3 (predicted) [Source:PomBase Gene ID;Acc:SPAC16.04]	0.492247
SPAC1610.01	SPAC1610.01	conserved eukaryotic protein [Source:PomBase Gene ID;Acc:SPAC1610.01]	0.859563
SPAC1610.02c	SPAC1610.02c	mitochondrial ribosomal protein subunit L1 (predicted) [Source:PomBase Gene ID;Acc:SPAC1610.02c]	0.850681
SPAC1610.03c	crp79	poly(A) binding protein Crp79 [Source:PomBase Gene ID;Acc:SPAC1610.03c]	1.11227
SPAC1610.04	mug99	meiotically upregulated gene Mug99 [Source:PomBase Gene ID;Acc:SPAC1610.04]	0.487381
SPAC1635.01	SPAC1635.01	mitochondrial outer membrane voltage-dependent anion-selective channel (predicted) [Source:PomBase Gene ID;Acc:SPAC1635.01]	0.416121
SPAC1639.02c	trk2	potassium ion transporter Trk2 [Source:PomBase Gene ID;Acc:SPAC1639.02c]	0.563359
SPAC167.01	ire1	serine/threonine protein kinase Ppk4/ sensor for unfolded proteins in the ER (predicted) [Source:PomBase Gene ID;Acc:SPAC167.01]	0.576851
SPAC167.04	pam17	TIM23 translocase complex-associated motor subunit Pam17 (predicted) [Source:PomBase Gene ID;Acc:SPAC167.04]
SPAC167.06c	mug143	sequence orphan [Source:PomBase Gene ID;Acc:SPAC167.06c]	0.491281
SPAC1687.05	pli1	SUMO E3 ligase Pli1 [Source:PomBase Gene ID;Acc:SPAC1687.05]	0.949585
SPAC1687.06c	rpl44	60S ribosomal protein L28/L44 (predicted) [Source:PomBase Gene ID;Acc:SPAC1687.06c]	1.07927
SPAC1687.07	SPAC1687.07	conserved fungal protein [Source:PomBase Gene ID;Acc:SPAC1687.07]	0.573318
SPAC1687.08	SPAC1687.08	sequence orphan [Source:PomBase Gene ID;Acc:SPAC1687.08]	1.27755
SPAC1687.09	SPAC1687.09	ENTH/VHS domain protein (predicted) [Source:PomBase Gene ID;Acc:SPAC1687.09]	0.564413
SPAC1687.13c	csn5	COP9/signalosome complex subunit Csn5 [Source:PomBase Gene ID;Acc:SPAC1687.13c]	0.993516
SPAC1687.14c	SPAC1687.14c	EF hand family protein, unknown role [Source:PomBase Gene ID;Acc:SPAC1687.14c]	0.846516
SPAC1687.15	gsk3	serine/threonine protein kinase Gsk3 [Source:PomBase Gene ID;Acc:SPAC1687.15]	0.543382
SPAC1687.16c	erg31	C-5 sterol desaturase Erg31 [Source:PomBase Gene ID;Acc:SPAC1687.16c]	0.832198
SPAC1687.19c	SPAC1687.19c	queuine tRNA-ribosyltransferase (predicted) [Source:PomBase Gene ID;Acc:SPAC1687.19c]
SPAC1687.21	SPAC1687.21	phosphoglycerate mutase family (predicted) [Source:PomBase Gene ID;Acc:SPAC1687.21]	0.528641
SPAC1687.23c	SPAC1687.23c	sequence orphan [Source:PomBase Gene ID;Acc:SPAC1687.23c]	0.994686
SPAC16A10.02	sub1	transcription coactivator PC4 [Source:PomBase Gene ID;Acc:SPAC16A10.02]	0.814729
SPAC16A10.03c	SPAC16A10.03c	zinc finger protein Pep5/Vps11-like (predicted) [Source:PomBase Gene ID;Acc:SPAC16A10.03c]
SPAC16A10.04	rho4	Rho family GTPase Rho4 [Source:PomBase Gene ID;Acc:SPAC16A10.04]	1.32634
SPAC16C9.01c	SPAC16C9.01c	carbohydrate kinase (predicted) [Source:PomBase Gene ID;Acc:SPAC16C9.01c]
SPAC16C9.02c	SPAC16C9.02c	S-methyl-5-thioadenosine phosphorylase (predicted) [Source:PomBase Gene ID;Acc:SPAC16C9.02c]	1.13972
SPAC16C9.06c	upf1	ATP-dependent RNA helicase Upf1 [Source:PomBase Gene ID;Acc:SPAC16C9.06c]
SPAC16C9.07	pom2	serine/threonine protein kinase Pom2 [Source:PomBase Gene ID;Acc:SPAC16C9.07]	1.28429
SPAC16E8.01	shd1	cytoskeletal protein binding protein Sla1 family, Shd1 (predicted) [Source:PomBase Gene ID;Acc:SPAC16E8.01]	0.479701
SPAC16E8.05c	mde1	sequence orphan [Source:PomBase Gene ID;Acc:SPAC16E8.05c]
SPAC16E8.06c	nop12	RNA-binding protein Nop12 (predicted) [Source:PomBase Gene ID;Acc:SPAC16E8.06c]	1.27479
SPAC16E8.08	SPAC16E8.08	sequence orphan [Source:PomBase Gene ID;Acc:SPAC16E8.08]	0.493307
SPAC16E8.12c	SPAC16E8.12c	ING family homolog Png3 (predicted) [Source:PomBase Gene ID;Acc:SPAC16E8.12c]	0.560142
SPAC16E8.13	SPAC16E8.13	ubiquitin-protein ligase E3 (predicted) [Source:PomBase Gene ID;Acc:SPAC16E8.13]
SPAC16E8.14c	tae1	AdoMet dependent proline dimethyltransferase involved in translation Tea1 (predicted) [Source:PomBase Gene ID;Acc:SPAC16E8.14c]	1.08965
SPAC16E8.17c	SPAC16E8.17c	succinate-CoA ligase alpha subunit (predicted) [Source:PomBase Gene ID;Acc:SPAC16E8.17c]	2.6289
SPAC16E8.18	SPAC16E8.18	sequence orphan [Source:PomBase Gene ID;Acc:SPAC16E8.18]	0.919841
SPAC1705.02	SPAC1705.02	human 4F5S homolog [Source:PomBase Gene ID;Acc:SPAC1705.02]	0.567859
SPAC1751.01c	gti1	gluconate transporter inducer Gti1 [Source:PomBase Gene ID;Acc:SPAC1751.01c]	1.0036
SPAC1751.04	SPAC1751.04	pre-ribosomal protein Loc1 (predicted) [Source:PomBase Gene ID;Acc:SPAC1751.04]	1.37716
SPAC1782.01	ecm29	proteasome component Ecm29 [Source:PomBase Gene ID;Acc:SPAC1782.01]	1.0628
SPAC1782.02c	SPAC1782.02c	conserved fungal protein [Source:PomBase Gene ID;Acc:SPAC1782.02c]	0.50115
SPAC1782.04	cox24	mitochondrial mRNA processing protein Cox24 (predicted) [Source:PomBase Gene ID;Acc:SPAC1782.04]	0.971275
SPAC1782.06c	phb1	prohibitin Phb1 (predicted) [Source:PomBase Gene ID;Acc:SPAC1782.06c]	0.589504
SPAC1782.08c	rex3	exonuclease Rex3 (predicted) [Source:PomBase Gene ID;Acc:SPAC1782.08c]
SPAC1782.09c	clp1	Cdc14-related protein phosphatase Clp1/Flp1 [Source:PomBase Gene ID;Acc:SPAC1782.09c]	0.601089
SPAC1782.11	met14	adenylyl-sulfate kinase (predicted) [Source:PomBase Gene ID;Acc:SPAC1782.11]
SPAC1783.01	SPAC1783.01	methionine synthase reductase (predicted) [Source:PomBase Gene ID;Acc:SPAC1783.01]
SPAC1783.02c	vps66	acyltransferase (predicted) [Source:PomBase Gene ID;Acc:SPAC1783.02c]	0.322556
SPAC1783.05	hrp1	ATP-dependent DNA helicase Hrp1 [Source:PomBase Gene ID;Acc:SPAC1783.05]	1.2029
SPAC1783.06c	atg12	autophagy associated ubiquitin-like modifier Atg12 [Source:PomBase Gene ID;Acc:SPAC1783.06c]	1.0158
SPAC1783.07c	pap1	transcription factor Pap1/Caf3 [Source:PomBase Gene ID;Acc:SPAC1783.07c]	0.559085
SPAC1783.08c	rpl1502	60S ribosomal protein L15b (predicted) [Source:PomBase Gene ID;Acc:SPAC1783.08c]	0.878293
SPAC1786.02	SPAC1786.02	phospholipase (predicted) [Source:PomBase Gene ID;Acc:SPAC1786.02]
SPAC1786.04	SPAC1786.04	sequence orphan [Source:PomBase Gene ID;Acc:SPAC1786.04]	1.08723
SPAC17A2.01	bsu1	high-affinity import carrier for pyridoxine, pyridoxal, and pyridoxamine Bsu1 [Source:PomBase Gene ID;Acc:SPAC17A2.01]	1.26733
SPAC17A2.02c	SPAC17A2.02c	DUF887 family protein [Source:PomBase Gene ID;Acc:SPAC17A2.02c]	1.12061
SPAC17A2.05	osm1	fumerate reductase (predicted) [Source:PomBase Gene ID;Acc:SPAC17A2.05]	0.546575
SPAC17A2.06c	vps8	WD repeat protein Vps8 (predicted) [Source:PomBase Gene ID;Acc:SPAC17A2.06c]
SPAC17A2.07c	SPAC17A2.07c	sequence orphan [Source:PomBase Gene ID;Acc:SPAC17A2.07c]	0.530493
SPAC17A2.09c	csx1	RNA-binding protein Csx1 [Source:PomBase Gene ID;Acc:SPAC17A2.09c]
SPAC17A2.10c	SPAC17A2.10c	sequence orphan [Source:PomBase Gene ID;Acc:SPAC17A2.10c]	0.450179
SPAC17A2.11	SPAC17A2.11	sequence orphan [Source:PomBase Gene ID;Acc:SPAC17A2.11]	0.503806
SPAC17A2.12	SPAC17A2.12	ATP-dependent DNA helicase (predicted) [Source:PomBase Gene ID;Acc:SPAC17A2.12]	0.660089
SPAC17A2.13c	rad25	14-3-3 protein Rad25 [Source:PomBase Gene ID;Acc:SPAC17A2.13c]	0.836057
SPAC17A5.01	pex6	peroxin-6 (predicted) [Source:PomBase Gene ID;Acc:SPAC17A5.01]	0.539462
SPAC17A5.02c	dbr1	RNA lariat debranching enzyme Dbr1 [Source:PomBase Gene ID;Acc:SPAC17A5.02c]
SPAC17A5.04c	mde10	spore wall assembly ADAM family peptidase Mde10 [Source:PomBase Gene ID;Acc:SPAC17A5.04c]	0.460695
SPAC17A5.05c	SPAC17A5.05c	conserved fungal protein [Source:PomBase Gene ID;Acc:SPAC17A5.05c]	0.989346
SPAC17A5.07c	ulp2	SUMO deconjugating cysteine peptidase Ulp2 (predicted) [Source:PomBase Gene ID;Acc:SPAC17A5.07c]	0.558611
SPAC17A5.09c	SPAC17A5.09c	protein phosphatase regulatory subunit Glc9 (predicted) [Source:PomBase Gene ID;Acc:SPAC17A5.09c]	0.353726
SPAC17A5.10	SPAC17A5.10	conserved fungal protein [Source:PomBase Gene ID;Acc:SPAC17A5.10]	0.63925
SPAC17A5.11	rec12	endonuclease Rec12 [Source:PomBase Gene ID;Acc:SPAC17A5.11]	0.876602
SPAC17A5.16	ftp105	Ubp5 interacting protein Ftp105 [Source:PomBase Gene ID;Acc:SPAC17A5.16]	0.659446
SPAC17A5.18c	rec25	meiotic recombination protein Rec25 [Source:PomBase Gene ID;Acc:SPAC17A5.18c]	1.36584
SPAC17C9.02c	lys7	alpha-aminoadipate reductase phosphopantetheinyl transferase Lys7 [Source:PomBase Gene ID;Acc:SPAC17C9.02c]	1.12994
SPAC17C9.05c	pmc3	mediator complex subunit Pmc3/Med27 [Source:PomBase Gene ID;Acc:SPAC17C9.05c]	1.18588
SPAC17C9.07	alg8	glucosyltransferase Alg8 (predicted) [Source:PomBase Gene ID;Acc:SPAC17C9.07]
SPAC17C9.08	pnu1	mitochondrial endodeoxyribonuclease Pnu1 [Source:PomBase Gene ID;Acc:SPAC17C9.08]	0.665161
SPAC17C9.10	stm1	G-protein coupled receptor Stm1 [Source:PomBase Gene ID;Acc:SPAC17C9.10]	0.550837
SPAC17C9.11c	SPAC17C9.11c	zf-C2H2 type zinc finger protein/UBA domain protein [Source:PomBase Gene ID;Acc:SPAC17C9.11c]	0.958182
SPAC17C9.12	SPAC17C9.12	VAP family protein (predicted) [Source:PomBase Gene ID;Acc:SPAC17C9.12]	0.980491
SPAC17C9.13c	cut8	tethering factor for nuclear proteasome Cut8 [Source:PomBase Gene ID;Acc:SPAC17C9.13c]
SPAC17C9.14	SPAC17C9.14	Pex19 protein (predicted) [Source:PomBase Gene ID;Acc:SPAC17C9.14]	0.620707
SPAC17C9.15c	SPAC17C9.15c	sequence orphan [Source:PomBase Gene ID;Acc:SPAC17C9.15c]	1.18056
SPAC17C9.16c	SPAC17C9.16c	MFS family transmembrane transporter Mfs1 (predicted) [Source:PomBase Gene ID;Acc:SPAC17C9.16c]	1.31853
SPAC17D4.03c	cis4	cation diffusion family zinc membrane transporter Cis4 [Source:PomBase Gene ID;Acc:SPAC17D4.03c]	0.589111
SPAC17D4.04	SPAC17D4.04	tRNA (cytosine-5-)-methyltransferase (predicted) [Source:PomBase Gene ID;Acc:SPAC17D4.04]	1.38865
SPAC17G6.02c	tco1	RTA1-like protein [Source:PomBase Gene ID;Acc:SPAC17G6.02c]	0.97588
SPAC17G6.03	SPAC17G6.03	phosphoprotein phosphatase (predicted) [Source:PomBase Gene ID;Acc:SPAC17G6.03]	0.494698
SPAC17G6.06	rps2401	40S ribosomal protein S24 (predicted) [Source:PomBase Gene ID;Acc:SPAC17G6.06]	0.333086
SPAC17G6.08	pep7	prevacuole/endosomal FYVE tethering component Pep7 (predicted) [Source:PomBase Gene ID;Acc:SPAC17G6.08]	0.615249
SPAC17G6.13	slt1	sequence orphan Slt1 [Source:PomBase Gene ID;Acc:SPAC17G6.13]	0.556571
SPAC17G6.15c	SPAC17G6.15c	MTC tricarboxylate transporter (predicted) [Source:PomBase Gene ID;Acc:SPAC17G6.15c]	0.253902
SPAC17G6.17	pof8	F-box protein Pof8 [Source:PomBase Gene ID;Acc:SPAC17G6.17]
SPAC17G8.08c	SPAC17G8.08c	human TMEM165 homolog [Source:PomBase Gene ID;Acc:SPAC17G8.08c]	1.25948
SPAC17G8.09	shg1	Set1C complex subunit Shg1 [Source:PomBase Gene ID;Acc:SPAC17G8.09]	0.313743
SPAC17G8.10c	dma1	mitotic spindle checkpoint protein Dma1 [Source:PomBase Gene ID;Acc:SPAC17G8.10c]
SPAC17G8.11c	imt3	mannosyltransferase Imt3 [Source:PomBase Gene ID;Acc:SPAC17G8.11c]	0.385873
SPAC17G8.13c	mst2	histone acetyltransferase Mst2 [Source:PomBase Gene ID;Acc:SPAC17G8.13c]	0.518652
SPAC17G8.14c	pck1	protein kinase C (PKC)-like Pck1 [Source:PomBase Gene ID;Acc:SPAC17G8.14c]	0.52555
SPAC17H9.03c	rdl1	RAD51D-like protein 1 [Source:PomBase Gene ID;Acc:SPAC17H9.03c]	0.772899
SPAC17H9.04c	SPAC17H9.04c	RNA-binding protein [Source:PomBase Gene ID;Acc:SPAC17H9.04c]	0.985686
SPAC17H9.06c	SPAC17H9.06c	conserved eukaryotic protein [Source:PomBase Gene ID;Acc:SPAC17H9.06c]	0.959063
SPAC17H9.08	SPAC17H9.08	mitochondrial coenzyme A transporter (predicted) [Source:PomBase Gene ID;Acc:SPAC17H9.08]	0.643225
SPAC17H9.09c	ras1	GTPase Ras1 [Source:PomBase Gene ID;Acc:SPAC17H9.09c]
SPAC17H9.11	gmf1	cofilin/tropomyosin family Glia Maturation Factor homolog Gmf1 [Source:PomBase Gene ID;Acc:SPAC17H9.11]	0.443764
SPAC17H9.12c	SPAC17H9.12c	mitochondrial cytochrome c-heme linkage protein Cyc2 (predicted) [Source:PomBase Gene ID;Acc:SPAC17H9.12c]	0.428739
SPAC17H9.13c	SPAC17H9.13c	glutamate 5-kinase (predicted) [Source:PomBase Gene ID;Acc:SPAC17H9.13c]	0.922758
SPAC17H9.14c	SPAC17H9.14c	protein disulfide isomerase [Source:PomBase Gene ID;Acc:SPAC17H9.14c]	0.391557
SPAC17H9.19c	cdt2	WD repeat protein Cdt2 [Source:PomBase Gene ID;Acc:SPAC17H9.19c]
SPAC1805.01c	ppk6	serine/threonine protein kinase Ppk6 (predicted) [Source:PomBase Gene ID;Acc:SPAC1805.01c]	0.974813
SPAC1805.02c	SPAC1805.02c	electron transfer flavoprotein beta subunit (predicted) [Source:PomBase Gene ID;Acc:SPAC1805.02c]	0.516403
SPAC1805.03c	trm13	tRNA 2'-O-methyltransferase Trm13 (predicted) [Source:PomBase Gene ID;Acc:SPAC1805.03c]	0.866678
SPAC1805.04	nup132	nucleoporin Nup132 [Source:PomBase Gene ID;Acc:SPAC1805.04]	0.470633
SPAC1805.06c	hem2	porphobilinogen synthase Hem2 (predicted) [Source:PomBase Gene ID;Acc:SPAC1805.06c]	0.623224
SPAC1805.07c	dad2	DASH complex subunit Dad2 [Source:PomBase Gene ID;Acc:SPAC1805.07c]	0.461837
SPAC1805.08	dlc1	dynein light chain Dlc1 [Source:PomBase Gene ID;Acc:SPAC1805.08]	0.960778
SPAC1805.09c	fmt1	methionyl-tRNA formyltransferase Fmt1 (predicted) [Source:PomBase Gene ID;Acc:SPAC1805.09c]	0.689539
SPAC1805.10	SPAC1805.10	sequence orphan [Source:PomBase Gene ID;Acc:SPAC1805.10]	0.867438
SPAC1805.11c	rps2602	40S ribosomal protein S26 (predicted) [Source:PomBase Gene ID;Acc:SPAC1805.11c]	1.48876
SPAC1805.12c	uep1	ribosomal-ubiquitin fusion protein Ubi2 [Source:PomBase Gene ID;Acc:SPAC1805.12c]	0.449861
SPAC1805.15c	pub2	HECT-type ubiquitin-protein ligase Pub2 [Source:PomBase Gene ID;Acc:SPAC1805.15c]	0.447042
SPAC1805.16c	SPAC1805.16c	purine nucleoside phosphorylase (predicted) [Source:PomBase Gene ID;Acc:SPAC1805.16c]	0.497311
SPAC1834.03c	hhf1	histone H4 h4.1 [Source:PomBase Gene ID;Acc:SPAC1834.03c]	0.88007
SPAC1834.04	hht1	histone H3 h3.1 [Source:PomBase Gene ID;Acc:SPAC1834.04]	0.571631
SPAC1834.05	alg9	mannosyltransferase complex subunit Alg9 (predicted) [Source:PomBase Gene ID;Acc:SPAC1834.05]	0.664506
SPAC1834.07	klp3	kinesin-like protein Klp3 [Source:PomBase Gene ID;Acc:SPAC1834.07]	0.966446
SPAC1834.08	mak1	histidine kinase Mak1 [Source:PomBase Gene ID;Acc:SPAC1834.08]	0.599205
SPAC1834.09	mug51	variant protein kinase 19 family protein [Source:PomBase Gene ID;Acc:SPAC1834.09]	0.464961
SPAC1834.10c	SPAC1834.10c	sequence orphan [Source:PomBase Gene ID;Acc:SPAC1834.10c]	0.392359
SPAC1851.02	slc1	1-acylglycerol-3-phosphate O-acyltransferase Slc1 (predicted) [Source:PomBase Gene ID;Acc:SPAC1851.02]	0.398076
SPAC1851.03	ckb1	CK2 family regulatory subunit Ckb1 [Source:PomBase Gene ID;Acc:SPAC1851.03]
SPAC186.03	SPAC186.03	L-asparaginase (predicted) [Source:PomBase Gene ID;Acc:SPAC186.03]	0.548717
SPAC186.05c	SPAC186.05c	human TMEM165 homolog [Source:PomBase Gene ID;Acc:SPAC186.05c]	0.575843
SPAC186.06	SPAC186.06	ER unfolded protein response protein (predicted) [Source:PomBase Gene ID;Acc:SPAC186.06]	0.624147
SPAC186.08c	SPAC186.08c	L-lactate dehydrogenase (predicted) [Source:PomBase Gene ID;Acc:SPAC186.08c]	0.630118
SPAC186.09	SPAC186.09	pyruvate decarboxylase (predicted) [Source:PomBase Gene ID;Acc:SPAC186.09]	0.63038
SPAC18B11.02c	SPAC18B11.02c	tRNA pseudouridylate synthase (predicted) [Source:PomBase Gene ID;Acc:SPAC18B11.02c]	0.80115
SPAC18B11.03c	SPAC18B11.03c	N-acetyltransferase (predicted) [Source:PomBase Gene ID;Acc:SPAC18B11.03c]	1.49836
SPAC18B11.04	ncs1	related to neuronal calcium sensor Ncs1 [Source:PomBase Gene ID;Acc:SPAC18B11.04]	0.676097
SPAC18B11.08c	SPAC18B11.08c	conserved fungal protein [Source:PomBase Gene ID;Acc:SPAC18B11.08c]	0.532289
SPAC18B11.09c	SPAC18B11.09c	serine O-acetyltransferase activity (predicted) [Source:PomBase Gene ID;Acc:SPAC18B11.09c]	0.474722
SPAC18B11.10	tup11	transcriptional corepressor Tup11 [Source:PomBase Gene ID;Acc:SPAC18B11.10]	0.708434
SPAC18G6.01c	SPAC18G6.01c	calchone related protein family [Source:PomBase Gene ID;Acc:SPAC18G6.01c]
SPAC18G6.02c	chp1	chromodomain protein Chp1 [Source:PomBase Gene ID;Acc:SPAC18G6.02c]	0.338248
SPAC18G6.04c	shm2	serine hydroxymethyltransferase Shm2 (predicted) [Source:PomBase Gene ID;Acc:SPAC18G6.04c]	0.990363
SPAC18G6.05c	SPAC18G6.05c	translation elongation regulator Gcn1 (predicted) [Source:PomBase Gene ID;Acc:SPAC18G6.05c]	0.821503
SPAC18G6.10	lem2	LEM domain protein Heh1/Lem2 [Source:PomBase Gene ID;Acc:SPAC18G6.10]
SPAC18G6.12c	SPAC18G6.12c	hypothetical protein [Source:PomBase Gene ID;Acc:SPAC18G6.12c]	0.438241
SPAC18G6.13	SPAC18G6.13	sequence orphan [Source:PomBase Gene ID;Acc:SPAC18G6.13]	0.5761
SPAC18G6.15	mal3	EB1 family Mal3 [Source:PomBase Gene ID;Acc:SPAC18G6.15]
SPAC1952.02	tma23	ribosome biogenesis protein Tma23 (predicted) [Source:PomBase Gene ID;Acc:SPAC1952.02]	0.398833
SPAC1952.03	otu2	ubiquitin specific cysteine protease, OTU family, Otu2 [Source:PomBase Gene ID;Acc:SPAC1952.03]	0.628869
SPAC1952.05	gcn5	SAGA complex histone acetyltransferase catalytic subunit Gcn5 [Source:PomBase Gene ID;Acc:SPAC1952.05]	0.621916
SPAC1952.06c	SPAC1952.06c	DUF1716 family protein [Source:PomBase Gene ID;Acc:SPAC1952.06c]	1.41056
SPAC1952.07	rad1	checkpoint clamp complex protein Rad1 [Source:PomBase Gene ID;Acc:SPAC1952.07]	0.56941
SPAC1952.08c	SPAC1952.08c	pyridoxamine 5'-phosphate oxidase (predicted) [Source:PomBase Gene ID;Acc:SPAC1952.08c]	0.502121
SPAC1952.09c	SPAC1952.09c	acetyl-CoA hydrolase (predicted) [Source:PomBase Gene ID;Acc:SPAC1952.09c]	0.632328
SPAC1952.10c	SPAC1952.10c	conserved fungal protein [Source:PomBase Gene ID;Acc:SPAC1952.10c]	1.21296
SPAC1952.11c	ure2	urease Ure2 [Source:PomBase Gene ID;Acc:SPAC1952.11c]	0.72214
SPAC1952.12c	csn71	COP9/signalosome complex subunit 7a (predicted) [Source:PomBase Gene ID;Acc:SPAC1952.12c]	1.34999
SPAC1952.15c	rec24	meiotic recombination protein Rec24 [Source:PomBase Gene ID;Acc:SPAC1952.15c]	1.11334
SPAC1952.16	rga9	RhoGAP, GTPase activator towards Rho/Rac/Cdc42-like small GTPases (predicted) [Source:PomBase Gene ID;Acc:SPAC1952.16]	0.697202
SPAC1952.17c	SPAC1952.17c	GTPase activating protein (predicted) [Source:PomBase Gene ID;Acc:SPAC1952.17c]	1.03461
SPAC19A8.02	SPAC19A8.02	pleckstrin homology domain protein [Source:PomBase Gene ID;Acc:SPAC19A8.02]	0.467725
SPAC19A8.03	SPAC19A8.03	phosphatidylinositol-3-phosphatase, myotubularin family (predicted) [Source:PomBase Gene ID;Acc:SPAC19A8.03]	0.486851
SPAC19A8.04	erg5	C-22 sterol desaturase Erg5 [Source:PomBase Gene ID;Acc:SPAC19A8.04]	0.507116
SPAC19A8.10	rfp1	SUMO-targeted ubiquitin-protein ligase subunit Rfp1 [Source:PomBase Gene ID;Acc:SPAC19A8.10]	0.370944
SPAC19A8.14	SPAC19A8.14	aminoacyl-tRNA hydrolase (predicted) [Source:PomBase Gene ID;Acc:SPAC19A8.14]	0.483558
SPAC19B12.01	SPAC19B12.01	TPR repeat protein, TTC27 family [Source:PomBase Gene ID;Acc:SPAC19B12.01]	1.13382
SPAC19B12.04	rps3001	40S ribosomal protein S30 (predicted) [Source:PomBase Gene ID;Acc:SPAC19B12.04]	0.565007
SPAC19B12.06c	SPAC19B12.06c	rhomboid family protease [Source:PomBase Gene ID;Acc:SPAC19B12.06c]	0.450302
SPAC19B12.07c	SPAC19B12.07c	human ZNF277 ortholog [Source:PomBase Gene ID;Acc:SPAC19B12.07c]	0.72363
SPAC19B12.08	atg4	Atg8 deconjugator Atg4 (predicted) [Source:PomBase Gene ID;Acc:SPAC19B12.08]	1.09452
SPAC19B12.10	sst2	human AMSH/STAMBP protein homolog, ubiquitin specific-protease [Source:PomBase Gene ID;Acc:SPAC19B12.10]
SPAC19B12.11c	SPAC19B12.11c	zinc finger protein, human ZNF593 ortholog [Source:PomBase Gene ID;Acc:SPAC19B12.11c]
SPAC19B12.12c	yip11	SMN family protein Yip11 [Source:PomBase Gene ID;Acc:SPAC19B12.12c]	1.13846
SPAC19B12.13	cox1102	fusion cytochrome c oxidase assembly protein Cox1102, mitochondrial ribosomal protein Rsm2202 (predicted) [Source:PomBase Gene ID;Acc:SPAC19B12.13]	0.482294
SPAC19D5.01	pyp2	tyrosine phosphatase Pyp2 [Source:PomBase Gene ID;Acc:SPAC19D5.01]	0.391792
SPAC19D5.02c	SPAC19D5.02c	peroxisomal membrane protein Pex22 (predicted) [Source:PomBase Gene ID;Acc:SPAC19D5.02c]	0.61402
SPAC19D5.03	cid1	poly(A) polymerase Cid1 [Source:PomBase Gene ID;Acc:SPAC19D5.03]	1.34854
SPAC19D5.06c	din1	Dhp1p-interacting protein Din1 [Source:PomBase Gene ID;Acc:SPAC19D5.06c]	1.10103
SPAC19D5.11c	ctf8	DNA replication factor C complex subunit Ctf8 (predicted) [Source:PomBase Gene ID;Acc:SPAC19D5.11c]	0.998048
SPAC19E9.01c	nup40	nucleoporin Nup40 [Source:PomBase Gene ID;Acc:SPAC19E9.01c]
SPAC19E9.02	fin1	serine/threonine protein kinase, NIMA related Fin1 [Source:PomBase Gene ID;Acc:SPAC19E9.02]	0.486265
SPAC19G12.02c	pms1	MutL family mismatch-repair protein Pms1 [Source:PomBase Gene ID;Acc:SPAC19G12.02c]	0.453725
SPAC19G12.03	cda1	chitin deacetylase Cda1 [Source:PomBase Gene ID;Acc:SPAC19G12.03]	2.3367
SPAC19G12.04	SPAC19G12.04	ureidoglycolate hydrolase (predicted) [Source:PomBase Gene ID;Acc:SPAC19G12.04]	0.57048
SPAC19G12.08	scs7	sphingosine hydroxylase Scs7 [Source:PomBase Gene ID;Acc:SPAC19G12.08]	1.09561
SPAC19G12.09	SPAC19G12.09	NADH/NADPH dependent indole-3-acetaldehyde reductase AKR3C2 [Source:PomBase Gene ID;Acc:SPAC19G12.09]	0.99445
SPAC19G12.13c	poz1	Pot1 associated protein Poz1 [Source:PomBase Gene ID;Acc:SPAC19G12.13c]	0.579525
SPAC19G12.15c	tpp1	trehalose-6-phosphate phosphatase Tpp1 [Source:PomBase Gene ID;Acc:SPAC19G12.15c]
SPAC19G12.16c	adg2	conserved fungal protein Adg2 [Source:PomBase Gene ID;Acc:SPAC19G12.16c]	0.621565
SPAC1A6.03c	SPAC1A6.03c	phospholipase (predicted) [Source:PomBase Gene ID;Acc:SPAC1A6.03c]
SPAC1A6.04c	plb1	phospholipase B homolog Plb1 [Source:PomBase Gene ID;Acc:SPAC1A6.04c]	0.579121
SPAC1A6.06c	meu31	sequence orphan Meu31 [Source:PomBase Gene ID;Acc:SPAC1A6.06c]	1.54181
SPAC1A6.07	SPAC1A6.07	sequence orphan [Source:PomBase Gene ID;Acc:SPAC1A6.07]	0.511118
SPAC1A6.08c	mug125	sequence orphan [Source:PomBase Gene ID;Acc:SPAC1A6.08c]	1.16905
SPAC1A6.09c	lag1	sphingosine N-acyltransferase Lag1 [Source:PomBase Gene ID;Acc:SPAC1A6.09c]
SPAC1B1.02c	SPAC1B1.02c	NAD/NADH kinase (predicted) [Source:PomBase Gene ID;Acc:SPAC1B1.02c]	1.19707
SPAC1B1.04c	SPAC1B1.04c	poly(A)-specific ribonuclease complex subunit Pan3 (predicted) [Source:PomBase Gene ID;Acc:SPAC1B1.04c]	2.28467
SPAC1B3.01c	SPAC1B3.01c	uracil phosphoribosyltransferase (predicted) [Source:PomBase Gene ID;Acc:SPAC1B3.01c]	1.04344
SPAC1B3.02c	SPAC1B3.02c	transcription elongation factor, Elf1 family (predicted) [Source:PomBase Gene ID;Acc:SPAC1B3.02c]	0.379328
SPAC1B3.03c	wis2	cyclophilin family peptidyl-prolyl cis-trans isomerase Wis2 [Source:PomBase Gene ID;Acc:SPAC1B3.03c]	0.332178
SPAC1B3.04c	SPAC1B3.04c	mitochondrial GTPase involved in translation Guf1 (predicted) [Source:PomBase Gene ID;Acc:SPAC1B3.04c]	0.589688
SPAC1B3.06c	SPAC1B3.06c	UbiE family methyltransferase (predicted) [Source:PomBase Gene ID;Acc:SPAC1B3.06c]	0.799792
SPAC1B3.07c	vps28	ESCRT I complex subunit Vps28 [Source:PomBase Gene ID;Acc:SPAC1B3.07c]	0.49199
SPAC1B3.08	SPAC1B3.08	COP9 signalosome complex subunit 12 (predicted) [Source:PomBase Gene ID;Acc:SPAC1B3.08]	0.985235
SPAC1B3.10c	SPAC1B3.10c	SEL1 repeat protein, unknown biological role [Source:PomBase Gene ID;Acc:SPAC1B3.10c]	0.529684
SPAC1B3.11c	ypt4	GTPase Ypt4 [Source:PomBase Gene ID;Acc:SPAC1B3.11c]	0.383005
SPAC1B3.15c	SPAC1B3.15c	vitamin H transporter (predicted) [Source:PomBase Gene ID;Acc:SPAC1B3.15c]	0.627086
SPAC1B3.16c	vht1	vitamin H transporter Vth1 [Source:PomBase Gene ID;Acc:SPAC1B3.16c]	1.09616
SPAC1B3.17	clr2	chromatin silencing protein Clr2 [Source:PomBase Gene ID;Acc:SPAC1B3.17]	1.18618
SPAC1B9.02c	sck1	serine/threonine protein kinase Sck1 [Source:PomBase Gene ID;Acc:SPAC1B9.02c]	0.659428
SPAC1D4.02c	SPAC1D4.02c	human GRASP protein family Golgi protein (predicted) [Source:PomBase Gene ID;Acc:SPAC1D4.02c]	0.524793
SPAC1D4.03c	aut12	autophagy associated protein Aut12 (predicted) [Source:PomBase Gene ID;Acc:SPAC1D4.03c]	0.497438
SPAC1D4.09c	rtf2	replication termination factor Rtf2 [Source:PomBase Gene ID;Acc:SPAC1D4.09c]	0.548193
SPAC1D4.11c	lkh1	dual specificity protein kinase Lkh1 [Source:PomBase Gene ID;Acc:SPAC1D4.11c]	0.564344
SPAC1D4.13	byr1	MAP kinase kinase Byr1 [Source:PomBase Gene ID;Acc:SPAC1D4.13]
SPAC1F12.02c	SPAC1F12.02c	translationally controlled tumor protein homolog (predicted) [Source:PomBase Gene ID;Acc:SPAC1F12.02c]	0.801993
SPAC1F12.04c	SPAC1F12.04c	conserved fungal protein [Source:PomBase Gene ID;Acc:SPAC1F12.04c]	2.21457
SPAC1F12.05	SPAC1F12.05	endocytosis regulator (predicted) [Source:PomBase Gene ID;Acc:SPAC1F12.05]	0.55945
SPAC1F3.03	SPAC1F3.03	Lgl family protein (predicted) [Source:PomBase Gene ID;Acc:SPAC1F3.03]	0.574352
SPAC1F3.05	SPAC1F3.05	Golgi localized Arf binding gamma-adaptin ortholog (predicted) [Source:PomBase Gene ID;Acc:SPAC1F3.05]	0.463943
SPAC1F3.06c	spo15	sporulation protein Spo15 [Source:PomBase Gene ID;Acc:SPAC1F3.06c]	0.593381
SPAC1F3.09	mug161	CwfJ family protein, splicing factor (predicted) [Source:PomBase Gene ID;Acc:SPAC1F3.09]	0.863603
SPAC1F5.03c	SPAC1F5.03c	FAD-dependent oxidoreductase involved in late endosome to Golgi transport (predicted) [Source:PomBase Gene ID;Acc:SPAC1F5.03c]	1.16288
SPAC1F5.05c	SPAC1F5.05c	secretory vesice docking complex Mso1 (predicted) [Source:PomBase Gene ID;Acc:SPAC1F5.05c]	0.523804
SPAC1F5.07c	hem14	protoporphyrinogen oxidase (predicted) [Source:PomBase Gene ID;Acc:SPAC1F5.07c]	0.181051
SPAC1F5.08c	yam8	calcium channel regulatory subunit Yam8 [Source:PomBase Gene ID;Acc:SPAC1F5.08c]	0.485436
SPAC1F5.10	SPAC1F5.10	ATP-dependent RNA helicase (predicted) [Source:PomBase Gene ID;Acc:SPAC1F5.10]	0.684747
SPAC1F7.06	SPAC1F7.06	ThiJ domain protein [Source:PomBase Gene ID;Acc:SPAC1F7.06]
SPAC1F7.08	fio1	iron transport multicopper oxidase Fio1 [Source:PomBase Gene ID;Acc:SPAC1F7.08]	0.461267
SPAC1F7.09c	SPAC1F7.09c	allantoicase (predicted) [Source:PomBase Gene ID;Acc:SPAC1F7.09c]	0.674378
SPAC1F7.10	SPAC1F7.10	hydantoin racemase family (predicted) [Source:PomBase Gene ID;Acc:SPAC1F7.10]	0.63386
SPAC1F7.11c	SPAC1F7.11c	transcription factor, zf-fungal binuclear cluster type (predicted) [Source:PomBase Gene ID;Acc:SPAC1F7.11c]	0.538543
SPAC1F7.12	yak3	aldose reductase ARK13 family YakC [Source:PomBase Gene ID;Acc:SPAC1F7.12]	0.504241
SPAC1F7.13c	rpl801	60S ribosomal protein L8 (predicted) [Source:PomBase Gene ID;Acc:SPAC1F7.13c]	0.657736
SPAC1F8.01	ght3	hexose transporter Ght3 [Source:PomBase Gene ID;Acc:SPAC1F8.01]	0.612252
SPAC1F8.03c	str3	siderophore-iron transporter Str3 [Source:PomBase Gene ID;Acc:SPAC1F8.03c]	0.984112
SPAC1F8.04c	SPAC1F8.04c	hydrolase (predicted) [Source:PomBase Gene ID;Acc:SPAC1F8.04c]	0.584742
SPAC1F8.06	fta5	cell surface glycoprotein [Source:PomBase Gene ID;Acc:SPAC1F8.06]	0.478082
SPAC1F8.08	SPAC1F8.08	sequence orphan [Source:PomBase Gene ID;Acc:SPAC1F8.08]	1.90441
SPAC20G4.01	caf16	CCR4-Not complex subunit Caf16 (predicted) [Source:PomBase Gene ID;Acc:SPAC20G4.01]	0.622511
SPAC20G4.02c	fus1	formin Fus1 [Source:PomBase Gene ID;Acc:SPAC20G4.02c]	0.555789
SPAC20G4.03c	hri1	eIF2 alpha kinase Hri1 [Source:PomBase Gene ID;Acc:SPAC20G4.03c]	0.777267
SPAC20G4.04c	hus1	checkpoint clamp complex protein Hus1 [Source:PomBase Gene ID;Acc:SPAC20G4.04c]
SPAC20G4.07c	sts1	C-24(28) sterol reductase Sts1 [Source:PomBase Gene ID;Acc:SPAC20G4.07c]	0.618208
SPAC20G4.08	SPAC20G4.08	conserved fungal protein [Source:PomBase Gene ID;Acc:SPAC20G4.08]	2.45117
SPAC20G8.02	SPAC20G8.02	mitochondrial DDHD family phospholipase (predicted) [Source:PomBase Gene ID;Acc:SPAC20G8.02]	0.690612
SPAC20G8.04c	SPAC20G8.04c	mitochondrial electron transfer flavoprotein-ubiquinone oxidoreductase (predicted) [Source:PomBase Gene ID;Acc:SPAC20G8.04c]	0.511205
SPAC20G8.07c	erg2	C-8 sterol isomerase Erg2 [Source:PomBase Gene ID;Acc:SPAC20G8.07c]	0.569106
SPAC20G8.08c	fft1	fun thirty related protein Fft1 (predicted) [Source:PomBase Gene ID;Acc:SPAC20G8.08c]	0.552692
SPAC20G8.09c	SPAC20G8.09c	ribosome biogenesis ATPase (predicted) [Source:PomBase Gene ID;Acc:SPAC20G8.09c]
SPAC20H4.02	dsc3	conserved fungal protein [Source:PomBase Gene ID;Acc:SPAC20H4.02]	1.27873
SPAC20H4.03c	tfs1	transcription elongation factor TFIIS [Source:PomBase Gene ID;Acc:SPAC20H4.03c]	0.483234
SPAC20H4.05c	SPAC20H4.05c	5'-methylthioribulose-1-phosphate dehydratase, adducin (predicted) [Source:PomBase Gene ID;Acc:SPAC20H4.05c]	0.544181
SPAC20H4.06c	SPAC20H4.06c	RNA-binding protein [Source:PomBase Gene ID;Acc:SPAC20H4.06c]	0.483731
SPAC20H4.08	SPAC20H4.08	phosphatase activator (predicted) [Source:PomBase Gene ID;Acc:SPAC20H4.08]	1.24034
SPAC20H4.09	SPAC20H4.09	ATP-dependent RNA helicase, spliceosomal (predicted) [Source:PomBase Gene ID;Acc:SPAC20H4.09]	1.20978
SPAC20H4.10	ufd2	ubiquitin-protein ligase E4 (predicted) [Source:PomBase Gene ID;Acc:SPAC20H4.10]	0.763106
SPAC20H4.11c	rho5	Rho family GTPase Rho5 [Source:PomBase Gene ID;Acc:SPAC20H4.11c]	0.514568
SPAC212.01c	SPAC212.01c	S. pombe specific DUF999 family protein 2 [Source:PomBase Gene ID;Acc:SPAC212.01c]	1.56074
SPAC212.02	SPAC212.02	sequence orphan [Source:PomBase Gene ID;Acc:SPAC212.02]	0.329511
SPAC212.04c	SPAC212.04c	S. pombe specific DUF999 family protein 1 [Source:PomBase Gene ID;Acc:SPAC212.04c]	0.577829
SPAC212.08c	SPAC212.08c	GPI anchored protein (predicted) [Source:PomBase Gene ID;Acc:SPAC212.08c]	1.63097
SPAC21E11.04	ppr1	L-azetidine-2-carboxylic acid acetyltransferase [Source:PomBase Gene ID;Acc:SPAC21E11.04]	0.527122
SPAC222.05c	mss1	mitochondrial GTPase (predicted) [Source:PomBase Gene ID;Acc:SPAC222.05c]
SPAC222.07c	hri2	eIF2 alpha kinase Hri2 [Source:PomBase Gene ID;Acc:SPAC222.07c]	0.563474
SPAC222.08c	SPAC222.08c	glutamine aminotransferease subunit (predicted) [Source:PomBase Gene ID;Acc:SPAC222.08c]	1.04573
SPAC222.13c	SPAC222.13c	6-phosphofructo-2-kinase (predicted) [Source:PomBase Gene ID;Acc:SPAC222.13c]	1.20777
SPAC222.14c	SPAC222.14c	GTP binding protein Sey1 (predicted) [Source:PomBase Gene ID;Acc:SPAC222.14c]	0.738757
SPAC222.15	meu13	Tat binding protein 1(TBP-1)-interacting protein (TBPIP) homolog (predicted) [Source:PomBase Gene ID;Acc:SPAC222.15]	1.10933
SPAC222.16c	csn3	COP9/signalosome complex subunit Csn3 (predicted) [Source:PomBase Gene ID;Acc:SPAC222.16c]	0.519712
SPAC227.01c	erd1	Erd1 homolog (predicted) [Source:PomBase Gene ID;Acc:SPAC227.01c]	0.379855
SPAC227.03c	SPAC227.03c	mitochondrial NAD+ transporter (predicted) [Source:PomBase Gene ID;Acc:SPAC227.03c]	0.564937
SPAC227.04	SPAC227.04	autophagy C terminal domain family protein (predicted) [Source:PomBase Gene ID;Acc:SPAC227.04]	0.524175
SPAC227.05	SPAC227.05	prefoldin subunit 4 (predicted) [Source:PomBase Gene ID;Acc:SPAC227.05]	0.933222
SPAC227.06	SPAC227.06	Rab GTPase binding (predicted) [Source:PomBase Gene ID;Acc:SPAC227.06]	0.530619
SPAC227.07c	pab1	protein phosphatase regulatory subunit Pab1 [Source:PomBase Gene ID;Acc:SPAC227.07c]	0.685371
SPAC227.10	SPAC227.10	prefoldin subunit 2 (predicted) [Source:PomBase Gene ID;Acc:SPAC227.10]	0.430817
SPAC227.11c	SPAC227.11c	sensor for misfolded ER glycoproteins Yos9 (predicted) [Source:PomBase Gene ID;Acc:SPAC227.11c]	0.69717
SPAC227.14	SPAC227.14	uridine kinase (predicted) [Source:PomBase Gene ID;Acc:SPAC227.14]	0.500276
SPAC227.15	SPAC227.15	protein phosphatase regulatory subunit Reg1 (predicted) [Source:PomBase Gene ID;Acc:SPAC227.15]	1.93113
SPAC227.17c	SPAC227.17c	conserved protein [Source:PomBase Gene ID;Acc:SPAC227.17c]	2.08228
SPAC227.18	lys3	saccharopine dehydrogenase Lys3 [Source:PomBase Gene ID;Acc:SPAC227.18]
SPAC22A12.02c	mug103	sequence orphan [Source:PomBase Gene ID;Acc:SPAC22A12.02c]	0.799508
SPAC22A12.03c	csn4	COP9/signalosome complex subunit Csn4 [Source:PomBase Gene ID;Acc:SPAC22A12.03c]	0.602067
SPAC22A12.04c	rps2201	40S ribosomal protein S15a (predicted) [Source:PomBase Gene ID;Acc:SPAC22A12.04c]
SPAC22A12.06c	SPAC22A12.06c	serine hydrolase-like [Source:PomBase Gene ID;Acc:SPAC22A12.06c]	0.505852
SPAC22A12.11	dak1	dihydroxyacetone kinase Dak1 [Source:PomBase Gene ID;Acc:SPAC22A12.11]
SPAC22A12.14c	SPAC22A12.14c	BSD domain protein, unknown biological role [Source:PomBase Gene ID;Acc:SPAC22A12.14c]	1.06564
SPAC22A12.16	SPAC22A12.16	ATP-citrate synthase subunit 2 (predicted) [Source:PomBase Gene ID;Acc:SPAC22A12.16]	0.887575
SPAC22A12.17c	SPAC22A12.17c	short chain dehydrogenase (predicted) [Source:PomBase Gene ID;Acc:SPAC22A12.17c]	0.353265
SPAC22E12.01	SPAC22E12.01	triose phosphate transporter (predicted) [Source:PomBase Gene ID;Acc:SPAC22E12.01]	1.11128
SPAC22E12.03c	SPAC22E12.03c	ThiJ domain protein [Source:PomBase Gene ID;Acc:SPAC22E12.03c]	1.03349
SPAC22E12.06c	gmh3	alpha-1,2-galactosyltransferase Gmh3 [Source:PomBase Gene ID;Acc:SPAC22E12.06c]	0.605985
SPAC22E12.11c	set3	histone lysine methyltransferase Set3 [Source:PomBase Gene ID;Acc:SPAC22E12.11c]	0.437402
SPAC22E12.14c	sck2	serine/threonine protein kinase Sck2 [Source:PomBase Gene ID;Acc:SPAC22E12.14c]	0.703254
SPAC22E12.18	SPAC22E12.18	conserved fungal protein [Source:PomBase Gene ID;Acc:SPAC22E12.18]	0.626934
SPAC22F3.02	atf31	transcription factor Atf31 [Source:PomBase Gene ID;Acc:SPAC22F3.02]	0.355616
SPAC22F3.03c	rdh54	ATP-dependent DNA helicase Rdh54 [Source:PomBase Gene ID;Acc:SPAC22F3.03c]	0.691741
SPAC22F3.04	mug62	AMP binding enzyme (predicted) [Source:PomBase Gene ID;Acc:SPAC22F3.04]	0.677595
SPAC22F3.06c	lon1	Lon protease homolog Lon1 (predicted) [Source:PomBase Gene ID;Acc:SPAC22F3.06c]	0.570004
SPAC22F3.07c	atp20	F0-ATPase subunit G (predicted) [Source:PomBase Gene ID;Acc:SPAC22F3.07c]	0.693549
SPAC22F3.08c	rok1	ATP-dependent RNA helicase Rok1 (predicted) [Source:PomBase Gene ID;Acc:SPAC22F3.08c]	0.250658
SPAC22F3.09c	res2	MBF transcription factor complex subunit Res2 [Source:PomBase Gene ID;Acc:SPAC22F3.09c]	0.756279
SPAC22F3.12c	rgs1	regulator of G-protein signaling Rgs1 [Source:PomBase Gene ID;Acc:SPAC22F3.12c]	0.616569
SPAC22F3.13	tsc1	hamartin [Source:PomBase Gene ID;Acc:SPAC22F3.13]	0.667466
SPAC22F8.02c	pvg5	PvGal biosynthesis protein Pvg5 [Source:PomBase Gene ID;Acc:SPAC22F8.02c]	0.543508
SPAC22F8.03c	SPAC22F8.03c	sequence orphan [Source:PomBase Gene ID;Acc:SPAC22F8.03c]	1.02774
SPAC22F8.04	SPAC22F8.04	triose phosphate transporter (predicted) [Source:PomBase Gene ID;Acc:SPAC22F8.04]	0.435149
SPAC22F8.05	SPAC22F8.05	alpha,alpha-trehalose-phosphate synthase (predicted) [Source:PomBase Gene ID;Acc:SPAC22F8.05]	0.582698
SPAC22F8.09	rrp16	rRNA processing protein Rrp16 (predicted) [Source:PomBase Gene ID;Acc:SPAC22F8.09]	1.0278
SPAC22F8.12c	shf1	small histone ubiquitination factor Shf1 [Source:PomBase Gene ID;Acc:SPAC22F8.12c]	0.714977
SPAC22G7.01c	SPAC22G7.01c	iron responsive transcriptional regulator, peptidase family (predicted) [Source:PomBase Gene ID;Acc:SPAC22G7.01c]	0.498185
SPAC22G7.03	SPAC22G7.03	sequence orphan [Source:PomBase Gene ID;Acc:SPAC22G7.03]	0.790611
SPAC22G7.06c	ura1	carbamoyl-phosphate synthase (glutamine hydrolyzing), aspartate carbamoyltransferase Ura1 [Source:PomBase Gene ID;Acc:SPAC22G7.06c]	0.77338
SPAC22G7.07c	SPAC22G7.07c	mRNA (N6-adenosine)-methyltransferase (predicted) [Source:PomBase Gene ID;Acc:SPAC22G7.07c]	0.56594
SPAC22G7.08	ppk8	serine/threonine protein kinase Ppk8 (predicted) [Source:PomBase Gene ID;Acc:SPAC22G7.08]	0.561246
SPAC22G7.11c	SPAC22G7.11c	conserved fungal protein [Source:PomBase Gene ID;Acc:SPAC22G7.11c]	0.404888
SPAC22H10.02	SPAC22H10.02	conserved fungal protein [Source:PomBase Gene ID;Acc:SPAC22H10.02]	0.56367
SPAC22H10.04	SPAC22H10.04	protein phosphatase type 2A (predicted) [Source:PomBase Gene ID;Acc:SPAC22H10.04]	0.636685
SPAC22H10.07	scd2	scaffold protein Scd2 [Source:PomBase Gene ID;Acc:SPAC22H10.07]	0.632623
SPAC22H10.08	SPAC22H10.08	DUF2009 protein [Source:PomBase Gene ID;Acc:SPAC22H10.08]	0.9512
SPAC22H10.09	SPAC22H10.09	sequence orphan [Source:PomBase Gene ID;Acc:SPAC22H10.09]
SPAC22H10.11c	SPAC22H10.11c	TOR signaling pathway transcriptional corepressor Crf1 (predicted) [Source:PomBase Gene ID;Acc:SPAC22H10.11c]
SPAC22H10.12c	gdi1	GDP dissociation inhibitor Gdi1 (predicted) [Source:PomBase Gene ID;Acc:SPAC22H10.12c]
SPAC22H10.13	zym1	metallothionein Zym1 [Source:PomBase Gene ID;Acc:SPAC22H10.13]	0.501146
SPAC22H12.01c	mug35	sequence orphan [Source:PomBase Gene ID;Acc:SPAC22H12.01c]	0.771387
SPAC22H12.04c	rps102	40S ribosomal protein S3a (predicted) [Source:PomBase Gene ID;Acc:SPAC22H12.04c]	1.05311
SPAC22H12.05c	SPAC22H12.05c	fasciclin domain protein [Source:PomBase Gene ID;Acc:SPAC22H12.05c]	0.388314
SPAC23A1.02c	SPAC23A1.02c	phosphoprotein phosphatase (predicted) [Source:PomBase Gene ID;Acc:SPAC23A1.02c]	0.880456
SPAC23A1.04c	mnl1	alpha mannosidase Mnl1 (predicted) [Source:PomBase Gene ID;Acc:SPAC23A1.04c]	0.547666
SPAC23A1.06c	cmk2	MAPK-activated protein kinase Cmk2 [Source:PomBase Gene ID;Acc:SPAC23A1.06c]	0.623833
SPAC23A1.07	SPAC23A1.07	ubiquitin-protein ligase E3 (predicted) [Source:PomBase Gene ID;Acc:SPAC23A1.07]	0.555176
SPAC23A1.14c	SPAC23A1.14c	uncharacterised trans-sulfuration enzyme (predicted) [Source:PomBase Gene ID;Acc:SPAC23A1.14c]	0.650743
SPAC23C11.01	SPAC23C11.01	ER membrane protein, ICE2 family [Source:PomBase Gene ID;Acc:SPAC23C11.01]	0.546805
SPAC23C11.02c	rps23	40S ribosomal protein S23 (predicted) [Source:PomBase Gene ID;Acc:SPAC23C11.02c]	0.288427
SPAC23C11.04c	pnk1	DNA kinase/phosphatase Pnk1 [Source:PomBase Gene ID;Acc:SPAC23C11.04c]	0.741633
SPAC23C11.06c	SPAC23C11.06c	hydrolase (inferred_from_context) [Source:PomBase Gene ID;Acc:SPAC23C11.06c]	1.56765
SPAC23C11.07	SPAC23C11.07	sequence orphan [Source:PomBase Gene ID;Acc:SPAC23C11.07]	0.649176
SPAC23C11.08	php3	CCAAT-binding factor complex subunit Php3 [Source:PomBase Gene ID;Acc:SPAC23C11.08]
SPAC23C11.10	usb1	mitochondrial respiratory chain complex III assembly Usb1 (predicted) [Source:PomBase Gene ID;Acc:SPAC23C11.10]	0.437774
SPAC23C11.13c	hpt1	xanthine phosphoribosyltransferase (predicted) [Source:PomBase Gene ID;Acc:SPAC23C11.13c]	2.28502
SPAC23C11.14	zhf1	zinc ion transporter Zhf1 [Source:PomBase Gene ID;Acc:SPAC23C11.14]	0.399498
SPAC23C11.15	pst2	Clr6 histone deacetylase complex subunit Pst2 [Source:PomBase Gene ID;Acc:SPAC23C11.15]	0.593994
SPAC23C4.02	crn1	actin binding protein, coronin Crn1 [Source:PomBase Gene ID;Acc:SPAC23C4.02]	1.16828
SPAC23C4.03	hrk1	haspin related kinase Hrk1 [Source:PomBase Gene ID;Acc:SPAC23C4.03]	0.325638
SPAC23C4.05c	SPAC23C4.05c	LEA domain protein [Source:PomBase Gene ID;Acc:SPAC23C4.05c]
SPAC23C4.06c	SPAC23C4.06c	methyltransferase (predicted) [Source:PomBase Gene ID;Acc:SPAC23C4.06c]	0.465961
SPAC23C4.07	tht2	meiotically upregulated gene Mug22 [Source:PomBase Gene ID;Acc:SPAC23C4.07]	0.61967
SPAC23C4.08	rho3	Rho family GTPase Rho3 [Source:PomBase Gene ID;Acc:SPAC23C4.08]	0.456215
SPAC23C4.12	hhp2	serine/threonine protein kinase Hhp2 [Source:PomBase Gene ID;Acc:SPAC23C4.12]	0.545757
SPAC23C4.17	SPAC23C4.17	tRNA (cytosine-5-)-methyltransferase (predicted) [Source:PomBase Gene ID;Acc:SPAC23C4.17]	0.973332
SPAC23D3.03c	SPAC23D3.03c	GTPase activating protein (predicted) [Source:PomBase Gene ID;Acc:SPAC23D3.03c]	0.54147
SPAC23D3.04c	gpd2	glycerol-3-phosphate dehydrogenase Gpd2 [Source:PomBase Gene ID;Acc:SPAC23D3.04c]	0.467225
SPAC23D3.10c	eng2	endo-1,3-beta-glucanase Eng2 [Source:PomBase Gene ID;Acc:SPAC23D3.10c]	0.33167
SPAC23D3.11	ayr1	1-acyldihydroxyacetone phosphate reductase (predicted) [Source:PomBase Gene ID;Acc:SPAC23D3.11]	0.587848
SPAC23D3.12	SPAC23D3.12	inorganic phosphate transporter (predicted) [Source:PomBase Gene ID;Acc:SPAC23D3.12]	0.481021
SPAC23D3.13c	SPAC23D3.13c	guanyl-nucleotide exchange factor (predicted) [Source:PomBase Gene ID;Acc:SPAC23D3.13c]	0.859982
SPAC23E2.01	fep1	iron-sensing transcription factor Fep1 [Source:PomBase Gene ID;Acc:SPAC23E2.01]	0.671377
SPAC23E2.03c	ste7	meiotic suppressor protein Ste7 [Source:PomBase Gene ID;Acc:SPAC23E2.03c]
SPAC23G3.03	sib2	ornithine N5 monooxygenase (predicted) [Source:PomBase Gene ID;Acc:SPAC23G3.03]	0.850385
SPAC23G3.04	ies4	Ino80 complex subunit Ies4 [Source:PomBase Gene ID;Acc:SPAC23G3.04]	0.523497
SPAC23G3.05c	SPAC23G3.05c	regulator of G-protein signaling (RGS) domain (predicted) [Source:PomBase Gene ID;Acc:SPAC23G3.05c]	1.33807
SPAC23G3.07c	snf30	SWI/SNF complex subunit Snf30 [Source:PomBase Gene ID;Acc:SPAC23G3.07c]	1.59678
SPAC23G3.08c	ubp7	ubiquitin C-terminal hydrolase Ubp7 [Source:PomBase Gene ID;Acc:SPAC23G3.08c]	1.19029
SPAC23G3.10c	ssr3	SWI/SNF and RSC complex subunit Ssr3 [Source:PomBase Gene ID;Acc:SPAC23G3.10c]	0.63458
SPAC23G3.12c	SPAC23G3.12c	serine protease (predicted) [Source:PomBase Gene ID;Acc:SPAC23G3.12c]	0.537001
SPAC23H3.03c	npr2	Npr2/3 complex subunit Npr2 (predicted) [Source:PomBase Gene ID;Acc:SPAC23H3.03c]	0.996652
SPAC23H3.04	SPAC23H3.04	conserved fungal protein [Source:PomBase Gene ID;Acc:SPAC23H3.04]	0.352419
SPAC23H3.05c	swd1	Set1C complex subunit Swd1 [Source:PomBase Gene ID;Acc:SPAC23H3.05c]	0.464788
SPAC23H3.06	apl6	AP-3 adaptor complex subunit Apl6 (predicted) [Source:PomBase Gene ID;Acc:SPAC23H3.06]	1.93642
SPAC23H3.08c	bub3	mitotic spindle checkpoint protein Bub3 [Source:PomBase Gene ID;Acc:SPAC23H3.08c]	0.57063
SPAC23H3.11c	SPAC23H3.11c	glucosidase (predicted) [Source:PomBase Gene ID;Acc:SPAC23H3.11c]	0.561288
SPAC23H3.12c	SPAC23H3.12c	mitochondrial hydrogen/potassium transport system protein (predicted) [Source:PomBase Gene ID;Acc:SPAC23H3.12c]	0.550976
SPAC23H3.13c	gpa2	heterotrimeric G protein alpha-2 subunit Gpa2 [Source:PomBase Gene ID;Acc:SPAC23H3.13c]	0.83564
SPAC23H3.14	SPAC23H3.14	LAlv9 family protein, involved in post Golgi transport (predicted) [Source:PomBase Gene ID;Acc:SPAC23H3.14]	0.318085
SPAC23H3.15c	SPAC23H3.15c	sequence orphan [Source:PomBase Gene ID;Acc:SPAC23H3.15c]	0.548739
SPAC23H4.01c	SPAC23H4.01c	sterol binding ankyrin repeat protein (predicted) [Source:PomBase Gene ID;Acc:SPAC23H4.01c]	0.503572
SPAC23H4.02	ppk9	serine/threonine protein kinase Ppk9 (predicted) [Source:PomBase Gene ID;Acc:SPAC23H4.02]	0.521085
SPAC23H4.08	iwr1	RNA polymerase II nuclear import protein Iwr1 (predicted) [Source:PomBase Gene ID;Acc:SPAC23H4.08]	0.520488
SPAC23H4.09	cdb4	curved DNA-binding protein Cdb4, peptidase family [Source:PomBase Gene ID;Acc:SPAC23H4.09]	1.22694
SPAC23H4.10c	thi4	thiamine-phosphate dipyrophosphorylase/hydroxyethylthiazole kinase [Source:PomBase Gene ID;Acc:SPAC23H4.10c]	0.292046
SPAC23H4.16c	SPAC23H4.16c	sequence orphan [Source:PomBase Gene ID;Acc:SPAC23H4.16c]	0.524672
SPAC23H4.17c	srb10	cyclin-dependent protein Srb mediator subunit kinase Srb10 [Source:PomBase Gene ID;Acc:SPAC23H4.17c]	0.58908
SPAC24B11.05	SPAC24B11.05	pyrimidine 5'-nucleotidase (predicted) [Source:PomBase Gene ID;Acc:SPAC24B11.05]	1.37894
SPAC24B11.07c	SPAC24B11.07c	oxidoreductase (predicted) [Source:PomBase Gene ID;Acc:SPAC24B11.07c]
SPAC24B11.08c	SPAC24B11.08c	COPII-coated vesicle component Erv46 (predicted) [Source:PomBase Gene ID;Acc:SPAC24B11.08c]	1.1376
SPAC24B11.09	SPAC24B11.09	mitochondrial protein, predicted, human BRP44 ortholog [Source:PomBase Gene ID;Acc:SPAC24B11.09]
SPAC24B11.10c	cfh1	chitin synthase regulatory factor-like Cfh1 (predicted) [Source:PomBase Gene ID;Acc:SPAC24B11.10c]	0.481996
SPAC24B11.12c	SPAC24B11.12c	P-type ATPase (predicted) [Source:PomBase Gene ID;Acc:SPAC24B11.12c]	1.27649
SPAC24B11.13	hem3	hydroxymethylbilane synthase (predicted) [Source:PomBase Gene ID;Acc:SPAC24B11.13]	0.57059
SPAC24C9.05c	mug70	conserved protein Mug20 [Source:PomBase Gene ID;Acc:SPAC24C9.05c]	0.985603
SPAC24C9.07c	bgs2	1,3-beta-glucan synthase subunit Bgs2 [Source:PomBase Gene ID;Acc:SPAC24C9.07c]	0.527091
SPAC24C9.08	SPAC24C9.08	vacuolar carboxypeptidase (predicted) [Source:PomBase Gene ID;Acc:SPAC24C9.08]	0.740847
SPAC24C9.11	SPAC24C9.11	ribosome small subunit biogenesis protein (predicted) [Source:PomBase Gene ID;Acc:SPAC24C9.11]
SPAC24C9.12c	SPAC24C9.12c	glycine hydroxymethyltransferase (predicted) [Source:PomBase Gene ID;Acc:SPAC24C9.12c]	0.106607
SPAC24C9.14	otu1	ubiquitin-specific cysteine protease, OTU family, Otu1 [Source:PomBase Gene ID;Acc:SPAC24C9.14]	0.494963
SPAC24C9.15c	spn5	septin Spn5 [Source:PomBase Gene ID;Acc:SPAC24C9.15c]	1.72382
SPAC24C9.16c	cox8	cytochrome c oxidase subunit VIII (predicted) [Source:PomBase Gene ID;Acc:SPAC24C9.16c]	0.56315
SPAC24H6.03	cul3	cullin 3 [Source:PomBase Gene ID;Acc:SPAC24H6.03]	0.593211
SPAC24H6.09	gef1	RhoGEF Gef1 [Source:PomBase Gene ID;Acc:SPAC24H6.09]
SPAC24H6.10c	SPAC24H6.10c	phospho-2-dehydro-3-deoxyheptonate aldolase (predicted) [Source:PomBase Gene ID;Acc:SPAC24H6.10c]	0.554065
SPAC24H6.11c	SPAC24H6.11c	sulfate transporter (predicted) [Source:PomBase Gene ID;Acc:SPAC24H6.11c]	0.600115
SPAC24H6.13	SPAC24H6.13	DUF221 family protein implicated in Golgi to plasma membrane transport (predicted) [Source:PomBase Gene ID;Acc:SPAC24H6.13]	0.685818
SPAC25A8.01c	fft3	fun thirty related protein Fft3 [Source:PomBase Gene ID;Acc:SPAC25A8.01c]
SPAC25A8.02	SPAC25A8.02	sequence orphan [Source:PomBase Gene ID;Acc:SPAC25A8.02]	0.450723
SPAC25B8.01	dap1	cytochrome P450 regulator Dap1 [Source:PomBase Gene ID;Acc:SPAC25B8.01]	0.376599
SPAC25B8.04c	mss51	mitochondrial splicing suppressor Mss51 (predicted) [Source:PomBase Gene ID;Acc:SPAC25B8.04c]	0.551538
SPAC25B8.05	SPAC25B8.05	tRNA-pseudouridine synthase (predicted) [Source:PomBase Gene ID;Acc:SPAC25B8.05]	1.05671
SPAC25B8.07c	SPAC25B8.07c	hypoxia induced family protein [Source:PomBase Gene ID;Acc:SPAC25B8.07c]	0.451429
SPAC25B8.08	SPAC25B8.08	conserved fungal protein [Source:PomBase Gene ID;Acc:SPAC25B8.08]	0.485097
SPAC25B8.09	SPAC25B8.09	trans-aconitate 3-methyltransferase (predicted) [Source:PomBase Gene ID;Acc:SPAC25B8.09]	1.44995
SPAC25B8.10	SPAC25B8.10	trans-aconitate 3-methyltransferase (predicted) [Source:PomBase Gene ID;Acc:SPAC25B8.10]	1.08438
SPAC25B8.11	SPAC25B8.11	transcription factor (predicted) [Source:PomBase Gene ID;Acc:SPAC25B8.11]	0.418423
SPAC25B8.15c	SPAC25B8.15c	wybutosine biosynthesis protein Tyw3 (predicted) [Source:PomBase Gene ID;Acc:SPAC25B8.15c]	0.385365
SPAC25B8.17	SPAC25B8.17	peptidase family A22 [Source:PomBase Gene ID;Acc:SPAC25B8.17]	1.07484
SPAC25B8.18	SPAC25B8.18	mitochondrial electron carrier (predicted) [Source:PomBase Gene ID;Acc:SPAC25B8.18]
SPAC25G10.01	SPAC25G10.01	RNA-binding protein [Source:PomBase Gene ID;Acc:SPAC25G10.01]	1.12771
SPAC25G10.02	cce1	mitochondrial cruciform cutting endonuclease Cce1 [Source:PomBase Gene ID;Acc:SPAC25G10.02]
SPAC25G10.03	zip1	transcription factor Zip1 [Source:PomBase Gene ID;Acc:SPAC25G10.03]	1.07874
SPAC25G10.05c	his1	ATP phosphoribosyltransferase [Source:PomBase Gene ID;Acc:SPAC25G10.05c]	1.11585
SPAC25G10.06	rps2801	40S ribosomal protein S28 (predicted) [Source:PomBase Gene ID;Acc:SPAC25G10.06]	0.258415
SPAC25H1.02	jmj1	histone demethylase Jmj1 (predicted) [Source:PomBase Gene ID;Acc:SPAC25H1.02]	0.496993
SPAC25H1.03	mug66	meiotically upregulated gene Mug66 [Source:PomBase Gene ID;Acc:SPAC25H1.03]	0.397268
SPAC25H1.04	mug105	ubiquitin-fold modifier-specific protease (predicted) [Source:PomBase Gene ID;Acc:SPAC25H1.04]	0.878173
SPAC25H1.06	pcf3	CAF assembly factor (CAF-1) complex subunit C, Pcf3 [Source:PomBase Gene ID;Acc:SPAC25H1.06]	0.517984
SPAC25H1.07	emc1	ER membrane protein complex subunit Emc1 (predicted) [Source:PomBase Gene ID;Acc:SPAC25H1.07]
SPAC25H1.09	mde5	alpha-amylase homolog Mde5 [Source:PomBase Gene ID;Acc:SPAC25H1.09]	1.10849
SPAC26A3.02	myh1	adenine DNA glycosylase Myh1 [Source:PomBase Gene ID;Acc:SPAC26A3.02]	0.501974
SPAC26A3.04	rpl2002	60S ribosomal protein L20 (predicted) [Source:PomBase Gene ID;Acc:SPAC26A3.04]	0.355251
SPAC26A3.06	SPAC26A3.06	rRNA (guanine) methyltransferase (predicted) [Source:PomBase Gene ID;Acc:SPAC26A3.06]	0.534695
SPAC26A3.07c	rpl1101	60S ribosomal protein L11 (predicted) [Source:PomBase Gene ID;Acc:SPAC26A3.07c]	0.387591
SPAC26A3.09c	rga2	Rho-type GTPase activating protein Rga2 (predicted) [Source:PomBase Gene ID;Acc:SPAC26A3.09c]	0.482704
SPAC26A3.10	cnt6	centaurin ADOP ribosylation factor GTPase activating protein family (predicted) [Source:PomBase Gene ID;Acc:SPAC26A3.10]	0.94216
SPAC26A3.11	SPAC26A3.11	amidohydrolase [Source:PomBase Gene ID;Acc:SPAC26A3.11]	0.547381
SPAC26A3.14c	SPAC26A3.14c	DUF1748 family protein [Source:PomBase Gene ID;Acc:SPAC26A3.14c]	0.459542
SPAC26A3.16	dph1	UBA domain protein Dph1 [Source:PomBase Gene ID;Acc:SPAC26A3.16]	0.489623
SPAC26A3.17c	SPAC26A3.17c	N-methyltransferase (predicted) [Source:PomBase Gene ID;Acc:SPAC26A3.17c]	0.354572
SPAC26F1.01	sec74	guanyl-nucleotide exchange factor Sec74 (predicted) [Source:PomBase Gene ID;Acc:SPAC26F1.01]	0.500481
SPAC26F1.02	pnn1	pinin ortholog, involved in splicing Pnn1 (predicted) [Source:PomBase Gene ID;Acc:SPAC26F1.02]	0.928283
SPAC26F1.03	pda1	pyruvate dehydrogenase e1 component alpha subunit Pda1 (predicted) [Source:PomBase Gene ID;Acc:SPAC26F1.03]	1.02414
SPAC26F1.05	mug106	sequence orphan [Source:PomBase Gene ID;Acc:SPAC26F1.05]	0.532556
SPAC26F1.08c	SPAC26F1.08c	conserved protein [Source:PomBase Gene ID;Acc:SPAC26F1.08c]	1.0739
SPAC26F1.09	gyp51	GTPase activating protein Gyp51 (predicted) [Source:PomBase Gene ID;Acc:SPAC26F1.09]	0.779012
SPAC26F1.10c	pyp1	tyrosine phosphatase Pyp1 [Source:PomBase Gene ID;Acc:SPAC26F1.10c]	0.486774
SPAC26F1.12c	SPAC26F1.12c	conserved eukaryotic protein [Source:PomBase Gene ID;Acc:SPAC26F1.12c]	0.461055
SPAC26H5.02c	SPAC26H5.02c	DNA replication ATPase (predicted) [Source:PomBase Gene ID;Acc:SPAC26H5.02c]	0.510732
SPAC26H5.03	pcf2	CAF assembly factor (CAF-1) complex subunit B, Pcf2 [Source:PomBase Gene ID;Acc:SPAC26H5.03]	0.425206
SPAC26H5.04	SPAC26H5.04	vacuolar import and degradation protein Vid28 (predicted) [Source:PomBase Gene ID;Acc:SPAC26H5.04]	0.386584
SPAC26H5.07c	SPAC26H5.07c	seven transmembrane receptor protein (predicted) [Source:PomBase Gene ID;Acc:SPAC26H5.07c]	1.40967
SPAC26H5.08c	bgl2	glucan beta-glucosidase Bgl2 (predicted) [Source:PomBase Gene ID;Acc:SPAC26H5.08c]	0.478707
SPAC26H5.09c	SPAC26H5.09c	gfo/idh/mocA family oxidoreductase (predicted) [Source:PomBase Gene ID;Acc:SPAC26H5.09c]	0.404987
SPAC26H5.10c	tif51	translation elongation factor eIF5A (predicted) [Source:PomBase Gene ID;Acc:SPAC26H5.10c]	1.236
SPAC27D7.02c	SPAC27D7.02c	GRIP domain protein (predicted) [Source:PomBase Gene ID;Acc:SPAC27D7.02c]
SPAC27D7.03c	mei2	RNA-binding protein involved in meiosis Mei2 [Source:PomBase Gene ID;Acc:SPAC27D7.03c]	0.517946
SPAC27D7.04	omt2	4-alpha-hydroxytetrahydrobiopterin dehydratase (predicted) [Source:PomBase Gene ID;Acc:SPAC27D7.04]	0.602096
SPAC27D7.05c	apc14	anaphase-promoting complex subunit Apc14 [Source:PomBase Gene ID;Acc:SPAC27D7.05c]
SPAC27D7.06	SPAC27D7.06	electron transfer flavoprotein alpha subunit (predicted) [Source:PomBase Gene ID;Acc:SPAC27D7.06]	0.521848
SPAC27D7.09c	SPAC27D7.09c	But2 family protein [Source:PomBase Gene ID;Acc:SPAC27D7.09c]	0.47012
SPAC27D7.10c	NA	NA	0.556381
SPAC27D7.11c	SPAC27D7.11c	But2 family protein [Source:PomBase Gene ID;Acc:SPAC27D7.11c]	1.16351
SPAC27D7.12c	but1	neddylation pathway protein But1 [Source:PomBase Gene ID;Acc:SPAC27D7.12c]	0.540941
SPAC27D7.13c	ssm4	p150-Glued [Source:PomBase Gene ID;Acc:SPAC27D7.13c]	1.24295
SPAC27E2.02	SPAC27E2.02	IMPACT homolog, translational regulator (predicted) [Source:PomBase Gene ID;Acc:SPAC27E2.02]	0.604807
SPAC27E2.03c	SPAC27E2.03c	Obg-Like ATPase (predicted) [Source:PomBase Gene ID;Acc:SPAC27E2.03c]	0.549541
SPAC27E2.07	pvg2	galactose residue biosynthesis protein Pvg2 [Source:PomBase Gene ID;Acc:SPAC27E2.07]	0.533967
SPAC27F1.03c	uch1	ubiquitin C-terminal hydrolase Uch1 [Source:PomBase Gene ID;Acc:SPAC27F1.03c]	0.484156
SPAC27F1.05c	SPAC27F1.05c	aminotransferase class-III, unknown specificty [Source:PomBase Gene ID;Acc:SPAC27F1.05c]	0.467362
SPAC27F1.06c	SPAC27F1.06c	FKBP-type peptidyl-prolyl cis-trans isomerase (predicted) [Source:PomBase Gene ID;Acc:SPAC27F1.06c]	1.11537
SPAC27F1.08	pdt1	Nramp family manganese ion transporter [Source:PomBase Gene ID;Acc:SPAC27F1.08]	0.454691
SPAC27F1.10	SPAC27F1.10	sequence orphan [Source:PomBase Gene ID;Acc:SPAC27F1.10]	1.18529
SPAC29A4.05	cam2	myosin I light chain Cam2 [Source:PomBase Gene ID;Acc:SPAC29A4.05]	0.614644
SPAC29A4.06c	SPAC29A4.06c	human CCDC55 ortholog [Source:PomBase Gene ID;Acc:SPAC29A4.06c]	1.29992
SPAC29A4.09	SPAC29A4.09	rRNA exonuclease Rrp17 (predicted) [Source:PomBase Gene ID;Acc:SPAC29A4.09]	0.399341
SPAC29A4.10	rrn5	RNA polymerase I upstream activation factor complex subunit Rrn5 [Source:PomBase Gene ID;Acc:SPAC29A4.10]	1.53514
SPAC29A4.11	rga3	Rho-type GTPase activating protein Rga3 [Source:PomBase Gene ID;Acc:SPAC29A4.11]	0.563544
SPAC29A4.13	SPAC29A4.13	urease accessory protein UreF (predicted) [Source:PomBase Gene ID;Acc:SPAC29A4.13]	0.55645
SPAC29A4.14c	SPAC29A4.14c	peroxin-3 peroxisome import protein (predicted) [Source:PomBase Gene ID;Acc:SPAC29A4.14c]	0.962754
SPAC29A4.17c	SPAC29A4.17c	mitocondrial FUN14 family protein [Source:PomBase Gene ID;Acc:SPAC29A4.17c]	0.476096
SPAC29A4.18	prw1	Clr6 histone deacetylase complex subunit Prw1 [Source:PomBase Gene ID;Acc:SPAC29A4.18]
SPAC29A4.19c	cta5	Ca2+/Mn2+ transporting P-type ATPase P5 type Cta5 [Source:PomBase Gene ID;Acc:SPAC29A4.19c]	0.521512
SPAC29A4.20	elp3	elongator complex, histone acetyltransferase subunit Elp3 (predicted) [Source:PomBase Gene ID;Acc:SPAC29A4.20]	0.853817
SPAC29B12.02c	set2	histone lysine methyltransferase Set2 [Source:PomBase Gene ID;Acc:SPAC29B12.02c]	1.1343
SPAC29B12.03	spd1	ribonucleotide reductase (RNR) inhibitor [Source:PomBase Gene ID;Acc:SPAC29B12.03]	0.534105
SPAC29B12.04	snz1	pyridoxine biosynthesis protein [Source:PomBase Gene ID;Acc:SPAC29B12.04]
SPAC29B12.05c	SPAC29B12.05c	mitochondrial S-adenosylmethionine-dependent methyltransferase (predicted) [Source:PomBase Gene ID;Acc:SPAC29B12.05c]	0.935367
SPAC29B12.06c	rcd1	RNA-binding protein, CCR4-NOT complex subunit Rcd1 [Source:PomBase Gene ID;Acc:SPAC29B12.06c]	0.666849
SPAC29B12.08	clr5	Clr5 protein [Source:PomBase Gene ID;Acc:SPAC29B12.08]	0.693567
SPAC29B12.10c	pgt1	glutathione transporter Pgt1 [Source:PomBase Gene ID;Acc:SPAC29B12.10c]	0.503823
SPAC29B12.11c	SPAC29B12.11c	human WW domain binding protein-2 ortholog [Source:PomBase Gene ID;Acc:SPAC29B12.11c]
SPAC29B12.12	SPAC29B12.12	helper of TIM (predicted) [Source:PomBase Gene ID;Acc:SPAC29B12.12]	0.401188
SPAC29B12.13	SPAC29B12.13	S-(hydroxymethyl)glutathione synthase activity (predicted) [Source:PomBase Gene ID;Acc:SPAC29B12.13]	1.00605
SPAC29B12.14c	SPAC29B12.14c	purine transporter (predicted) [Source:PomBase Gene ID;Acc:SPAC29B12.14c]	0.455684
SPAC29E6.01	pof11	F-box protein Pof11 [Source:PomBase Gene ID;Acc:SPAC29E6.01]	0.892984
SPAC29E6.05c	mxr1	peptide methionine sulfoxide reductase Mxr1 (predicted) [Source:PomBase Gene ID;Acc:SPAC29E6.05c]	0.526146
SPAC29E6.07	SPAC29E6.07	sequence orphan [Source:PomBase Gene ID;Acc:SPAC29E6.07]	0.983596
SPAC29E6.09	SPAC29E6.09	sequence orphan [Source:PomBase Gene ID;Acc:SPAC29E6.09]	0.616686
SPAC29E6.10c	SPAC29E6.10c	conserved fungal protein [Source:PomBase Gene ID;Acc:SPAC29E6.10c]
SPAC2C4.05	SPAC2C4.05	cornichon family protein (predicted) [Source:PomBase Gene ID;Acc:SPAC2C4.05]	0.539231
SPAC2C4.06c	SPAC2C4.06c	rRNA methyltransferase (predicted) [Source:PomBase Gene ID;Acc:SPAC2C4.06c]
SPAC2C4.07c	SPAC2C4.07c	ribonuclease II (RNB) family (predicted) [Source:PomBase Gene ID;Acc:SPAC2C4.07c]	0.570086
SPAC2C4.08	SPAC2C4.08	conserved fungal protein [Source:PomBase Gene ID;Acc:SPAC2C4.08]	1.09122
SPAC2C4.09	SPAC2C4.09	DUF1640 family protein [Source:PomBase Gene ID;Acc:SPAC2C4.09]	0.749822
SPAC2C4.10c	SPAC2C4.10c	sequence orphan [Source:PomBase Gene ID;Acc:SPAC2C4.10c]	0.540715
SPAC2C4.14c	ppk11	PAK-related kinase Ppk11 [Source:PomBase Gene ID;Acc:SPAC2C4.14c]	0.477467
SPAC2C4.15c	ubx2	UBX domain protein Ubx2 [Source:PomBase Gene ID;Acc:SPAC2C4.15c]	2.17588
SPAC2C4.16c	rps801	40S ribosomal protein S8 (predicted) [Source:PomBase Gene ID;Acc:SPAC2C4.16c]	0.216441
SPAC2E12.03c	SPAC2E12.03c	PQ loop protein [Source:PomBase Gene ID;Acc:SPAC2E12.03c]	0.894003
SPAC2E1P3.01	SPAC2E1P3.01	dehydrogenase (predicted) [Source:PomBase Gene ID;Acc:SPAC2E1P3.01]	1.14707
SPAC2E1P3.02c	amt3	ammonium transporter Amt3 [Source:PomBase Gene ID;Acc:SPAC2E1P3.02c]	0.533652
SPAC2E1P3.04	cao1	copper amine oxidase Cao1 [Source:PomBase Gene ID;Acc:SPAC2E1P3.04]	0.426893
SPAC2E1P5.02c	mug109	Rab GTPase binding protein upregulated in meiosis II (predicted) [Source:PomBase Gene ID;Acc:SPAC2E1P5.02c]	1.00352
SPAC2E1P5.03	SPAC2E1P5.03	DNAJ domain protein Erj5 (predicted) [Source:PomBase Gene ID;Acc:SPAC2E1P5.03]	1.31094
SPAC2F3.05c	SPAC2F3.05c	xylose and arabinose reductase (predicted) [Source:PomBase Gene ID;Acc:SPAC2F3.05c]	2.04751
SPAC2F3.07c	SPAC2F3.07c	sequence orphan [Source:PomBase Gene ID;Acc:SPAC2F3.07c]	0.385477
SPAC2F3.08	sut1	alpha-glucoside transporter Sut1 [Source:PomBase Gene ID;Acc:SPAC2F3.08]	0.375236
SPAC2F3.11	SPAC2F3.11	exopolyphosphatase (predicted) [Source:PomBase Gene ID;Acc:SPAC2F3.11]	0.535066
SPAC2F3.16	SPAC2F3.16	ubiquitin-protein ligase E3 (predicted) [Source:PomBase Gene ID;Acc:SPAC2F3.16]	0.995702
SPAC2F3.18c	SPAC2F3.18c	ribonuclease kappa ortholog (predicted) [Source:PomBase Gene ID;Acc:SPAC2F3.18c]	0.883685
SPAC2F7.03c	pom1	DYRK family protein kinase Pom1 [Source:PomBase Gene ID;Acc:SPAC2F7.03c]
SPAC2F7.04	pmc2	mediator complex subunit Pmc2/Med1 [Source:PomBase Gene ID;Acc:SPAC2F7.04]	0.858721
SPAC2F7.06c	pol4	DNA polymerase X family [Source:PomBase Gene ID;Acc:SPAC2F7.06c]	1.00482
SPAC2F7.07c	cph2	Clr6 histone deacetylase associated PHD protein-2 Cph2 [Source:PomBase Gene ID;Acc:SPAC2F7.07c]	0.911979
SPAC2F7.08c	snf5	SWI/SNF complex subunit Snf5 [Source:PomBase Gene ID;Acc:SPAC2F7.08c]	1.32627
SPAC2F7.09c	SPAC2F7.09c	mitochondrial GTPase related protein (prediected) [Source:PomBase Gene ID;Acc:SPAC2F7.09c]	0.448575
SPAC2F7.10	akr1	palmitoyltransferase Akr1 (predicted) [Source:PomBase Gene ID;Acc:SPAC2F7.10]	1.17512
SPAC2F7.17	SPAC2F7.17	mitochondrial peptide chain release factor (predicted) [Source:PomBase Gene ID;Acc:SPAC2F7.17]	0.654745
SPAC2G11.04	SPAC2G11.04	RNA-binding protein, G-patch type (predicted) [Source:PomBase Gene ID;Acc:SPAC2G11.04]	0.405727
SPAC2G11.05c	SPAC2G11.05c	BRO1 domain protein (predicted) [Source:PomBase Gene ID;Acc:SPAC2G11.05c]	0.802166
SPAC2G11.07c	ptc3	protein phosphatase 2c homolog 3 [Source:PomBase Gene ID;Acc:SPAC2G11.07c]	0.460497
SPAC2G11.10c	SPAC2G11.10c	thiosulfate sulfurtransferase, URM1 activating enzyme (predicted) [Source:PomBase Gene ID;Acc:SPAC2G11.10c]	1.12007
SPAC2G11.13	atg22	vacuolar amino acid efflux transporter Atg22 [Source:PomBase Gene ID;Acc:SPAC2G11.13]	0.456969
SPAC2G11.15c	tgs1	RNA methyltransferase Tgs1 (predicted) [Source:PomBase Gene ID;Acc:SPAC2G11.15c]	0.977333
SPAC2H10.01	SPAC2H10.01	transcription factor, zf-fungal binuclear cluster type (predicted) [Source:PomBase Gene ID;Acc:SPAC2H10.01]	0.5534
SPAC2H10.02c	SPAC2H10.02c	26S proteasome regulatory particle assembly protein (predicted) [Source:PomBase Gene ID;Acc:SPAC2H10.02c]	1.07339
SPAC30.01c	sec72	Sec7 domain protein, ARF GEF Sec72 [Source:PomBase Gene ID;Acc:SPAC30.01c]
SPAC30.04c	abc4	glutathione S-conjugate-exporting ATPase Abc4 [Source:PomBase Gene ID;Acc:SPAC30.04c]	0.450489
SPAC30C2.02	mmd1	deoxyhypusine hydroxylase (predicted) [Source:PomBase Gene ID;Acc:SPAC30C2.02]	0.941529
SPAC30C2.04	SPAC30C2.04	cofactor for methionyl-and glutamyl-tRNA synthetases (predicted) [Source:PomBase Gene ID;Acc:SPAC30C2.04]	0.456064
SPAC30C2.05	erv14	cornichon family protein Erv14 (predicted) [Source:PomBase Gene ID;Acc:SPAC30C2.05]	1.22456
SPAC30C2.07	SPAC30C2.07	sequence orphan [Source:PomBase Gene ID;Acc:SPAC30C2.07]	1.01147
SPAC30C2.08	SPAC30C2.08	conserved fungal protein [Source:PomBase Gene ID;Acc:SPAC30C2.08]	0.620863
SPAC30D11.01c	SPAC30D11.01c	alpha-glucosidase (predicted) [Source:PomBase Gene ID;Acc:SPAC30D11.01c]	1.17492
SPAC30D11.02c	SPAC30D11.02c	sequence orphan [Source:PomBase Gene ID;Acc:SPAC30D11.02c]	0.54822
SPAC30D11.04c	nup124	nucleoporin Nup124 [Source:PomBase Gene ID;Acc:SPAC30D11.04c]	0.650956
SPAC30D11.05	aps3	AP-3 adaptor complex subunit Aps3 (predicted) [Source:PomBase Gene ID;Acc:SPAC30D11.05]	0.583083
SPAC30D11.06c	SPAC30D11.06c	DUF300 family protein [Source:PomBase Gene ID;Acc:SPAC30D11.06c]	0.681088
SPAC30D11.07	nth1	DNA endonuclease III [Source:PomBase Gene ID;Acc:SPAC30D11.07]	0.482075
SPAC30D11.09	cwf19	complexed with Cdc5 protein Cwf19 [Source:PomBase Gene ID;Acc:SPAC30D11.09]	0.365054
SPAC30D11.11	SPAC30D11.11	Haemolysin-III family protein (predicted) [Source:PomBase Gene ID;Acc:SPAC30D11.11]	0.443616
SPAC30D11.14c	SPAC30D11.14c	RNA-binding protein (predicted) [Source:PomBase Gene ID;Acc:SPAC30D11.14c]	0.389283
SPAC31A2.09c	apm4	AP-2 adaptor complex subunit Apm4 (predicted) [Source:PomBase Gene ID;Acc:SPAC31A2.09c]	1.10726
SPAC31A2.12	SPAC31A2.12	arrestin/PY protein 1 (predicted) [Source:PomBase Gene ID;Acc:SPAC31A2.12]	1.0755
SPAC31A2.13c	sft1	SNARE Sft1 (predicted) [Source:PomBase Gene ID;Acc:SPAC31A2.13c]	0.526236
SPAC31A2.14	bun107	WD repeat protein, human WDR48 family Bun107 [Source:PomBase Gene ID;Acc:SPAC31A2.14]	1.55127
SPAC31A2.15c	dcc1	Ctf18 RFC-like complex subunit Dcc1 [Source:PomBase Gene ID;Acc:SPAC31A2.15c]	0.662152
SPAC31A2.16	gef2	RhoGEF Gef2 [Source:PomBase Gene ID;Acc:SPAC31A2.16]	1.94212
SPAC31F12.01	zds1	zds family protein phosphatase type A regulator Zds1 (predicted) [Source:PomBase Gene ID;Acc:SPAC31F12.01]	0.189463
SPAC31G5.03	rps1101	40S ribosomal protein S11 (predicted) [Source:PomBase Gene ID;Acc:SPAC31G5.03]
SPAC31G5.04	SPAC31G5.04	homoisocitrate dehydrogenase [Source:PomBase Gene ID;Acc:SPAC31G5.04]	0.516458
SPAC31G5.07	dni1	tetraspan protein Dni1 [Source:PomBase Gene ID;Acc:SPAC31G5.07]	1.39973
SPAC31G5.09c	spk1	MAP kinase Spk1 [Source:PomBase Gene ID;Acc:SPAC31G5.09c]
SPAC31G5.10	eta2	Myb family protein Eta2 [Source:PomBase Gene ID;Acc:SPAC31G5.10]	0.58768
SPAC31G5.11	pac2	cAMP-independent regulatory protein Pac2 [Source:PomBase Gene ID;Acc:SPAC31G5.11]	1.36568
SPAC31G5.12c	maf1	repressor of RNA polymerase III Maf1 [Source:PomBase Gene ID;Acc:SPAC31G5.12c]
SPAC31G5.14	gcv1	glycine decarboxylase T subunit (predicted) [Source:PomBase Gene ID;Acc:SPAC31G5.14]	0.362731
SPAC31G5.15	psd3	phosphatidylserine decarboxylase Psd3 [Source:PomBase Gene ID;Acc:SPAC31G5.15]	0.966628
SPAC31G5.17c	rps1001	40S ribosomal protein S10 (predicted) [Source:PomBase Gene ID;Acc:SPAC31G5.17c]	0.390614
SPAC31G5.18c	sde2	silencing defective protein Sde2 [Source:PomBase Gene ID;Acc:SPAC31G5.18c]	1.02361
SPAC31G5.19	SPAC31G5.19	ATPase with bromodomain protein (predicted) [Source:PomBase Gene ID;Acc:SPAC31G5.19]	0.714047
SPAC323.01c	pos5	mitochondrial NADH kinase Pos5 (predicted) [Source:PomBase Gene ID;Acc:SPAC323.01c]	0.575787
SPAC323.03c	SPAC323.03c	sequence orphan [Source:PomBase Gene ID;Acc:SPAC323.03c]	0.448433
SPAC323.04	SPAC323.04	mitochondrial ATPase (predicted) [Source:PomBase Gene ID;Acc:SPAC323.04]	0.446218
SPAC323.05c	SPAC323.05c	protein methyltransferase Mtq2 (predicted) [Source:PomBase Gene ID;Acc:SPAC323.05c]	0.368677
SPAC328.01c	SPAC328.01c	karyopherin (predicted) [Source:PomBase Gene ID;Acc:SPAC328.01c]	0.639861
SPAC328.05	SPAC328.05	RNA-binding protein involved in export of mRNAs (predicted) [Source:PomBase Gene ID;Acc:SPAC328.05]	0.687891
SPAC328.06	ubp2	ubiquitin C-terminal hydrolase Ubp2 [Source:PomBase Gene ID;Acc:SPAC328.06]	0.494431
SPAC328.09	SPAC328.09	mitochondrial 2-oxoadipate and 2-oxoglutarate transporter (predicted) [Source:PomBase Gene ID;Acc:SPAC328.09]	0.545325
SPAC328.10c	rps502	40S ribosomal protein S5 (predicted) [Source:PomBase Gene ID;Acc:SPAC328.10c]	0.353983
SPAC32A11.01	mug8	conserved fungal protein [Source:PomBase Gene ID;Acc:SPAC32A11.01]	0.535617
SPAC32A11.02c	SPAC32A11.02c	conserved fungal protein [Source:PomBase Gene ID;Acc:SPAC32A11.02c]	0.718776
SPAC32A11.03c	phx1	homeobox transcription factor Phx1 [Source:PomBase Gene ID;Acc:SPAC32A11.03c]	0.712111
SPAC343.04c	SPAC343.04c	WD repeat protein, human WDR26 family, ubiquitin ligase complex subunit (predicted) [Source:PomBase Gene ID;Acc:SPAC343.04c]	0.469435
SPAC343.06c	SPAC343.06c	phospholipid scramblase (predicted) [Source:PomBase Gene ID;Acc:SPAC343.06c]	0.522837
SPAC343.07	mug28	RNA-binding protein Mug28 [Source:PomBase Gene ID;Acc:SPAC343.07]	0.582985
SPAC343.10	met11	methylenetetrahydrofolate reductase Met11 [Source:PomBase Gene ID;Acc:SPAC343.10]
SPAC343.11c	msc1	multi-copy suppressor of Chk1 [Source:PomBase Gene ID;Acc:SPAC343.11c]	0.567454
SPAC343.12	rds1	conserved fungal protein [Source:PomBase Gene ID;Acc:SPAC343.12]	0.406493
SPAC343.15	tit1	tRNA isopentenyltransferase (predicted) [Source:PomBase Gene ID;Acc:SPAC343.15]
SPAC343.16	lys2	homoaconitate hydratase Lys2 [Source:PomBase Gene ID;Acc:SPAC343.16]
SPAC343.18	rfp2	SUMO-targeted ubiquitin-protein ligase subunit Rfp2 [Source:PomBase Gene ID;Acc:SPAC343.18]	0.557646
SPAC3A11.03	SPAC3A11.03	methyltransferase (predicted) [Source:PomBase Gene ID;Acc:SPAC3A11.03]	0.6383
SPAC3A11.04	SPAC3A11.04	seipin homolog [Source:PomBase Gene ID;Acc:SPAC3A11.04]	1.37101
SPAC3A11.06	mvp1	sorting nexin Mvp1 (predicted) [Source:PomBase Gene ID;Acc:SPAC3A11.06]	0.512556
SPAC3A11.08	pcu4	cullin 4 [Source:PomBase Gene ID;Acc:SPAC3A11.08]
SPAC3A11.09	sod22	plasma membrane alkali metal cation/H+ antiporter Sod22 [Source:PomBase Gene ID;Acc:SPAC3A11.09]	1.18465
SPAC3A11.11c	SPAC3A11.11c	pyridoxal reductase (predicted) [Source:PomBase Gene ID;Acc:SPAC3A11.11c]	0.474089
SPAC3A11.13	SPAC3A11.13	prefoldin subunit 6 (predicted) [Source:PomBase Gene ID;Acc:SPAC3A11.13]	0.778343
SPAC3A11.14c	pkl1	kinesin-like protein Pkl1 [Source:PomBase Gene ID;Acc:SPAC3A11.14c]	0.577242
SPAC3A12.03c	meu34	ubiquitin-protein ligase E3 Meu34 (predicted) [Source:PomBase Gene ID;Acc:SPAC3A12.03c]	0.504133
SPAC3A12.06c	SPAC3A12.06c	sodium/calcium exchanger (predicted) [Source:PomBase Gene ID;Acc:SPAC3A12.06c]	0.496236
SPAC3A12.08	SPAC3A12.08	conserved fungal protein [Source:PomBase Gene ID;Acc:SPAC3A12.08]	0.593739
SPAC3A12.09c	SPAC3A12.09c	urease accessory protein UreD (predicted) [Source:PomBase Gene ID;Acc:SPAC3A12.09c]	0.946914
SPAC3A12.10	rpl2001	60S ribosomal protein L20a (predicted) [Source:PomBase Gene ID;Acc:SPAC3A12.10]
SPAC3A12.12	atp11	F1-ATPase chaperone Atp11 (predicted) [Source:PomBase Gene ID;Acc:SPAC3A12.12]	0.854427
SPAC3A12.13c	SPAC3A12.13c	translation initiation factor eIF3j (p35) [Source:PomBase Gene ID;Acc:SPAC3A12.13c]	0.361866
SPAC3A12.17c	cys12	cysteine synthase Cys12 [Source:PomBase Gene ID;Acc:SPAC3A12.17c]	1.97123
SPAC3C7.01c	SPAC3C7.01c	inositol polyphosphate phosphatase (predicted) [Source:PomBase Gene ID;Acc:SPAC3C7.01c]	0.441368
SPAC3C7.02c	pil2	meiotic eisosome protein Pil2 [Source:PomBase Gene ID;Acc:SPAC3C7.02c]	0.637272
SPAC3C7.05c	mug191	alpha-1,6- mannanase (predicted) [Source:PomBase Gene ID;Acc:SPAC3C7.05c]	0.716737
SPAC3C7.06c	pit1	serine/threonine protein kinase, meiotic Pit1 [Source:PomBase Gene ID;Acc:SPAC3C7.06c]	1.03356
SPAC3C7.07c	SPAC3C7.07c	arginine-tRNA protein transferase (predicted) [Source:PomBase Gene ID;Acc:SPAC3C7.07c]	1.20367
SPAC3C7.08c	elf1	AAA family ATPase Elf1 [Source:PomBase Gene ID;Acc:SPAC3C7.08c]	0.339008
SPAC3C7.09	set8	lysine methyltransferase Set8 (predicted) [Source:PomBase Gene ID;Acc:SPAC3C7.09]	0.92022
SPAC3C7.10	pex13	peroxin 13 (predicted) [Source:PomBase Gene ID;Acc:SPAC3C7.10]	0.527499
SPAC3C7.12	tip1	CLIP170 family protein Tip1 [Source:PomBase Gene ID;Acc:SPAC3C7.12]	1.1744
SPAC3C7.13c	SPAC3C7.13c	glucose-6-phosphate 1-dehydrogenase (predicted) [Source:PomBase Gene ID;Acc:SPAC3C7.13c]	0.427926
SPAC3F10.02c	trk1	potassium ion transporter Trk1 [Source:PomBase Gene ID;Acc:SPAC3F10.02c]	0.429766
SPAC3F10.04	gsa1	glutathione synthetase large subunit Gsa1 [Source:PomBase Gene ID;Acc:SPAC3F10.04]	0.160006
SPAC3F10.05c	mug113	T5orf172 family protein [Source:PomBase Gene ID;Acc:SPAC3F10.05c]	0.416553
SPAC3F10.06c	SPAC3F10.06c	initiator methionine tRNA 2'-O-ribosyl phosphate transferase (predicted) [Source:PomBase Gene ID;Acc:SPAC3F10.06c]	0.878003
SPAC3F10.09	SPAC3F10.09	1-(5-phosphoribosyl)-5-[(5-phosphoribosylamino) methylideneamino]imidazole-4-carboxamide isomerase (predicted) [Source:PomBase Gene ID;Acc:SPAC3F10.09]	0.914618
SPAC3F10.11c	abc2	glutathione S-conjugate-exporting ATPase Abc2 [Source:PomBase Gene ID;Acc:SPAC3F10.11c]	0.659677
SPAC3F10.13	ucp6	UBA domain protein Ucp6 [Source:PomBase Gene ID;Acc:SPAC3F10.13]	1.14907
SPAC3F10.15c	spo12	Spo12 family protein [Source:PomBase Gene ID;Acc:SPAC3F10.15c]	0.673145
SPAC3F10.17	SPAC3F10.17	ribosome biogenesis protein Ltv1 (predicted) [Source:PomBase Gene ID;Acc:SPAC3F10.17]
SPAC3F10.18c	rpl4102	60S ribosomal protein L41 (predicted) [Source:PomBase Gene ID;Acc:SPAC3F10.18c]	0.514466
SPAC3G6.01	hrp3	ATP-dependent DNA helicase Hrp3 [Source:PomBase Gene ID;Acc:SPAC3G6.01]	0.551908
SPAC3G6.03c	SPAC3G6.03c	Maf-like protein [Source:PomBase Gene ID;Acc:SPAC3G6.03c]	0.476185
SPAC3G6.04	rnp24	RNA-binding protein Rnp24 [Source:PomBase Gene ID;Acc:SPAC3G6.04]	0.530509
SPAC3G6.05	SPAC3G6.05	Mpv17/PMP22 family protein 1 (predicted) [Source:PomBase Gene ID;Acc:SPAC3G6.05]	0.535901
SPAC3G6.06c	rad2	FEN-1 endonuclease Rad2 [Source:PomBase Gene ID;Acc:SPAC3G6.06c]	0.53779
SPAC3G6.09c	tps2	trehalose-phosphate synthase Tps2 (predicted) [Source:PomBase Gene ID;Acc:SPAC3G6.09c]
SPAC3G6.11	chl1	ATP-dependent DNA helicase Chl1 (predicted) [Source:PomBase Gene ID;Acc:SPAC3G6.11]	0.790138
SPAC3G6.13c	rpl4101	60S ribosomal protein L41 [Source:PomBase Gene ID;Acc:SPAC3G6.13c]	0.472318
SPAC3G9.01	nsk1	Clp1-interacting protein Nsk1 [Source:PomBase Gene ID;Acc:SPAC3G9.01]	0.384024
SPAC3G9.03	rpl2301	60S ribosomal protein L23 [Source:PomBase Gene ID;Acc:SPAC3G9.03]	1.04305
SPAC3G9.04	ssu72	phosphoric ester hydrolase Ssu72 (predicted) [Source:PomBase Gene ID;Acc:SPAC3G9.04]	0.464833
SPAC3G9.05	SPAC3G9.05	GTPase activating protein (predicted) [Source:PomBase Gene ID;Acc:SPAC3G9.05]	0.591687
SPAC3G9.07c	hos2	histone deacetylase (class I) Hos2 [Source:PomBase Gene ID;Acc:SPAC3G9.07c]	0.511147
SPAC3G9.08	png1	ING family homolog Png1 [Source:PomBase Gene ID;Acc:SPAC3G9.08]
SPAC3G9.11c	SPAC3G9.11c	pyruvate decarboxylase (predicted) [Source:PomBase Gene ID;Acc:SPAC3G9.11c]
SPAC3H1.03	mug151	mouse transcriptional regulator, HCNGP-like (predicted) [Source:PomBase Gene ID;Acc:SPAC3H1.03]	0.546231
SPAC3H1.05	SPAC3H1.05	CAAX prenyl protease (predicted) [Source:PomBase Gene ID;Acc:SPAC3H1.05]	0.516745
SPAC3H1.06c	SPAC3H1.06c	membrane transporter (predicted) [Source:PomBase Gene ID;Acc:SPAC3H1.06c]	1.86682
SPAC3H1.07	aru1	arginase Aru1 [Source:PomBase Gene ID;Acc:SPAC3H1.07]	0.544086
SPAC3H1.08c	SPAC3H1.08c	DUF1640 family protein [Source:PomBase Gene ID;Acc:SPAC3H1.08c]	1.01984
SPAC3H1.10	SPAC3H1.10	phytochelatin synthetase [Source:PomBase Gene ID;Acc:SPAC3H1.10]	0.929236
SPAC3H1.11	hsr1	transcription factor Hsr1 [Source:PomBase Gene ID;Acc:SPAC3H1.11]	1.8766
SPAC3H1.12c	snt2	Lid2 complex subunit Snt2 [Source:PomBase Gene ID;Acc:SPAC3H1.12c]	0.860695
SPAC3H1.13	ppk13	serine/threonine protein kinase Ppk13 (predicted) [Source:PomBase Gene ID;Acc:SPAC3H1.13]	0.583698
SPAC3H1.14	SPAC3H1.14	cytoplasmic vesicle protein, Vid24 family (predicted) [Source:PomBase Gene ID;Acc:SPAC3H1.14]	0.492395
SPAC3H5.04	aar2	U5 snRNP-associated protein Aar2 (predicted) [Source:PomBase Gene ID;Acc:SPAC3H5.04]	0.52999
SPAC3H5.08c	SPAC3H5.08c	WD repeat protein, human WDR44 family [Source:PomBase Gene ID;Acc:SPAC3H5.08c]	0.566362
SPAC3H5.11	SPAC3H5.11	NAD/NADH kinase (predicted) [Source:PomBase Gene ID;Acc:SPAC3H5.11]	0.945355
SPAC3H8.03	img2	mitochondrial ribosomal protein subunit Img2 (predicted) [Source:PomBase Gene ID;Acc:SPAC3H8.03]	0.973684
SPAC3H8.04	SPAC3H8.04	chromosome segregation protein (predicted) [Source:PomBase Gene ID;Acc:SPAC3H8.04]	0.494307
SPAC3H8.07c	pac10	prefoldin subunit 3 Pac10 (predicted) [Source:PomBase Gene ID;Acc:SPAC3H8.07c]	0.412787
SPAC3H8.08c	SPAC3H8.08c	transcription factor (predicted) [Source:PomBase Gene ID;Acc:SPAC3H8.08c]	0.503829
SPAC3H8.09c	nab3	poly(A) binding protein Nab3 (predicted) [Source:PomBase Gene ID;Acc:SPAC3H8.09c]	0.311306
SPAC458.02c	SPAC458.02c	mRNP complex (predicted) [Source:PomBase Gene ID;Acc:SPAC458.02c]	1.16134
SPAC458.04c	dli1	dynein intermediate light chain Dli1/Dil1 [Source:PomBase Gene ID;Acc:SPAC458.04c]	0.548899
SPAC458.06	SPAC458.06	WD repeat protein involved in autophagy Atg18c [Source:PomBase Gene ID;Acc:SPAC458.06]	0.686699
SPAC4A8.02c	SPAC4A8.02c	conserved protein, UPF0047 family [Source:PomBase Gene ID;Acc:SPAC4A8.02c]	0.519775
SPAC4A8.05c	myp2	myosin II heavy chain Myo3 [Source:PomBase Gene ID;Acc:SPAC4A8.05c]	0.842946
SPAC4A8.06c	SPAC4A8.06c	esterase/lipase (predicted) [Source:PomBase Gene ID;Acc:SPAC4A8.06c]	0.469769
SPAC4A8.07c	SPAC4A8.07c	sphingoid long chain base kinase (predicted) [Source:PomBase Gene ID;Acc:SPAC4A8.07c]	0.540135
SPAC4A8.09c	cwf21	complexed with Cdc5 protein Cwf21 [Source:PomBase Gene ID;Acc:SPAC4A8.09c]
SPAC4A8.10	SPAC4A8.10	lipase (predicted) [Source:PomBase Gene ID;Acc:SPAC4A8.10]	1.05526
SPAC4A8.14	SPAC4A8.14	ribose-phosphate pyrophosphokinase (predicted) [Source:PomBase Gene ID;Acc:SPAC4A8.14]	0.508783
SPAC4C5.01	SPAC4C5.01	haloacid dehalogenase-like hydrolase [Source:PomBase Gene ID;Acc:SPAC4C5.01]	1.17137
SPAC4C5.02c	ryh1	GTPase Ryh1 [Source:PomBase Gene ID;Acc:SPAC4C5.02c]	0.456448
SPAC4C5.03	SPAC4C5.03	CTNS domain protein (SMART) [Source:PomBase Gene ID;Acc:SPAC4C5.03]	1.04408
SPAC4D7.03	pop2	F-box/WD repeat protein Pop2 [Source:PomBase Gene ID;Acc:SPAC4D7.03]	1.05581
SPAC4D7.06c	SPAC4D7.06c	siroheme synthase (predicted) [Source:PomBase Gene ID;Acc:SPAC4D7.06c]
SPAC4D7.07c	SPAC4D7.07c	sequence orphan [Source:PomBase Gene ID;Acc:SPAC4D7.07c]
SPAC4D7.11	dsc4	conserved fungal protein [Source:PomBase Gene ID;Acc:SPAC4D7.11]	0.546087
SPAC4F10.04	rrd1	protein phosphatase type 2A, intrinsic regulator Rrd1 (predicted) [Source:PomBase Gene ID;Acc:SPAC4F10.04]
SPAC4F10.07c	atg13	autophagy associated protein kinase regulatory subunit Atg13 [Source:PomBase Gene ID;Acc:SPAC4F10.07c]	0.467307
SPAC4F10.08	mug126	sequence orphan [Source:PomBase Gene ID;Acc:SPAC4F10.08]	0.595125
SPAC4F10.11	spn1	septin Spn1 [Source:PomBase Gene ID;Acc:SPAC4F10.11]	1.16674
SPAC4F10.13c	mpd2	GYF domain protein [Source:PomBase Gene ID;Acc:SPAC4F10.13c]
SPAC4F10.16c	SPAC4F10.16c	P-type ATPase (predicted) [Source:PomBase Gene ID;Acc:SPAC4F10.16c]
SPAC4F10.17	SPAC4F10.17	conserved fungal protein [Source:PomBase Gene ID;Acc:SPAC4F10.17]	0.482818
SPAC4F10.18	nup37	WD repeat protein, nucleoporin Nup37 (predicted) [Source:PomBase Gene ID;Acc:SPAC4F10.18]	1.94554
SPAC4F10.19c	SPAC4F10.19c	zf-HIT protein Hit1 (predicted) [Source:PomBase Gene ID;Acc:SPAC4F10.19c]	0.504514
SPAC4F10.20	grx1	glutaredoxin Grx1 [Source:PomBase Gene ID;Acc:SPAC4F10.20]	0.748887
SPAC4F8.08	mug114	sequence orphan [Source:PomBase Gene ID;Acc:SPAC4F8.08]	0.620908
SPAC4F8.10c	stg1	SM22/transgelin-like actin modulating protein Stg1 [Source:PomBase Gene ID;Acc:SPAC4F8.10c]	0.466769
SPAC4G8.03c	SPAC4G8.03c	RNA-binding protein (predicted) [Source:PomBase Gene ID;Acc:SPAC4G8.03c]	0.557708
SPAC4G8.04	SPAC4G8.04	GTPase activating protein (predicted) [Source:PomBase Gene ID;Acc:SPAC4G8.04]	0.570062
SPAC4G8.05	ppk14	serine/threonine protein kinase Ppk14 (predicted) [Source:PomBase Gene ID;Acc:SPAC4G8.05]	0.558698
SPAC4G8.07c	SPAC4G8.07c	tRNA (m5U54) methyltransferase Trm2 (predicted) [Source:PomBase Gene ID;Acc:SPAC4G8.07c]	0.994467
SPAC4G8.08	SPAC4G8.08	mitochondrial iron ion transporter (predicted) [Source:PomBase Gene ID;Acc:SPAC4G8.08]	1.02463
SPAC4G8.11c	atp10	F1-F0 ATPase assembly protein (predicted) [Source:PomBase Gene ID;Acc:SPAC4G8.11c]
SPAC4G8.13c	prz1	calcineurin responsive transcription factor Prz1 [Source:PomBase Gene ID;Acc:SPAC4G8.13c]
SPAC4G9.02	rnh201	ribonuclease H2 complex subunit Rnh201 (predicted) [Source:PomBase Gene ID;Acc:SPAC4G9.02]	2.44158
SPAC4G9.06c	chz1	histone chaperone Chz1 (predicted) [Source:PomBase Gene ID;Acc:SPAC4G9.06c]	0.471918
SPAC4G9.09c	arg11	N-acetyl-gamma-glutamyl-phosphate reductase/acetylglutamate kinase [Source:PomBase Gene ID;Acc:SPAC4G9.09c]
SPAC4G9.10	arg3	ornithine carbamoyltransferase Arg3 [Source:PomBase Gene ID;Acc:SPAC4G9.10]	0.689462
SPAC4G9.11c	cmb1	cytosine-mismatch binding protein 1 [Source:PomBase Gene ID;Acc:SPAC4G9.11c]	0.671577
SPAC4G9.12	SPAC4G9.12	gluconokinase [Source:PomBase Gene ID;Acc:SPAC4G9.12]	0.953029
SPAC4G9.13c	vps26	retromer complex subunit Vps26 [Source:PomBase Gene ID;Acc:SPAC4G9.13c]
SPAC4G9.14	SPAC4G9.14	mitochondrial Mpv17/PMP22 family protein 2 (predicted) [Source:PomBase Gene ID;Acc:SPAC4G9.14]	0.450316
SPAC4G9.16c	rpl901	60S ribosomal protein L9 [Source:PomBase Gene ID;Acc:SPAC4G9.16c]	0.458906
SPAC4G9.19	SPAC4G9.19	DNAJ domain protein DNAJB family (predicted) [Source:PomBase Gene ID;Acc:SPAC4G9.19]	1.01234
SPAC4G9.20c	SPAC4G9.20c	mitochondrial carrier with solute carrier repeats (predicted) [Source:PomBase Gene ID;Acc:SPAC4G9.20c]	0.54504
SPAC4H3.02c	swc3	Swr1 complex subunit Swc3 [Source:PomBase Gene ID;Acc:SPAC4H3.02c]	0.454428
SPAC4H3.03c	SPAC4H3.03c	glucan 1,4-alpha-glucosidase (predicted) [Source:PomBase Gene ID;Acc:SPAC4H3.03c]	0.924142
SPAC4H3.04c	SPAC4H3.04c	UPF0103 family [Source:PomBase Gene ID;Acc:SPAC4H3.04c]	1.05643
SPAC4H3.05	srs2	ATP-dependent DNA helicase, UvrD subfamily [Source:PomBase Gene ID;Acc:SPAC4H3.05]	0.51714
SPAC4H3.06	SPAC4H3.06	sequence orphan [Source:PomBase Gene ID;Acc:SPAC4H3.06]	0.550531
SPAC4H3.07c	SPAC4H3.07c	protein phosphatase Fmp31 (predicted) [Source:PomBase Gene ID;Acc:SPAC4H3.07c]	0.701596
SPAC4H3.14c	SPAC4H3.14c	sequence orphan [Source:PomBase Gene ID;Acc:SPAC4H3.14c]	0.579779
SPAC513.02	SPAC513.02	phosphoglycerate mutase family [Source:PomBase Gene ID;Acc:SPAC513.02]	0.625287
SPAC513.03	mfm2	M-factor precursor Mfm2 [Source:PomBase Gene ID;Acc:SPAC513.03]	0.557087
SPAC513.04	SPAC513.04	sequence orphan [Source:PomBase Gene ID;Acc:SPAC513.04]	0.976425
SPAC513.06c	SPAC513.06c	dihydrodiol dehydrogenase (predicted) [Source:PomBase Gene ID;Acc:SPAC513.06c]	1.04052
SPAC513.07	SPAC513.07	flavonol reductase/cinnamoyl-CoA reductase family [Source:PomBase Gene ID;Acc:SPAC513.07]	0.487624
SPAC521.03	SPAC521.03	short chain dehydrogenase (predicted) [Source:PomBase Gene ID;Acc:SPAC521.03]	0.570588
SPAC521.04c	SPAC521.04c	calcium permease (predicted) [Source:PomBase Gene ID;Acc:SPAC521.04c]
SPAC521.05	rps802	40S ribosomal protein S8 (predicted) [Source:PomBase Gene ID;Acc:SPAC521.05]	0.425196
SPAC56E4.03	SPAC56E4.03	aromatic aminotransferase (predicted) [Source:PomBase Gene ID;Acc:SPAC56E4.03]
SPAC56E4.06c	ggt2	gamma-glutamyltranspeptidase Ggt2 [Source:PomBase Gene ID;Acc:SPAC56E4.06c]	0.620784
SPAC56E4.07	SPAC56E4.07	N-acetyltransferase (predicted) [Source:PomBase Gene ID;Acc:SPAC56E4.07]	0.435142
SPAC56F8.02	SPAC56F8.02	AMP binding enzyme (predicted) [Source:PomBase Gene ID;Acc:SPAC56F8.02]	1.65086
SPAC56F8.05c	mug64	BAR domain protein (predicted) [Source:PomBase Gene ID;Acc:SPAC56F8.05c]	1.32536
SPAC56F8.06c	alg10	dolichyl-phosphate-glucose-glycolipid alpha-glucosyltransferase Alg10 (predicted) [Source:PomBase Gene ID;Acc:SPAC56F8.06c]	1.14757
SPAC56F8.09	rrp8	rRNA methyltransferase Rrp8 (predicted) [Source:PomBase Gene ID;Acc:SPAC56F8.09]	0.53857
SPAC56F8.14c	mug115	sequence orphan [Source:PomBase Gene ID;Acc:SPAC56F8.14c]	0.492734
SPAC56F8.16	esc1	transcription factor Esc1 (predicted) [Source:PomBase Gene ID;Acc:SPAC56F8.16]	0.991265
SPAC57A10.03	cyp1	cyclophilin family peptidyl-prolyl cis-trans isomerase Cyp1 [Source:PomBase Gene ID;Acc:SPAC57A10.03]	0.616869
SPAC57A10.04	mug10	Rho guanine nucleotide exchange factor (predicted) [Source:PomBase Gene ID;Acc:SPAC57A10.04]	0.636424
SPAC57A10.06	mug15	sequence orphan [Source:PomBase Gene ID;Acc:SPAC57A10.06]	1.4153
SPAC57A10.07	SPAC57A10.07	conserved protein (fungal and protazoan) [Source:PomBase Gene ID;Acc:SPAC57A10.07]	0.599542
SPAC57A10.08c	SPAC57A10.08c	carboxylic ester hydrolase activity (predicted) [Source:PomBase Gene ID;Acc:SPAC57A10.08c]	0.546518
SPAC57A10.09c	nhp6	High-mobility group non-histone chromatin protein (predicted) [Source:PomBase Gene ID;Acc:SPAC57A10.09c]	0.531371
SPAC57A10.10c	sla1	La protein homolog [Source:PomBase Gene ID;Acc:SPAC57A10.10c]	1.09109
SPAC57A10.14	sgf11	SAGA complex subunit Sgf11 [Source:PomBase Gene ID;Acc:SPAC57A10.14]	0.900195
SPAC57A7.05	SPAC57A7.05	conserved protein [Source:PomBase Gene ID;Acc:SPAC57A7.05]	0.951017
SPAC57A7.07c	SPAC57A7.07c	homocysteine methyltransferase (predicted) [Source:PomBase Gene ID;Acc:SPAC57A7.07c]	1.14021
SPAC57A7.08	pzh1	serine/threonine protein phosphatase Pzh1 [Source:PomBase Gene ID;Acc:SPAC57A7.08]	0.519247
SPAC57A7.09	SPAC57A7.09	human RNF family homolog [Source:PomBase Gene ID;Acc:SPAC57A7.09]	0.65365
SPAC589.02c	med13	mediator complex subunit Srb9 [Source:PomBase Gene ID;Acc:SPAC589.02c]
SPAC589.03c	SPAC589.03c	sequence orphan [Source:PomBase Gene ID;Acc:SPAC589.03c]	0.920393
SPAC589.05c	SPAC589.05c	conserved eukaryotic protein [Source:PomBase Gene ID;Acc:SPAC589.05c]	0.456655
SPAC589.07c	atg18	WD repeat protein involved in autophagy Atg18a [Source:PomBase Gene ID;Acc:SPAC589.07c]	0.337869
SPAC589.09	SPAC589.09	sec14 cytosolic factor family (predicted) [Source:PomBase Gene ID;Acc:SPAC589.09]	1.10103
SPAC589.10c	SPAC589.10c	ribomal-ubiquitin fusion protein Ubi5 (predicted) [Source:PomBase Gene ID;Acc:SPAC589.10c]	0.568501
SPAC589.11	mug82	mitochondrial translation release factor (predicted) [Source:PomBase Gene ID;Acc:SPAC589.11]	0.487599
SPAC5D6.01	rps2202	40S ribosomal protein S15a (predicted) [Source:PomBase Gene ID;Acc:SPAC5D6.01]	1.16064
SPAC5D6.02c	mug165	sequence orphan [Source:PomBase Gene ID;Acc:SPAC5D6.02c]	0.308623
SPAC5D6.04	SPAC5D6.04	auxin family transmembrane transporter (predicted) [Source:PomBase Gene ID;Acc:SPAC5D6.04]
SPAC5D6.05	40787	mediator complex subunit Pmc6 [Source:PomBase Gene ID;Acc:SPAC5D6.05]	1.04406
SPAC5D6.07c	pxa1	PXA domain protein Pxa1 [Source:PomBase Gene ID;Acc:SPAC5D6.07c]	0.556514
SPAC5D6.08c	mes1	meiosis II protein Mes1 [Source:PomBase Gene ID;Acc:SPAC5D6.08c]	0.310315
SPAC5D6.09c	mug86	acetate transmembrane transporter (predicted) [Source:PomBase Gene ID;Acc:SPAC5D6.09c]	0.472589
SPAC5D6.10c	mug116	sequence orphan [Source:PomBase Gene ID;Acc:SPAC5D6.10c]	0.717319
SPAC5D6.13	SPAC5D6.13	Golgi phosphoprotein 3 family (predicted) [Source:PomBase Gene ID;Acc:SPAC5D6.13]	0.489764
SPAC5H10.01	SPAC5H10.01	DUF1445 family protein [Source:PomBase Gene ID;Acc:SPAC5H10.01]	0.536064
SPAC5H10.02c	SPAC5H10.02c	ThiJ domain protein [Source:PomBase Gene ID;Acc:SPAC5H10.02c]	0.61072
SPAC5H10.04	SPAC5H10.04	NADPH dehydrogenase (predicted) [Source:PomBase Gene ID;Acc:SPAC5H10.04]	0.727049
SPAC5H10.05c	SPAC5H10.05c	FAD binding oxidoreductase (predicted) [Source:PomBase Gene ID;Acc:SPAC5H10.05c]	0.673877
SPAC5H10.06c	adh4	alcohol dehydrogenase Adh4 [Source:PomBase Gene ID;Acc:SPAC5H10.06c]	1.39262
SPAC5H10.07	SPAC5H10.07	sequence orphan [Source:PomBase Gene ID;Acc:SPAC5H10.07]	0.915891
SPAC5H10.09c	SPAC5H10.09c	3-methyl-2-oxobutanoatehydroxymethyltransferase(predicted) [Source:PomBase Gene ID;Acc:SPAC5H10.09c]	0.528402
SPAC5H10.10	SPAC5H10.10	NADPH dehydrogenase (predicted) [Source:PomBase Gene ID;Acc:SPAC5H10.10]	0.645632
SPAC5H10.11	gmh1	alpha-1,2-galactosyltransferase Gmh1 (predicted) [Source:PomBase Gene ID;Acc:SPAC5H10.11]	0.553041
SPAC5H10.12c	SPAC5H10.12c	acetylglucosaminyltransferase (predicted) [Source:PomBase Gene ID;Acc:SPAC5H10.12c]	0.513324
SPAC5H10.13c	gmh2	alpha-1,2-galactosyltransferase Gmh2 (predicted) [Source:PomBase Gene ID;Acc:SPAC5H10.13c]	0.626722
SPAC607.06c	SPAC607.06c	metallopeptidase [Source:PomBase Gene ID;Acc:SPAC607.06c]	1.21531
SPAC607.07c	SPAC607.07c	sequence orphan [Source:PomBase Gene ID;Acc:SPAC607.07c]	0.547657
SPAC607.10	spo3	sporulation protein Spo3 [Source:PomBase Gene ID;Acc:SPAC607.10]	1.21188
SPAC630.04c	SPAC630.04c	sequence orphan [Source:PomBase Gene ID;Acc:SPAC630.04c]	1.58773
SPAC630.05	gyp7	GTPase activating protein Gyp7 (predicted) [Source:PomBase Gene ID;Acc:SPAC630.05]	1.12059
SPAC630.06c	SPAC630.06c	conserved fungal protein [Source:PomBase Gene ID;Acc:SPAC630.06c]	1.01668
SPAC630.07c	SPAC630.07c	sequence orphan [Source:PomBase Gene ID;Acc:SPAC630.07c]	1.09277
SPAC630.09c	mug58	GLYK family kinase of unknown specificity (predicted) [Source:PomBase Gene ID;Acc:SPAC630.09c]	0.541023
SPAC630.10	SPAC630.10	conserved eukaryotic protein, DUF3321 family [Source:PomBase Gene ID;Acc:SPAC630.10]	0.582324
SPAC630.11	vps55	vacuolar sorting protein Vps55 (predicted) [Source:PomBase Gene ID;Acc:SPAC630.11]	0.641859
SPAC630.13c	tsc2	tuberin [Source:PomBase Gene ID;Acc:SPAC630.13c]	0.935207
SPAC630.14c	tup12	transcriptional corepressor Tup12 [Source:PomBase Gene ID;Acc:SPAC630.14c]
SPAC630.15	mug177	sequence orphan [Source:PomBase Gene ID;Acc:SPAC630.15]	1.17934
SPAC631.01c	acp2	F-actin capping protein beta subunit (predicted) [Source:PomBase Gene ID;Acc:SPAC631.01c]	0.458252
SPAC637.03	SPAC637.03	conserved fungal protein [Source:PomBase Gene ID;Acc:SPAC637.03]	0.970834
SPAC637.10c	rpn10	19S proteasome regulatory subunit Rpn10 [Source:PomBase Gene ID;Acc:SPAC637.10c]	0.549895
SPAC637.13c	slm1	cytoskeletal signaling protein Slm1 (predicted) [Source:PomBase Gene ID;Acc:SPAC637.13c]	1.21225
SPAC644.08	SPAC644.08	methionine salvage haloacid dehalogenase-like hydrolase (predicted) [Source:PomBase Gene ID;Acc:SPAC644.08]	1.01446
SPAC644.09	SPAC644.09	alanine racemase (predicted) [Source:PomBase Gene ID;Acc:SPAC644.09]	0.906152
SPAC644.11c	pkp1	mitochondrial pyruvate dehydrogenase (lipoamide) kinase Pkp1 (predicted) [Source:PomBase Gene ID;Acc:SPAC644.11c]	0.473356
SPAC644.13c	SPAC644.13c	Rab GTPase binding (predicted) [Source:PomBase Gene ID;Acc:SPAC644.13c]	1.14549
SPAC644.18c	bet3	TRAPP complex subunit Bet3 (predicted) [Source:PomBase Gene ID;Acc:SPAC644.18c]
SPAC664.01c	swi6	chromodomain protein Swi6 [Source:PomBase Gene ID;Acc:SPAC664.01c]
SPAC664.02c	arp8	actin-like protein, Ino80 complex subunit Arp8 [Source:PomBase Gene ID;Acc:SPAC664.02c]	0.793896
SPAC664.03	SPAC664.03	RNA polymerase II associated Paf1 complex (predicted) [Source:PomBase Gene ID;Acc:SPAC664.03]	0.437265
SPAC664.04c	rps1602	40S ribosomal protein S16 (predicted) [Source:PomBase Gene ID;Acc:SPAC664.04c]	0.538277
SPAC664.07c	rad9	checkpoint clamp complex protein Rad9 [Source:PomBase Gene ID;Acc:SPAC664.07c]	0.479024
SPAC664.10	klp2	kinesin-like protein Klp2 [Source:PomBase Gene ID;Acc:SPAC664.10]	0.926362
SPAC664.12c	SPAC664.12c	mitochondrial succinate dehydrogenase assembly factor 1 (predicted) [Source:PomBase Gene ID;Acc:SPAC664.12c]	0.824148
SPAC664.13	SPAC664.13	sequence orphan [Source:PomBase Gene ID;Acc:SPAC664.13]	3.19776
SPAC664.14	amt2	ammonium transporter Amt2 [Source:PomBase Gene ID;Acc:SPAC664.14]	1.0038
SPAC664.15	caf4	CCR4-Not complex subunit Caf4/Mdv1 (predicted) [Source:PomBase Gene ID;Acc:SPAC664.15]	0.717343
SPAC683.02c	SPAC683.02c	zf-CCHC type zinc finger protein [Source:PomBase Gene ID;Acc:SPAC683.02c]	0.461633
SPAC683.03	SPAC683.03	sequence orphan [Source:PomBase Gene ID;Acc:SPAC683.03]	0.900861
SPAC688.03c	SPAC688.03c	human AMMECR1 homolog [Source:PomBase Gene ID;Acc:SPAC688.03c]	0.9398
SPAC688.06c	slx4	structure-specific endonuclease subunit [Source:PomBase Gene ID;Acc:SPAC688.06c]	0.501844
SPAC688.10	rev3	DNA polymerase zeta catalytic subunit Rev3 (predicted) [Source:PomBase Gene ID;Acc:SPAC688.10]	0.34055
SPAC688.11	end4	Huntingtin-interacting protein homolog [Source:PomBase Gene ID;Acc:SPAC688.11]	0.340969
SPAC688.12c	SPAC688.12c	sequence orphan [Source:PomBase Gene ID;Acc:SPAC688.12c]	0.439222
SPAC688.13	scn1	TatD DNase family Scn1 [Source:PomBase Gene ID;Acc:SPAC688.13]	1.1471
SPAC688.14	set13	ribosome L32 lysine methyltransferase Set13 [Source:PomBase Gene ID;Acc:SPAC688.14]	0.562263
SPAC694.03	SPAC694.03	conserved fungal protein [Source:PomBase Gene ID;Acc:SPAC694.03]	0.488073
SPAC694.05c	rps2502	40S ribosomal protein S25 (predicted) [Source:PomBase Gene ID;Acc:SPAC694.05c]	1.16174
SPAC694.06c	mrc1	mediator of replication checkpoint 1 [Source:PomBase Gene ID;Acc:SPAC694.06c]	0.559667
SPAC6B12.04c	SPAC6B12.04c	aminotransferase class I and II (predicted) [Source:PomBase Gene ID;Acc:SPAC6B12.04c]	1.07645
SPAC6B12.05c	ies2	Ino80 complex subunit Ies2 [Source:PomBase Gene ID;Acc:SPAC6B12.05c]	0.628498
SPAC6B12.06c	rrg9	mitochondrial genome maintenance protein Rrg9 (predicted) [Source:PomBase Gene ID;Acc:SPAC6B12.06c]	0.554819
SPAC6B12.08	mug185	Co-chaperone for ATPase activity (predicted) [Source:PomBase Gene ID;Acc:SPAC6B12.08]	1.25706
SPAC6B12.09	trm10	tRNA m(1)G methyltransferase Trm10 (predicted) [Source:PomBase Gene ID;Acc:SPAC6B12.09]	0.592679
SPAC6B12.12	tom70	mitochondrial TOM complex subunit Tom70 (predicted) [Source:PomBase Gene ID;Acc:SPAC6B12.12]	0.305041
SPAC6B12.14c	SPAC6B12.14c	conserved fungal protein [Source:PomBase Gene ID;Acc:SPAC6B12.14c]	0.543127
SPAC6B12.15	cpc2	RACK1 ortholog Cpc2 [Source:PomBase Gene ID;Acc:SPAC6B12.15]	0.846878
SPAC6B12.16	meu26	conserved fungal protein [Source:PomBase Gene ID;Acc:SPAC6B12.16]	0.66113
SPAC6C3.02c	SPAC6C3.02c	mitochondrial CHCH domain protein (predicted) [Source:PomBase Gene ID;Acc:SPAC6C3.02c]	0.561303
SPAC6C3.03c	SPAC6C3.03c	sequence orphan [Source:PomBase Gene ID;Acc:SPAC6C3.03c]	0.472454
SPAC6C3.05	SPAC6C3.05	sequence orphan [Source:PomBase Gene ID;Acc:SPAC6C3.05]	0.531248
SPAC6C3.06c	SPAC6C3.06c	P-type ATPase, calcium transporting (predicted) [Source:PomBase Gene ID;Acc:SPAC6C3.06c]	0.602621
SPAC6C3.07	mug68	sequence orphan [Source:PomBase Gene ID;Acc:SPAC6C3.07]	0.892308
SPAC6C3.08	SPAC6C3.08	proteasome regulatory particle, gankyrin (predicted) [Source:PomBase Gene ID;Acc:SPAC6C3.08]	0.465615
SPAC6F12.06	SPAC6F12.06	Rho GDP dissociation inhibitor Rdi1 (predicted) [Source:PomBase Gene ID;Acc:SPAC6F12.06]	0.513246
SPAC6F12.09	rdp1	RNA-directed RNA polymerase Rdp1 [Source:PomBase Gene ID;Acc:SPAC6F12.09]
SPAC6F12.10c	ade3	phosphoribosylformylglycinamidine synthase Ade3 (predicted) [Source:PomBase Gene ID;Acc:SPAC6F12.10c]
SPAC6F12.12	par2	protein phosphatase regulatory subunit Par2 [Source:PomBase Gene ID;Acc:SPAC6F12.12]	1.13065
SPAC6F6.01	cch1	calcium channel Cch1 [Source:PomBase Gene ID;Acc:SPAC6F6.01]	0.814125
SPAC6F6.02c	pof5	F-box protein Pof5 [Source:PomBase Gene ID;Acc:SPAC6F6.02c]	0.484548
SPAC6F6.04c	SPAC6F6.04c	membrane transporter (predicted) [Source:PomBase Gene ID;Acc:SPAC6F6.04c]	1.40481
SPAC6F6.09	eaf6	NuA4 histone acetyltransferase complex subunit Eaf6 (predicted) [Source:PomBase Gene ID;Acc:SPAC6F6.09]	0.957537
SPAC6F6.11c	SPAC6F6.11c	pyridoxine-pyridoxal-pyridoxamine kinase (predicted) [Source:PomBase Gene ID;Acc:SPAC6F6.11c]	0.593418
SPAC6F6.13c	SPAC6F6.13c	DUF726 family protein [Source:PomBase Gene ID;Acc:SPAC6F6.13c]	1.38426
SPAC6F6.17	rif1	telomere length regulator protein Rif1 [Source:PomBase Gene ID;Acc:SPAC6F6.17]	0.576002
SPAC6G10.02c	tea3	cell end marker Tea3 [Source:PomBase Gene ID;Acc:SPAC6G10.02c]	0.539994
SPAC6G10.03c	SPAC6G10.03c	mitochondrial cardiolipin-specific phospholipase (predicted) [Source:PomBase Gene ID;Acc:SPAC6G10.03c]	0.341383
SPAC6G10.06	SPAC6G10.06	FAD-dependent amino acid oxidase involved in late endosome to Golgi transport (predicted) [Source:PomBase Gene ID;Acc:SPAC6G10.06]	0.527994
SPAC6G10.08	idp1	isocitrate dehydrogenase Idp1 (predicted) [Source:PomBase Gene ID;Acc:SPAC6G10.08]	0.487798
SPAC6G10.10c	SPAC6G10.10c	human hmmtag2 homolog [Source:PomBase Gene ID;Acc:SPAC6G10.10c]	0.579659
SPAC6G10.12c	ace2	transcription factor Ace2 [Source:PomBase Gene ID;Acc:SPAC6G10.12c]	0.409546
SPAC6G9.01c	SPAC6G9.01c	conserved protein [Source:PomBase Gene ID;Acc:SPAC6G9.01c]	0.572121
SPAC6G9.03c	mug183	histone chaperone Rtt106-like (predicted) [Source:PomBase Gene ID;Acc:SPAC6G9.03c]	0.607418
SPAC6G9.04	spo7	sporulation protein Spo7 [Source:PomBase Gene ID;Acc:SPAC6G9.04]	0.510829
SPAC6G9.05	pcd1	coenzyme A diphosphatase (predicted) [Source:PomBase Gene ID;Acc:SPAC6G9.05]	0.980346
SPAC6G9.08	ubp6	ubiquitin C-terminal hydrolase Ubp6 [Source:PomBase Gene ID;Acc:SPAC6G9.08]	0.910226
SPAC6G9.09c	rpl2401	60S ribosomal protein L24 (predicted) [Source:PomBase Gene ID;Acc:SPAC6G9.09c]	0.848607
SPAC6G9.10c	sen1	ATP-dependent 5' to 3' DNA/RNA helicase Sen1 [Source:PomBase Gene ID;Acc:SPAC6G9.10c]
SPAC6G9.13c	bqt1	bouquet formation protein Bqt1 [Source:PomBase Gene ID;Acc:SPAC6G9.13c]	1.54351
SPAC6G9.14	SPAC6G9.14	RNA-binding protein (predicted) [Source:PomBase Gene ID;Acc:SPAC6G9.14]	0.455272
SPAC6G9.15c	SPAC6G9.15c	sequence orphan [Source:PomBase Gene ID;Acc:SPAC6G9.15c]	0.587574
SPAC6G9.16c	SPAC6G9.16c	sequence orphan [Source:PomBase Gene ID;Acc:SPAC6G9.16c]	0.883571
SPAC732.02c	SPAC732.02c	fructose-2,6-bisphosphate 2-phosphatase activity (predicted) [Source:PomBase Gene ID;Acc:SPAC732.02c]	1.15026
SPAC750.06c	SPAC750.06c	S. pombe specific DUF999 protein family 4 [Source:PomBase Gene ID;Acc:SPAC750.06c]	0.460746
SPAC7D4.02c	sfp47	Ubp4 interactor Sfp47 [Source:PomBase Gene ID;Acc:SPAC7D4.02c]	0.518717
SPAC7D4.04	taf1	Taz1 interacting factor 1, autophagy protein [Source:PomBase Gene ID;Acc:SPAC7D4.04]	0.542224
SPAC7D4.05	SPAC7D4.05	hydrolase (predicted) [Source:PomBase Gene ID;Acc:SPAC7D4.05]	0.51536
SPAC7D4.08	SPAC7D4.08	sequence orphan [Source:PomBase Gene ID;Acc:SPAC7D4.08]	1.03399
SPAC7D4.10	vma13	V-type ATPase V1 subunit H (predicted) [Source:PomBase Gene ID;Acc:SPAC7D4.10]	0.583372
SPAC7D4.12c	SPAC7D4.12c	DUF1212 family protein [Source:PomBase Gene ID;Acc:SPAC7D4.12c]	0.917641
SPAC7D4.13c	SPAC7D4.13c	sequence orphan [Source:PomBase Gene ID;Acc:SPAC7D4.13c]
SPAC806.04c	SPAC806.04c	DUF89 family protein [Source:PomBase Gene ID;Acc:SPAC806.04c]	0.510729
SPAC806.07	ndk1	nucleoside diphosphate kinase Ndk1 [Source:PomBase Gene ID;Acc:SPAC806.07]
SPAC806.08c	mod21	gamma tubulin complex subunit Mod21 [Source:PomBase Gene ID;Acc:SPAC806.08c]	0.479752
SPAC821.03c	SPAC821.03c	sequence orphan [Source:PomBase Gene ID;Acc:SPAC821.03c]	0.607608
SPAC821.06	spn2	septin Spn2 [Source:PomBase Gene ID;Acc:SPAC821.06]	0.631721
SPAC821.07c	moc3	transcription factor Moc3 [Source:PomBase Gene ID;Acc:SPAC821.07c]	1.0365
SPAC821.09	eng1	endo-1,3-beta-glucanase Eng1 [Source:PomBase Gene ID;Acc:SPAC821.09]	0.681637
SPAC823.02	SPAC823.02	sequence orphan [Source:PomBase Gene ID;Acc:SPAC823.02]	0.52573
SPAC823.03	ppk15	serine/threonine protein kinase Ppk15 (predicted) [Source:PomBase Gene ID;Acc:SPAC823.03]	0.404331
SPAC823.09c	SPAC823.09c	threonine aspartase (predicted) [Source:PomBase Gene ID;Acc:SPAC823.09c]	0.627289
SPAC823.13c	SPAC823.13c	mitochondrial inner membrane protein (predicted) [Source:PomBase Gene ID;Acc:SPAC823.13c]	1.01243
SPAC823.14	ptf1	phosphoric monoester hydrolase (predicted) [Source:PomBase Gene ID;Acc:SPAC823.14]	0.497912
SPAC823.15	ppa1	minor serine/threonine protein phosphatase Ppa1 [Source:PomBase Gene ID;Acc:SPAC823.15]	0.374831
SPAC823.16c	mug179	WD repeat protein involved in autophagy Atg18b [Source:PomBase Gene ID;Acc:SPAC823.16c]	1.06017
SPAC824.04	SPAC824.04	WD repeat protein (predicted) [Source:PomBase Gene ID;Acc:SPAC824.04]	0.443251
SPAC824.05	vps16	HOPS complex subunit Vps16 (predicted) [Source:PomBase Gene ID;Acc:SPAC824.05]	1.36528
SPAC824.07	SPAC824.07	hydroxyacylglutathione hydrolase (predicted) [Source:PomBase Gene ID;Acc:SPAC824.07]	0.707939
SPAC824.08	gda1	guanosine-diphosphatase Gda1 [Source:PomBase Gene ID;Acc:SPAC824.08]	0.68477
SPAC824.09c	SPAC824.09c	GTPase activating protein (predicted) [Source:PomBase Gene ID;Acc:SPAC824.09c]
SPAC869.02c	SPAC869.02c	nitric oxide dioxygenase (predicted) [Source:PomBase Gene ID;Acc:SPAC869.02c]	0.533092
SPAC869.03c	SPAC869.03c	urea transporter (predicted) [Source:PomBase Gene ID;Acc:SPAC869.03c]	0.696831
SPAC869.04	SPAC869.04	formamidase-like protein (predicted) [Source:PomBase Gene ID;Acc:SPAC869.04]	0.536209
SPAC869.05c	SPAC869.05c	sulfate transporter (predicted) [Source:PomBase Gene ID;Acc:SPAC869.05c]	0.479276
SPAC869.06c	SPAC869.06c	HHE domain cation binding protein (predicted) [Source:PomBase Gene ID;Acc:SPAC869.06c]	0.615144
SPAC869.07c	mel1	alpha-galactosidase, melibiase [Source:PomBase Gene ID;Acc:SPAC869.07c]	0.548539
SPAC869.08	pcm2	protein-L-isoaspartate O-methyltransferase Pcm2 (predicted) [Source:PomBase Gene ID;Acc:SPAC869.08]	0.795089
SPAC869.09	SPAC869.09	conserved fungal protein [Source:PomBase Gene ID;Acc:SPAC869.09]	1.02758
SPAC869.10c	put4	proline specific plasma membrane permease Put4 (predicted) [Source:PomBase Gene ID;Acc:SPAC869.10c]	1.41963
SPAC869.11	cat1	cationic amino acid transporter Cat1 [Source:PomBase Gene ID;Acc:SPAC869.11]	0.505796
SPAC890.03	ppk16	serine/threonine protein kinase Ppk16 (predicted) [Source:PomBase Gene ID;Acc:SPAC890.03]	0.711496
SPAC890.05	SPAC890.05	ribosome biogenesis protein, G-pathc domain, PINX1 family (predicted) [Source:PomBase Gene ID;Acc:SPAC890.05]	0.581679
SPAC890.06	nup155	nucleoporin Nup155 [Source:PomBase Gene ID;Acc:SPAC890.06]
SPAC890.07c	rmt1	type I protein arginine N-methyltransferase Rmt1 [Source:PomBase Gene ID;Acc:SPAC890.07c]	1.06919
SPAC8C9.04	SPAC8C9.04	sequence orphan [Source:PomBase Gene ID;Acc:SPAC8C9.04]	0.536148
SPAC8C9.05	SPAC8C9.05	D-Tyr-tRNA deacylase (predicted) [Source:PomBase Gene ID;Acc:SPAC8C9.05]	0.60178
SPAC8C9.07	SPAC8C9.07	rRNA processing protein Fyv7 (predicted) [Source:PomBase Gene ID;Acc:SPAC8C9.07]	0.605717
SPAC8C9.09c	mug129	sequence orphan [Source:PomBase Gene ID;Acc:SPAC8C9.09c]	0.531315
SPAC8C9.11	SPAC8C9.11	BolA domain protein [Source:PomBase Gene ID;Acc:SPAC8C9.11]	0.453837
SPAC8C9.12c	SPAC8C9.12c	mitochondrial iron ion transporter (predicted) [Source:PomBase Gene ID;Acc:SPAC8C9.12c]	0.651016
SPAC8C9.14	prr1	transcription factor Prr1 [Source:PomBase Gene ID;Acc:SPAC8C9.14]	0.51072
SPAC8C9.16c	mug63	TLDc domain protein 1 [Source:PomBase Gene ID;Acc:SPAC8C9.16c]	0.55398
SPAC8E11.01c	SPAC8E11.01c	beta-fructofuranosidase (predicted) [Source:PomBase Gene ID;Acc:SPAC8E11.01c]	1.08045
SPAC8E11.02c	rad24	14-3-3 protein Rad24 [Source:PomBase Gene ID;Acc:SPAC8E11.02c]	0.485055
SPAC8E11.03c	dmc1	RecA family ATPase Dmc1 [Source:PomBase Gene ID;Acc:SPAC8E11.03c]	1.05259
SPAC8E11.04c	SPAC8E11.04c	phospholipase (predicted) [Source:PomBase Gene ID;Acc:SPAC8E11.04c]	0.594507
SPAC8E11.05c	SPAC8E11.05c	conserved fungal protein [Source:PomBase Gene ID;Acc:SPAC8E11.05c]	0.689158
SPAC8E11.06	SPAC8E11.06	sequence orphan [Source:PomBase Gene ID;Acc:SPAC8E11.06]	0.506549
SPAC8E11.07c	alp31	tubulin specific chaperone cofactor A, Alp31 [Source:PomBase Gene ID;Acc:SPAC8E11.07c]	0.452132
SPAC8E11.10	SPAC8E11.10	sorbose reductase (predicted) [Source:PomBase Gene ID;Acc:SPAC8E11.10]	0.914909
SPAC8F11.02c	dph3	diphthamide biosynthesis protein Dph3 (predicted) [Source:PomBase Gene ID;Acc:SPAC8F11.02c]	0.488025
SPAC8F11.03	msh3	MutS protein homolog 3 [Source:PomBase Gene ID;Acc:SPAC8F11.03]	0.670717
SPAC8F11.05c	mug130	sequence orphan [Source:PomBase Gene ID;Acc:SPAC8F11.05c]	1.16001
SPAC8F11.08c	SPAC8F11.08c	esterase/lipase (predicted) [Source:PomBase Gene ID;Acc:SPAC8F11.08c]	1.15048
SPAC8F11.09c	nnt1	nicotinamide N-methyltransferase Nnt1 (predicted) [Source:PomBase Gene ID;Acc:SPAC8F11.09c]	0.549741
SPAC9.02c	SPAC9.02c	polyamine N-acetyltransferase (predicted) [Source:PomBase Gene ID;Acc:SPAC9.02c]	0.394828
SPAC9.07c	SPAC9.07c	GTPase Rbg1 (predicted) [Source:PomBase Gene ID;Acc:SPAC9.07c]	0.519619
SPAC9.08c	SPAC9.08c	steroid reductase (predicted) [Source:PomBase Gene ID;Acc:SPAC9.08c]	0.48756
SPAC9.10	thi9	thiamine transporter Thi9 [Source:PomBase Gene ID;Acc:SPAC9.10]	0.468747
SPAC9.11	SPAC9.11	sequence orphan [Source:PomBase Gene ID;Acc:SPAC9.11]	0.372091
SPAC9.13c	cwf16	splicing factor (predicted) [Source:PomBase Gene ID;Acc:SPAC9.13c]	1.12985
SPAC922.03	SPAC922.03	1-aminocyclopropane-1-carboxylate deaminase (predicted) [Source:PomBase Gene ID;Acc:SPAC922.03]	0.840567
SPAC922.04	SPAC922.04	sequence orphan [Source:PomBase Gene ID;Acc:SPAC922.04]	0.600382
SPAC922.05c	SPAC922.05c	membrane transporter (predicted) [Source:PomBase Gene ID;Acc:SPAC922.05c]	0.48753
SPAC922.06	SPAC922.06	3-oxoacyl-[acyl-carrier-protein]reductase(predicted) [Source:PomBase Gene ID;Acc:SPAC922.06]	0.57221
SPAC922.07c	SPAC922.07c	aldehyde dehydrogenase (predicted) [Source:PomBase Gene ID;Acc:SPAC922.07c]	0.587137
SPAC926.02	SPAC926.02	conserved fungal protein [Source:PomBase Gene ID;Acc:SPAC926.02]	0.778593
SPAC926.03	rlc1	myosin II regulatory light chain Rlc1 [Source:PomBase Gene ID;Acc:SPAC926.03]	0.426659
SPAC926.05c	dph4	diphthamide biosynthesis protein Dph4 (predicted) [Source:PomBase Gene ID;Acc:SPAC926.05c]	0.964394
SPAC926.06c	SPAC926.06c	leucine-rich repeat protein, unknown [Source:PomBase Gene ID;Acc:SPAC926.06c]	0.628517
SPAC926.09c	fas1	fatty acid synthase beta subunit Fas1 [Source:PomBase Gene ID;Acc:SPAC926.09c]	0.647231
SPAC959.04c	omh6	alpha-1,2-mannosyltransferase Omh6 (predicted) [Source:PomBase Gene ID;Acc:SPAC959.04c]	0.444742
SPAC959.05c	SPAC959.05c	protein disulfide isomerase (predicted) [Source:PomBase Gene ID;Acc:SPAC959.05c]	1.14824
SPAC977.05c	SPAC977.05c	conserved fungal family [Source:PomBase Gene ID;Acc:SPAC977.05c]	1.09124
SPAC977.11	SPAC977.11	CRCB domain protein [Source:PomBase Gene ID;Acc:SPAC977.11]	0.551562
SPAC977.12	SPAC977.12	L-asparaginase (predicted) [Source:PomBase Gene ID;Acc:SPAC977.12]	0.613971
SPAC977.14c	SPAC977.14c	aldo/keto reductase, unknown biological role [Source:PomBase Gene ID;Acc:SPAC977.14c]	0.422613
SPAC977.15	SPAC977.15	dienelactone hydrolase family [Source:PomBase Gene ID;Acc:SPAC977.15]	0.620596
SPAC977.16c	dak2	dihydroxyacetone kinase Dak2 [Source:PomBase Gene ID;Acc:SPAC977.16c]	1.20783
SPAC977.17	SPAC977.17	MIP water channel (predicted) [Source:PomBase Gene ID;Acc:SPAC977.17]	1.17815
SPAC9E9.05	SPAC9E9.05	sequence orphan [Source:PomBase Gene ID;Acc:SPAC9E9.05]	1.00322
SPAC9E9.08	rad26	ATRIP, ATR checkpoint kinase regulatory subunit Rad26 [Source:PomBase Gene ID;Acc:SPAC9E9.08]	0.5347
SPAC9E9.09c	SPAC9E9.09c	aldehyde dehydrogenase (predicted) [Source:PomBase Gene ID;Acc:SPAC9E9.09c]
SPAC9E9.10c	cbh1	CENP-B homolog Cbh1 [Source:PomBase Gene ID;Acc:SPAC9E9.10c]	0.520581
SPAC9E9.11	plr1	pyridoxal reductase Plr1 [Source:PomBase Gene ID;Acc:SPAC9E9.11]
SPAC9E9.12c	ybt1	ABC transporter Ybt1 [Source:PomBase Gene ID;Acc:SPAC9E9.12c]	0.546204
SPAC9E9.13	wos2	p23 homolog, predicted co-chaperone Wos2 [Source:PomBase Gene ID;Acc:SPAC9E9.13]	0.497943
SPAC9E9.15	SPAC9E9.15	CIA30 protein (predicted) [Source:PomBase Gene ID;Acc:SPAC9E9.15]	0.97909
SPAC9G1.02	wis4	MAP kinase kinase kinase Wis4 [Source:PomBase Gene ID;Acc:SPAC9G1.02]	1.35548
SPAC9G1.03c	rpl3001	60S ribosomal protein L30 (predicted) [Source:PomBase Gene ID;Acc:SPAC9G1.03c]	0.502097
SPAC9G1.04	oxa101	mitochondrial inner membrane translocase Oxa101 [Source:PomBase Gene ID;Acc:SPAC9G1.04]
SPAC9G1.05	SPAC9G1.05	actin cortical patch component Aip1 (predicted) [Source:PomBase Gene ID;Acc:SPAC9G1.05]	0.550809
SPAC9G1.06c	cyk3	cytokinesis protein Cyk3 (predicted) [Source:PomBase Gene ID;Acc:SPAC9G1.06c]	0.555521
SPAC9G1.07	SPAC9G1.07	sequence orphan [Source:PomBase Gene ID;Acc:SPAC9G1.07]	0.238611
SPAC9G1.08c	SPAC9G1.08c	phospholipase (predicted) [Source:PomBase Gene ID;Acc:SPAC9G1.08c]	0.549644
SPAC9G1.10c	SPAC9G1.10c	inositol polyphosphate phosphatase (predicted) [Source:PomBase Gene ID;Acc:SPAC9G1.10c]	0.533095
SPAC9G1.11c	spn4	septin Spn4 [Source:PomBase Gene ID;Acc:SPAC9G1.11c]	1.01897
SPAC9G1.12	cpd1	tRNA (m1A) methyltransferase complex catalytic subunit Cpd1 [Source:PomBase Gene ID;Acc:SPAC9G1.12]	0.352179
SPACUNK12.02c	cmk1	calcium/calmodulin-dependent protein kinase Cmk1 [Source:PomBase Gene ID;Acc:SPACUNK12.02c]	0.504628
SPACUNK4.09	SPACUNK4.09	conserved protein [Source:PomBase Gene ID;Acc:SPACUNK4.09]	0.510577
SPACUNK4.10	SPACUNK4.10	glyoxylate reductase (predicted) [Source:PomBase Gene ID;Acc:SPACUNK4.10]	0.533104
SPACUNK4.11c	SPACUNK4.11c	M-phase phosphoprotein 6 family protein [Source:PomBase Gene ID;Acc:SPACUNK4.11c]	0.612557
SPACUNK4.12c	mug138	metallopeptidase (predicted) [Source:PomBase Gene ID;Acc:SPACUNK4.12c]	0.829127
SPACUNK4.13c	SPACUNK4.13c	mitochondrial NTPase Ylf2 (predicted) [Source:PomBase Gene ID;Acc:SPACUNK4.13c]	1.0303
SPACUNK4.15	SPACUNK4.15	2',3'-cyclic-nucleotide 3'-phosphodiesterase (predicted) [Source:PomBase Gene ID;Acc:SPACUNK4.15]	0.501238
SPACUNK4.16c	SPACUNK4.16c	alpha,alpha-trehalose-phosphate synthase (predicted) [Source:PomBase Gene ID;Acc:SPACUNK4.16c]	0.476742
SPACUNK4.17	SPACUNK4.17	NAD binding dehydrogenase family protein [Source:PomBase Gene ID;Acc:SPACUNK4.17]	1.11455
SPACUNK4.19	mug153	sequence orphan [Source:PomBase Gene ID;Acc:SPACUNK4.19]	1.01749
SPAP11E10.01	SPAP11E10.01	ornithine cyclodeaminase family (predicted) [Source:PomBase Gene ID;Acc:SPAP11E10.01]	0.99592
SPAP11E10.02c	mam3	cell agglutination protein Mam3 [Source:PomBase Gene ID;Acc:SPAP11E10.02c]	0.464217
SPAP14E8.02	SPAP14E8.02	FHA domain protein Tos4 (predicted) [Source:PomBase Gene ID;Acc:SPAP14E8.02]	1.0471
SPAP14E8.04	oma1	metallopeptidase Oma1 (predicted) [Source:PomBase Gene ID;Acc:SPAP14E8.04]	0.61538
SPAP14E8.05c	SPAP14E8.05c	UPF0136 family protein [Source:PomBase Gene ID;Acc:SPAP14E8.05c]
SPAP27G11.02	SPAP27G11.02	TPR repeat protein, involved in mitochondrial protein turnover (predicted) [Source:PomBase Gene ID;Acc:SPAP27G11.02]	0.595639
SPAP27G11.08c	meu32	sequence orphan Meu32 [Source:PomBase Gene ID;Acc:SPAP27G11.08c]	1.05046
SPAP27G11.12	SPAP27G11.12	human C17orf28 ortholog 1 [Source:PomBase Gene ID;Acc:SPAP27G11.12]	0.954845
SPAP27G11.15	slx1	structure-specific endonuclease catalytic subunit [Source:PomBase Gene ID;Acc:SPAP27G11.15]	0.632358
SPAP27G11.16	SPAP27G11.16	sequence orphan [Source:PomBase Gene ID;Acc:SPAP27G11.16]	0.930376
SPAP32A8.02	SPAP32A8.02	xylose and arabinose reductase (predicted) [Source:PomBase Gene ID;Acc:SPAP32A8.02]	0.4817
SPAP32A8.03c	SPAP32A8.03c	ubiquitin-protein ligase E3 (predicted) [Source:PomBase Gene ID;Acc:SPAP32A8.03c]	0.372935
SPAP7G5.03	prm1	conjugation protein Prm1 (predicted) [Source:PomBase Gene ID;Acc:SPAP7G5.03]	0.354963
SPAP7G5.04c	lys1	aminoadipate-semialdehyde dehydrogenase [Source:PomBase Gene ID;Acc:SPAP7G5.04c]	0.271152
SPAP7G5.05	rpl1002	60S ribosomal protein L10 [Source:PomBase Gene ID;Acc:SPAP7G5.05]	1.19724
SPAP8A3.02c	ofd2	2 OG-Fe(II) oxygenase superfamily protein Ofd2 [Source:PomBase Gene ID;Acc:SPAP8A3.02c]	1.03279
SPAP8A3.03	SPAP8A3.03	ZIP zinc transporter 1 (predicted) [Source:PomBase Gene ID;Acc:SPAP8A3.03]	0.935733
SPAP8A3.04c	hsp9	heat shock protein Hsp9 [Source:PomBase Gene ID;Acc:SPAP8A3.04c]	0.564983
SPAP8A3.07c	SPAP8A3.07c	phospho-2-dehydro-3-deoxyheptonate aldolase (predicted) [Source:PomBase Gene ID;Acc:SPAP8A3.07c]	0.605003
SPAP8A3.12c	tpp2	tripeptidyl-peptidase II Tpp2 [Source:PomBase Gene ID;Acc:SPAP8A3.12c]	0.410497
SPAP8A3.13c	SPAP8A3.13c	Vid24 family protein (predicted) [Source:PomBase Gene ID;Acc:SPAP8A3.13c]	0.469765
SPAP8A3.14c	sls1	mitochondrial inner membrane protein Sls1 (predicted) [Source:PomBase Gene ID;Acc:SPAP8A3.14c]	1.11259
SPAPB17E12.02	yip12	SMN family protein Yip12 [Source:PomBase Gene ID;Acc:SPAPB17E12.02]	0.954283
SPAPB17E12.03	SPAPB17E12.03	ubiquitin-protein ligase E3 (predicted) [Source:PomBase Gene ID;Acc:SPAPB17E12.03]	1.08337
SPAPB17E12.04c	csn2	COP9/signalosome complex subunit Csn2 [Source:PomBase Gene ID;Acc:SPAPB17E12.04c]	1.08583
SPAPB17E12.08	SPAPB17E12.08	N-glycosylation protein (predicted) [Source:PomBase Gene ID;Acc:SPAPB17E12.08]	1.15914
SPAPB17E12.12c	SPAPB17E12.12c	mitochondrial coenzyme A/ diphosphate transporter (predicted) [Source:PomBase Gene ID;Acc:SPAPB17E12.12c]	0.903837
SPAPB17E12.14c	SPAPB17E12.14c	6-phosphofructo-2-kinase (predicted) [Source:PomBase Gene ID;Acc:SPAPB17E12.14c]	0.916801
SPAPB18E9.04c	SPAPB18E9.04c	sequence orphan [Source:PomBase Gene ID;Acc:SPAPB18E9.04c]	0.981455
SPAPB1A10.03	nxt1	mRNA export receptor Nxt1 [Source:PomBase Gene ID;Acc:SPAPB1A10.03]	1.22834
SPAPB1A10.05	SPAPB1A10.05	sequence orphan [Source:PomBase Gene ID;Acc:SPAPB1A10.05]	0.394695
SPAPB1A10.08	SPAPB1A10.08	sequence orphan [Source:PomBase Gene ID;Acc:SPAPB1A10.08]	0.466236
SPAPB1A10.10c	ypt71	GTPase Ypt71 [Source:PomBase Gene ID;Acc:SPAPB1A10.10c]	0.678409
SPAPB1A10.12c	alo1	D-arabinono-1,4-lactone oxidase (predicted) [Source:PomBase Gene ID;Acc:SPAPB1A10.12c]	0.738842
SPAPB1A10.13	SPAPB1A10.13	sequence orphan [Source:PomBase Gene ID;Acc:SPAPB1A10.13]	0.474135
SPAPB1A10.14	pof15	F-box protein (predicted) [Source:PomBase Gene ID;Acc:SPAPB1A10.14]	0.624339
SPAPB1A10.15	arv1	Arv1-like family protein Arv1 (predicted) [Source:PomBase Gene ID;Acc:SPAPB1A10.15]	0.356961
SPAPB1A11.02	SPAPB1A11.02	esterase/lipase (predicted) [Source:PomBase Gene ID;Acc:SPAPB1A11.02]	0.531511
SPAPB1A11.03	SPAPB1A11.03	cytochrome b2 (L-lactate cytochrome-c oxidoreductase) (predicted) [Source:PomBase Gene ID;Acc:SPAPB1A11.03]	0.353321
SPAPB1A11.04c	SPAPB1A11.04c	transcription factor (predicted) [Source:PomBase Gene ID;Acc:SPAPB1A11.04c]	0.551249
SPAPB1E7.02c	mcl1	DNA polymerase alpha accessory factor Mcl1 [Source:PomBase Gene ID;Acc:SPAPB1E7.02c]	0.479504
SPAPB1E7.04c	SPAPB1E7.04c	chitinase (predicted) [Source:PomBase Gene ID;Acc:SPAPB1E7.04c]	0.633872
SPAPB1E7.05	gde1	glycerophosphoryl diester phosphodiesterase Gde1 (predicted) [Source:PomBase Gene ID;Acc:SPAPB1E7.05]	0.681996
SPAPB1E7.07	glt1	glutamate synthase Glt1 (predicted) [Source:PomBase Gene ID;Acc:SPAPB1E7.07]	1.08832
SPAPB1E7.08c	SPAPB1E7.08c	membrane transporter (predicted) [Source:PomBase Gene ID;Acc:SPAPB1E7.08c]	0.614865
SPAPB1E7.12	rps602	40S ribosomal protein S6 (predicted) [Source:PomBase Gene ID;Acc:SPAPB1E7.12]	0.812958
SPAPB21F2.02	SPAPB21F2.02	Dopey family protein (predicted) [Source:PomBase Gene ID;Acc:SPAPB21F2.02]	0.479831
SPAPB21F2.03	SPAPB21F2.03	ribosome biogenesis protein (predicted) [Source:PomBase Gene ID;Acc:SPAPB21F2.03]	0.36965
SPAPB24D3.01	SPAPB24D3.01	transcription factor (predicted) [Source:PomBase Gene ID;Acc:SPAPB24D3.01]	0.548232
SPAPB24D3.02c	SPAPB24D3.02c	amino acid permease, unknown 3 (predicted) [Source:PomBase Gene ID;Acc:SPAPB24D3.02c]	1.02697
SPAPB24D3.03	SPAPB24D3.03	agmatinase (predicted) [Source:PomBase Gene ID;Acc:SPAPB24D3.03]	0.621359
SPAPB24D3.04c	mag1	DNA-3-methyladenine glycosylase Mag1 [Source:PomBase Gene ID;Acc:SPAPB24D3.04c]	1.39444
SPAPB24D3.07c	SPAPB24D3.07c	sequence orphan [Source:PomBase Gene ID;Acc:SPAPB24D3.07c]	0.605724
SPAPB24D3.08c	SPAPB24D3.08c	NADP-dependent oxidoreductase (predicted) [Source:PomBase Gene ID;Acc:SPAPB24D3.08c]	2.18877
SPAPB24D3.09c	pdr1	ABC transporter Pdr1 [Source:PomBase Gene ID;Acc:SPAPB24D3.09c]	0.511461
SPAPB2B4.04c	SPAPB2B4.04c	vacuolar calcium transporting P-type ATPase P2 type, Pmc1 [Source:PomBase Gene ID;Acc:SPAPB2B4.04c]	0.863016
SPAPB2B4.06	SPAPB2B4.06	conserved fungal protein [Source:PomBase Gene ID;Acc:SPAPB2B4.06]	0.506339
SPAPB2C8.01	SPAPB2C8.01	cell surface glycoprotein (predicted) [Source:PomBase Gene ID;Acc:SPAPB2C8.01]
SPAPB8E5.02c	rpn502	19S proteasome regulatory subunit Rpn502 [Source:PomBase Gene ID;Acc:SPAPB8E5.02c]	1.10634
SPAPB8E5.04c	SPAPB8E5.04c	Niemann-Pick disease type C2 protein hE1 homolog (predicted) [Source:PomBase Gene ID;Acc:SPAPB8E5.04c]	0.510701
SPAPB8E5.05	mfm1	M-factor precursor Mfm1 [Source:PomBase Gene ID;Acc:SPAPB8E5.05]	1.36598
SPAPB8E5.06c	rpl302	60S ribosomal protein L3 [Source:PomBase Gene ID;Acc:SPAPB8E5.06c]	0.469906
SPAPB8E5.08	SPAPB8E5.08	sequence orphan [Source:PomBase Gene ID;Acc:SPAPB8E5.08]	1.03606
SPAPB8E5.10	SPAPB8E5.10	conserved fungal protein, with meiosis specific splicing [Source:PomBase Gene ID;Acc:SPAPB8E5.10]	0.524405
SPAPJ691.02	SPAPJ691.02	yippee-like protein [Source:PomBase Gene ID;Acc:SPAPJ691.02]	0.659563
SPAPJ691.03	SPAPJ691.03	mitochondrial conserved eukaryotic protein [Source:PomBase Gene ID;Acc:SPAPJ691.03]	0.498364
SPAPJ696.01c	vps17	retromer complex subunit Vps17 [Source:PomBase Gene ID;Acc:SPAPJ696.01c]	0.563873
SPAPJ698.02c	rps002	40S ribosomal protein S0B [Source:PomBase Gene ID;Acc:SPAPJ698.02c]	0.560463
SPAPYUG7.03c	mid2	medial ring protein Mid2 [Source:PomBase Gene ID;Acc:SPAPYUG7.03c]	2.00685
SPAPYUG7.04c	rpb9	DNA-directed RNA polymerase II complex subunit Rpb9 [Source:PomBase Gene ID;Acc:SPAPYUG7.04c]	0.65086
SPAPYUG7.06	mug67	PPPDE peptidase family (predicted) [Source:PomBase Gene ID;Acc:SPAPYUG7.06]	1.81109
SPAPYUK71.03c	syn1	synaptotagmin family C2 domain protein, Syn1 [Source:PomBase Gene ID;Acc:SPAPYUK71.03c]	0.457598
SPBC106.01	mph1	dual specificity protein kinase Mph1 [Source:PomBase Gene ID;Acc:SPBC106.01]	1.82067
SPBC106.02c	srx1	sulfiredoxin [Source:PomBase Gene ID;Acc:SPBC106.02c]	0.64418
SPBC106.03	SPBC106.03	DUF1776 family protein [Source:PomBase Gene ID;Acc:SPBC106.03]	1.25984
SPBC106.05c	tim11	F0-ATPase subunit E (predicted) [Source:PomBase Gene ID;Acc:SPBC106.05c]	0.446916
SPBC106.07c	SPBC106.07c	N alpha-acetylation related protein Nat2 (predicted) [Source:PomBase Gene ID;Acc:SPBC106.07c]	0.670189
SPBC106.08c	mug2	cell surface glycoprotein (predicted), DUF1773 family protein 1 [Source:PomBase Gene ID;Acc:SPBC106.08c]	1.4013
SPBC106.10	pka1	cAMP-dependent protein kinase catalytic subunit Pka1 [Source:PomBase Gene ID;Acc:SPBC106.10]	0.630093
SPBC106.11c	plg7	phospholipase A2, PAF family homolog [Source:PomBase Gene ID;Acc:SPBC106.11c]	2.34526
SPBC106.13	SPBC106.13	ubiquitin ligase complex subunit, involved in proteasome-dependent catabolite inactivation of FBPase (predicted) [Source:PomBase Gene ID;Acc:SPBC106.13]	0.735194
SPBC106.17c	cys2	homoserine O-acetyltransferase (predicted) [Source:PomBase Gene ID;Acc:SPBC106.17c]
SPBC106.20	exo70	exocyst complex subunit Exo70 (predicted) [Source:PomBase Gene ID;Acc:SPBC106.20]	0.544994
SPBC1105.01	rrp12	rRNA processing protein Rrp12-like (predicted) [Source:PomBase Gene ID;Acc:SPBC1105.01]	0.439358
SPBC1105.02c	lys4	homocitrate synthase (predicted) [Source:PomBase Gene ID;Acc:SPBC1105.02c]
SPBC1105.04c	cbp1	CENP-B homolog [Source:PomBase Gene ID;Acc:SPBC1105.04c]	0.827454
SPBC1105.05	exg1	glucan 1,6-beta-glucosidase Exg1 [Source:PomBase Gene ID;Acc:SPBC1105.05]	0.50138
SPBC1105.08	SPBC1105.08	EMP70 family [Source:PomBase Gene ID;Acc:SPBC1105.08]	0.636497
SPBC1105.09	ubc15	ubiquitin conjugating enzyme Ubc15 [Source:PomBase Gene ID;Acc:SPBC1105.09]	0.343798
SPBC1105.11c	hht3	histone H3 h3.3 [Source:PomBase Gene ID;Acc:SPBC1105.11c]	0.876205
SPBC1105.13c	SPBC1105.13c	sequence orphan [Source:PomBase Gene ID;Acc:SPBC1105.13c]	0.536862
SPBC1105.14	rsv2	transcription factor Rsv2 [Source:PomBase Gene ID;Acc:SPBC1105.14]	1.27635
SPBC115.02c	SPBC115.02c	AFG1 family mitochondrial ATPase (predicted) [Source:PomBase Gene ID;Acc:SPBC115.02c]	0.602855
SPBC115.03	SPBC115.03	gfo/idh/mocA family oxidoreductase (predicted) [Source:PomBase Gene ID;Acc:SPBC115.03]	0.500149
SPBC119.03	SPBC119.03	human COMT homolog 1 [Source:PomBase Gene ID;Acc:SPBC119.03]	1.21368
SPBC119.04	mei3	meiosis inducing protein Mei3 [Source:PomBase Gene ID;Acc:SPBC119.04]
SPBC119.12	rud3	Golgi matrix protein Rud3 (predicted) [Source:PomBase Gene ID;Acc:SPBC119.12]	0.814463
SPBC119.14	rti1	Rad22 homolog Rti1 [Source:PomBase Gene ID;Acc:SPBC119.14]	1.18863
SPBC119.16c	SPBC119.16c	conserved fungal protein [Source:PomBase Gene ID;Acc:SPBC119.16c]	0.612091
SPBC1198.01	SPBC1198.01	glutathione-dependent formaldehyde dehydrogenase (predicted) [Source:PomBase Gene ID;Acc:SPBC1198.01]	1.01866
SPBC1198.03c	SPBC1198.03c	Golgin subfamily A member [Source:PomBase Gene ID;Acc:SPBC1198.03c]	0.50279
SPBC1198.06c	SPBC1198.06c	mannan endo-1,6-alpha-mannosidase (predicted) [Source:PomBase Gene ID;Acc:SPBC1198.06c]	0.915475
SPBC1198.07c	SPBC1198.07c	mannan endo-1,6-alpha-mannosidase (predicted) [Source:PomBase Gene ID;Acc:SPBC1198.07c]	0.881376
SPBC1198.08	SPBC1198.08	dipeptidase Dug1 (predicted) [Source:PomBase Gene ID;Acc:SPBC1198.08]	0.500561
SPBC1198.09	ubc16	ubiquitin conjugating enzyme Ubc16 (predicted) [Source:PomBase Gene ID;Acc:SPBC1198.09]	0.646118
SPBC1198.11c	reb1	RNA polymerase I transcription termination factor Reb1 [Source:PomBase Gene ID;Acc:SPBC1198.11c]	0.361328
SPBC1198.12	mfr1	fizzy-related protein Mfr1 [Source:PomBase Gene ID;Acc:SPBC1198.12]	0.467111
SPBC1198.14c	fbp1	fructose-1,6-bisphosphatase Fbp1 [Source:PomBase Gene ID;Acc:SPBC1198.14c]	0.609889
SPBC11B10.05c	rsp1	random septum position protein Rsp1 [Source:PomBase Gene ID;Acc:SPBC11B10.05c]	0.499674
SPBC11B10.07c	ivn1	CDC50 domain protein, implicated in signal transduction (predicted) [Source:PomBase Gene ID;Acc:SPBC11B10.07c]	0.634725
SPBC11B10.08	SPBC11B10.08	conserved fungal protein [Source:PomBase Gene ID;Acc:SPBC11B10.08]	0.555646
SPBC11B10.10c	pht1	histone H2A variant H2A.Z, Pht1 [Source:PomBase Gene ID;Acc:SPBC11B10.10c]	0.894834
SPBC11C11.06c	SPBC11C11.06c	sequence orphan [Source:PomBase Gene ID;Acc:SPBC11C11.06c]	1.18148
SPBC11C11.08	srp1	SR family protein, human SRFS2 ortholog Srp1 [Source:PomBase Gene ID;Acc:SPBC11C11.08]	0.686494
SPBC11C11.09c	rpl502	60S ribosomal protein L5 [Source:PomBase Gene ID;Acc:SPBC11C11.09c]	0.307118
SPBC11C11.10	SPBC11C11.10	tRNA pseudouridine synthase (predicted) [Source:PomBase Gene ID;Acc:SPBC11C11.10]	0.60406
SPBC11C11.11c	SPBC11C11.11c	mitochondrial ATP-dependent DNA helicase Irc3 (predicted) [Source:PomBase Gene ID;Acc:SPBC11C11.11c]	1.42395
SPBC11G11.01	fis1	mitochondrial fission protein Fis1 (predicted) [Source:PomBase Gene ID;Acc:SPBC11G11.01]	0.568472
SPBC11G11.03	mrt4	mRNA turnover and ribosome assembly protein Mrt4 (predicted) [Source:PomBase Gene ID;Acc:SPBC11G11.03]	0.880348
SPBC1215.01	shy1	SURF-family protein Shy1 (predicted) [Source:PomBase Gene ID;Acc:SPBC1215.01]	0.624593
SPBC1271.01c	pof13	F-box protein Pof13 [Source:PomBase Gene ID;Acc:SPBC1271.01c]	1.05193
SPBC1271.03c	SPBC1271.03c	NLI interacting factor family phosphatase (predicted) [Source:PomBase Gene ID;Acc:SPBC1271.03c]	0.538215
SPBC1271.05c	SPBC1271.05c	zf-AN1 type zinc finger protein [Source:PomBase Gene ID;Acc:SPBC1271.05c]	0.549473
SPBC1271.06c	mug96	sequence orphan [Source:PomBase Gene ID;Acc:SPBC1271.06c]	1.03401
SPBC1271.07c	SPBC1271.07c	N-acetyltransferase (predicted) [Source:PomBase Gene ID;Acc:SPBC1271.07c]	1.51123
SPBC1271.08c	SPBC1271.08c	sequence orphan [Source:PomBase Gene ID;Acc:SPBC1271.08c]	0.89272
SPBC1271.09	SPBC1271.09	glycerophosphodiester transporter (predicted) [Source:PomBase Gene ID;Acc:SPBC1271.09]	0.817262
SPBC1271.12	kes1	oxysterol binding protein (predicted) [Source:PomBase Gene ID;Acc:SPBC1271.12]	0.486788
SPBC1289.11	spf38	splicing factor Spf38 [Source:PomBase Gene ID;Acc:SPBC1289.11]	0.484486
SPBC1289.13c	SPBC1289.13c	alpha-1,2-galactosyltransferase (predicted) [Source:PomBase Gene ID;Acc:SPBC1289.13c]
SPBC1289.14	SPBC1289.14	adducin (predicted) [Source:PomBase Gene ID;Acc:SPBC1289.14]	1.17793
SPBC1289.16c	cao2	copper amine oxidase-like protein Cao2 [Source:PomBase Gene ID;Acc:SPBC1289.16c]
SPBC12C2.01c	SPBC12C2.01c	sequence orphan [Source:PomBase Gene ID;Acc:SPBC12C2.01c]	0.469839
SPBC12C2.03c	SPBC12C2.03c	methionine synthase reductase (predicted) [Source:PomBase Gene ID;Acc:SPBC12C2.03c]	0.665975
SPBC12C2.04	SPBC12C2.04	NAD binding dehydrogenase family protein [Source:PomBase Gene ID;Acc:SPBC12C2.04]	0.37295
SPBC12C2.05c	bzz1	diacylglycerol binding protein Bzz1 (predicted) [Source:PomBase Gene ID;Acc:SPBC12C2.05c]	1.29875
SPBC12C2.07c	SPBC12C2.07c	spermidine synthase (predicted) [Source:PomBase Gene ID;Acc:SPBC12C2.07c]	0.411272
SPBC12C2.08	dnm1	dynamin Dnm1 [Source:PomBase Gene ID;Acc:SPBC12C2.08]
SPBC12C2.09c	SPBC12C2.09c	Haemolysin-III family protein (predicted) [Source:PomBase Gene ID;Acc:SPBC12C2.09c]	1.203
SPBC12C2.12c	glo1	glyoxalase I [Source:PomBase Gene ID;Acc:SPBC12C2.12c]	1.33623
SPBC12D12.02c	cdm1	DNA polymerase delta subunit Cdm1 [Source:PomBase Gene ID;Acc:SPBC12D12.02c]	0.995782
SPBC12D12.06	srb11	cyclin CycC, Srb mediator subunit Srb11 [Source:PomBase Gene ID;Acc:SPBC12D12.06]	0.642038
SPBC12D12.07c	trx2	mitochondrial thioredoxin Trx2 [Source:PomBase Gene ID;Acc:SPBC12D12.07c]	0.338399
SPBC12D12.09	rev7	DNA polymerase zeta Rev7 (predicted) [Source:PomBase Gene ID;Acc:SPBC12D12.09]	0.448986
SPBC1347.02	fkbp39	FKBP-type peptidyl-prolyl cis-trans isomerase (predicted) [Source:PomBase Gene ID;Acc:SPBC1347.02]
SPBC1347.03	meu14	sporulation protein Meu14 [Source:PomBase Gene ID;Acc:SPBC1347.03]	0.516048
SPBC1347.07	rex2	RNA exonuclease (predicted) [Source:PomBase Gene ID;Acc:SPBC1347.07]	0.543954
SPBC1347.09	SPBC1347.09	hexaprenyldihydroxybenzoate methyltransferase (predicted) [Source:PomBase Gene ID;Acc:SPBC1347.09]	0.612144
SPBC1347.11	sro1	stress responsive orphan 1 [Source:PomBase Gene ID;Acc:SPBC1347.11]	0.536636
SPBC1347.12	arp1	centractin family actin-like protein Arp1 (predicted) [Source:PomBase Gene ID;Acc:SPBC1347.12]	1.0034
SPBC1347.13c	SPBC1347.13c	ribose methyltransferase (predicted) [Source:PomBase Gene ID;Acc:SPBC1347.13c]	0.379711
SPBC1348.01	SPBC1348.01	S. pombe specific DUF999 protein family 5 [Source:PomBase Gene ID;Acc:SPBC1348.01]	0.950759
SPBC1348.02	SPBC1348.02	S. pombe specific 5Tm protein family [Source:PomBase Gene ID;Acc:SPBC1348.02]	0.594743
SPBC1348.06c	SPBC1348.06c	conserved fungal family [Source:PomBase Gene ID;Acc:SPBC1348.06c]
SPBC1348.10c	SPBC1348.10c	phospholipase (predicted) [Source:PomBase Gene ID;Acc:SPBC1348.10c]	0.929555
SPBC1348.14c	ght7	hexose transporter Ght7 (predicted) [Source:PomBase Gene ID;Acc:SPBC1348.14c]	0.612232
SPBC13A2.04c	SPBC13A2.04c	PTR family peptide transporter (predicted) [Source:PomBase Gene ID;Acc:SPBC13A2.04c]	0.539901
SPBC13E7.06	msd1	mitotic-spindle disanchored Msd1 [Source:PomBase Gene ID;Acc:SPBC13E7.06]	0.477981
SPBC13E7.07	SPBC13E7.07	sequence orphan [Source:PomBase Gene ID;Acc:SPBC13E7.07]	2.55039
SPBC13E7.08c	SPBC13E7.08c	RNA polymerase II associated Paf1 complex (predicted) [Source:PomBase Gene ID;Acc:SPBC13E7.08c]	1.19158
SPBC13E7.09	vrp1	verprolin [Source:PomBase Gene ID;Acc:SPBC13E7.09]	0.563384
SPBC13E7.11	SPBC13E7.11	mitochondrial rhomboid protease (predicted) [Source:PomBase Gene ID;Acc:SPBC13E7.11]	1.15517
SPBC13G1.02	SPBC13G1.02	mannose-1-phosphate guanyltransferase (predicted) [Source:PomBase Gene ID;Acc:SPBC13G1.02]	1.28478
SPBC13G1.04c	abh1	alkB homolog/2-OG-Fe(II) oxygenase family Abh1 (predicted) [Source:PomBase Gene ID;Acc:SPBC13G1.04c]
SPBC13G1.10c	mug81	ATP-dependent RNA helicase Slh1 (predicted) [Source:PomBase Gene ID;Acc:SPBC13G1.10c]	0.529509
SPBC146.02	SPBC146.02	sequence orphan [Source:PomBase Gene ID;Acc:SPBC146.02]	0.634311
SPBC146.04	SPBC146.04	sulfhydryl oxidase (predicted) [Source:PomBase Gene ID;Acc:SPBC146.04]	0.487153
SPBC146.06c	SPBC146.06c	VRR-NUC nuclease associated domain, human MTMR15 homolog [Source:PomBase Gene ID;Acc:SPBC146.06c]	0.587499
SPBC146.10	mug57	meiotically upregulated gene Mug57 [Source:PomBase Gene ID;Acc:SPBC146.10]
SPBC146.11c	mug97	meiotically upregulated gene Mug97 [Source:PomBase Gene ID;Acc:SPBC146.11c]	0.609423
SPBC14C8.03	fma2	methionine aminopeptidase Fma2 (predicted) [Source:PomBase Gene ID;Acc:SPBC14C8.03]	0.541587
SPBC14C8.04	SPBC14C8.04	acetolactate synthase regulatory unit (predicted) [Source:PomBase Gene ID;Acc:SPBC14C8.04]	0.354044
SPBC14C8.05c	meu17	glucan-alpha-1,4-glucosidase [Source:PomBase Gene ID;Acc:SPBC14C8.05c]	0.555092
SPBC14C8.09c	SPBC14C8.09c	IMPACT domain protein, involved in translation (predicted) [Source:PomBase Gene ID;Acc:SPBC14C8.09c]	0.484641
SPBC14C8.11c	SPBC14C8.11c	sequence orphan [Source:PomBase Gene ID;Acc:SPBC14C8.11c]
SPBC14C8.15	SPBC14C8.15	triglyceride lipase-cholesterol esterase (predicted) [Source:PomBase Gene ID;Acc:SPBC14C8.15]	0.424936
SPBC14C8.17c	spt8	SAGA complex subunit Spt8 [Source:PomBase Gene ID;Acc:SPBC14C8.17c]	0.523181
SPBC14F5.03c	kap123	karyopherin Kap123 [Source:PomBase Gene ID;Acc:SPBC14F5.03c]
SPBC14F5.07	doa10	ER-localized ubiquitin ligase Doa10 (predicted) [Source:PomBase Gene ID;Acc:SPBC14F5.07]	0.584942
SPBC14F5.10c	SPBC14F5.10c	ubiquitin-protein ligase E3 (predicted) [Source:PomBase Gene ID;Acc:SPBC14F5.10c]	0.989665
SPBC14F5.11c	mug186	sorting nexin Snx41 (predicted) [Source:PomBase Gene ID;Acc:SPBC14F5.11c]	0.529953
SPBC14F5.13c	SPBC14F5.13c	vacuolar membrane alkaline phosphatase (predicted) [Source:PomBase Gene ID;Acc:SPBC14F5.13c]
SPBC1539.02	SPBC1539.02	conserved eukaryotic nuclear protein implicated in meiotic chromosome segregation [Source:PomBase Gene ID;Acc:SPBC1539.02]	0.910884
SPBC1539.03c	SPBC1539.03c	argininosuccinate lyase (predicted) [Source:PomBase Gene ID;Acc:SPBC1539.03c]	0.342917
SPBC1539.07c	SPBC1539.07c	glutathione-dependent formaldehyde dehydrogenase (predicted) [Source:PomBase Gene ID;Acc:SPBC1539.07c]	0.552122
SPBC1539.08	arf6	ADP-ribosylation factor, Arf family Arf6 [Source:PomBase Gene ID;Acc:SPBC1539.08]	0.469255
SPBC1539.10	nop16	ribosome biogenesis protein Nop16 (predicted) [Source:PomBase Gene ID;Acc:SPBC1539.10]	0.423749
SPBC15C4.01c	oca3	TPR repeat protein Oca3/ ER membrane protein complex Ecm2 (predicted) [Source:PomBase Gene ID;Acc:SPBC15C4.01c]	1.16168
SPBC15C4.04c	SPBC15C4.04c	amino acid permease (predicted) [Source:PomBase Gene ID;Acc:SPBC15C4.04c]	1.19052
SPBC15C4.05	SPBC15C4.05	ATP-dependent RNA/DNA helicase (predicted) [Source:PomBase Gene ID;Acc:SPBC15C4.05]	0.37221
SPBC15D4.01c	klp9	kinesin-like protein Klp9 [Source:PomBase Gene ID;Acc:SPBC15D4.01c]	0.523559
SPBC15D4.05	SPBC15D4.05	conserved CobW/HypB/UreG nucleotide binding domain protein (predicted) [Source:PomBase Gene ID;Acc:SPBC15D4.05]	1.25785
SPBC15D4.06	naa30	NatC N-acetyltransferase complex catalytic subunit Naa30 (predicted) [Source:PomBase Gene ID;Acc:SPBC15D4.06]	0.497132
SPBC15D4.07c	atg9	autophagy associated protein Atg9 [Source:PomBase Gene ID;Acc:SPBC15D4.07c]	0.685372
SPBC15D4.09c	SPBC15D4.09c	cystathionine gamma-synthase (predicted) [Source:PomBase Gene ID;Acc:SPBC15D4.09c]	0.409572
SPBC15D4.10c	amo1	nuclear rim protein Amo1 [Source:PomBase Gene ID;Acc:SPBC15D4.10c]	0.480134
SPBC15D4.12c	mug98	sequence orphan [Source:PomBase Gene ID;Acc:SPBC15D4.12c]	0.505626
SPBC15D4.15	pho2	4-nitrophenylphosphatase [Source:PomBase Gene ID;Acc:SPBC15D4.15]	0.741957
SPBC1604.01	mug158	ergothioneine biosynthesis protein (predicted) [Source:PomBase Gene ID;Acc:SPBC1604.01]	0.457881
SPBC1604.09c	SPBC1604.09c	exoribonuclease Rex4 (predicted) [Source:PomBase Gene ID;Acc:SPBC1604.09c]	0.523072
SPBC1604.12	SPBC1604.12	sequence orphan [Source:PomBase Gene ID;Acc:SPBC1604.12]	1.16819
SPBC1604.16c	SPBC1604.16c	RNA-binding protein, G-patch type (predicted) [Source:PomBase Gene ID;Acc:SPBC1604.16c]	0.587457
SPBC1604.18c	SPBC1604.18c	ESCRT III complex subunit (predicted) [Source:PomBase Gene ID;Acc:SPBC1604.18c]	0.675359
SPBC1604.20c	tea2	kinesin-like protein Tea2 [Source:PomBase Gene ID;Acc:SPBC1604.20c]	0.56537
SPBC1652.02	SPBC1652.02	APC amino acid transporter (predicted) [Source:PomBase Gene ID;Acc:SPBC1652.02]	0.814477
SPBC1683.02	SPBC1683.02	adenine/adenosine deaminase family (predicted) [Source:PomBase Gene ID;Acc:SPBC1683.02]
SPBC1683.03c	SPBC1683.03c	membrane transporter (predicted) [Source:PomBase Gene ID;Acc:SPBC1683.03c]	0.639856
SPBC1683.04	SPBC1683.04	glycosyl hydrolase family 3 (predicted) [Source:PomBase Gene ID;Acc:SPBC1683.04]	0.580134
SPBC1683.06c	SPBC1683.06c	uridine ribohydrolase (predicted) [Source:PomBase Gene ID;Acc:SPBC1683.06c]	0.707058
SPBC1683.07	mal1	maltase alpha-glucosidase Mal1 [Source:PomBase Gene ID;Acc:SPBC1683.07]	0.63509
SPBC1683.08	ght4	hexose transporter Ght4 [Source:PomBase Gene ID;Acc:SPBC1683.08]	1.13558
SPBC1683.09c	frp1	ferric-chelate reductase Frp1 [Source:PomBase Gene ID;Acc:SPBC1683.09c]	0.588704
SPBC1683.10c	pcl1	ferrous iron transporter Pcl1 [Source:PomBase Gene ID;Acc:SPBC1683.10c]	1.13274
SPBC1683.11c	SPBC1683.11c	isocitrate lyase (predicted) [Source:PomBase Gene ID;Acc:SPBC1683.11c]	0.59031
SPBC1683.12	SPBC1683.12	nicotinic acid plasma membrane transporter (predicted) [Source:PomBase Gene ID;Acc:SPBC1683.12]	0.402025
SPBC1683.13c	cha4	transcription factor Cha4 (predicted) [Source:PomBase Gene ID;Acc:SPBC1683.13c]	3.43693
SPBC1685.01	pmp1	dual-specificity MAP kinase phosphatase Pmp1 [Source:PomBase Gene ID;Acc:SPBC1685.01]	1.19691
SPBC1685.02c	rps1202	40S ribosomal protein S12 (predicted) [Source:PomBase Gene ID;Acc:SPBC1685.02c]	0.486494
SPBC1685.04	SPBC1685.04	sequence orphan [Source:PomBase Gene ID;Acc:SPBC1685.04]	0.507439
SPBC1685.05	SPBC1685.05	serine protease (predicted) [Source:PomBase Gene ID;Acc:SPBC1685.05]	0.546427
SPBC1685.06	cid11	poly(A) polymerase Cid11 (predicted) [Source:PomBase Gene ID;Acc:SPBC1685.06]	0.478354
SPBC1685.07c	avt5	vacuolar amino acid efflux transporter Avt5 [Source:PomBase Gene ID;Acc:SPBC1685.07c]	1.12496
SPBC1685.10	rps27	40S ribosomal protein S27 (predicted) [Source:PomBase Gene ID;Acc:SPBC1685.10]	0.489932
SPBC1685.11	rlp1	RecA family ATPase Rlp1 [Source:PomBase Gene ID;Acc:SPBC1685.11]	0.611818
SPBC1685.13	fhn1	Fhn1 plasma membrane organization protein [Source:PomBase Gene ID;Acc:SPBC1685.13]
SPBC1685.14c	SPBC1685.14c	Vid27 family protein [Source:PomBase Gene ID;Acc:SPBC1685.14c]	0.579548
SPBC1685.15c	klp6	kinesin-like protein Klp6 [Source:PomBase Gene ID;Acc:SPBC1685.15c]
SPBC16A3.02c	SPBC16A3.02c	mitochondrial conserved protein (predicted) [Source:PomBase Gene ID;Acc:SPBC16A3.02c]	0.495488
SPBC16A3.03c	ppr7	mitochondrial PPR repeat protein Ppr7 [Source:PomBase Gene ID;Acc:SPBC16A3.03c]	0.686774
SPBC16A3.06	SPBC16A3.06	tRNA specific adenosine deaminase (predicted) [Source:PomBase Gene ID;Acc:SPBC16A3.06]
SPBC16A3.07c	nrm1	negative regulator of MBF [Source:PomBase Gene ID;Acc:SPBC16A3.07c]	0.462785
SPBC16A3.08c	SPBC16A3.08c	Stm1 homolog (predicted) [Source:PomBase Gene ID;Acc:SPBC16A3.08c]	0.495597
SPBC16A3.10	SPBC16A3.10	membrane bound O-acyltransferase, MBOAT (predicted) [Source:PomBase Gene ID;Acc:SPBC16A3.10]	0.535562
SPBC16A3.12c	SPBC16A3.12c	triglyceride lipase-cholesterol esterase (predicted) [Source:PomBase Gene ID;Acc:SPBC16A3.12c]
SPBC16A3.13	meu7	alpha-amylase homolog Aah4 [Source:PomBase Gene ID;Acc:SPBC16A3.13]	0.508471
SPBC16A3.16	SPBC16A3.16	mitochondrial inner membrane protein involved in cytochrome c oxidase assembly Pet191 (predicted) [Source:PomBase Gene ID;Acc:SPBC16A3.16]	0.944718
SPBC16A3.17c	SPBC16A3.17c	membrane transporter (predicted) [Source:PomBase Gene ID;Acc:SPBC16A3.17c]
SPBC16A3.19	eaf7	histone acetyltransferase complex subunit Eaf7 [Source:PomBase Gene ID;Acc:SPBC16A3.19]	1.12177
SPBC16C6.03c	SPBC16C6.03c	ribosome assembly protein (predicted) [Source:PomBase Gene ID;Acc:SPBC16C6.03c]	0.892491
SPBC16C6.04	SPBC16C6.04	sequence orphan [Source:PomBase Gene ID;Acc:SPBC16C6.04]	0.605652
SPBC16C6.05	SPBC16C6.05	mitochondrial translation initiation factor (predicted) [Source:PomBase Gene ID;Acc:SPBC16C6.05]	0.985689
SPBC16C6.11	rpl3201	60S ribosomal protein L32 [Source:PomBase Gene ID;Acc:SPBC16C6.11]
SPBC16D10.02	trm11	tRNA (guanine-N2-)-methyltransferase catalytic subunit Trm11 (predicted) [Source:PomBase Gene ID;Acc:SPBC16D10.02]	0.531867
SPBC16D10.05	mok13	alpha-1,3-glucan synthase Mok13 [Source:PomBase Gene ID;Acc:SPBC16D10.05]	1.15395
SPBC16D10.07c	sir2	Sir2 family histone deacetylase Sir2 [Source:PomBase Gene ID;Acc:SPBC16D10.07c]	1.27533
SPBC16D10.08c	SPBC16D10.08c	heat shock protein Hsp104 (predicted) [Source:PomBase Gene ID;Acc:SPBC16D10.08c]	0.811806
SPBC16D10.11c	rps1801	40S ribosomal protein S18 (predicted) [Source:PomBase Gene ID;Acc:SPBC16D10.11c]	0.794742
SPBC16E9.02c	SPBC16E9.02c	CUE domain protein [Source:PomBase Gene ID;Acc:SPBC16E9.02c]	1.07999
SPBC16E9.06c	uvi31	BolA domain UV induced protein Uvi31 [Source:PomBase Gene ID;Acc:SPBC16E9.06c]	0.697486
SPBC16E9.09c	SPBC16E9.09c	COPII vesicle coat component Erp5/Erp6 (predicted) [Source:PomBase Gene ID;Acc:SPBC16E9.09c]	0.502743
SPBC16E9.11c	pub3	HECT-type ubiquitin-protein ligase Pub3 (predicted) [Source:PomBase Gene ID;Acc:SPBC16E9.11c]	0.563182
SPBC16E9.12c	pab2	poly(A) binding protein Pab2 [Source:PomBase Gene ID;Acc:SPBC16E9.12c]	0.292413
SPBC16E9.13	ksp1	serine/threonine protein kinase Ksp1 (predicted) [Source:PomBase Gene ID;Acc:SPBC16E9.13]	0.556799
SPBC16E9.14c	zrg17	cation diffusion family zinc membrane transporter Zrg17 [Source:PomBase Gene ID;Acc:SPBC16E9.14c]
SPBC16E9.15	SPBC16E9.15	heat shock factor binding protein (predicted) [Source:PomBase Gene ID;Acc:SPBC16E9.15]	1.5019
SPBC16E9.16c	lsd90	Lsd90 protein [Source:PomBase Gene ID;Acc:SPBC16E9.16c]	1.20707
SPBC16E9.17c	rem1	meiosis-specific cyclin Rem1 [Source:PomBase Gene ID;Acc:SPBC16E9.17c]	0.529446
SPBC16G5.02c	SPBC16G5.02c	ribokinase (predicted) [Source:PomBase Gene ID;Acc:SPBC16G5.02c]	0.629627
SPBC16G5.03	SPBC16G5.03	ubiquitin-protein ligase E3 (predicted) [Source:PomBase Gene ID;Acc:SPBC16G5.03]	0.589587
SPBC16G5.05c	SPBC16G5.05c	VAP family protein (predicted) [Source:PomBase Gene ID;Acc:SPBC16G5.05c]	1.06619
SPBC16G5.06	SPBC16G5.06	sequence orphan [Source:PomBase Gene ID;Acc:SPBC16G5.06]	0.546092
SPBC16G5.07c	SPBC16G5.07c	prohibitin (predicted) [Source:PomBase Gene ID;Acc:SPBC16G5.07c]
SPBC16G5.09	SPBC16G5.09	serine carboxypeptidase (predicted) [Source:PomBase Gene ID;Acc:SPBC16G5.09]	0.603254
SPBC16G5.15c	fkh2	fork head transcription factor Fkh2 [Source:PomBase Gene ID;Acc:SPBC16G5.15c]	0.408562
SPBC16G5.16	SPBC16G5.16	transcription factor, zf-fungal binuclear cluster type (predicted) [Source:PomBase Gene ID;Acc:SPBC16G5.16]	0.560332
SPBC16G5.17	SPBC16G5.17	transcription factor, zf-fungal binuclear cluster type (predicted) [Source:PomBase Gene ID;Acc:SPBC16G5.17]	0.599217
SPBC16H5.04	SPBC16H5.04	pho88 family protein (predicted) [Source:PomBase Gene ID;Acc:SPBC16H5.04]	0.572228
SPBC16H5.05c	cyp7	cyclophilin family peptidyl-prolyl cis-trans isomerase Cyp7 (predicted) [Source:PomBase Gene ID;Acc:SPBC16H5.05c]	0.583973
SPBC16H5.08c	SPBC16H5.08c	ribosome biogenesis ATPase, Arb family ABCF2-like (predicted) [Source:PomBase Gene ID;Acc:SPBC16H5.08c]	0.413688
SPBC16H5.11c	skb1	type II protein arginine N-methyltransferase Skb1 [Source:PomBase Gene ID;Acc:SPBC16H5.11c]	0.375501
SPBC16H5.14c	SPBC16H5.14c	short chain dehydrogenase DHRS family (predicted) [Source:PomBase Gene ID;Acc:SPBC16H5.14c]	0.822045
SPBC1703.03c	SPBC1703.03c	armadillo repeat protein, unknown biological role [Source:PomBase Gene ID;Acc:SPBC1703.03c]	0.536726
SPBC1703.04	mlh1	MutL family protein Mlh1 (predicted) [Source:PomBase Gene ID;Acc:SPBC1703.04]	0.583848
SPBC1703.06	pof10	F-box protein Pof10 [Source:PomBase Gene ID;Acc:SPBC1703.06]	0.445504
SPBC1703.08c	SPBC1703.08c	5-formyltetrahydrofolate cyclo-ligase (predicted) [Source:PomBase Gene ID;Acc:SPBC1703.08c]	1.12713
SPBC1703.11	SPBC1703.11	optic atrophy 3 family protein [Source:PomBase Gene ID;Acc:SPBC1703.11]	0.44502
SPBC1703.12	ubp9	ubiquitin C-terminal hydrolase Ubp9 [Source:PomBase Gene ID;Acc:SPBC1703.12]	0.596522
SPBC1703.14c	top1	DNA topoisomerase I [Source:PomBase Gene ID;Acc:SPBC1703.14c]	0.412504
SPBC1706.01	tea4	tip elongation aberrant protein Tea4 [Source:PomBase Gene ID;Acc:SPBC1706.01]	0.448559
SPBC1709.01	chs2	chitin synthase homolog Chs2 [Source:PomBase Gene ID;Acc:SPBC1709.01]	1.05261
SPBC1709.04c	cyp3	cyclophilin family peptidyl-prolyl cis- trans isomerase Cyp3 [Source:PomBase Gene ID;Acc:SPBC1709.04c]	0.533667
SPBC1709.06	dus2	tRNA dihydrouridine synthase Dus2 (predicted) [Source:PomBase Gene ID;Acc:SPBC1709.06]	0.862689
SPBC1709.09	rrf1	mitochondrial translation termination factor Rrf1 [Source:PomBase Gene ID;Acc:SPBC1709.09]	1.05194
SPBC1709.11c	png2	ING family homolog Png2 [Source:PomBase Gene ID;Acc:SPBC1709.11c]	1.0144
SPBC1709.13c	set10	ribosomal lysine methyltransferase Set10 [Source:PomBase Gene ID;Acc:SPBC1709.13c]	0.392608
SPBC1709.14	SPBC1709.14	peptide N-glycanase (predicted) [Source:PomBase Gene ID;Acc:SPBC1709.14]	1.19205
SPBC1709.16c	SPBC1709.16c	aromatic ring-opening dioxygenase (predicted) [Source:PomBase Gene ID;Acc:SPBC1709.16c]	0.876243
SPBC1709.19c	SPBC1709.19c	NifU-like protein (predicted) [Source:PomBase Gene ID;Acc:SPBC1709.19c]	0.549307
SPBC1711.04	SPBC1711.04	methylenetetrahydrofolate reductase (predicted) [Source:PomBase Gene ID;Acc:SPBC1711.04]	0.308359
SPBC1711.05	SPBC1711.05	nucleocytoplasmic transport chaperone Srp40 (predicted) [Source:PomBase Gene ID;Acc:SPBC1711.05]	0.784205
SPBC1711.06	rpl401	60S ribosomal protein L4 (predicted) [Source:PomBase Gene ID;Acc:SPBC1711.06]	0.579915
SPBC1711.08	SPBC1711.08	chaperone activator Aha1 (predicted) [Source:PomBase Gene ID;Acc:SPBC1711.08]
SPBC1711.09c	SPBC1711.09c	SNARE associated Golgi protein (predicted) [Source:PomBase Gene ID;Acc:SPBC1711.09c]	0.494976
SPBC1711.10c	npl4	Cdc48-Npl4-Ufd1 complex component Npl4 (predicted) [Source:PomBase Gene ID;Acc:SPBC1711.10c]
SPBC1711.11	SPBC1711.11	autophagy associated protein (predicted) [Source:PomBase Gene ID;Acc:SPBC1711.11]	1.04065
SPBC1711.12	SPBC1711.12	oxidised protein hydrolase (predicted) [Source:PomBase Gene ID;Acc:SPBC1711.12]	0.588116
SPBC1711.13	his2	histidinol dehydrogenase His2 (predicted) [Source:PomBase Gene ID;Acc:SPBC1711.13]
SPBC1711.15c	SPBC1711.15c	sequence orphan [Source:PomBase Gene ID;Acc:SPBC1711.15c]	0.587802
SPBC1718.02	hop1	linear element associated protein Hop1 [Source:PomBase Gene ID;Acc:SPBC1718.02]	0.48387
SPBC1718.03	ker1	DNA-directed RNA polymerase I complex subunit Ker1 [Source:PomBase Gene ID;Acc:SPBC1718.03]	0.2789
SPBC1718.07c	zfs1	CCCH tandem zinc finger protein, human Tristetraprolin homolog Zfs1, involved in mRNA catabolism [Source:PomBase Gene ID;Acc:SPBC1718.07c]
SPBC1734.05c	spf31	DNAJ protein Spf31 (predicted) [Source:PomBase Gene ID;Acc:SPBC1734.05c]	1.20773
SPBC1734.06	rhp18	Rad18 homolog Rhp18 [Source:PomBase Gene ID;Acc:SPBC1734.06]	0.995209
SPBC1734.07c	SPBC1734.07c	TRAPP complex subunit Trs85 (predicted) [Source:PomBase Gene ID;Acc:SPBC1734.07c]	0.370917
SPBC1734.09	SPBC1734.09	NST UDP-N-acetylglucosamine transporter (predicted) [Source:PomBase Gene ID;Acc:SPBC1734.09]	0.493923
SPBC1734.11	mas5	DNAJ domain protein Mas5 (predicted) [Source:PomBase Gene ID;Acc:SPBC1734.11]	0.926378
SPBC1734.12c	alg12	dolichyl pyrophosphate Man7GlcNAc2 alpha-1,6-mannosyltransferase Alg12 (predicted) [Source:PomBase Gene ID;Acc:SPBC1734.12c]	0.432532
SPBC1734.15	rsc4	RSC complex subunit Rsc4 [Source:PomBase Gene ID;Acc:SPBC1734.15]	1.18328
SPBC1773.01	SPBC1773.01	striatin homolog (predicted) [Source:PomBase Gene ID;Acc:SPBC1773.01]	0.578116
SPBC1773.02c	SPBC1773.02c	thioredoxin peroxidase (predicted) [Source:PomBase Gene ID;Acc:SPBC1773.02c]	1.24202
SPBC1773.03c	SPBC1773.03c	aminotransferase class-III, unknown specificty [Source:PomBase Gene ID;Acc:SPBC1773.03c]	0.584286
SPBC1773.04	SPBC1773.04	mythylglyoxyl reductase (NADPH-dependent) (predicted) [Source:PomBase Gene ID;Acc:SPBC1773.04]	0.507305
SPBC1773.05c	tms1	hexitol dehydrogenase (predicted) [Source:PomBase Gene ID;Acc:SPBC1773.05c]	0.435186
SPBC1773.06c	SPBC1773.06c	alcohol dehydrogenase (predicted) [Source:PomBase Gene ID;Acc:SPBC1773.06c]	0.589601
SPBC1773.08c	omh4	alpha-1,2-mannosyltransferase Omh4 (predicted) [Source:PomBase Gene ID;Acc:SPBC1773.08c]	0.544001
SPBC1773.09c	mug184	meiotically upregulated gene Mug184 [Source:PomBase Gene ID;Acc:SPBC1773.09c]	0.552121
SPBC1773.12	SPBC1773.12	transcription factor (predicted) [Source:PomBase Gene ID;Acc:SPBC1773.12]	1.0805
SPBC1773.16c	SPBC1773.16c	transcription factor (predicted) [Source:PomBase Gene ID;Acc:SPBC1773.16c]	1.20309
SPBC1778.02	rap1	telomere binding protein Rap1 [Source:PomBase Gene ID;Acc:SPBC1778.02]	0.541232
SPBC1778.03c	SPBC1778.03c	NADH pyrophosphatase (predicted) [Source:PomBase Gene ID;Acc:SPBC1778.03c]	0.55861
SPBC1778.04	spo6	Spo4-Spo6 kinase complex regulatory subunit Spo6 [Source:PomBase Gene ID;Acc:SPBC1778.04]	0.582834
SPBC1778.05c	SPBC1778.05c	sequence orphan [Source:PomBase Gene ID;Acc:SPBC1778.05c]	0.679281
SPBC1778.09	SPBC1778.09	GTPase activating protein (predicted) [Source:PomBase Gene ID;Acc:SPBC1778.09]	0.515646
SPBC17A3.02	SPBC17A3.02	conserved fungal protein [Source:PomBase Gene ID;Acc:SPBC17A3.02]	0.53204
SPBC17A3.03c	SPBC17A3.03c	phosphoprotein phosphatase (predicted) [Source:PomBase Gene ID;Acc:SPBC17A3.03c]
SPBC17A3.06	SPBC17A3.06	phosphoprotein phosphatase (predicted) [Source:PomBase Gene ID;Acc:SPBC17A3.06]	0.756909
SPBC17A3.08	SPBC17A3.08	TatD homolog (predicted) [Source:PomBase Gene ID;Acc:SPBC17A3.08]	0.540679
SPBC17A3.10	pas4	peroxisomal ubiquitin-protein ligase E3 (predicted) [Source:PomBase Gene ID;Acc:SPBC17A3.10]	0.799038
SPBC17D1.02	dph2	diphthamide biosynthesis protein (predicted) [Source:PomBase Gene ID;Acc:SPBC17D1.02]
SPBC17D1.05	SPBC17D1.05	sequence orphan [Source:PomBase Gene ID;Acc:SPBC17D1.05]	0.594976
SPBC17D1.06	dbp3	ATP-dependent RNA helicase Dbp3 (predicted) [Source:PomBase Gene ID;Acc:SPBC17D1.06]	1.4708
SPBC17D1.07c	SPBC17D1.07c	GTPase regulator (predicted) [Source:PomBase Gene ID;Acc:SPBC17D1.07c]	0.493669
SPBC17D11.02c	hrd1	ubiquitin-protein ligase Hrd1, synviolin family [Source:PomBase Gene ID;Acc:SPBC17D11.02c]	0.61034
SPBC17D11.03c	SPBC17D11.03c	conserved fungal protein [Source:PomBase Gene ID;Acc:SPBC17D11.03c]	0.494559
SPBC17D11.04c	nto1	histone acetyltransferase complex subunit Nto1 (predicted) [Source:PomBase Gene ID;Acc:SPBC17D11.04c]	0.666216
SPBC17D11.08	SPBC17D11.08	WD repeat protein, DDB1 and CUL4-associated factor 7 (predicted) [Source:PomBase Gene ID;Acc:SPBC17D11.08]	0.537647
SPBC17F3.01c	rga5	Rho-type GTPase activating protein Rga5 [Source:PomBase Gene ID;Acc:SPBC17F3.01c]	1.08019
SPBC17G9.05	rct1	RRM-containing cyclophilin regulating transcription Rct1 [Source:PomBase Gene ID;Acc:SPBC17G9.05]	1.52362
SPBC17G9.09	tif213	translation initiation factor eIF2 gamma subunit (predicted) [Source:PomBase Gene ID;Acc:SPBC17G9.09]	0.527568
SPBC17G9.10	rpl1102	60S ribosomal protein L11 (predicted) [Source:PomBase Gene ID;Acc:SPBC17G9.10]	0.387707
SPBC17G9.12c	SPBC17G9.12c	hydrolase (predicted) [Source:PomBase Gene ID;Acc:SPBC17G9.12c]	0.614214
SPBC1861.02	abp2	ARS binding protein Abp2 [Source:PomBase Gene ID;Acc:SPBC1861.02]	0.879834
SPBC1861.03	mak10	NatC N-acetyltransferase complex subunit Mak10 (predicted) [Source:PomBase Gene ID;Acc:SPBC1861.03]	1.09281
SPBC1861.05	SPBC1861.05	pseudouridine-metabolizing bifunctional protein (predicted) [Source:PomBase Gene ID;Acc:SPBC1861.05]
SPBC1861.06c	mug131	S. pombe specific UPF0300 family protein 4 [Source:PomBase Gene ID;Acc:SPBC1861.06c]	0.598037
SPBC1861.07	SPBC1861.07	elongin C (predicted) [Source:PomBase Gene ID;Acc:SPBC1861.07]	0.596009
SPBC18A7.01	SPBC18A7.01	X-Pro dipeptidase (predicted) [Source:PomBase Gene ID;Acc:SPBC18A7.01]	0.525671
SPBC18A7.02c	SPBC18A7.02c	seven transmembrane receptor-like protein (predicted) [Source:PomBase Gene ID;Acc:SPBC18A7.02c]	0.478572
SPBC18E5.01	SPBC18E5.01	cycloisomerase 2 family [Source:PomBase Gene ID;Acc:SPBC18E5.01]	0.775849
SPBC18E5.07	SPBC18E5.07	DUF3210 family protein [Source:PomBase Gene ID;Acc:SPBC18E5.07]	0.449621
SPBC18E5.08	SPBC18E5.08	N-acetyltransferase (predicted) [Source:PomBase Gene ID;Acc:SPBC18E5.08]	1.0644
SPBC18E5.09c	SPBC18E5.09c	sequence orphan [Source:PomBase Gene ID;Acc:SPBC18E5.09c]	0.586793
SPBC18E5.10	SPBC18E5.10	iron sulfur cluster assembly protein (predicted) [Source:PomBase Gene ID;Acc:SPBC18E5.10]	0.543358
SPBC18E5.11c	edc3	enhancer of mRNA decapping Edc3 (predicted) [Source:PomBase Gene ID;Acc:SPBC18E5.11c]	1.15314
SPBC18E5.13	SPBC18E5.13	mitochondrial translation initiation factor (predicted) [Source:PomBase Gene ID;Acc:SPBC18E5.13]	0.497105
SPBC18E5.14c	SPBC18E5.14c	sequence orphan [Source:PomBase Gene ID;Acc:SPBC18E5.14c]	2.47695
SPBC18H10.04c	sce3	translation initiation factor (predicted) [Source:PomBase Gene ID;Acc:SPBC18H10.04c]	0.974305
SPBC18H10.05	SPBC18H10.05	WD repeat protein, human WDR44 family [Source:PomBase Gene ID;Acc:SPBC18H10.05]	0.646799
SPBC18H10.06c	swd2	Set1C complex subunit Swd2.1 [Source:PomBase Gene ID;Acc:SPBC18H10.06c]	1.17125
SPBC18H10.07	SPBC18H10.07	WW domain-binding protein 4 (predicted) [Source:PomBase Gene ID;Acc:SPBC18H10.07]	0.45472
SPBC18H10.08c	ubp4	ubiquitin C-terminal hydrolase Ubp4 [Source:PomBase Gene ID;Acc:SPBC18H10.08c]	1.11207
SPBC18H10.10c	saf4	splicing associated factor Saf4 (predicted) [Source:PomBase Gene ID;Acc:SPBC18H10.10c]	0.564287
SPBC18H10.13	rps1402	40S ribosomal protein S14 (predicted) [Source:PomBase Gene ID;Acc:SPBC18H10.13]	1.01566
SPBC18H10.15	ppk23	serine/threonine protein kinase Ppk23 [Source:PomBase Gene ID;Acc:SPBC18H10.15]	0.814392
SPBC18H10.16	can1	arginine transporter Can1 [Source:PomBase Gene ID;Acc:SPBC18H10.16]	0.620074
SPBC18H10.18c	SPBC18H10.18c	sequence orphan [Source:PomBase Gene ID;Acc:SPBC18H10.18c]	0.59189
SPBC18H10.19	atg14	autophagy specific phophatidylinositol 3-kinase complex subunit Atg14 (predicted) [Source:PomBase Gene ID;Acc:SPBC18H10.19]	0.624934
SPBC18H10.20c	SPBC18H10.20c	endocytosis regulator (predicted) [Source:PomBase Gene ID;Acc:SPBC18H10.20c]	1.15525
SPBC1921.01c	rpl35b	60S ribosomal protein L35a (predicted) [Source:PomBase Gene ID;Acc:SPBC1921.01c]	0.431117
SPBC1921.03c	mex67	mRNA export receptor, Tap, nucleoporin Mex67 [Source:PomBase Gene ID;Acc:SPBC1921.03c]	0.514766
SPBC1921.04c	SPBC1921.04c	dubious [Source:PomBase Gene ID;Acc:SPBC1921.04c]	0.785769
SPBC1921.06c	pvg3	galactosylxylosylprotein 3-beta-galactosyltransferase Pvg1 (predicted) [Source:PomBase Gene ID;Acc:SPBC1921.06c]	0.583547
SPBC19C2.04c	ubp11	ubiquitin C-terminal hydrolase Ubp11 [Source:PomBase Gene ID;Acc:SPBC19C2.04c]	1.22864
SPBC19C2.06c	mug124	sequence orphan [Source:PomBase Gene ID;Acc:SPBC19C2.06c]	0.344929
SPBC19C2.10	SPBC19C2.10	BAR adaptor protein [Source:PomBase Gene ID;Acc:SPBC19C2.10]	0.583148
SPBC19C2.13c	ctu2	cytosolic thiouridylase subunit Ctu2 [Source:PomBase Gene ID;Acc:SPBC19C2.13c]	0.586588
SPBC19C2.14	smd3	Sm snRNP core protein Smd3 [Source:PomBase Gene ID;Acc:SPBC19C2.14]	0.353234
SPBC19C7.01	mni1	Mago Nashi interacting protein (predicted) [Source:PomBase Gene ID;Acc:SPBC19C7.01]	0.450583
SPBC19C7.05	SPBC19C7.05	cell wall organization protein (predicted) [Source:PomBase Gene ID;Acc:SPBC19C7.05]	0.495614
SPBC19C7.08c	SPBC19C7.08c	AdoMet-dependent tRNA methyltransferase (predicted) [Source:PomBase Gene ID;Acc:SPBC19C7.08c]	0.460211
SPBC19C7.09c	uve1	endonuclease Uve1 [Source:PomBase Gene ID;Acc:SPBC19C7.09c]	0.589929
SPBC19C7.12c	omh1	alpha-1,2-mannosyltransferase Omh1 [Source:PomBase Gene ID;Acc:SPBC19C7.12c]	1.15998
SPBC19F8.01c	spn7	septin Spn7 [Source:PomBase Gene ID;Acc:SPBC19F8.01c]	1.03324
SPBC19F8.02	SPBC19F8.02	nuclear distribution protein NUDC homolog [Source:PomBase Gene ID;Acc:SPBC19F8.02]	0.519852
SPBC19F8.03c	SPBC19F8.03c	ENTH/VHS domain protein (predicted) [Source:PomBase Gene ID;Acc:SPBC19F8.03c]	0.584028
SPBC19F8.04c	SPBC19F8.04c	nuclease [Source:PomBase Gene ID;Acc:SPBC19F8.04c]	1.27552
SPBC19F8.06c	meu22	amino acid permease, predicted Meu22 [Source:PomBase Gene ID;Acc:SPBC19F8.06c]	0.53092
SPBC19F8.08	rps401	40S ribosomal protein S4 (predicted) [Source:PomBase Gene ID;Acc:SPBC19F8.08]	1.14894
SPBC19G7.02	SPBC19G7.02	4-amino-4-deoxychorismate lyase (predicted) [Source:PomBase Gene ID;Acc:SPBC19G7.02]	0.797201
SPBC19G7.04	SPBC19G7.04	HMG box protein [Source:PomBase Gene ID;Acc:SPBC19G7.04]	0.97527
SPBC19G7.06	mbx1	MADS-box transcription factor Mbx1 [Source:PomBase Gene ID;Acc:SPBC19G7.06]	0.610645
SPBC19G7.15	nup44	nucleoporin Nup44 [Source:PomBase Gene ID;Acc:SPBC19G7.15]
SPBC19G7.16	iws1	transcription elongation factor complex subunit Iws1 (predicted) [Source:PomBase Gene ID;Acc:SPBC19G7.16]	0.597647
SPBC19G7.17	SPBC19G7.17	translocon subunit Sec61 homolog (predicted) [Source:PomBase Gene ID;Acc:SPBC19G7.17]	0.419084
SPBC19G7.18c	SPBC19G7.18c	sequence orphan [Source:PomBase Gene ID;Acc:SPBC19G7.18c]	0.499528
SPBC1A4.04	SPBC1A4.04	sequence orphan [Source:PomBase Gene ID;Acc:SPBC1A4.04]	1.10822
SPBC1A4.05	blt1	Blt1 [Source:PomBase Gene ID;Acc:SPBC1A4.05]	1.16464
SPBC1D7.01	SPBC1D7.01	prefoldin subunit 1 (predicted) [Source:PomBase Gene ID;Acc:SPBC1D7.01]	0.516678
SPBC1D7.03	mug80	cyclin Clg1 (predicted) [Source:PomBase Gene ID;Acc:SPBC1D7.03]	0.323711
SPBC1D7.04	mlo3	RNA binding protein Mlo3 [Source:PomBase Gene ID;Acc:SPBC1D7.04]	0.96008
SPBC1D7.05	byr2	MAP kinase kinase kinase Byr2 [Source:PomBase Gene ID;Acc:SPBC1D7.05]
SPBC1E8.02	SPBC1E8.02	ubiquitin family protein (predicted) [Source:PomBase Gene ID;Acc:SPBC1E8.02]	0.645242
SPBC20F10.02c	SPBC20F10.02c	DUF1741 family protein [Source:PomBase Gene ID;Acc:SPBC20F10.02c]	0.638289
SPBC20F10.03	SPBC20F10.03	conserved eukaryotic protein [Source:PomBase Gene ID;Acc:SPBC20F10.03]	0.583743
SPBC20F10.05	nrl1	NRDE-2 family protein (predicted) [Source:PomBase Gene ID;Acc:SPBC20F10.05]	0.916576
SPBC20F10.06	mad2	spindle checkpoint protein Mad2 [Source:PomBase Gene ID;Acc:SPBC20F10.06]	0.551439
SPBC20F10.07	SPBC20F10.07	GRAM domain protein [Source:PomBase Gene ID;Acc:SPBC20F10.07]	0.432573
SPBC20F10.10	psl1	cyclin pho85 family (predicted) [Source:PomBase Gene ID;Acc:SPBC20F10.10]	1.19586
SPBC21.05c	ral2	Ras1-Scd pathway protein Ral2 [Source:PomBase Gene ID;Acc:SPBC21.05c]
SPBC211.06	gfh1	gamma tubulin complex subunit Gfh1 [Source:PomBase Gene ID;Acc:SPBC211.06]	0.588785
SPBC215.01	SPBC215.01	GTPase activating protein (predicted) [Source:PomBase Gene ID;Acc:SPBC215.01]	0.615956
SPBC215.02	bob1	prefoldin subunit 5 (predicted) [Source:PomBase Gene ID;Acc:SPBC215.02]	1.06959
SPBC215.03c	csn1	COP9/signalosome complex subunit Csn1 [Source:PomBase Gene ID;Acc:SPBC215.03c]	0.4365
SPBC215.04	git11	heterotrimeric G protein gamma subunit Git11 [Source:PomBase Gene ID;Acc:SPBC215.04]	0.854055
SPBC215.05	gpd1	glycerol-3-phosphate dehydrogenase Gpd1 [Source:PomBase Gene ID;Acc:SPBC215.05]	0.383733
SPBC215.06c	SPBC215.06c	human LYHRT homolog [Source:PomBase Gene ID;Acc:SPBC215.06c]	1.23367
SPBC215.07c	SPBC215.07c	PWWP domain protein (predicted) [Source:PomBase Gene ID;Acc:SPBC215.07c]	0.501122
SPBC215.10	SPBC215.10	haloacid dehalogenase-like hydrolase [Source:PomBase Gene ID;Acc:SPBC215.10]	0.522654
SPBC215.11c	SPBC215.11c	aldo/keto reductase, unknown biological role [Source:PomBase Gene ID;Acc:SPBC215.11c]	0.575207
SPBC215.13	SPBC215.13	sequence orphan [Source:PomBase Gene ID;Acc:SPBC215.13]	0.641519
SPBC215.14c	vps20	ESCRT III complex subunit Vps20 [Source:PomBase Gene ID;Acc:SPBC215.14c]	0.434054
SPBC216.02	mcp5	cortical anchoring factor for dynein Mcp5/Num1 [Source:PomBase Gene ID;Acc:SPBC216.02]	0.507552
SPBC216.04c	SPBC216.04c	methionine sulfoxide (predicted) [Source:PomBase Gene ID;Acc:SPBC216.04c]	1.1263
SPBC216.05	rad3	ATR checkpoint kinase Rad3 [Source:PomBase Gene ID;Acc:SPBC216.05]	0.536078
SPBC21B10.03c	SPBC21B10.03c	ataxin-2 homolog (predicted) [Source:PomBase Gene ID;Acc:SPBC21B10.03c]	0.856249
SPBC21B10.04c	nrf1	GTPase regulator Nrf1 [Source:PomBase Gene ID;Acc:SPBC21B10.04c]	0.447479
SPBC21B10.06c	inp2	myosin binding vezatin family protein involved in peroxisome inheritance Inp2 (predicted) [Source:PomBase Gene ID;Acc:SPBC21B10.06c]	0.614832
SPBC21B10.07	SPBC21B10.07	glycosyl hydrolase family 16 (predicted) [Source:PomBase Gene ID;Acc:SPBC21B10.07]	0.337498
SPBC21B10.08c	SPBC21B10.08c	sequence orphan [Source:PomBase Gene ID;Acc:SPBC21B10.08c]	0.466131
SPBC21B10.10	rps402	40S ribosomal protein S4 (predicted) [Source:PomBase Gene ID;Acc:SPBC21B10.10]	0.867641
SPBC21B10.12	rec6	meiotic recombination protein Rec6 [Source:PomBase Gene ID;Acc:SPBC21B10.12]	0.424707
SPBC21B10.13c	yox1	MBF complex negative regulatory component Yox1 [Source:PomBase Gene ID;Acc:SPBC21B10.13c]	0.276786
SPBC21C3.01c	vps13a	chorein homolog (predicted) [Source:PomBase Gene ID;Acc:SPBC21C3.01c]	0.734272
SPBC21C3.06	SPBC21C3.06	sequence orphan [Source:PomBase Gene ID;Acc:SPBC21C3.06]	1.07746
SPBC21C3.08c	car2	ornithine transaminase Car2 [Source:PomBase Gene ID;Acc:SPBC21C3.08c]	1.59023
SPBC21C3.09c	SPBC21C3.09c	fumarylacetoacetate hydrolase family protein (predicted) [Source:PomBase Gene ID;Acc:SPBC21C3.09c]	0.515164
SPBC21C3.11	ubx4	UBX domain protein Ubx4 (predicted) [Source:PomBase Gene ID;Acc:SPBC21C3.11]	0.937531
SPBC21C3.14c	SPBC21C3.14c	sequence orphan [Source:PomBase Gene ID;Acc:SPBC21C3.14c]	0.570871
SPBC21C3.17c	SPBC21C3.17c	conserved fungal protein [Source:PomBase Gene ID;Acc:SPBC21C3.17c]	0.972869
SPBC21C3.18	spo4	serine/threonine protein kinase Spo4 [Source:PomBase Gene ID;Acc:SPBC21C3.18]	0.495911
SPBC21C3.19	SPBC21C3.19	SBDS family protein Rtc3 (predicted) [Source:PomBase Gene ID;Acc:SPBC21C3.19]	0.470666
SPBC21D10.07	cmc1	mitochondrial inner membrane protein involved in cytochrome oxidase biogenesis Cmc1 (predicted) [Source:PomBase Gene ID;Acc:SPBC21D10.07]	0.485561
SPBC21D10.08c	SPBC21D10.08c	sequence orphan [Source:PomBase Gene ID;Acc:SPBC21D10.08c]	0.531602
SPBC21D10.09c	SPBC21D10.09c	ubiquitin-protein ligase E3 (predicted) [Source:PomBase Gene ID;Acc:SPBC21D10.09c]	0.71833
SPBC21D10.10	bdc1	bromodomain containing protein 1, Bdc1 [Source:PomBase Gene ID;Acc:SPBC21D10.10]	0.516104
SPBC21D10.11c	nfs1	mitochondrial cysteine desulfurase Nfs1 (predicted) [Source:PomBase Gene ID;Acc:SPBC21D10.11c]	0.629651
SPBC21H7.04	dbp7	ATP-dependent RNA helicase Dbp7 (predicted) [Source:PomBase Gene ID;Acc:SPBC21H7.04]	1.39766
SPBC21H7.06c	SPBC21H7.06c	inositol metabolism protein Opi10 (predicted) [Source:PomBase Gene ID;Acc:SPBC21H7.06c]	0.609394
SPBC23E6.02	SPBC23E6.02	ATP-dependent DNA helicase (predicted) [Source:PomBase Gene ID;Acc:SPBC23E6.02]	1.27321
SPBC23E6.03c	nta1	protein N-terminal amidase Nta1 (predicted) [Source:PomBase Gene ID;Acc:SPBC23E6.03c]	0.6121
SPBC23E6.08	sat1	Golgi membrane exchange factor subunit Sat1 (predicted) [Source:PomBase Gene ID;Acc:SPBC23E6.08]	0.975808
SPBC23E6.10c	SPBC23E6.10c	methylthioribose-1-phosphate isomerase (predicted) [Source:PomBase Gene ID;Acc:SPBC23E6.10c]	0.438019
SPBC23G7.04c	nif1	SEL1 repeat protein Nif1 [Source:PomBase Gene ID;Acc:SPBC23G7.04c]	1.37063
SPBC23G7.06c	SPBC23G7.06c	conserved eukaryotic protein [Source:PomBase Gene ID;Acc:SPBC23G7.06c]
SPBC23G7.07c	cms1	U3-containing 90S preribosome complex subunit Cms1 (predicted) [Source:PomBase Gene ID;Acc:SPBC23G7.07c]	0.500049
SPBC23G7.08c	rga7	Rho-type GTPase activating protein Rga7 [Source:PomBase Gene ID;Acc:SPBC23G7.08c]	1.11074
SPBC23G7.10c	SPBC23G7.10c	NADH-dependent flavin oxidoreductase (predicted) [Source:PomBase Gene ID;Acc:SPBC23G7.10c]	0.473028
SPBC23G7.11	mag2	DNA-3-methyladenine glycosidase Mag2 [Source:PomBase Gene ID;Acc:SPBC23G7.11]	1.23528
SPBC23G7.12c	rpt6	19S proteasome regulatory subunit Rpt6 (predicted) [Source:PomBase Gene ID;Acc:SPBC23G7.12c]
SPBC23G7.13c	SPBC23G7.13c	urea transporter (predicted) [Source:PomBase Gene ID;Acc:SPBC23G7.13c]	1.65153
SPBC23G7.14	SPBC23G7.14	sequence orphan [Source:PomBase Gene ID;Acc:SPBC23G7.14]	2.07644
SPBC23G7.15c	rpp202	60S acidic ribosomal protein P2B subunit [Source:PomBase Gene ID;Acc:SPBC23G7.15c]	0.528672
SPBC23G7.16	ctr6	vacuolar copper transporter Ctr6 [Source:PomBase Gene ID;Acc:SPBC23G7.16]	0.835949
SPBC24C6.04	SPBC24C6.04	delta-1-pyrroline-5-carboxylate dehydrogenase (predicted) [Source:PomBase Gene ID;Acc:SPBC24C6.04]	1.28923
SPBC24C6.08c	bhd1	folliculin ortholog Bhd1 [Source:PomBase Gene ID;Acc:SPBC24C6.08c]	0.678095
SPBC24C6.10c	dip1	WISH/DIP/SPIN90 ortholog Dip1 [Source:PomBase Gene ID;Acc:SPBC24C6.10c]	0.45996
SPBC25B2.02c	mam1	M-factor transporter Mam1 [Source:PomBase Gene ID;Acc:SPBC25B2.02c]	0.357782
SPBC25B2.03	SPBC25B2.03	zf-C3HC4 type zinc finger [Source:PomBase Gene ID;Acc:SPBC25B2.03]	0.501281
SPBC25B2.04c	mtg1	mitochondrial GTPase involved in translation Mtg1 (predicted) [Source:PomBase Gene ID;Acc:SPBC25B2.04c]	0.577662
SPBC25B2.06c	btb2	BTB/POZ domain protein Btb2 [Source:PomBase Gene ID;Acc:SPBC25B2.06c]	0.364071
SPBC25B2.07c	mug164	microtubule-associated protein Mug164 [Source:PomBase Gene ID;Acc:SPBC25B2.07c]	0.462817
SPBC25B2.08	SPBC25B2.08	sequence orphan [Source:PomBase Gene ID;Acc:SPBC25B2.08]	1.45939
SPBC25B2.10	SPBC25B2.10	Usp (universal stress protein) family protein [Source:PomBase Gene ID;Acc:SPBC25B2.10]	2.02908
SPBC25D12.05	trm1	N2,N2-dimethylguanosine tRNA methyltransferase [Source:PomBase Gene ID;Acc:SPBC25D12.05]
SPBC25H2.03	SPBC25H2.03	vacuolar protein involved in phosphoinositide metabolism (predicted) [Source:PomBase Gene ID;Acc:SPBC25H2.03]	0.617698
SPBC25H2.08c	mrs2	magnesium ion transporter Mrs2 (predicted) [Source:PomBase Gene ID;Acc:SPBC25H2.08c]
SPBC25H2.09	SPBC25H2.09	DUF1690 family protein [Source:PomBase Gene ID;Acc:SPBC25H2.09]	0.859937
SPBC25H2.10c	SPBC25H2.10c	tRNA acetyltransferase (predicted) [Source:PomBase Gene ID;Acc:SPBC25H2.10c]	0.463664
SPBC25H2.14	mug16	UNC-50 family protein [Source:PomBase Gene ID;Acc:SPBC25H2.14]	0.519331
SPBC25H2.15	SPBC25H2.15	SSU-rRNA maturation protein Tsr4 homolog 1 (predicted) [Source:PomBase Gene ID;Acc:SPBC25H2.15]	0.226973
SPBC25H2.16c	SPBC25H2.16c	adaptin (predicted) [Source:PomBase Gene ID;Acc:SPBC25H2.16c]
SPBC26H8.01	thi2	thiazole biosynthetic enzyme [Source:PomBase Gene ID;Acc:SPBC26H8.01]	0.347724
SPBC26H8.03	cho2	phosphatidylethanolamine N-methyltransferase Cho2 [Source:PomBase Gene ID;Acc:SPBC26H8.03]	0.160087
SPBC26H8.05c	SPBC26H8.05c	serine/threonine protein phosphatase (predicted) [Source:PomBase Gene ID;Acc:SPBC26H8.05c]	1.35332
SPBC27.04	uds1	septation protein Uds1 [Source:PomBase Gene ID;Acc:SPBC27.04]	0.761315
SPBC27.06c	mgr2	mitochondrial membrane protein Mgr2 (predicted) [Source:PomBase Gene ID;Acc:SPBC27.06c]	0.648125
SPBC27.08c	sua1	sulfate adenylyltransferase [Source:PomBase Gene ID;Acc:SPBC27.08c]
SPBC27B12.05	SPBC27B12.05	WD repeat protein [Source:PomBase Gene ID;Acc:SPBC27B12.05]	0.581608
SPBC27B12.08	sip1	Pof6 interacting protein Sip1, predicted AP-1 accessory protein [Source:PomBase Gene ID;Acc:SPBC27B12.08]	1.24959
SPBC27B12.10c	tom7	mitochondrial TOM complex subunit Tom7 (predicted) [Source:PomBase Gene ID;Acc:SPBC27B12.10c]	0.118298
SPBC27B12.11c	SPBC27B12.11c	transcription factor (predicted) [Source:PomBase Gene ID;Acc:SPBC27B12.11c]
SPBC27B12.14	SPBC27B12.14	mitochondrial membrane protein complex assembly protein (predicted) [Source:PomBase Gene ID;Acc:SPBC27B12.14]	2.55077
SPBC28E12.02	SPBC28E12.02	RNA-binding protein [Source:PomBase Gene ID;Acc:SPBC28E12.02]	0.516114
SPBC28E12.03	rga4	Rho-type GTPase activating protein Rga4 [Source:PomBase Gene ID;Acc:SPBC28E12.03]	0.630718
SPBC28E12.04	SPBC28E12.04	sequence orphan [Source:PomBase Gene ID;Acc:SPBC28E12.04]	0.89098
SPBC28E12.06c	lvs1	beige protein homolog (predicted) [Source:PomBase Gene ID;Acc:SPBC28E12.06c]
SPBC28F2.02	mep33	mRNA export protein Mep33 [Source:PomBase Gene ID;Acc:SPBC28F2.02]	0.484379
SPBC28F2.05c	SPBC28F2.05c	xylose and arabinose reductase (predicted) [Source:PomBase Gene ID;Acc:SPBC28F2.05c]	1.19659
SPBC28F2.08c	SPBC28F2.08c	HRD ubiquitin ligase complex subunit (predicted) [Source:PomBase Gene ID;Acc:SPBC28F2.08c]	0.447765
SPBC28F2.10c	ngg1	SAGA complex subunit Ngg1 [Source:PomBase Gene ID;Acc:SPBC28F2.10c]	0.735216
SPBC28F2.11	SPBC28F2.11	HMG box protein [Source:PomBase Gene ID;Acc:SPBC28F2.11]	1.04281
SPBC29A10.02	spo5	meiotic RNA-binding protein 1 [Source:PomBase Gene ID;Acc:SPBC29A10.02]	0.494794
SPBC29A10.05	exo1	exonuclease I Exo1 [Source:PomBase Gene ID;Acc:SPBC29A10.05]	0.398446
SPBC29A10.06c	ely5	nuclear pore protein Ely5 [Source:PomBase Gene ID;Acc:SPBC29A10.06c]	0.518543
SPBC29A10.07	pom152	nucleoporin Pom152 [Source:PomBase Gene ID;Acc:SPBC29A10.07]	0.966625
SPBC29A10.09c	SPBC29A10.09c	CAF1 family ribonuclease (predicted) [Source:PomBase Gene ID;Acc:SPBC29A10.09c]	0.657577
SPBC29A10.10c	SPBC29A10.10c	tRNA-splicing endonuclease positive effector (predicted) [Source:PomBase Gene ID;Acc:SPBC29A10.10c]	0.921537
SPBC29A10.11c	vps902	guanyl-nucleotide exchange factor Vps902 (predicted) [Source:PomBase Gene ID;Acc:SPBC29A10.11c]	0.5736
SPBC29A10.12	SPBC29A10.12	HMG-box variant [Source:PomBase Gene ID;Acc:SPBC29A10.12]	0.518854
SPBC29A10.14	rec8	meiotic cohesin complex subunit Rec8 [Source:PomBase Gene ID;Acc:SPBC29A10.14]	0.636744
SPBC29A10.16c	SPBC29A10.16c	cytochrome b5 (predicted) [Source:PomBase Gene ID;Acc:SPBC29A10.16c]	0.511838
SPBC29A3.02c	his7	phosphoribosyl-AMP cyclohydrolase/phosphoribosyl- ATP pyrophosphohydrolase His7 [Source:PomBase Gene ID;Acc:SPBC29A3.02c]
SPBC29A3.03c	SPBC29A3.03c	ubiquitin-protein ligase E3 (predicted) [Source:PomBase Gene ID;Acc:SPBC29A3.03c]	0.582358
SPBC29A3.05	vps71	Swr1 complex subunit Vps71 [Source:PomBase Gene ID;Acc:SPBC29A3.05]	0.635307
SPBC29A3.08	pof4	elongin-A, F-box protein Pof4 (predicted) [Source:PomBase Gene ID;Acc:SPBC29A3.08]	1.20757
SPBC29A3.09c	SPBC29A3.09c	AAA family ATPase Gcn20 (predicted) [Source:PomBase Gene ID;Acc:SPBC29A3.09c]	0.471953
SPBC29A3.13	pdp1	PWWP domain protein Pdp1 [Source:PomBase Gene ID;Acc:SPBC29A3.13]	0.512868
SPBC29B5.01	atf1	transcription factor, Atf-CREB family Atf1 [Source:PomBase Gene ID;Acc:SPBC29B5.01]	0.725092
SPBC29B5.02c	isp4	OPT oligopeptide transporter family Isp4 [Source:PomBase Gene ID;Acc:SPBC29B5.02c]	0.635143
SPBC29B5.03c	rpl26	60S ribosomal protein L26 (predicted) [Source:PomBase Gene ID;Acc:SPBC29B5.03c]	1.13572
SPBC29B5.04c	SPBC29B5.04c	actin cortical patch protein (predicted) [Source:PomBase Gene ID;Acc:SPBC29B5.04c]	0.985861
SPBC2A9.02	SPBC2A9.02	NAD dependent epimerase/dehydratase family protein [Source:PomBase Gene ID;Acc:SPBC2A9.02]	0.659363
SPBC2A9.03	SPBC2A9.03	WD40/YVTN repeat-like [Source:PomBase Gene ID;Acc:SPBC2A9.03]	0.588596
SPBC2A9.04c	SPBC2A9.04c	sir antagonist ortholog (predicted) [Source:PomBase Gene ID;Acc:SPBC2A9.04c]	0.498942
SPBC2A9.05c	tvp23	Golgi transport protein Tvp23 (predicted) [Source:PomBase Gene ID;Acc:SPBC2A9.05c]	0.519273
SPBC2A9.11c	SPBC2A9.11c	nuclear export factor (predicted) [Source:PomBase Gene ID;Acc:SPBC2A9.11c]	0.478589
SPBC2A9.13	SPBC2A9.13	sequence orphan [Source:PomBase Gene ID;Acc:SPBC2A9.13]	0.921467
SPBC2D10.03c	SPBC2D10.03c	DUF866 domain protein [Source:PomBase Gene ID;Acc:SPBC2D10.03c]	0.627225
SPBC2D10.04	SPBC2D10.04	arrestin Aly1 related, implicated in endocytosis [Source:PomBase Gene ID;Acc:SPBC2D10.04]	0.684075
SPBC2D10.05	exg3	glucan 1,3-beta-glucosidase Exg3 [Source:PomBase Gene ID;Acc:SPBC2D10.05]	0.541263
SPBC2D10.06	rep1	MBF transcription factor complex subunit Rep1 [Source:PomBase Gene ID;Acc:SPBC2D10.06]	0.542843
SPBC2D10.09	SPBC2D10.09	3-hydroxyisobutyryl-CoA hydrolase (predicted) [Source:PomBase Gene ID;Acc:SPBC2D10.09]	0.995651
SPBC2D10.11c	nap2	nucleosome assembly protein Nap2 (predicted) [Source:PomBase Gene ID;Acc:SPBC2D10.11c]	0.73517
SPBC2D10.12	rhp23	Rad23 homolog Rhp23 [Source:PomBase Gene ID;Acc:SPBC2D10.12]	0.604335
SPBC2D10.15c	pth1	mitochondrial peptidyl-tRNA hydrolase Pth1 (predicted) [Source:PomBase Gene ID;Acc:SPBC2D10.15c]	0.574121
SPBC2D10.16	mhf1	FANCM-MHF complex subunit Mhf1 [Source:PomBase Gene ID;Acc:SPBC2D10.16]	0.397558
SPBC2D10.17	clr1	cryptic loci regulator Clr1 [Source:PomBase Gene ID;Acc:SPBC2D10.17]	1.25841
SPBC2D10.19c	SPBC2D10.19c	pre-60S shuttlingfactor (predicted) [Source:PomBase Gene ID;Acc:SPBC2D10.19c]	0.592733
SPBC2D10.20	ubc1	ubiquitin conjugating enzyme Ubc1 (predicted) [Source:PomBase Gene ID;Acc:SPBC2D10.20]	1.15907
SPBC2F12.03c	SPBC2F12.03c	EST1 family protein (predicted) [Source:PomBase Gene ID;Acc:SPBC2F12.03c]	1.01332
SPBC2F12.05c	SPBC2F12.05c	sterol binding ankyrin repeat protein (predicted) [Source:PomBase Gene ID;Acc:SPBC2F12.05c]	0.971544
SPBC2F12.09c	atf21	transcription factor, Atf-CREB family Atf21 [Source:PomBase Gene ID;Acc:SPBC2F12.09c]	1.15113
SPBC2F12.11c	rep2	transcriptional activator, MBF subunit Rep2 [Source:PomBase Gene ID;Acc:SPBC2F12.11c]	0.522952
SPBC2G2.01c	liz1	pantothenate transporter Liz1 [Source:PomBase Gene ID;Acc:SPBC2G2.01c]	1.12662
SPBC2G2.02	syj1	inositol-polyphosphate 5-phosphatase (synaptojanin homolog 1) [Source:PomBase Gene ID;Acc:SPBC2G2.02]	0.468151
SPBC2G2.03c	sbh1	translocon beta subunit Sbh1 (predicted) [Source:PomBase Gene ID;Acc:SPBC2G2.03c]
SPBC2G2.05	rpl1603	60S ribosomal protein L13/L16 (predicted) [Source:PomBase Gene ID;Acc:SPBC2G2.05]	0.517367
SPBC2G2.06c	apl1	AP-2 adaptor complex subunit Apl1 (predicted) [Source:PomBase Gene ID;Acc:SPBC2G2.06c]	0.631146
SPBC2G2.07c	mug178	mitochondrial ribosomal protein subunit L51-b (predicted) [Source:PomBase Gene ID;Acc:SPBC2G2.07c]	0.489184
SPBC2G2.08	ade9	C-1-tetrahydrofolatesynthase/methylenetetrahydrofolatedehydrogenase/methylenetetrahydrofolatecyclohydrolase/ formyltetrahydrofolatesynthetase (predicted) [Source:PomBase Gene ID;Acc:SPBC2G2.08]	0.59102
SPBC2G2.09c	crs1	meiosis specific cyclin Crs1 [Source:PomBase Gene ID;Acc:SPBC2G2.09c]	0.534879
SPBC2G2.14	SPBC2G2.14	sequence orphan [Source:PomBase Gene ID;Acc:SPBC2G2.14]	0.859942
SPBC2G2.15c	mrm2	mitochondrial 2' O-ribose methyltransferase Mrm2 (predicted) [Source:PomBase Gene ID;Acc:SPBC2G2.15c]	0.531174
SPBC2G5.01	SPBC2G5.01	DUF1682 family protein [Source:PomBase Gene ID;Acc:SPBC2G5.01]	0.473108
SPBC2G5.02c	SPBC2G5.02c	CK2 family regulatory subunit (predicted) [Source:PomBase Gene ID;Acc:SPBC2G5.02c]	0.794292
SPBC2G5.03	ctu1	cytosolic thiouridylase subunit Ctu1 [Source:PomBase Gene ID;Acc:SPBC2G5.03]	0.504458
SPBC2G5.04c	SPBC2G5.04c	COPII-coated vesicle component Erv41 (predicted) [Source:PomBase Gene ID;Acc:SPBC2G5.04c]	0.337008
SPBC2G5.06c	hmt2	sulfide-quinone oxidoreductase [Source:PomBase Gene ID;Acc:SPBC2G5.06c]
SPBC30B4.01c	wsc1	transmembrane receptor Wsc1 (predicted) [Source:PomBase Gene ID;Acc:SPBC30B4.01c]	0.56609
SPBC30B4.02c	SPBC30B4.02c	R3H and G-patch domain, implicated in splicing (predicted) [Source:PomBase Gene ID;Acc:SPBC30B4.02c]	0.527415
SPBC30B4.03c	adn1	adhesion defective protein, predicted transcriptional regulator (predicted) [Source:PomBase Gene ID;Acc:SPBC30B4.03c]	0.570636
SPBC30B4.04c	sol1	SWI/SNF complex subunit Sol1 [Source:PomBase Gene ID;Acc:SPBC30B4.04c]
SPBC30B4.06c	SPBC30B4.06c	mitochondrial GIDA family tRNA uridine 5-carboxymethylaminomethyl modification enzyme (predicted) [Source:PomBase Gene ID;Acc:SPBC30B4.06c]	0.731181
SPBC30B4.08	eri1	double-strand siRNA ribonuclease Eri1 [Source:PomBase Gene ID;Acc:SPBC30B4.08]	0.658482
SPBC30D10.03c	SPBC30D10.03c	IMP 5'-nucleotidase (predicted) [Source:PomBase Gene ID;Acc:SPBC30D10.03c]	1.17734
SPBC30D10.04	swi3	replication fork protection complex subunit Swi3 [Source:PomBase Gene ID;Acc:SPBC30D10.04]
SPBC30D10.05c	SPBC30D10.05c	sepiapterin reductase (predicted) [Source:PomBase Gene ID;Acc:SPBC30D10.05c]	1.00216
SPBC30D10.09c	SPBC30D10.09c	HVA22/TB2/DP1 family protein [Source:PomBase Gene ID;Acc:SPBC30D10.09c]	0.494938
SPBC30D10.10c	tor1	phosphatidylinositol kinase Tor1 [Source:PomBase Gene ID;Acc:SPBC30D10.10c]	0.610296
SPBC30D10.14	SPBC30D10.14	dienelactone hydrolase family (predicted) [Source:PomBase Gene ID;Acc:SPBC30D10.14]	0.486512
SPBC30D10.16	pha2	phrenate dehydratase [Source:PomBase Gene ID;Acc:SPBC30D10.16]
SPBC317.01	mbx2	MADS-box transcription factor Pvg4 (predicted) [Source:PomBase Gene ID;Acc:SPBC317.01]	0.565438
SPBC31A8.01c	rtn1	reticulon-like protein Rtn1 [Source:PomBase Gene ID;Acc:SPBC31A8.01c]	0.537505
SPBC31E1.01c	atg2	autophagy associated protein Atg2 [Source:PomBase Gene ID;Acc:SPBC31E1.01c]	0.523946
SPBC31E1.02c	pmr1	P-type ATPase, calcium transporting Pmr1 [Source:PomBase Gene ID;Acc:SPBC31E1.02c]	0.457517
SPBC31F10.02	SPBC31F10.02	acyl-CoA hydrolase (predicted) [Source:PomBase Gene ID;Acc:SPBC31F10.02]	0.601754
SPBC31F10.03	SPBC31F10.03	ChaC-like protein, predicted cation transport regulator [Source:PomBase Gene ID;Acc:SPBC31F10.03]	0.989123
SPBC31F10.05	mug37	sequence orphan [Source:PomBase Gene ID;Acc:SPBC31F10.05]
SPBC31F10.07	lsb5	cortical component Lsb5 (predicted) [Source:PomBase Gene ID;Acc:SPBC31F10.07]	0.430373
SPBC31F10.08	mde2	Mde2 protein [Source:PomBase Gene ID;Acc:SPBC31F10.08]	0.553176
SPBC31F10.10c	SPBC31F10.10c	zf-MYND type zinc finger protein [Source:PomBase Gene ID;Acc:SPBC31F10.10c]	1.31253
SPBC31F10.12	SPBC31F10.12	RNA-binding protein Tma20 (predicted) [Source:PomBase Gene ID;Acc:SPBC31F10.12]	0.532363
SPBC31F10.15c	atp15	F0-ATPase epsilon subunit (predicted) [Source:PomBase Gene ID;Acc:SPBC31F10.15c]
SPBC31F10.16	SPBC31F10.16	ChAPs family protein (predicted) [Source:PomBase Gene ID;Acc:SPBC31F10.16]	0.56694
SPBC31F10.17c	SPBC31F10.17c	sequence orphan [Source:PomBase Gene ID;Acc:SPBC31F10.17c]	0.500217
SPBC32C12.03c	ppk25	serine/threonine protein kinase Ppk25 (predicted) [Source:PomBase Gene ID;Acc:SPBC32C12.03c]	0.790931
SPBC32F12.03c	gpx1	glutathione peroxidase Gpx1 [Source:PomBase Gene ID;Acc:SPBC32F12.03c]	1.00036
SPBC32F12.05c	cwf12	complexed with Cdc5 protein Cwf12 [Source:PomBase Gene ID;Acc:SPBC32F12.05c]	1.05569
SPBC32F12.07c	SPBC32F12.07c	ubiquitin-protein ligase E3, MARCH family (predicted) [Source:PomBase Gene ID;Acc:SPBC32F12.07c]	0.475313
SPBC32F12.11	tdh1	glyceraldehyde-3-phosphate dehydrogenase Tdh1 [Source:PomBase Gene ID;Acc:SPBC32F12.11]	0.81899
SPBC32F12.12c	SPBC32F12.12c	Golgi membrane protein involved in vesicle-medated transport (predicted) [Source:PomBase Gene ID;Acc:SPBC32F12.12c]	0.990248
SPBC32H8.02c	nep2	NEDD8 protease Nep2 [Source:PomBase Gene ID;Acc:SPBC32H8.02c]	0.52888
SPBC32H8.03	bem46	esterase/lipase (predicted) [Source:PomBase Gene ID;Acc:SPBC32H8.03]
SPBC32H8.05	SPBC32H8.05	conserved fungal protein [Source:PomBase Gene ID;Acc:SPBC32H8.05]
SPBC32H8.06	mug93	TPR repeat protein, meiotically spliced [Source:PomBase Gene ID;Acc:SPBC32H8.06]	1.05044
SPBC32H8.07	git5	heterotrimeric G protein beta subunit Git5 [Source:PomBase Gene ID;Acc:SPBC32H8.07]	0.752077
SPBC32H8.08c	omh5	alpha-1,2-mannosyltransferase Omh5 (predicted) [Source:PomBase Gene ID;Acc:SPBC32H8.08c]	0.480113
SPBC32H8.11	mei4	meiotic forkhead transcription factor Mei4 [Source:PomBase Gene ID;Acc:SPBC32H8.11]	0.582593
SPBC32H8.13c	mok12	alpha-1,3-glucan synthase Mok12 [Source:PomBase Gene ID;Acc:SPBC32H8.13c]	0.538078
SPBC336.01	fbh1	DNA helicase I [Source:PomBase Gene ID;Acc:SPBC336.01]	1.19649
SPBC336.03	efc25	Ras1 guanyl-nucleotide exchange factor Efc25 [Source:PomBase Gene ID;Acc:SPBC336.03]	0.864529
SPBC336.05c	SPBC336.05c	S-adenosylmethionine-dependent methyltransferase (predicted) [Source:PomBase Gene ID;Acc:SPBC336.05c]	1.56853
SPBC336.10c	tif512	translation elongation factor eIF5A (predicted) [Source:PomBase Gene ID;Acc:SPBC336.10c]	1.02791
SPBC336.13c	SPBC336.13c	mitochondrial inner membrane peptidase complex catalytic subunit 2 (predicted) [Source:PomBase Gene ID;Acc:SPBC336.13c]	0.383949
SPBC336.14c	ppk26	serine/threonine protein kinase, PAN complex subunit, Ppk26 [Source:PomBase Gene ID;Acc:SPBC336.14c]	0.531483
SPBC337.03	SPBC337.03	RNA polymerase II transcription termination factor (predicted) [Source:PomBase Gene ID;Acc:SPBC337.03]	0.445573
SPBC337.04	ppk27	serine/threonine protein kinase Ppk27 (predicted) [Source:PomBase Gene ID;Acc:SPBC337.04]	1.45272
SPBC337.07c	SPBC337.07c	carboxypeptidase (predicted) [Source:PomBase Gene ID;Acc:SPBC337.07c]	0.554766
SPBC337.11	SPBC337.11	mitochondrial peptidase (predicted) [Source:PomBase Gene ID;Acc:SPBC337.11]	0.568929
SPBC337.16	cho1	phosphatidyl-N-methylethanolamine N-methyltransferase (predicted) [Source:PomBase Gene ID;Acc:SPBC337.16]	1.16552
SPBC342.01c	alg6	glucosyltransferase Alg6 (predicted) [Source:PomBase Gene ID;Acc:SPBC342.01c]	0.525739
SPBC342.03	gas4	sporulation specific 1,3-beta-glucanosyltransferase Gas4 [Source:PomBase Gene ID;Acc:SPBC342.03]	0.496522
SPBC342.05	crb2	DNA repair protein Rad9 homolog, Rhp9 [Source:PomBase Gene ID;Acc:SPBC342.05]	0.459163
SPBC342.06c	rtt109	RTT109 family histone lysine acetyltransferase [Source:PomBase Gene ID;Acc:SPBC342.06c]	0.55458
SPBC354.01	gtp1	GTP binding protein Gtp1 (predicted) [Source:PomBase Gene ID;Acc:SPBC354.01]	0.515543
SPBC354.02c	sec61	translocon alpha subunit Sec61 [Source:PomBase Gene ID;Acc:SPBC354.02c]	1.68529
SPBC354.03	swd3	WD repeat protein Swd3 [Source:PomBase Gene ID;Acc:SPBC354.03]	1.21053
SPBC354.04	SPBC354.04	sequence orphan [Source:PomBase Gene ID;Acc:SPBC354.04]	0.954096
SPBC354.05c	sre2	membrane-tethered transcription factor (predicted) [Source:PomBase Gene ID;Acc:SPBC354.05c]
SPBC354.07c	SPBC354.07c	oxysterol binding protein (predicted) [Source:PomBase Gene ID;Acc:SPBC354.07c]	0.644638
SPBC354.08c	SPBC354.08c	DUF221 family protein [Source:PomBase Gene ID;Acc:SPBC354.08c]	1.1917
SPBC354.09c	SPBC354.09c	Tre1 family protein, involved in vacuolar protein degradation (predicted) [Source:PomBase Gene ID;Acc:SPBC354.09c]
SPBC354.10	def1	RNAPII degradation factor Def1 (predicted) [Source:PomBase Gene ID;Acc:SPBC354.10]	0.6859
SPBC354.13	rga6	Rho-type GTPase activating protein Rga6 (predicted) [Source:PomBase Gene ID;Acc:SPBC354.13]	0.639922
SPBC354.15	fap1	L-pipecolate oxidase [Source:PomBase Gene ID;Acc:SPBC354.15]	0.391583
SPBC359.01	SPBC359.01	amino acid permease (predicted) [Source:PomBase Gene ID;Acc:SPBC359.01]	0.329532
SPBC359.03c	aat1	amino acid transporter Aat1 (predicted) [Source:PomBase Gene ID;Acc:SPBC359.03c]	1.05896
SPBC359.04c	SPBC359.04c	cell surface glycoprotein (predicted), DIPSY family [Source:PomBase Gene ID;Acc:SPBC359.04c]	0.62389
SPBC359.05	abc3	ABC transporter Abc3, unknown specificity [Source:PomBase Gene ID;Acc:SPBC359.05]	1.29933
SPBC359.06	mug14	adducin [Source:PomBase Gene ID;Acc:SPBC359.06]	1.09903
SPBC36.06c	spo9	farnesyl pyrophosphate synthetase [Source:PomBase Gene ID;Acc:SPBC36.06c]	0.387965
SPBC36.10	SPBC36.10	mitochondrial intermembrane space protein sorting protein (predicted) [Source:PomBase Gene ID;Acc:SPBC36.10]	1.16173
SPBC36.11	SPBC36.11	sequence orphan [Source:PomBase Gene ID;Acc:SPBC36.11]	1.59533
SPBC365.01	SPBC365.01	sec14 cytosolic factor family (predicted) [Source:PomBase Gene ID;Acc:SPBC365.01]	0.643924
SPBC365.06	pmt3	SUMO [Source:PomBase Gene ID;Acc:SPBC365.06]	0.446536
SPBC365.07c	SPBC365.07c	TATA element modulatory factor homolog (predicted) [Source:PomBase Gene ID;Acc:SPBC365.07c]	0.487018
SPBC365.08c	SPBC365.08c	Der1-like (degradation in the ER) family (predicted) [Source:PomBase Gene ID;Acc:SPBC365.08c]	0.99014
SPBC365.11	SPBC365.11	GRIP domain protein [Source:PomBase Gene ID;Acc:SPBC365.11]	0.721796
SPBC365.12c	ish1	LEA domain protein [Source:PomBase Gene ID;Acc:SPBC365.12c]	0.523946
SPBC365.14c	uge1	UDP-glucose 4-epimerase Uge1 [Source:PomBase Gene ID;Acc:SPBC365.14c]	0.406521
SPBC365.16	SPBC365.16	conserved protein [Source:PomBase Gene ID;Acc:SPBC365.16]	0.389525
SPBC365.20c	pnc1	nicotinamidase Pnc1 (predicted) [Source:PomBase Gene ID;Acc:SPBC365.20c]	0.543518
SPBC36B7.02	SPBC36B7.02	Svf1 family protein Svf2 [Source:PomBase Gene ID;Acc:SPBC36B7.02]	0.526947
SPBC36B7.05c	SPBC36B7.05c	ubiquitin-protein ligase E/phosphatidylinositol(3)-phosphate binding protein (predicted) [Source:PomBase Gene ID;Acc:SPBC36B7.05c]	1.23853
SPBC36B7.06c	mug20	sequence orphan [Source:PomBase Gene ID;Acc:SPBC36B7.06c]	0.551128
SPBC36B7.08c	SPBC36B7.08c	nucleosome assembly protein (predicted) [Source:PomBase Gene ID;Acc:SPBC36B7.08c]	0.482403
SPBC3B8.03	SPBC3B8.03	saccharopine dehydrogenase (predicted) [Source:PomBase Gene ID;Acc:SPBC3B8.03]
SPBC3B8.04c	SPBC3B8.04c	membrane transporter (predicted) [Source:PomBase Gene ID;Acc:SPBC3B8.04c]	0.555798
SPBC3B8.05	SPBC3B8.05	diphthamide biosynthesis protein Dph1 (predicted) [Source:PomBase Gene ID;Acc:SPBC3B8.05]	0.35348
SPBC3B8.07c	dsd1	dihydroceramide delta-4 desaturase [Source:PomBase Gene ID;Acc:SPBC3B8.07c]	1.22518
SPBC3B8.08	SPBC3B8.08	Sjogren's syndrome/scleroderma autoantigen 1 family (predicted) [Source:PomBase Gene ID;Acc:SPBC3B8.08]	0.571124
SPBC3B8.10c	nem1	Nem1-Spo7 phosphatase complex catalytic subunit Nem1 (predicted) [Source:PomBase Gene ID;Acc:SPBC3B8.10c]	0.957832
SPBC3B9.04	SPBC3B9.04	mitochondrial methyltransferase (predicted) [Source:PomBase Gene ID;Acc:SPBC3B9.04]	1.33746
SPBC3B9.05	SPBC3B9.05	helper of TIM (predicted) [Source:PomBase Gene ID;Acc:SPBC3B9.05]	1.47916
SPBC3B9.11c	ctf1	mRNA cleavage and polyadenylation specificity factor complex subunit Ctf1 [Source:PomBase Gene ID;Acc:SPBC3B9.11c]	1.17393
SPBC3B9.13c	rpp102	60S acidic ribosomal protein Rpp1-2 [Source:PomBase Gene ID;Acc:SPBC3B9.13c]	0.35833
SPBC3B9.15c	scp1	Sre1 cleavage activating protein, Scap Scp1 [Source:PomBase Gene ID;Acc:SPBC3B9.15c]	0.805827
SPBC3D6.02	but2	But2 family protein But2 [Source:PomBase Gene ID;Acc:SPBC3D6.02]	0.481032
SPBC3D6.04c	mad1	mitotic spindle checkpoint protein Mad1 [Source:PomBase Gene ID;Acc:SPBC3D6.04c]	1.56558
SPBC3D6.06c	prs5	ribose-phosphate pyrophosphokinase Prs5 (predicted) [Source:PomBase Gene ID;Acc:SPBC3D6.06c]	0.491884
SPBC3D6.09	dpb4	DNA polymerase epsilon subunit Dpb4 [Source:PomBase Gene ID;Acc:SPBC3D6.09]	0.933079
SPBC3D6.10	apn2	AP-endonuclease Apn2 [Source:PomBase Gene ID;Acc:SPBC3D6.10]	1.09536
SPBC3D6.13c	pdi2	ER associated protein disulfide isomerase Pdi2 (predicted) [Source:PomBase Gene ID;Acc:SPBC3D6.13c]	0.509954
SPBC3E7.02c	hsp16	heat shock protein Hsp16 [Source:PomBase Gene ID;Acc:SPBC3E7.02c]	0.628069
SPBC3E7.05c	SPBC3E7.05c	human mitofilin ortholog (predicted) [Source:PomBase Gene ID;Acc:SPBC3E7.05c]	0.526871
SPBC3E7.07c	SPBC3E7.07c	DUF757 family protein [Source:PomBase Gene ID;Acc:SPBC3E7.07c]	0.516145
SPBC3E7.08c	rad13	DNA repair nuclease Rad13 [Source:PomBase Gene ID;Acc:SPBC3E7.08c]	0.520751
SPBC3E7.10	fma1	methionine aminopeptidase Fma1 (predicted) [Source:PomBase Gene ID;Acc:SPBC3E7.10]	0.457215
SPBC3E7.11c	SPBC3E7.11c	DNAJ protein Caj1/Djp1-type (predicted) [Source:PomBase Gene ID;Acc:SPBC3E7.11c]
SPBC3E7.12c	cfh4	chitin synthase regulatory factor Cfh4 (predicted) [Source:PomBase Gene ID;Acc:SPBC3E7.12c]
SPBC3E7.16c	leu3	2-isopropylmalate synthase Leu3 [Source:PomBase Gene ID;Acc:SPBC3E7.16c]
SPBC3F6.01c	SPBC3F6.01c	serine/threonine protein phosphatase (predicted) [Source:PomBase Gene ID;Acc:SPBC3F6.01c]	0.475175
SPBC3H7.03c	SPBC3H7.03c	2-oxoglutarate dehydrogenase (lipoamide) (e1 component of oxoglutarate dehydrogenase complex) (predicted) [Source:PomBase Gene ID;Acc:SPBC3H7.03c]
SPBC3H7.06c	pof9	F-box protein Pof9 [Source:PomBase Gene ID;Acc:SPBC3H7.06c]	0.499055
SPBC3H7.09	erf2	palmitoyltransferase Erf2 (predicted) [Source:PomBase Gene ID;Acc:SPBC3H7.09]	0.48247
SPBC3H7.10	elp6	elongator complex subunit Elp6 (predicted) [Source:PomBase Gene ID;Acc:SPBC3H7.10]	0.854773
SPBC3H7.11	SPBC3H7.11	actin binding methyltransferase (predicted) [Source:PomBase Gene ID;Acc:SPBC3H7.11]	0.510457
SPBC3H7.12	rav2	RAVE complex subunit Rav2 [Source:PomBase Gene ID;Acc:SPBC3H7.12]	0.779965
SPBC3H7.13	SPBC3H7.13	FHA domain protein Far10 (predicted) [Source:PomBase Gene ID;Acc:SPBC3H7.13]	0.944912
SPBC3H7.14	mug176	BRCT domain protein [Source:PomBase Gene ID;Acc:SPBC3H7.14]
SPBC4.05	mlo2	ubiquitin protein ligase E3 component human N-recognin 7 homolog Mlo2 [Source:PomBase Gene ID;Acc:SPBC4.05]	0.581344
SPBC4.06	SPBC4.06	acid phosphatase (predicted) [Source:PomBase Gene ID;Acc:SPBC4.06]	0.533463
SPBC405.02c	SPBC405.02c	sequence orphan [Source:PomBase Gene ID;Acc:SPBC405.02c]	0.535417
SPBC405.03c	SPBC405.03c	membrane transporter (predicted) [Source:PomBase Gene ID;Acc:SPBC405.03c]	0.745345
SPBC405.05	SPBC405.05	sequence orphan [Source:PomBase Gene ID;Acc:SPBC405.05]	0.505788
SPBC405.06	SPBC405.06	DNAJ protein Xdj1 (predicted) [Source:PomBase Gene ID;Acc:SPBC405.06]	0.556828
SPBC409.06	uch2	ubiquitin C-terminal hydrolase Uch2 [Source:PomBase Gene ID;Acc:SPBC409.06]	0.469578
SPBC409.08	SPBC409.08	spermine family transporter (predicted) [Source:PomBase Gene ID;Acc:SPBC409.08]	0.848582
SPBC409.10	ade7	phosphoribosylamidoimidazolesuccinocarboxamide synthase, SAICAR synthetase, Ade7 [Source:PomBase Gene ID;Acc:SPBC409.10]
SPBC409.11	meu18	sequence orphan [Source:PomBase Gene ID;Acc:SPBC409.11]	0.639322
SPBC409.16c	SPBC409.16c	recombination protein Saw1 (predicted) [Source:PomBase Gene ID;Acc:SPBC409.16c]	0.532685
SPBC409.17c	SPBC409.17c	DUF1769 family protein [Source:PomBase Gene ID;Acc:SPBC409.17c]	0.523265
SPBC418.01c	his4	imidazoleglycerol-phosphate synthase (predicted) [Source:PomBase Gene ID;Acc:SPBC418.01c]	1.06362
SPBC418.02	SPBC418.02	NatA N-acetyltransferase complex subunit (predicted) [Source:PomBase Gene ID;Acc:SPBC418.02]	0.535135
SPBC428.02c	eca39	branched chain amino acid aminotransferase Eca39 [Source:PomBase Gene ID;Acc:SPBC428.02c]
SPBC428.03c	pho4	thiamine-repressible acid phosphatase Pho4 [Source:PomBase Gene ID;Acc:SPBC428.03c]	0.585859
SPBC428.04	apq12	nuclear membrane organization protein Apq12 (predicted) [Source:PomBase Gene ID;Acc:SPBC428.04]	0.700675
SPBC428.05c	arg12	argininosuccinate synthase (predicted) [Source:PomBase Gene ID;Acc:SPBC428.05c]
SPBC428.06c	rxt2	histone deacetylase complex subunit Rxt2 [Source:PomBase Gene ID;Acc:SPBC428.06c]	1.09207
SPBC428.07	meu6	meiotic chromosome segregation protein Meu6 [Source:PomBase Gene ID;Acc:SPBC428.07]	0.592432
SPBC428.08c	clr4	histone H3 methyltransferase Clr4 [Source:PomBase Gene ID;Acc:SPBC428.08c]	0.409881
SPBC428.10	SPBC428.10	sequence orphan [Source:PomBase Gene ID;Acc:SPBC428.10]	0.62783
SPBC428.11	SPBC428.11	homocysteine synthase Met17 [Source:PomBase Gene ID;Acc:SPBC428.11]	0.490149
SPBC428.12c	SPBC428.12c	RNA-binding protein [Source:PomBase Gene ID;Acc:SPBC428.12c]	0.963447
SPBC428.14	SPBC428.14	1-acylglycerol-3-phosphate acyltransferase (predicted) [Source:PomBase Gene ID;Acc:SPBC428.14]
SPBC428.15	SPBC428.15	Obg-like ATPase (predicted) [Source:PomBase Gene ID;Acc:SPBC428.15]	0.588653
SPBC428.17c	wpl1	Wings apart-like homolog Wpl1 [Source:PomBase Gene ID;Acc:SPBC428.17c]	0.506108
SPBC4B4.03	rsc1	RSC complex subunit Rsc1 [Source:PomBase Gene ID;Acc:SPBC4B4.03]
SPBC4B4.04	SPBC4B4.04	translation initiation factor eIF2A (predicted) [Source:PomBase Gene ID;Acc:SPBC4B4.04]	0.904924
SPBC4B4.06	vps25	ESCRT II complex subunit Vps25 [Source:PomBase Gene ID;Acc:SPBC4B4.06]	1.25142
SPBC4B4.10c	atg5	autophagy associated protein Atg5 [Source:PomBase Gene ID;Acc:SPBC4B4.10c]	1.36034
SPBC4B4.12c	SPBC4B4.12c	sequence orphan [Source:PomBase Gene ID;Acc:SPBC4B4.12c]	0.518828
SPBC4C3.04c	SPBC4C3.04c	guanyl-nucleotide exchange factor (predicted) [Source:PomBase Gene ID;Acc:SPBC4C3.04c]	0.47228
SPBC4C3.06	syp1	cytoskeletal protein Syp1 (predicted) [Source:PomBase Gene ID;Acc:SPBC4C3.06]	0.529989
SPBC4C3.08	mug136	acetylglucosaminyltransferase (predicted) [Source:PomBase Gene ID;Acc:SPBC4C3.08]	0.483377
SPBC4C3.09	SPBC4C3.09	acetylglucosaminyltransferase (predicted) [Source:PomBase Gene ID;Acc:SPBC4C3.09]	1.00647
SPBC4C3.12	37135	fork head transcription factor Sep1 [Source:PomBase Gene ID;Acc:SPBC4C3.12]	0.870568
SPBC4F6.05c	SPBC4F6.05c	lectin family glycoprotein receptor (predicted) [Source:PomBase Gene ID;Acc:SPBC4F6.05c]	0.680902
SPBC4F6.08c	mrpl39	mitochondrial ribosomal protein subunit L39 (predicted) [Source:PomBase Gene ID;Acc:SPBC4F6.08c]	0.609675
SPBC4F6.09	str1	siderophore-iron transporter Str1 [Source:PomBase Gene ID;Acc:SPBC4F6.09]	1.27589
SPBC4F6.10	vps901	guanyl-nucleotide exchange factor Vps901 (predicted) [Source:PomBase Gene ID;Acc:SPBC4F6.10]	1.15305
SPBC4F6.11c	SPBC4F6.11c	asparagine synthase (predicted) [Source:PomBase Gene ID;Acc:SPBC4F6.11c]
SPBC4F6.12	pxl1	paxillin-like protein Pxl1 [Source:PomBase Gene ID;Acc:SPBC4F6.12]	1.17053
SPBC4F6.16c	ero11	ER oxidoreductin Ero1a [Source:PomBase Gene ID;Acc:SPBC4F6.16c]	1.76395
SPBC530.03c	bag102	BAG family molecular chaperone regulator Bag102 (predicted) [Source:PomBase Gene ID;Acc:SPBC530.03c]	0.982225
SPBC530.04	mod5	Tea1 anchoring protein Mod5 [Source:PomBase Gene ID;Acc:SPBC530.04]	0.898216
SPBC530.06c	SPBC530.06c	translation initiation factor eIF3 alpha subunit (p135) (predicted) [Source:PomBase Gene ID;Acc:SPBC530.06c]	0.694921
SPBC530.08	SPBC530.08	membrane-tethered transcription factor (predicted) [Source:PomBase Gene ID;Acc:SPBC530.08]	1.08229
SPBC530.11c	SPBC530.11c	transcription factor (predicted) [Source:PomBase Gene ID;Acc:SPBC530.11c]	0.46672
SPBC530.14c	dsk1	SR protein-specific kinase Dsk1 [Source:PomBase Gene ID;Acc:SPBC530.14c]	0.876458
SPBC543.02c	SPBC543.02c	DNAJ/TPR domain protein DNAJC7 family [Source:PomBase Gene ID;Acc:SPBC543.02c]	0.563046
SPBC543.03c	pku80	Ku domain protein Pku80 [Source:PomBase Gene ID;Acc:SPBC543.03c]	1.16673
SPBC543.05c	SPBC543.05c	HC03 family inorganic anion exchanger (predicted) [Source:PomBase Gene ID;Acc:SPBC543.05c]	0.540463
SPBC543.07	pek1	MAP kinase kinase Pek1 [Source:PomBase Gene ID;Acc:SPBC543.07]	0.608258
SPBC543.10	get1	GET complex subunit Get1 (predicted) [Source:PomBase Gene ID;Acc:SPBC543.10]	1.03109
SPBC557.03c	pim1	Ran GDP/GTP exchange factor [Source:PomBase Gene ID;Acc:SPBC557.03c]	1.17773
SPBC557.04	ppk29	Ark1/Prk1 family protein kinase Ppk29 [Source:PomBase Gene ID;Acc:SPBC557.04]	1.14302
SPBC557.05	SPBC557.05	arrestin [Source:PomBase Gene ID;Acc:SPBC557.05]	0.500107
SPBC56F2.03	SPBC56F2.03	actin-like protein Arp10 (predicted) [Source:PomBase Gene ID;Acc:SPBC56F2.03]	0.654139
SPBC56F2.05c	SPBC56F2.05c	transcription factor (predicted) [Source:PomBase Gene ID;Acc:SPBC56F2.05c]	0.418525
SPBC56F2.06	mug147	sequence orphan [Source:PomBase Gene ID;Acc:SPBC56F2.06]	0.564133
SPBC56F2.08c	SPBC56F2.08c	RNA-binding protein (predicted) [Source:PomBase Gene ID;Acc:SPBC56F2.08c]	0.715345
SPBC56F2.10c	alg5	dolichyl-phosphate beta-glucosyltransferase Alg5 (predicted) [Source:PomBase Gene ID;Acc:SPBC56F2.10c]	1.0166
SPBC56F2.11	met6	homoserine O-acetyltransferase Met6 [Source:PomBase Gene ID;Acc:SPBC56F2.11]
SPBC56F2.14	mrpl44	mitochondrial ribosomal protein subunit l44 (predicted) [Source:PomBase Gene ID;Acc:SPBC56F2.14]	1.10554
SPBC577.02	rpl3801	60S ribosomal protein L38 (predicted) [Source:PomBase Gene ID;Acc:SPBC577.02]
SPBC577.03c	SPBC577.03c	GCN5-related N-acetyltransferase (predicted) [Source:PomBase Gene ID;Acc:SPBC577.03c]	0.860085
SPBC577.06c	stt4	1-phosphatidylinositol 4-kinase Stt4 (predicted) [Source:PomBase Gene ID;Acc:SPBC577.06c]	1.18703
SPBC577.11	SPBC577.11	DUF3074 family protein [Source:PomBase Gene ID;Acc:SPBC577.11]	0.488116
SPBC577.12	mug71	endoribonuclease (predicted) [Source:PomBase Gene ID;Acc:SPBC577.12]	0.509443
SPBC577.13	syj2	inositol-polyphosphate 5-phosphatase, synaptojanin homolog 2 (predicted) [Source:PomBase Gene ID;Acc:SPBC577.13]	2.11129
SPBC577.14c	spa1	ornithine decarboxylase antizyme with +1 programmed ribosomal frameshift Spa1 [Source:PomBase Gene ID;Acc:SPBC577.14c]	0.668147
SPBC582.08	SPBC582.08	alanine aminotransferase (predicted) [Source:PomBase Gene ID;Acc:SPBC582.08]	0.553621
SPBC582.09	pex11	peroxisomal biogenesis factor 11 (predicted) [Source:PomBase Gene ID;Acc:SPBC582.09]	0.578519
SPBC582.10c	SPBC582.10c	ATP-dependent DNA helicase Rhp16b (predicted) [Source:PomBase Gene ID;Acc:SPBC582.10c]	0.664284
SPBC609.02	ptn1	phosphatidylinositol-3,4,5-trisphosphate3-phosphatasePtn1 [Source:PomBase Gene ID;Acc:SPBC609.02]	0.506102
SPBC609.03	iqw1	WD repeat protein, Iqw1 [Source:PomBase Gene ID;Acc:SPBC609.03]	0.596417
SPBC609.04	caf5	spermine family transmembrane transporter Caf5 [Source:PomBase Gene ID;Acc:SPBC609.04]	1.0164
SPBC609.05	pob3	FACT complex component Pob3 [Source:PomBase Gene ID;Acc:SPBC609.05]	1.02541
SPBC646.02	cwf11	complexed with Cdc5 protein Cwf11 [Source:PomBase Gene ID;Acc:SPBC646.02]	0.498014
SPBC646.06c	agn2	glucan endo-1,3-alpha-glucosidase Agn2 [Source:PomBase Gene ID;Acc:SPBC646.06c]	0.747257
SPBC646.08c	SPBC646.08c	oxysterol binding protein (predicted) [Source:PomBase Gene ID;Acc:SPBC646.08c]	0.398069
SPBC646.13	sds23	PP2A-type phosphatase inhibitor Sds23/Moc1 [Source:PomBase Gene ID;Acc:SPBC646.13]	0.791956
SPBC649.02	rps1902	40S ribosomal protein S19 (predicted) [Source:PomBase Gene ID;Acc:SPBC649.02]	0.515043
SPBC649.03	rhp14	XP-A family homolog Rhp14 [Source:PomBase Gene ID;Acc:SPBC649.03]	0.580243
SPBC651.02	SPBC651.02	bis(5'-adenosyl)-triphosphatase (predicted) [Source:PomBase Gene ID;Acc:SPBC651.02]
SPBC651.03c	gyp10	GTPase activating protein Gyp10 [Source:PomBase Gene ID;Acc:SPBC651.03c]	1.15694
SPBC651.04	SPBC651.04	sequence orphan [Source:PomBase Gene ID;Acc:SPBC651.04]	0.53482
SPBC651.06	mug166	sequence orphan [Source:PomBase Gene ID;Acc:SPBC651.06]	0.921285
SPBC651.07	SPBC651.07	sequence orphan [Source:PomBase Gene ID;Acc:SPBC651.07]	0.984329
SPBC651.11c	apm3	AP-3 adaptor complex subunit Apm3 (predicted) [Source:PomBase Gene ID;Acc:SPBC651.11c]	0.557816
SPBC651.12c	SPBC651.12c	sequence orphan [Source:PomBase Gene ID;Acc:SPBC651.12c]	0.493552
SPBC660.05	SPBC660.05	conserved fungal protein [Source:PomBase Gene ID;Acc:SPBC660.05]	1.1637
SPBC660.06	SPBC660.06	conserved fungal protein [Source:PomBase Gene ID;Acc:SPBC660.06]	0.605951
SPBC660.07	ntp1	alpha,alpha-trehalase Ntp1 [Source:PomBase Gene ID;Acc:SPBC660.07]	0.514535
SPBC660.08	SPBC660.08	sequence orphan [Source:PomBase Gene ID;Acc:SPBC660.08]	0.464168
SPBC660.10	SPBC660.10	mitochondrial translation elongation factor G (predicted) [Source:PomBase Gene ID;Acc:SPBC660.10]	0.575088
SPBC660.12c	SPBC660.12c	aminotransferase (predicted) [Source:PomBase Gene ID;Acc:SPBC660.12c]	0.612828
SPBC660.14	mik1	mitotic inhibitor kinase Mik1 [Source:PomBase Gene ID;Acc:SPBC660.14]	0.529255
SPBC660.17c	SPBC660.17c	sequence orphan [Source:PomBase Gene ID;Acc:SPBC660.17c]	0.676647
SPBC685.02	exo5	mitochondrial single stranded DNA specific 5'-3' exodeoxyribonuclease Exo5 (predicted) [Source:PomBase Gene ID;Acc:SPBC685.02]	0.492933
SPBC685.03	SPBC685.03	sequence orphan [Source:PomBase Gene ID;Acc:SPBC685.03]	0.599672
SPBC685.04c	aps2	AP-2 adaptor complex subunit Aps2 (predicted) [Source:PomBase Gene ID;Acc:SPBC685.04c]	0.50387
SPBC685.06	rps001	40S ribosomal protein S0A (p40) [Source:PomBase Gene ID;Acc:SPBC685.06]	0.404474
SPBC691.03c	apl3	AP-2 adaptor complex subunit Alp3 (predicted) [Source:PomBase Gene ID;Acc:SPBC691.03c]	0.415832
SPBC691.04	SPBC691.04	mitochondrial ATP-dependent RNA helicase Mss116 (predicted) [Source:PomBase Gene ID;Acc:SPBC691.04]	0.784583
SPBC691.05c	SPBC691.05c	membrane transporter (predicted) [Source:PomBase Gene ID;Acc:SPBC691.05c]	1.17267
SPBC6B1.02	ppk30	Ark1/Prk1 family protein kinase Ppk30 [Source:PomBase Gene ID;Acc:SPBC6B1.02]	0.749652
SPBC6B1.03c	SPBC6B1.03c	Pal1 family protein [Source:PomBase Gene ID;Acc:SPBC6B1.03c]
SPBC6B1.06c	ubp14	ubiquitin C-terminal hydrolase Ubp14 [Source:PomBase Gene ID;Acc:SPBC6B1.06c]	0.605756
SPBC713.03	SPBC713.03	mitochondrial D-lactate dehydrogenase, cytochrome (predicted) [Source:PomBase Gene ID;Acc:SPBC713.03]	0.390558
SPBC713.05	SPBC713.05	WD repeat protein, human MAPK organizer 1 (MORG1) family (predicted) [Source:PomBase Gene ID;Acc:SPBC713.05]	1.03707
SPBC713.07c	SPBC713.07c	vacuolar polyphosphatase (predicted) [Source:PomBase Gene ID;Acc:SPBC713.07c]
SPBC713.09	SPBC713.09	sequence orphan [Source:PomBase Gene ID;Acc:SPBC713.09]	0.970523
SPBC713.11c	pmp3	plasma membrane proteolipid Pmp3 [Source:PomBase Gene ID;Acc:SPBC713.11c]	1.32197
SPBC725.04	SPBC725.04	oxalyl-CoA decarboxylase (predicted) [Source:PomBase Gene ID;Acc:SPBC725.04]	0.957827
SPBC725.05c	SPBC725.05c	nucleotide pyrophosphatase (predicted) [Source:PomBase Gene ID;Acc:SPBC725.05c]	0.61029
SPBC725.06c	ppk31	serine/threonine protein kinase Ppk31 (predicted) [Source:PomBase Gene ID;Acc:SPBC725.06c]	0.618165
SPBC725.07	pex5	peroxisomal targeting signal receptor Pex5 [Source:PomBase Gene ID;Acc:SPBC725.07]
SPBC725.10	SPBC725.10	tspO homolog/ peripheral benzodiazepine receptor homolog, involved in the transport cytoplas/mitochondrial of haem (predicted) [Source:PomBase Gene ID;Acc:SPBC725.10]	0.589024
SPBC725.14	arg6	acetylglutamate synthase Arg6 (predicted) [Source:PomBase Gene ID;Acc:SPBC725.14]
SPBC725.15	ura5	orotate phosphoribosyltransferase Ura5 [Source:PomBase Gene ID;Acc:SPBC725.15]
SPBC776.01	rpl29	60S ribosomal protein L29 [Source:PomBase Gene ID;Acc:SPBC776.01]	0.541951
SPBC776.04	sec2302	COPII cargo receptor subunit Sec23b (predicted) [Source:PomBase Gene ID;Acc:SPBC776.04]	1.04123
SPBC776.11	rpl2801	60S ribosomal protein L27/L28 [Source:PomBase Gene ID;Acc:SPBC776.11]	0.651049
SPBC776.14	plh1	phospholipid-diacylglycerol acyltransferase Plh1 [Source:PomBase Gene ID;Acc:SPBC776.14]	0.532954
SPBC776.16	SPBC776.16	sequence orphan [Source:PomBase Gene ID;Acc:SPBC776.16]	0.631894
SPBC776.17	SPBC776.17	rRNA processing protein Rrp7 (predicted) [Source:PomBase Gene ID;Acc:SPBC776.17]	0.72761
SPBC800.02	whi5	cell cycle transcriptional repressor Whi5 (predicted) [Source:PomBase Gene ID;Acc:SPBC800.02]	1.37073
SPBC800.05c	atb2	tubulin alpha 2 [Source:PomBase Gene ID;Acc:SPBC800.05c]	0.876514
SPBC800.07c	tsf1	mitochondrial translation elongation factor EF-Ts Tsf1 [Source:PomBase Gene ID;Acc:SPBC800.07c]	0.964357
SPBC800.11	SPBC800.11	inosine-uridine preferring nucleoside hydrolase (predicted) [Source:PomBase Gene ID;Acc:SPBC800.11]	0.618714
SPBC800.12c	SPBC800.12c	ubiquitin family protein (predicted) [Source:PomBase Gene ID;Acc:SPBC800.12c]	0.56767
SPBC83.01	ucp8	UBA/EH/EF hand domain protein Ucp8 [Source:PomBase Gene ID;Acc:SPBC83.01]	0.987502
SPBC83.04	apc15	anaphase-promoting complex subunit Apc15 [Source:PomBase Gene ID;Acc:SPBC83.04]	0.515855
SPBC83.05	SPBC83.05	mitochondrial RNA-binding protein (predicted) [Source:PomBase Gene ID;Acc:SPBC83.05]	0.713222
SPBC83.11	SPBC83.11	ER triose phosphate transmembrane transporter (predicted) [Source:PomBase Gene ID;Acc:SPBC83.11]	0.438934
SPBC83.16c	SPBC83.16c	conserved eukaryotic protein [Source:PomBase Gene ID;Acc:SPBC83.16c]	1.09623
SPBC83.17	SPBC83.17	transcriptional coactivator, multiprotein bridging factor Mbf1 (predicted) [Source:PomBase Gene ID;Acc:SPBC83.17]
SPBC83.18c	fic1	C2 domain protein Fic1 [Source:PomBase Gene ID;Acc:SPBC83.18c]
SPBC83.19c	SPBC83.19c	sequence orphan [Source:PomBase Gene ID;Acc:SPBC83.19c]	0.758274
SPBC839.02	SPBC839.02	arrestin Aly1 related, implicated in endocytosis [Source:PomBase Gene ID;Acc:SPBC839.02]	1.30501
SPBC839.03c	SPBC839.03c	neddylation protein Dcn1 (predicted) [Source:PomBase Gene ID;Acc:SPBC839.03c]	0.490271
[truncated: 567 more rows]
