# Supplementary material for: Parallel Profiling of Fission Yeast Deletion Mutants for Proliferation and for Lifespan During Long-Term Quiescence
Source: G3 (Bethesda). 2014 Dec 1;5(1):145–55. doi: 10.1534/g3.114.014415 (PMC4291465; doi:10.1534/g3.114.014415)
Supplement: Supporting Information [file supp_g3.114.014415_TableS9.xlsx]

## Sheet: Table S9
Table S9 – Top-10% most rapidly proliferating mutants in pool.
Gene name	Common name	Description	Growth score
SPCC1442.04c	SPCC1442.04c	meiotic recombination protein (predicted) [Source:PomBase Gene ID;Acc:SPCC1442.04c]	4.66364
SPCC191.05c	SPCC191.05c	nucleoside 2-deoxyribosyltransferase (predicted) [Source:PomBase Gene ID;Acc:SPCC191.05c]	4.24589
SPCC1450.16c	SPCC1450.16c	triacylglycerol lipase (predicted) [Source:PomBase Gene ID;Acc:SPCC1450.16c]	4.21715
SPAC15E1.09	grx2	glutaredoxin Grx2 [Source:PomBase Gene ID;Acc:SPAC15E1.09]	3.57341
SPBC1683.13c	cha4	transcription factor Cha4 (predicted) [Source:PomBase Gene ID;Acc:SPBC1683.13c]	3.43693
SPAC1565.07c	SPAC1565.07c	TATA-binding protein (predicted) [Source:PomBase Gene ID;Acc:SPAC1565.07c]	3.36466
SPAC664.13	SPAC664.13	sequence orphan [Source:PomBase Gene ID;Acc:SPAC664.13]	3.19776
SPCPB16A4.02c	SPCPB16A4.02c	conserved fungal protein [Source:PomBase Gene ID;Acc:SPCPB16A4.02c]	2.97996
SPAC16E8.17c	SPAC16E8.17c	succinate-CoA ligase alpha subunit (predicted) [Source:PomBase Gene ID;Acc:SPAC16E8.17c]	2.6289
SPBC27B12.14	SPBC27B12.14	mitochondrial membrane protein complex assembly protein (predicted) [Source:PomBase Gene ID;Acc:SPBC27B12.14]	2.55077
SPBC13E7.07	SPBC13E7.07	sequence orphan [Source:PomBase Gene ID;Acc:SPBC13E7.07]	2.55039
SPBC18E5.14c	SPBC18E5.14c	sequence orphan [Source:PomBase Gene ID;Acc:SPBC18E5.14c]	2.47695
SPAC20G4.08	SPAC20G4.08	conserved fungal protein [Source:PomBase Gene ID;Acc:SPAC20G4.08]	2.45117
SPAC4G9.02	rnh201	ribonuclease H2 complex subunit Rnh201 (predicted) [Source:PomBase Gene ID;Acc:SPAC4G9.02]	2.44158
SPCC63.13	SPCC63.13	DNAJ domain protein [Source:PomBase Gene ID;Acc:SPCC63.13]	2.35872
SPBC106.11c	plg7	phospholipase A2, PAF family homolog [Source:PomBase Gene ID;Acc:SPBC106.11c]	2.34526
SPAC19G12.03	cda1	chitin deacetylase Cda1 [Source:PomBase Gene ID;Acc:SPAC19G12.03]	2.3367
SPAC23C11.13c	hpt1	xanthine phosphoribosyltransferase (predicted) [Source:PomBase Gene ID;Acc:SPAC23C11.13c]	2.28502
SPAC1B1.04c	SPAC1B1.04c	poly(A)-specific ribonuclease complex subunit Pan3 (predicted) [Source:PomBase Gene ID;Acc:SPAC1B1.04c]	2.28467
SPAC1F12.04c	SPAC1F12.04c	conserved fungal protein [Source:PomBase Gene ID;Acc:SPAC1F12.04c]	2.21457
SPAC15A10.10	mde6	Muskelin homolog (predicted) [Source:PomBase Gene ID;Acc:SPAC15A10.10]	2.19744
SPAPB24D3.08c	SPAPB24D3.08c	NADP-dependent oxidoreductase (predicted) [Source:PomBase Gene ID;Acc:SPAPB24D3.08c]	2.18877
SPAC2C4.15c	ubx2	UBX domain protein Ubx2 [Source:PomBase Gene ID;Acc:SPAC2C4.15c]	2.17588
SPBC577.13	syj2	inositol-polyphosphate 5-phosphatase, synaptojanin homolog 2 (predicted) [Source:PomBase Gene ID;Acc:SPBC577.13]	2.11129
SPBPB2B2.13	gal1	galactokinase Gal1 [Source:PomBase Gene ID;Acc:SPBPB2B2.13]	2.10231
SPAC227.17c	SPAC227.17c	conserved protein [Source:PomBase Gene ID;Acc:SPAC227.17c]	2.08228
SPBC23G7.14	SPBC23G7.14	sequence orphan [Source:PomBase Gene ID;Acc:SPBC23G7.14]	2.07644
SPAC144.17c	SPAC144.17c	6-phosphofructo-2-kinase (predicted) [Source:PomBase Gene ID;Acc:SPAC144.17c]	2.06609
SPAC2F3.05c	SPAC2F3.05c	xylose and arabinose reductase (predicted) [Source:PomBase Gene ID;Acc:SPAC2F3.05c]	2.04751
SPCC663.11	saf1	splicing associated factor Saf1 [Source:PomBase Gene ID;Acc:SPCC663.11]	2.04395
SPBC25B2.10	SPBC25B2.10	Usp (universal stress protein) family protein [Source:PomBase Gene ID;Acc:SPBC25B2.10]	2.02908
SPAPYUG7.03c	mid2	medial ring protein Mid2 [Source:PomBase Gene ID;Acc:SPAPYUG7.03c]	2.00685
SPAC3A12.17c	cys12	cysteine synthase Cys12 [Source:PomBase Gene ID;Acc:SPAC3A12.17c]	1.97123
SPAC4F10.18	nup37	WD repeat protein, nucleoporin Nup37 (predicted) [Source:PomBase Gene ID;Acc:SPAC4F10.18]	1.94554
SPAC31A2.16	gef2	RhoGEF Gef2 [Source:PomBase Gene ID;Acc:SPAC31A2.16]	1.94212
SPAC23H3.06	apl6	AP-3 adaptor complex subunit Apl6 (predicted) [Source:PomBase Gene ID;Acc:SPAC23H3.06]	1.93642
SPAC227.15	SPAC227.15	protein phosphatase regulatory subunit Reg1 (predicted) [Source:PomBase Gene ID;Acc:SPAC227.15]	1.93113
SPCC576.01c	SPCC576.01c	sulfonate dioxygenase (predicted) [Source:PomBase Gene ID;Acc:SPCC576.01c]	1.92624
SPAC1F8.08	SPAC1F8.08	sequence orphan [Source:PomBase Gene ID;Acc:SPAC1F8.08]	1.90441
SPCC622.16c	epe1	Jmjc domain chromatin associated protein Epe1 [Source:PomBase Gene ID;Acc:SPCC622.16c]	1.88625
SPAC3H1.11	hsr1	transcription factor Hsr1 [Source:PomBase Gene ID;Acc:SPAC3H1.11]	1.8766
SPAC3H1.06c	SPAC3H1.06c	membrane transporter (predicted) [Source:PomBase Gene ID;Acc:SPAC3H1.06c]	1.86682
SPCC1450.03	SPCC1450.03	ribonucleoprotein (RNP) complex (predicted) [Source:PomBase Gene ID;Acc:SPCC1450.03]	1.83584
SPCC23B6.02c	SPCC23B6.02c	pre-ribosomal factor (predicted) [Source:PomBase Gene ID;Acc:SPCC23B6.02c]	1.82871
SPBC106.01	mph1	dual specificity protein kinase Mph1 [Source:PomBase Gene ID;Acc:SPBC106.01]	1.82067
SPAPYUG7.06	mug67	PPPDE peptidase family (predicted) [Source:PomBase Gene ID;Acc:SPAPYUG7.06]	1.81109
SPAC1039.07c	SPAC1039.07c	aminotransferase class-III, unknown specificity [Source:PomBase Gene ID;Acc:SPAC1039.07c]	1.77992
SPBC4F6.16c	ero11	ER oxidoreductin Ero1a [Source:PomBase Gene ID;Acc:SPBC4F6.16c]	1.76395
SPCC965.11c	SPCC965.11c	amino acid transporter (predicted) [Source:PomBase Gene ID;Acc:SPCC965.11c]	1.73842
SPAC10F6.16	mug134	mRNA stability protein Igo1 (predicted) [Source:PomBase Gene ID;Acc:SPAC10F6.16]	1.72727
SPAC24C9.15c	spn5	septin Spn5 [Source:PomBase Gene ID;Acc:SPAC24C9.15c]	1.72382
SPAC11E3.13c	gas5	cell wall protein Gas5, 1,3-beta-glucanosyltransferase (predicted) [Source:PomBase Gene ID;Acc:SPAC11E3.13c]	1.7218
SPAC144.14	klp8	kinesin-like protein Klp8 [Source:PomBase Gene ID;Acc:SPAC144.14]	1.69896
SPBC354.02c	sec61	translocon alpha subunit Sec61 [Source:PomBase Gene ID;Acc:SPBC354.02c]	1.68529
SPCC1020.12c	xap5	xap-5-like protein [Source:PomBase Gene ID;Acc:SPCC1020.12c]	1.67022
SPBC23G7.13c	SPBC23G7.13c	urea transporter (predicted) [Source:PomBase Gene ID;Acc:SPBC23G7.13c]	1.65153
SPAC56F8.02	SPAC56F8.02	AMP binding enzyme (predicted) [Source:PomBase Gene ID;Acc:SPAC56F8.02]	1.65086
SPAC212.08c	SPAC212.08c	GPI anchored protein (predicted) [Source:PomBase Gene ID;Acc:SPAC212.08c]	1.63097
SPAC23G3.07c	snf30	SWI/SNF complex subunit Snf30 [Source:PomBase Gene ID;Acc:SPAC23G3.07c]	1.59678
SPBC36.11	SPBC36.11	sequence orphan [Source:PomBase Gene ID;Acc:SPBC36.11]	1.59533
SPBC21C3.08c	car2	ornithine transaminase Car2 [Source:PomBase Gene ID;Acc:SPBC21C3.08c]	1.59023
SPAC630.04c	SPAC630.04c	sequence orphan [Source:PomBase Gene ID;Acc:SPAC630.04c]	1.58773
SPCC550.07	SPCC550.07	acetamidase (predicted) [Source:PomBase Gene ID;Acc:SPCC550.07]	1.57364
SPBC336.05c	SPBC336.05c	S-adenosylmethionine-dependent methyltransferase (predicted) [Source:PomBase Gene ID;Acc:SPBC336.05c]	1.56853
SPAC23C11.06c	SPAC23C11.06c	hydrolase (inferred_from_context) [Source:PomBase Gene ID;Acc:SPAC23C11.06c]	1.56765
SPBC3D6.04c	mad1	mitotic spindle checkpoint protein Mad1 [Source:PomBase Gene ID;Acc:SPBC3D6.04c]	1.56558
SPAC212.01c	SPAC212.01c	S. pombe specific DUF999 family protein 2 [Source:PomBase Gene ID;Acc:SPAC212.01c]	1.56074
SPAC31A2.14	bun107	WD repeat protein, human WDR48 family Bun107 [Source:PomBase Gene ID;Acc:SPAC31A2.14]	1.55127
SPAC6G9.13c	bqt1	bouquet formation protein Bqt1 [Source:PomBase Gene ID;Acc:SPAC6G9.13c]	1.54351
SPAC1A6.06c	meu31	sequence orphan Meu31 [Source:PomBase Gene ID;Acc:SPAC1A6.06c]	1.54181
SPCC584.16c	SPCC584.16c	sequence orphan [Source:PomBase Gene ID;Acc:SPCC584.16c]	1.54163
SPAC29A4.10	rrn5	RNA polymerase I upstream activation factor complex subunit Rrn5 [Source:PomBase Gene ID;Acc:SPAC29A4.10]	1.53514
SPCC417.05c	cfh2	chitin synthase regulatory factor Cfh2 (predicted) [Source:PomBase Gene ID;Acc:SPCC417.05c]	1.53254
SPAC11D3.16c	SPAC11D3.16c	sequence orphan [Source:PomBase Gene ID;Acc:SPAC11D3.16c]	1.53025
SPBC17G9.05	rct1	RRM-containing cyclophilin regulating transcription Rct1 [Source:PomBase Gene ID;Acc:SPBC17G9.05]	1.52362
SPBP8B7.25	cyp4	cyclophilin family peptidyl-prolyl cis-trans isomerase Cyp4 (predicted) [Source:PomBase Gene ID;Acc:SPBP8B7.25]	1.51959
SPBC1271.07c	SPBC1271.07c	N-acetyltransferase (predicted) [Source:PomBase Gene ID;Acc:SPBC1271.07c]	1.51123
SPBC16E9.15	SPBC16E9.15	heat shock factor binding protein (predicted) [Source:PomBase Gene ID;Acc:SPBC16E9.15]	1.5019
SPAC18B11.03c	SPAC18B11.03c	N-acetyltransferase (predicted) [Source:PomBase Gene ID;Acc:SPAC18B11.03c]	1.49836
SPCC297.04c	set7	histone lysine methyltransferase Set7 (predicted) [Source:PomBase Gene ID;Acc:SPCC297.04c]	1.49571
SPAC1805.11c	rps2602	40S ribosomal protein S26 (predicted) [Source:PomBase Gene ID;Acc:SPAC1805.11c]	1.48876
SPBC3B9.05	SPBC3B9.05	helper of TIM (predicted) [Source:PomBase Gene ID;Acc:SPBC3B9.05]	1.47916
SPAC15A10.08	ain1	alpha-actinin [Source:PomBase Gene ID;Acc:SPAC15A10.08]	1.47314
SPBC17D1.06	dbp3	ATP-dependent RNA helicase Dbp3 (predicted) [Source:PomBase Gene ID;Acc:SPBC17D1.06]	1.4708
SPBC25B2.08	SPBC25B2.08	sequence orphan [Source:PomBase Gene ID;Acc:SPBC25B2.08]	1.45939
SPBC337.04	ppk27	serine/threonine protein kinase Ppk27 (predicted) [Source:PomBase Gene ID;Acc:SPBC337.04]	1.45272
SPAC25B8.09	SPAC25B8.09	trans-aconitate 3-methyltransferase (predicted) [Source:PomBase Gene ID;Acc:SPAC25B8.09]	1.44995
SPAC1142.03c	swi2	Swi5 complex subunit Swi2 [Source:PomBase Gene ID;Acc:SPAC1142.03c]	1.43158
SPBC11C11.11c	SPBC11C11.11c	mitochondrial ATP-dependent DNA helicase Irc3 (predicted) [Source:PomBase Gene ID;Acc:SPBC11C11.11c]	1.42395
SPAC869.10c	put4	proline specific plasma membrane permease Put4 (predicted) [Source:PomBase Gene ID;Acc:SPAC869.10c]	1.41963
SPBC947.03c	naa38	NatC N-acetyltransferase non catalytic Sm-like domain subunit Naa38 (predicted) [Source:PomBase Gene ID;Acc:SPBC947.03c]	1.41799
SPAC57A10.06	mug15	sequence orphan [Source:PomBase Gene ID;Acc:SPAC57A10.06]	1.4153
SPAC1952.06c	SPAC1952.06c	DUF1716 family protein [Source:PomBase Gene ID;Acc:SPAC1952.06c]	1.41056
SPAC26H5.07c	SPAC26H5.07c	seven transmembrane receptor protein (predicted) [Source:PomBase Gene ID;Acc:SPAC26H5.07c]	1.40967
SPAC6F6.04c	SPAC6F6.04c	membrane transporter (predicted) [Source:PomBase Gene ID;Acc:SPAC6F6.04c]	1.40481
SPCC338.11c	rrg1	methyltransferase Rrg1 (predicted) [Source:PomBase Gene ID;Acc:SPCC338.11c]	1.40463
SPCC70.08c	SPCC70.08c	methyltransferase (predicted) [Source:PomBase Gene ID;Acc:SPCC70.08c]	1.40217
SPBC106.08c	mug2	cell surface glycoprotein (predicted), DUF1773 family protein 1 [Source:PomBase Gene ID;Acc:SPBC106.08c]	1.4013
SPAC31G5.07	dni1	tetraspan protein Dni1 [Source:PomBase Gene ID;Acc:SPAC31G5.07]	1.39973
SPBC21H7.04	dbp7	ATP-dependent RNA helicase Dbp7 (predicted) [Source:PomBase Gene ID;Acc:SPBC21H7.04]	1.39766
SPBC947.09	SPBC947.09	ThiJ domain protein [Source:PomBase Gene ID;Acc:SPBC947.09]	1.39582
SPAPB24D3.04c	mag1	DNA-3-methyladenine glycosylase Mag1 [Source:PomBase Gene ID;Acc:SPAPB24D3.04c]	1.39444
SPAC5H10.06c	adh4	alcohol dehydrogenase Adh4 [Source:PomBase Gene ID;Acc:SPAC5H10.06c]	1.39262
SPAC15F9.01c	SPAC15F9.01c	central kinetochore associated family protein [Source:PomBase Gene ID;Acc:SPAC15F9.01c]	1.39082
SPAC17D4.04	SPAC17D4.04	tRNA (cytosine-5-)-methyltransferase (predicted) [Source:PomBase Gene ID;Acc:SPAC17D4.04]	1.38865
SPAC6F6.13c	SPAC6F6.13c	DUF726 family protein [Source:PomBase Gene ID;Acc:SPAC6F6.13c]	1.38426
SPAC24B11.05	SPAC24B11.05	pyrimidine 5'-nucleotidase (predicted) [Source:PomBase Gene ID;Acc:SPAC24B11.05]	1.37894
SPAC1751.04	SPAC1751.04	pre-ribosomal protein Loc1 (predicted) [Source:PomBase Gene ID;Acc:SPAC1751.04]	1.37716
SPCC364.07	SPCC364.07	D-3 phosphoglycerate dehydrogenase (predicted) [Source:PomBase Gene ID;Acc:SPCC364.07]	1.37211
SPAC3A11.04	SPAC3A11.04	seipin homolog [Source:PomBase Gene ID;Acc:SPAC3A11.04]	1.37101
SPBC800.02	whi5	cell cycle transcriptional repressor Whi5 (predicted) [Source:PomBase Gene ID;Acc:SPBC800.02]	1.37073
SPBC23G7.04c	nif1	SEL1 repeat protein Nif1 [Source:PomBase Gene ID;Acc:SPBC23G7.04c]	1.37063
SPAPB8E5.05	mfm1	M-factor precursor Mfm1 [Source:PomBase Gene ID;Acc:SPAPB8E5.05]	1.36598
SPAC17A5.18c	rec25	meiotic recombination protein Rec25 [Source:PomBase Gene ID;Acc:SPAC17A5.18c]	1.36584
SPAC31G5.11	pac2	cAMP-independent regulatory protein Pac2 [Source:PomBase Gene ID;Acc:SPAC31G5.11]	1.36568
SPAC824.05	vps16	HOPS complex subunit Vps16 (predicted) [Source:PomBase Gene ID;Acc:SPAC824.05]	1.36528
SPCC126.10	iah1	isoamyl acetate hydrolytic enzyme Iah1 (predicted) [Source:PomBase Gene ID;Acc:SPCC126.10]	1.36407
SPBC4B4.10c	atg5	autophagy associated protein Atg5 [Source:PomBase Gene ID;Acc:SPBC4B4.10c]	1.36034
SPCC4B3.01	tum1	thiosulfate sulfurtransferase, involved in tRNA wobble position thiolation Tum1 (predicted) [Source:PomBase Gene ID;Acc:SPCC4B3.01]	1.35628
SPAC9G1.02	wis4	MAP kinase kinase kinase Wis4 [Source:PomBase Gene ID;Acc:SPAC9G1.02]	1.35548
SPBC26H8.05c	SPBC26H8.05c	serine/threonine protein phosphatase (predicted) [Source:PomBase Gene ID;Acc:SPBC26H8.05c]	1.35332
SPCC364.02c	bis1	stress response protein Bis1 [Source:PomBase Gene ID;Acc:SPCC364.02c]	1.35117
SPAC1952.12c	csn71	COP9/signalosome complex subunit 7a (predicted) [Source:PomBase Gene ID;Acc:SPAC1952.12c]	1.34999
SPAC19D5.03	cid1	poly(A) polymerase Cid1 [Source:PomBase Gene ID;Acc:SPAC19D5.03]	1.34854
SPAC11G7.01	SPAC11G7.01	sequence orphan [Source:PomBase Gene ID;Acc:SPAC11G7.01]	1.3448
SPAC23G3.05c	SPAC23G3.05c	regulator of G-protein signaling (RGS) domain (predicted) [Source:PomBase Gene ID;Acc:SPAC23G3.05c]	1.33807
SPBC3B9.04	SPBC3B9.04	mitochondrial methyltransferase (predicted) [Source:PomBase Gene ID;Acc:SPBC3B9.04]	1.33746
SPCC13B11.03c	SPCC13B11.03c	hydroxyacylglutathione hydrolase (predicted) [Source:PomBase Gene ID;Acc:SPCC13B11.03c]	1.33689
SPBC12C2.12c	glo1	glyoxalase I [Source:PomBase Gene ID;Acc:SPBC12C2.12c]	1.33623
SPCC645.12c	SPCC645.12c	sequence orphan [Source:PomBase Gene ID;Acc:SPCC645.12c]	1.33444
SPCC1795.10c	SPCC1795.10c	Sed5 Vesicle Protein Svp26 (predicted) [Source:PomBase Gene ID;Acc:SPCC1795.10c]	1.33057
SPBC8E4.01c	SPBC8E4.01c	inorganic phosphate transporter (predicted) [Source:PomBase Gene ID;Acc:SPBC8E4.01c]	1.3304
SPCC569.02c	SPCC569.02c	S. pombe specific UPF0321 family protein 2 [Source:PomBase Gene ID;Acc:SPCC569.02c]	1.32824
SPAC16A10.04	rho4	Rho family GTPase Rho4 [Source:PomBase Gene ID;Acc:SPAC16A10.04]	1.32634
SPAC2F7.08c	snf5	SWI/SNF complex subunit Snf5 [Source:PomBase Gene ID;Acc:SPAC2F7.08c]	1.32627
SPAC56F8.05c	mug64	BAR domain protein (predicted) [Source:PomBase Gene ID;Acc:SPAC56F8.05c]	1.32536
SPBP8B7.23	SPBP8B7.23	ubiquitin-protein ligase E3 implicated in trancription (predicted) [Source:PomBase Gene ID;Acc:SPBP8B7.23]	1.32261
SPBC713.11c	pmp3	plasma membrane proteolipid Pmp3 [Source:PomBase Gene ID;Acc:SPBC713.11c]	1.32197
SPAC17C9.16c	SPAC17C9.16c	MFS family transmembrane transporter Mfs1 (predicted) [Source:PomBase Gene ID;Acc:SPAC17C9.16c]	1.31853
SPBC947.08c	hip4	histone promoter control protein Hip4 [Source:PomBase Gene ID;Acc:SPBC947.08c]	1.31577
SPBP4G3.03	SPBP4G3.03	PI31 proteasome regulator related [Source:PomBase Gene ID;Acc:SPBP4G3.03]	1.31325
SPBC31F10.10c	SPBC31F10.10c	zf-MYND type zinc finger protein [Source:PomBase Gene ID;Acc:SPBC31F10.10c]	1.31253
SPAC2E1P5.03	SPAC2E1P5.03	DNAJ domain protein Erj5 (predicted) [Source:PomBase Gene ID;Acc:SPAC2E1P5.03]	1.31094
SPBC839.02	SPBC839.02	arrestin Aly1 related, implicated in endocytosis [Source:PomBase Gene ID;Acc:SPBC839.02]	1.30501
SPCC1739.07	cti1	Cut3 interacting protein Cti1, predicted exosome subunit [Source:PomBase Gene ID;Acc:SPCC1739.07]	1.30112
SPAC29A4.06c	SPAC29A4.06c	human CCDC55 ortholog [Source:PomBase Gene ID;Acc:SPAC29A4.06c]	1.29992
SPBC359.05	abc3	ABC transporter Abc3, unknown specificity [Source:PomBase Gene ID;Acc:SPBC359.05]	1.29933
SPBC12C2.05c	bzz1	diacylglycerol binding protein Bzz1 (predicted) [Source:PomBase Gene ID;Acc:SPBC12C2.05c]	1.29875
SPCC1020.10	oca2	serine/threonine protein kinase Oca2 [Source:PomBase Gene ID;Acc:SPCC1020.10]	1.2983
SPBC24C6.04	SPBC24C6.04	delta-1-pyrroline-5-carboxylate dehydrogenase (predicted) [Source:PomBase Gene ID;Acc:SPBC24C6.04]	1.28923
SPAC11D3.09	SPAC11D3.09	agmatinase (predicted) [Source:PomBase Gene ID;Acc:SPAC11D3.09]	1.28782
SPCC4B3.15	mid1	medial ring protein Mid1 [Source:PomBase Gene ID;Acc:SPCC4B3.15]	1.2855
SPCC364.04c	SPCC364.04c	CASP family protein involved in Golgi vesicle transport (predicted) [Source:PomBase Gene ID;Acc:SPCC364.04c]	1.28534
SPBC13G1.02	SPBC13G1.02	mannose-1-phosphate guanyltransferase (predicted) [Source:PomBase Gene ID;Acc:SPBC13G1.02]	1.28478
SPAC16C9.07	pom2	serine/threonine protein kinase Pom2 [Source:PomBase Gene ID;Acc:SPAC16C9.07]	1.28429
SPAC20H4.02	dsc3	conserved fungal protein [Source:PomBase Gene ID;Acc:SPAC20H4.02]	1.27873
SPAC1687.08	SPAC1687.08	sequence orphan [Source:PomBase Gene ID;Acc:SPAC1687.08]	1.27755
SPAC24B11.12c	SPAC24B11.12c	P-type ATPase (predicted) [Source:PomBase Gene ID;Acc:SPAC24B11.12c]	1.27649
SPBC1105.14	rsv2	transcription factor Rsv2 [Source:PomBase Gene ID;Acc:SPBC1105.14]	1.27635
SPBC4F6.09	str1	siderophore-iron transporter Str1 [Source:PomBase Gene ID;Acc:SPBC4F6.09]	1.27589
SPCC24B10.02c	SPCC24B10.02c	NAD/NADH kinase (predicted) [Source:PomBase Gene ID;Acc:SPCC24B10.02c]	1.27559
SPBC19F8.04c	SPBC19F8.04c	nuclease [Source:PomBase Gene ID;Acc:SPBC19F8.04c]	1.27552
SPBC16D10.07c	sir2	Sir2 family histone deacetylase Sir2 [Source:PomBase Gene ID;Acc:SPBC16D10.07c]	1.27533
SPAC16E8.06c	nop12	RNA-binding protein Nop12 (predicted) [Source:PomBase Gene ID;Acc:SPAC16E8.06c]	1.27479
SPCC31H12.03c	SPCC31H12.03c	RNA binding protein (predicted) [Source:PomBase Gene ID;Acc:SPCC31H12.03c]	1.27398
SPBC23E6.02	SPBC23E6.02	ATP-dependent DNA helicase (predicted) [Source:PomBase Gene ID;Acc:SPBC23E6.02]	1.27321
SPAC17A2.01	bsu1	high-affinity import carrier for pyridoxine, pyridoxal, and pyridoxamine Bsu1 [Source:PomBase Gene ID;Acc:SPAC17A2.01]	1.26733
SPBC106.03	SPBC106.03	DUF1776 family protein [Source:PomBase Gene ID;Acc:SPBC106.03]	1.25984
SPAC17G8.08c	SPAC17G8.08c	human TMEM165 homolog [Source:PomBase Gene ID;Acc:SPAC17G8.08c]	1.25948
SPAC1039.03	SPAC1039.03	esterase/lipase (predicted) [Source:PomBase Gene ID;Acc:SPAC1039.03]	1.25899
SPBC2D10.17	clr1	cryptic loci regulator Clr1 [Source:PomBase Gene ID;Acc:SPBC2D10.17]	1.25841
SPBC15D4.05	SPBC15D4.05	conserved CobW/HypB/UreG nucleotide binding domain protein (predicted) [Source:PomBase Gene ID;Acc:SPBC15D4.05]	1.25785
SPAC6B12.08	mug185	Co-chaperone for ATPase activity (predicted) [Source:PomBase Gene ID;Acc:SPAC6B12.08]	1.25706
SPCC1450.11c	cek1	serine/threonine protein kinase Cek1 [Source:PomBase Gene ID;Acc:SPCC1450.11c]	1.25384
SPBC4B4.06	vps25	ESCRT II complex subunit Vps25 [Source:PomBase Gene ID;Acc:SPBC4B4.06]	1.25142
SPBC27B12.08	sip1	Pof6 interacting protein Sip1, predicted AP-1 accessory protein [Source:PomBase Gene ID;Acc:SPBC27B12.08]	1.24959
SPCC1494.08c	SPCC1494.08c	conserved fungal protein [Source:PomBase Gene ID;Acc:SPCC1494.08c]	1.24721
SPAC27D7.13c	ssm4	p150-Glued [Source:PomBase Gene ID;Acc:SPAC27D7.13c]	1.24295
SPBC1773.02c	SPBC1773.02c	thioredoxin peroxidase (predicted) [Source:PomBase Gene ID;Acc:SPBC1773.02c]	1.24202
SPCC1919.07	SPCC1919.07	sequence orphan [Source:PomBase Gene ID;Acc:SPCC1919.07]	1.24169
SPAC20H4.08	SPAC20H4.08	phosphatase activator (predicted) [Source:PomBase Gene ID;Acc:SPAC20H4.08]	1.24034
SPBC36B7.05c	SPBC36B7.05c	ubiquitin-protein ligase E/phosphatidylinositol(3)-phosphate binding protein (predicted) [Source:PomBase Gene ID;Acc:SPBC36B7.05c]	1.23853
SPAC105.02c	SPAC105.02c	ankyrin repeat protein, implicated in meiosis [Source:PomBase Gene ID;Acc:SPAC105.02c]	1.23775
SPAC26H5.10c	tif51	translation elongation factor eIF5A (predicted) [Source:PomBase Gene ID;Acc:SPAC26H5.10c]	1.236
SPBC23G7.11	mag2	DNA-3-methyladenine glycosidase Mag2 [Source:PomBase Gene ID;Acc:SPBC23G7.11]	1.23528
SPBC215.06c	SPBC215.06c	human LYHRT homolog [Source:PomBase Gene ID;Acc:SPBC215.06c]	1.23367
SPAC13G6.01c	rad8	ubiquitin-protein ligase E3 Rad8 [Source:PomBase Gene ID;Acc:SPAC13G6.01c]	1.23292
SPBC19C2.04c	ubp11	ubiquitin C-terminal hydrolase Ubp11 [Source:PomBase Gene ID;Acc:SPBC19C2.04c]	1.22864
SPAPB1A10.03	nxt1	mRNA export receptor Nxt1 [Source:PomBase Gene ID;Acc:SPAPB1A10.03]	1.22834
SPAC23H4.09	cdb4	curved DNA-binding protein Cdb4, peptidase family [Source:PomBase Gene ID;Acc:SPAC23H4.09]	1.22694
SPBC3B8.07c	dsd1	dihydroceramide delta-4 desaturase [Source:PomBase Gene ID;Acc:SPBC3B8.07c]	1.22518
SPAC30C2.05	erv14	cornichon family protein Erv14 (predicted) [Source:PomBase Gene ID;Acc:SPAC30C2.05]	1.22456
SPCC16C4.17	mug123	meiotically upregulated gene Mug123 [Source:PomBase Gene ID;Acc:SPCC16C4.17]	1.21567
SPAC607.06c	SPAC607.06c	metallopeptidase [Source:PomBase Gene ID;Acc:SPAC607.06c]	1.21531
SPBC119.03	SPBC119.03	human COMT homolog 1 [Source:PomBase Gene ID;Acc:SPBC119.03]	1.21368
SPAC1952.10c	SPAC1952.10c	conserved fungal protein [Source:PomBase Gene ID;Acc:SPAC1952.10c]	1.21296
SPAC637.13c	slm1	cytoskeletal signaling protein Slm1 (predicted) [Source:PomBase Gene ID;Acc:SPAC637.13c]	1.21225
SPAC607.10	spo3	sporulation protein Spo3 [Source:PomBase Gene ID;Acc:SPAC607.10]	1.21188
SPCC576.17c	SPCC576.17c	pyridoxamine/pyridoxine/pyridoxal transmembrane transporter (predicted) [Source:PomBase Gene ID;Acc:SPCC576.17c]	1.21059
SPBC354.03	swd3	WD repeat protein Swd3 [Source:PomBase Gene ID;Acc:SPBC354.03]	1.21053
SPAC20H4.09	SPAC20H4.09	ATP-dependent RNA helicase, spliceosomal (predicted) [Source:PomBase Gene ID;Acc:SPAC20H4.09]	1.20978
SPAC977.16c	dak2	dihydroxyacetone kinase Dak2 [Source:PomBase Gene ID;Acc:SPAC977.16c]	1.20783
SPAC222.13c	SPAC222.13c	6-phosphofructo-2-kinase (predicted) [Source:PomBase Gene ID;Acc:SPAC222.13c]	1.20777
SPBC1734.05c	spf31	DNAJ protein Spf31 (predicted) [Source:PomBase Gene ID;Acc:SPBC1734.05c]	1.20773
SPBC29A3.08	pof4	elongin-A, F-box protein Pof4 (predicted) [Source:PomBase Gene ID;Acc:SPBC29A3.08]	1.20757
SPBC16E9.16c	lsd90	Lsd90 protein [Source:PomBase Gene ID;Acc:SPBC16E9.16c]	1.20707
SPAC3C7.07c	SPAC3C7.07c	arginine-tRNA protein transferase (predicted) [Source:PomBase Gene ID;Acc:SPAC3C7.07c]	1.20367
SPBC1773.16c	SPBC1773.16c	transcription factor (predicted) [Source:PomBase Gene ID;Acc:SPBC1773.16c]	1.20309
SPBC12C2.09c	SPBC12C2.09c	Haemolysin-III family protein (predicted) [Source:PomBase Gene ID;Acc:SPBC12C2.09c]	1.203
SPAC1783.05	hrp1	ATP-dependent DNA helicase Hrp1 [Source:PomBase Gene ID;Acc:SPAC1783.05]	1.2029
SPAP7G5.05	rpl1002	60S ribosomal protein L10 [Source:PomBase Gene ID;Acc:SPAP7G5.05]	1.19724
SPAC1B1.02c	SPAC1B1.02c	NAD/NADH kinase (predicted) [Source:PomBase Gene ID;Acc:SPAC1B1.02c]	1.19707
SPBC1685.01	pmp1	dual-specificity MAP kinase phosphatase Pmp1 [Source:PomBase Gene ID;Acc:SPBC1685.01]	1.19691
SPBC28F2.05c	SPBC28F2.05c	xylose and arabinose reductase (predicted) [Source:PomBase Gene ID;Acc:SPBC28F2.05c]	1.19659
SPBC336.01	fbh1	DNA helicase I [Source:PomBase Gene ID;Acc:SPBC336.01]	1.19649
SPBC20F10.10	psl1	cyclin pho85 family (predicted) [Source:PomBase Gene ID;Acc:SPBC20F10.10]	1.19586
SPCC1393.07c	mug4	sequence orphan [Source:PomBase Gene ID;Acc:SPCC1393.07c]	1.19324
SPBC1709.14	SPBC1709.14	peptide N-glycanase (predicted) [Source:PomBase Gene ID;Acc:SPBC1709.14]	1.19205
SPBC354.08c	SPBC354.08c	DUF221 family protein [Source:PomBase Gene ID;Acc:SPBC354.08c]	1.1917
SPBC13E7.08c	SPBC13E7.08c	RNA polymerase II associated Paf1 complex (predicted) [Source:PomBase Gene ID;Acc:SPBC13E7.08c]	1.19158
SPBC15C4.04c	SPBC15C4.04c	amino acid permease (predicted) [Source:PomBase Gene ID;Acc:SPBC15C4.04c]	1.19052
SPAC23G3.08c	ubp7	ubiquitin C-terminal hydrolase Ubp7 [Source:PomBase Gene ID;Acc:SPAC23G3.08c]	1.19029
SPBC119.14	rti1	Rad22 homolog Rti1 [Source:PomBase Gene ID;Acc:SPBC119.14]	1.18863
SPBC577.06c	stt4	1-phosphatidylinositol 4-kinase Stt4 (predicted) [Source:PomBase Gene ID;Acc:SPBC577.06c]	1.18703
SPAC1B3.17	clr2	chromatin silencing protein Clr2 [Source:PomBase Gene ID;Acc:SPAC1B3.17]	1.18618
SPAC17C9.05c	pmc3	mediator complex subunit Pmc3/Med27 [Source:PomBase Gene ID;Acc:SPAC17C9.05c]	1.18588
SPCC622.15c	SPCC622.15c	sequence orphan [Source:PomBase Gene ID;Acc:SPCC622.15c]	1.18587
SPAC27F1.10	SPAC27F1.10	sequence orphan [Source:PomBase Gene ID;Acc:SPAC27F1.10]	1.18529
SPAC3A11.09	sod22	plasma membrane alkali metal cation/H+ antiporter Sod22 [Source:PomBase Gene ID;Acc:SPAC3A11.09]	1.18465
SPBC1734.15	rsc4	RSC complex subunit Rsc4 [Source:PomBase Gene ID;Acc:SPBC1734.15]	1.18328
SPBC11C11.06c	SPBC11C11.06c	sequence orphan [Source:PomBase Gene ID;Acc:SPBC11C11.06c]	1.18148
