# Supplementary material for: Parallel Profiling of Fission Yeast Deletion Mutants for Proliferation and for Lifespan During Long-Term Quiescence
Source: G3 (Bethesda). 2014 Dec 1;5(1):145–55. doi: 10.1534/g3.114.014415 (PMC4291465; doi:10.1534/g3.114.014415)
Supplement: Supporting Information [file supp_g3.114.014415_TableS10.xlsx]

## Sheet: Table S10
Table S10 – Top-10% most slowly proliferating mutants in pool.
Gene name	Common name	Description	Growth score
SPAC12G12.09	SPAC12G12.09	conserved fungal protein [Source:PomBase Gene ID;Acc:SPAC12G12.09]	0.0794157
SPCC1235.12c	mug146	meiotically upregulated gene Mug46 [Source:PomBase Gene ID;Acc:SPCC1235.12c]	0.0958438
SPAC24C9.12c	SPAC24C9.12c	glycine hydroxymethyltransferase (predicted) [Source:PomBase Gene ID;Acc:SPAC24C9.12c]	0.106607
SPBC27B12.10c	tom7	mitochondrial TOM complex subunit Tom7 (predicted) [Source:PomBase Gene ID;Acc:SPBC27B12.10c]	0.118298
SPCP1E11.10	SPCP1E11.10	ankyrin repeat protein, unknown biological role [Source:PomBase Gene ID;Acc:SPCP1E11.10]	0.131549
SPAC14C4.01c	SPAC14C4.01c	DUF1770 family protein [Source:PomBase Gene ID;Acc:SPAC14C4.01c]	0.156647
SPAC3F10.04	gsa1	glutathione synthetase large subunit Gsa1 [Source:PomBase Gene ID;Acc:SPAC3F10.04]	0.160006
SPBC26H8.03	cho2	phosphatidylethanolamine N-methyltransferase Cho2 [Source:PomBase Gene ID;Acc:SPBC26H8.03]	0.160087
SPAC1F5.07c	hem14	protoporphyrinogen oxidase (predicted) [Source:PomBase Gene ID;Acc:SPAC1F5.07c]	0.181051
SPAC31F12.01	zds1	zds family protein phosphatase type A regulator Zds1 (predicted) [Source:PomBase Gene ID;Acc:SPAC31F12.01]	0.189463
SPCC622.12c	gdh1	NADP-specific glutamate dehydrogenase Gdh1 (predicted) [Source:PomBase Gene ID;Acc:SPCC622.12c]	0.211499
SPBP8B7.18c	SPBP8B7.18c	TENA/THI family protein [Source:PomBase Gene ID;Acc:SPBP8B7.18c]	0.215325
SPAC2C4.16c	rps801	40S ribosomal protein S8 (predicted) [Source:PomBase Gene ID;Acc:SPAC2C4.16c]	0.216441
SPBC25H2.15	SPBC25H2.15	SSU-rRNA maturation protein Tsr4 homolog 1 (predicted) [Source:PomBase Gene ID;Acc:SPBC25H2.15]	0.226973
SPCC1795.06	map2	P-factor pheromone Map2 [Source:PomBase Gene ID;Acc:SPCC1795.06]	0.229739
SPAC9G1.07	SPAC9G1.07	sequence orphan [Source:PomBase Gene ID;Acc:SPAC9G1.07]	0.238611
SPCC4G3.04c	coq5	C-methytransferase (predicted) [Source:PomBase Gene ID;Acc:SPCC4G3.04c]	0.238612
SPAC22F3.08c	rok1	ATP-dependent RNA helicase Rok1 (predicted) [Source:PomBase Gene ID;Acc:SPAC22F3.08c]	0.250658
SPAC17G6.15c	SPAC17G6.15c	MTC tricarboxylate transporter (predicted) [Source:PomBase Gene ID;Acc:SPAC17G6.15c]	0.253902
SPAC25G10.06	rps2801	40S ribosomal protein S28 (predicted) [Source:PomBase Gene ID;Acc:SPAC25G10.06]	0.258415
SPCC16C4.10	SPCC16C4.10	6-phosphogluconolactonase (predicted) [Source:PomBase Gene ID;Acc:SPCC16C4.10]	0.266933
SPAP7G5.04c	lys1	aminoadipate-semialdehyde dehydrogenase [Source:PomBase Gene ID;Acc:SPAP7G5.04c]	0.271152
SPCC1450.12	SPCC1450.12	conserved fungal protein [Source:PomBase Gene ID;Acc:SPCC1450.12]	0.276473
SPBC21B10.13c	yox1	MBF complex negative regulatory component Yox1 [Source:PomBase Gene ID;Acc:SPBC21B10.13c]	0.276786
SPAC1071.11	SPAC1071.11	NADH-dependent flavin oxidoreductase (predicted) [Source:PomBase Gene ID;Acc:SPAC1071.11]	0.276996
SPCC1393.08	SPCC1393.08	transcription factor, zf-GATA type (predicted) [Source:PomBase Gene ID;Acc:SPCC1393.08]	0.277815
SPBC1718.03	ker1	DNA-directed RNA polymerase I complex subunit Ker1 [Source:PomBase Gene ID;Acc:SPBC1718.03]	0.2789
SPAC23C11.02c	rps23	40S ribosomal protein S23 (predicted) [Source:PomBase Gene ID;Acc:SPAC23C11.02c]	0.288427
SPAC23H4.10c	thi4	thiamine-phosphate dipyrophosphorylase/hydroxyethylthiazole kinase [Source:PomBase Gene ID;Acc:SPAC23H4.10c]	0.292046
SPBC16E9.12c	pab2	poly(A) binding protein Pab2 [Source:PomBase Gene ID;Acc:SPBC16E9.12c]	0.292413
SPCC1682.12c	ubp16	ubiquitin C-terminal hydrolase Ubp16 [Source:PomBase Gene ID;Acc:SPCC1682.12c]	0.30355
SPAC6B12.12	tom70	mitochondrial TOM complex subunit Tom70 (predicted) [Source:PomBase Gene ID;Acc:SPAC6B12.12]	0.305041
SPBC11C11.09c	rpl502	60S ribosomal protein L5 [Source:PomBase Gene ID;Acc:SPBC11C11.09c]	0.307118
SPBC1711.04	SPBC1711.04	methylenetetrahydrofolate reductase (predicted) [Source:PomBase Gene ID;Acc:SPBC1711.04]	0.308359
SPAC5D6.02c	mug165	sequence orphan [Source:PomBase Gene ID;Acc:SPAC5D6.02c]	0.308623
SPAC5D6.08c	mes1	meiosis II protein Mes1 [Source:PomBase Gene ID;Acc:SPAC5D6.08c]	0.310315
SPAC3H8.09c	nab3	poly(A) binding protein Nab3 (predicted) [Source:PomBase Gene ID;Acc:SPAC3H8.09c]	0.311306
SPAC17G8.09	shg1	Set1C complex subunit Shg1 [Source:PomBase Gene ID;Acc:SPAC17G8.09]	0.313743
SPAC13G6.02c	rps101	40S ribosomal protein S3a [Source:PomBase Gene ID;Acc:SPAC13G6.02c]	0.314158
SPCC737.06c	SPCC737.06c	glutamate-cysteine ligase regulatory subunit (predicted) [Source:PomBase Gene ID;Acc:SPCC737.06c]	0.314853
SPCC24B10.09	rps1702	40S ribosomal protein S17 (predicted) [Source:PomBase Gene ID;Acc:SPCC24B10.09]	0.315813
SPAC23H3.14	SPAC23H3.14	LAlv9 family protein, involved in post Golgi transport (predicted) [Source:PomBase Gene ID;Acc:SPAC23H3.14]	0.318085
SPCC576.12c	mhf2	FANCM-MHF complex subunit Mhf2 [Source:PomBase Gene ID;Acc:SPCC576.12c]	0.321004
SPCC330.02	rhp7	Rad7 homolog Rhp7 [Source:PomBase Gene ID;Acc:SPCC330.02]	0.322536
SPAC1783.02c	vps66	acyltransferase (predicted) [Source:PomBase Gene ID;Acc:SPAC1783.02c]	0.322556
SPCC1840.09	SPCC1840.09	NAD dependent epimerase/dehydratase family protein [Source:PomBase Gene ID;Acc:SPCC1840.09]	0.323359
SPBC1D7.03	mug80	cyclin Clg1 (predicted) [Source:PomBase Gene ID;Acc:SPBC1D7.03]	0.323711
SPAC23C4.03	hrk1	haspin related kinase Hrk1 [Source:PomBase Gene ID;Acc:SPAC23C4.03]	0.325638
SPCC736.09c	SPCC736.09c	TRAX [Source:PomBase Gene ID;Acc:SPCC736.09c]	0.329197
SPAC212.02	SPAC212.02	sequence orphan [Source:PomBase Gene ID;Acc:SPAC212.02]	0.329511
SPBC359.01	SPBC359.01	amino acid permease (predicted) [Source:PomBase Gene ID;Acc:SPBC359.01]	0.329532
SPAC23D3.10c	eng2	endo-1,3-beta-glucanase Eng2 [Source:PomBase Gene ID;Acc:SPAC23D3.10c]	0.33167
SPAC1B3.03c	wis2	cyclophilin family peptidyl-prolyl cis-trans isomerase Wis2 [Source:PomBase Gene ID;Acc:SPAC1B3.03c]	0.332178
SPCC162.04c	wtf13	wtf element Wtf13 [Source:PomBase Gene ID;Acc:SPCC162.04c]	0.332371
SPAC17G6.06	rps2401	40S ribosomal protein S24 (predicted) [Source:PomBase Gene ID;Acc:SPAC17G6.06]	0.333086
SPBC2G5.04c	SPBC2G5.04c	COPII-coated vesicle component Erv41 (predicted) [Source:PomBase Gene ID;Acc:SPBC2G5.04c]	0.337008
SPBC21B10.07	SPBC21B10.07	glycosyl hydrolase family 16 (predicted) [Source:PomBase Gene ID;Acc:SPBC21B10.07]	0.337498
SPAC589.07c	atg18	WD repeat protein involved in autophagy Atg18a [Source:PomBase Gene ID;Acc:SPAC589.07c]	0.337869
SPAC18G6.02c	chp1	chromodomain protein Chp1 [Source:PomBase Gene ID;Acc:SPAC18G6.02c]	0.338248
SPBC12D12.07c	trx2	mitochondrial thioredoxin Trx2 [Source:PomBase Gene ID;Acc:SPBC12D12.07c]	0.338399
SPCC622.17	apn1	AP endonuclease Apn1 [Source:PomBase Gene ID;Acc:SPCC622.17]	0.338803
SPAC3C7.08c	elf1	AAA family ATPase Elf1 [Source:PomBase Gene ID;Acc:SPAC3C7.08c]	0.339008
SPAC688.10	rev3	DNA polymerase zeta catalytic subunit Rev3 (predicted) [Source:PomBase Gene ID;Acc:SPAC688.10]	0.34055
SPAC688.11	end4	Huntingtin-interacting protein homolog [Source:PomBase Gene ID;Acc:SPAC688.11]	0.340969
SPAC6G10.03c	SPAC6G10.03c	mitochondrial cardiolipin-specific phospholipase (predicted) [Source:PomBase Gene ID;Acc:SPAC6G10.03c]	0.341383
SPBC1539.03c	SPBC1539.03c	argininosuccinate lyase (predicted) [Source:PomBase Gene ID;Acc:SPBC1539.03c]	0.342917
SPCC417.06c	mug27	meiosis specific protein kinase Mug27/Slk1 [Source:PomBase Gene ID;Acc:SPCC417.06c]	0.342934
SPBC1105.09	ubc15	ubiquitin conjugating enzyme Ubc15 [Source:PomBase Gene ID;Acc:SPBC1105.09]	0.343798
SPBC19C2.06c	mug124	sequence orphan [Source:PomBase Gene ID;Acc:SPBC19C2.06c]	0.344929
SPCC16A11.15c	SPCC16A11.15c	sequence orphan [Source:PomBase Gene ID;Acc:SPCC16A11.15c]	0.346039
SPCC613.06	rpl902	60S ribosomal protein L9 [Source:PomBase Gene ID;Acc:SPCC613.06]	0.347061
SPBC26H8.01	thi2	thiazole biosynthetic enzyme [Source:PomBase Gene ID;Acc:SPBC26H8.01]	0.347724
SPAC9G1.12	cpd1	tRNA (m1A) methyltransferase complex catalytic subunit Cpd1 [Source:PomBase Gene ID;Acc:SPAC9G1.12]	0.352179
SPAC23H3.04	SPAC23H3.04	conserved fungal protein [Source:PomBase Gene ID;Acc:SPAC23H3.04]	0.352419
SPBC19C2.14	smd3	Sm snRNP core protein Smd3 [Source:PomBase Gene ID;Acc:SPBC19C2.14]	0.353234
SPAC22A12.17c	SPAC22A12.17c	short chain dehydrogenase (predicted) [Source:PomBase Gene ID;Acc:SPAC22A12.17c]	0.353265
SPAPB1A11.03	SPAPB1A11.03	cytochrome b2 (L-lactate cytochrome-c oxidoreductase) (predicted) [Source:PomBase Gene ID;Acc:SPAPB1A11.03]	0.353321
SPBC3B8.05	SPBC3B8.05	diphthamide biosynthesis protein Dph1 (predicted) [Source:PomBase Gene ID;Acc:SPBC3B8.05]	0.35348
SPAC17A5.09c	SPAC17A5.09c	protein phosphatase regulatory subunit Glc9 (predicted) [Source:PomBase Gene ID;Acc:SPAC17A5.09c]	0.353726
SPAC328.10c	rps502	40S ribosomal protein S5 (predicted) [Source:PomBase Gene ID;Acc:SPAC328.10c]	0.353983
SPBC14C8.04	SPBC14C8.04	acetolactate synthase regulatory unit (predicted) [Source:PomBase Gene ID;Acc:SPBC14C8.04]	0.354044
SPAC26A3.17c	SPAC26A3.17c	N-methyltransferase (predicted) [Source:PomBase Gene ID;Acc:SPAC26A3.17c]	0.354572
SPAP7G5.03	prm1	conjugation protein Prm1 (predicted) [Source:PomBase Gene ID;Acc:SPAP7G5.03]	0.354963
SPAC26A3.04	rpl2002	60S ribosomal protein L20 (predicted) [Source:PomBase Gene ID;Acc:SPAC26A3.04]	0.355251
SPAC22F3.02	atf31	transcription factor Atf31 [Source:PomBase Gene ID;Acc:SPAC22F3.02]	0.355616
SPAPB1A10.15	arv1	Arv1-like family protein Arv1 (predicted) [Source:PomBase Gene ID;Acc:SPAPB1A10.15]	0.356961
SPBC25B2.02c	mam1	M-factor transporter Mam1 [Source:PomBase Gene ID;Acc:SPBC25B2.02c]	0.357782
SPBC3B9.13c	rpp102	60S acidic ribosomal protein Rpp1-2 [Source:PomBase Gene ID;Acc:SPBC3B9.13c]	0.35833
SPCC1620.12c	SPCC1620.12c	GTPase activating protein (predicted) [Source:PomBase Gene ID;Acc:SPCC1620.12c]	0.360699
SPAC15A10.16	bud6	actin interacting protein 3 homolog Bud6 [Source:PomBase Gene ID;Acc:SPAC15A10.16]	0.361097
SPBC1198.11c	reb1	RNA polymerase I transcription termination factor Reb1 [Source:PomBase Gene ID;Acc:SPBC1198.11c]	0.361328
SPCC825.05c	SPCC825.05c	splicing coactivator SRRM1 (predicted) [Source:PomBase Gene ID;Acc:SPCC825.05c]	0.361632
SPAC3A12.13c	SPAC3A12.13c	translation initiation factor eIF3j (p35) [Source:PomBase Gene ID;Acc:SPAC3A12.13c]	0.361866
SPAC31G5.14	gcv1	glycine decarboxylase T subunit (predicted) [Source:PomBase Gene ID;Acc:SPAC31G5.14]	0.362731
SPBC25B2.06c	btb2	BTB/POZ domain protein Btb2 [Source:PomBase Gene ID;Acc:SPBC25B2.06c]	0.364071
SPAC30D11.09	cwf19	complexed with Cdc5 protein Cwf19 [Source:PomBase Gene ID;Acc:SPAC30D11.09]	0.365054
SPAC14C4.05c	man1	LEM domain protein Man1, Sad1 interacting factor (predicted) [Source:PomBase Gene ID;Acc:SPAC14C4.05c]	0.365797
SPCC965.08c	alr1	alanine racemase Alr1 [Source:PomBase Gene ID;Acc:SPCC965.08c]	0.367633
SPAC323.05c	SPAC323.05c	protein methyltransferase Mtq2 (predicted) [Source:PomBase Gene ID;Acc:SPAC323.05c]	0.368677
SPAPB21F2.03	SPAPB21F2.03	ribosome biogenesis protein (predicted) [Source:PomBase Gene ID;Acc:SPAPB21F2.03]	0.36965
SPBC1734.07c	SPBC1734.07c	TRAPP complex subunit Trs85 (predicted) [Source:PomBase Gene ID;Acc:SPBC1734.07c]	0.370917
SPAC19A8.10	rfp1	SUMO-targeted ubiquitin-protein ligase subunit Rfp1 [Source:PomBase Gene ID;Acc:SPAC19A8.10]	0.370944
SPCC962.04	rps1201	40S ribosomal protein S12 (predicted) [Source:PomBase Gene ID;Acc:SPCC962.04]	0.371413
SPAC9.11	SPAC9.11	sequence orphan [Source:PomBase Gene ID;Acc:SPAC9.11]	0.372091
SPBC15C4.05	SPBC15C4.05	ATP-dependent RNA/DNA helicase (predicted) [Source:PomBase Gene ID;Acc:SPBC15C4.05]	0.37221
SPAP32A8.03c	SPAP32A8.03c	ubiquitin-protein ligase E3 (predicted) [Source:PomBase Gene ID;Acc:SPAP32A8.03c]	0.372935
SPBC12C2.04	SPBC12C2.04	NAD binding dehydrogenase family protein [Source:PomBase Gene ID;Acc:SPBC12C2.04]	0.37295
SPAC823.15	ppa1	minor serine/threonine protein phosphatase Ppa1 [Source:PomBase Gene ID;Acc:SPAC823.15]	0.374831
SPAC2F3.08	sut1	alpha-glucoside transporter Sut1 [Source:PomBase Gene ID;Acc:SPAC2F3.08]	0.375236
SPBC16H5.11c	skb1	type II protein arginine N-methyltransferase Skb1 [Source:PomBase Gene ID;Acc:SPBC16H5.11c]	0.375501
SPBP16F5.08c	SPBP16F5.08c	flavin dependent monooxygenase (predicted) [Source:PomBase Gene ID;Acc:SPBP16F5.08c]	0.37595
SPAC25B8.01	dap1	cytochrome P450 regulator Dap1 [Source:PomBase Gene ID;Acc:SPAC25B8.01]	0.376599
SPAC1B3.02c	SPAC1B3.02c	transcription elongation factor, Elf1 family (predicted) [Source:PomBase Gene ID;Acc:SPAC1B3.02c]	0.379328
SPBC1347.13c	SPBC1347.13c	ribose methyltransferase (predicted) [Source:PomBase Gene ID;Acc:SPBC1347.13c]	0.379711
SPAC227.01c	erd1	Erd1 homolog (predicted) [Source:PomBase Gene ID;Acc:SPAC227.01c]	0.379855
SPCC74.04	SPCC74.04	amino acid permease (predicted) [Source:PomBase Gene ID;Acc:SPCC74.04]	0.380439
SPBC8D2.10c	rmt3	type I ribosomal protein arginine N-methyltransferase Rmt3 [Source:PomBase Gene ID;Acc:SPBC8D2.10c]	0.38242
SPCC737.04	SPCC737.04	S. pombe specific UPF0300 family protein 6 [Source:PomBase Gene ID;Acc:SPCC737.04]	0.382635
SPAC1B3.11c	ypt4	GTPase Ypt4 [Source:PomBase Gene ID;Acc:SPAC1B3.11c]	0.383005
SPBC215.05	gpd1	glycerol-3-phosphate dehydrogenase Gpd1 [Source:PomBase Gene ID;Acc:SPBC215.05]	0.383733
SPBC336.13c	SPBC336.13c	mitochondrial inner membrane peptidase complex catalytic subunit 2 (predicted) [Source:PomBase Gene ID;Acc:SPBC336.13c]	0.383949
SPAC3G9.01	nsk1	Clp1-interacting protein Nsk1 [Source:PomBase Gene ID;Acc:SPAC3G9.01]	0.384024
SPAC25B8.15c	SPAC25B8.15c	wybutosine biosynthesis protein Tyw3 (predicted) [Source:PomBase Gene ID;Acc:SPAC25B8.15c]	0.385365
SPAC2F3.07c	SPAC2F3.07c	sequence orphan [Source:PomBase Gene ID;Acc:SPAC2F3.07c]	0.385477
SPAC17G8.11c	imt3	mannosyltransferase Imt3 [Source:PomBase Gene ID;Acc:SPAC17G8.11c]	0.385873
SPAC26H5.04	SPAC26H5.04	vacuolar import and degradation protein Vid28 (predicted) [Source:PomBase Gene ID;Acc:SPAC26H5.04]	0.386584
SPCC31H12.05c	sds21	serine/threonine protein phosphatase Sds21 [Source:PomBase Gene ID;Acc:SPCC31H12.05c]	0.386697
SPAC26A3.07c	rpl1101	60S ribosomal protein L11 (predicted) [Source:PomBase Gene ID;Acc:SPAC26A3.07c]	0.387591
SPBC17G9.10	rpl1102	60S ribosomal protein L11 (predicted) [Source:PomBase Gene ID;Acc:SPBC17G9.10]	0.387707
SPBC36.06c	spo9	farnesyl pyrophosphate synthetase [Source:PomBase Gene ID;Acc:SPBC36.06c]	0.387965
SPAC22H12.05c	SPAC22H12.05c	fasciclin domain protein [Source:PomBase Gene ID;Acc:SPAC22H12.05c]	0.388314
SPCC1393.02c	spt2	non-specific DNA binding protein Spt2 (predicted) [Source:PomBase Gene ID;Acc:SPCC1393.02c]	0.389033
SPAC30D11.14c	SPAC30D11.14c	RNA-binding protein (predicted) [Source:PomBase Gene ID;Acc:SPAC30D11.14c]	0.389283
SPBC365.16	SPBC365.16	conserved protein [Source:PomBase Gene ID;Acc:SPBC365.16]	0.389525
SPCC663.09c	SPCC663.09c	short chain dehydrogenase (predicted) [Source:PomBase Gene ID;Acc:SPCC663.09c]	0.39044
SPBC713.03	SPBC713.03	mitochondrial D-lactate dehydrogenase, cytochrome (predicted) [Source:PomBase Gene ID;Acc:SPBC713.03]	0.390558
SPAC31G5.17c	rps1001	40S ribosomal protein S10 (predicted) [Source:PomBase Gene ID;Acc:SPAC31G5.17c]	0.390614
SPCC584.03c	SPCC584.03c	Ran GTP-binding protein (predicted) [Source:PomBase Gene ID;Acc:SPCC584.03c]	0.390624
SPAC17H9.14c	SPAC17H9.14c	protein disulfide isomerase [Source:PomBase Gene ID;Acc:SPAC17H9.14c]	0.391557
SPBC354.15	fap1	L-pipecolate oxidase [Source:PomBase Gene ID;Acc:SPBC354.15]	0.391583
SPAC19D5.01	pyp2	tyrosine phosphatase Pyp2 [Source:PomBase Gene ID;Acc:SPAC19D5.01]	0.391792
SPAC1834.10c	SPAC1834.10c	sequence orphan [Source:PomBase Gene ID;Acc:SPAC1834.10c]	0.392359
SPBC1709.13c	set10	ribosomal lysine methyltransferase Set10 [Source:PomBase Gene ID;Acc:SPBC1709.13c]	0.392608
SPAC13A11.05	SPAC13A11.05	peptidase family M17 [Source:PomBase Gene ID;Acc:SPAC13A11.05]	0.393335
SPCC613.03	SPCC613.03	conserved fungal protein [Source:PomBase Gene ID;Acc:SPCC613.03]	0.393366
SPCC970.05	rpl3601	60S ribosomal protein L36 [Source:PomBase Gene ID;Acc:SPCC970.05]	0.393441
SPAPB1A10.05	SPAPB1A10.05	sequence orphan [Source:PomBase Gene ID;Acc:SPAPB1A10.05]	0.394695
SPAC13D6.02c	byr3	zinc finger protein Byr3 [Source:PomBase Gene ID;Acc:SPAC13D6.02c]	0.394783
SPAC9.02c	SPAC9.02c	polyamine N-acetyltransferase (predicted) [Source:PomBase Gene ID;Acc:SPAC9.02c]	0.394828
SPCC1223.11	ptc2	protein phosphatase 2C Ptc2 [Source:PomBase Gene ID;Acc:SPCC1223.11]	0.395436
SPAC1071.09c	SPAC1071.09c	DNAJ domain protein, DNAJC9 family (predicted) [Source:PomBase Gene ID;Acc:SPAC1071.09c]	0.395665
SPAC25H1.03	mug66	meiotically upregulated gene Mug66 [Source:PomBase Gene ID;Acc:SPAC25H1.03]	0.397268
SPBC2D10.16	mhf1	FANCM-MHF complex subunit Mhf1 [Source:PomBase Gene ID;Acc:SPBC2D10.16]	0.397558
SPBC646.08c	SPBC646.08c	oxysterol binding protein (predicted) [Source:PomBase Gene ID;Acc:SPBC646.08c]	0.398069
SPAC1851.02	slc1	1-acylglycerol-3-phosphate O-acyltransferase Slc1 (predicted) [Source:PomBase Gene ID;Acc:SPAC1851.02]	0.398076
SPBC29A10.05	exo1	exonuclease I Exo1 [Source:PomBase Gene ID;Acc:SPBC29A10.05]	0.398446
SPAC1952.02	tma23	ribosome biogenesis protein Tma23 (predicted) [Source:PomBase Gene ID;Acc:SPAC1952.02]	0.398833
SPAC29A4.09	SPAC29A4.09	rRNA exonuclease Rrp17 (predicted) [Source:PomBase Gene ID;Acc:SPAC29A4.09]	0.399341
SPCC1223.05c	rpl3702	60S ribosomal protein L37 (predicted) [Source:PomBase Gene ID;Acc:SPCC1223.05c]	0.399413
SPAC23C11.14	zhf1	zinc ion transporter Zhf1 [Source:PomBase Gene ID;Acc:SPAC23C11.14]	0.399498
SPCC1393.05	ers1	RNA-silencing factor Ers1 [Source:PomBase Gene ID;Acc:SPCC1393.05]	0.400088
SPCC794.10	SPCC794.10	UTP-glucose-1-phosphateuridylyltransferase-like [Source:PomBase Gene ID;Acc:SPCC794.10]	0.401093
SPAC1486.02c	dsc2	UBA domain protein Ucp14 [Source:PomBase Gene ID;Acc:SPAC1486.02c]	0.401101
SPAC29B12.12	SPAC29B12.12	helper of TIM (predicted) [Source:PomBase Gene ID;Acc:SPAC29B12.12]	0.401188
SPCC31H12.04c	rpl1202	60S ribosomal protein L12.1/L12A [Source:PomBase Gene ID;Acc:SPCC31H12.04c]	0.40173
SPBC1683.12	SPBC1683.12	nicotinic acid plasma membrane transporter (predicted) [Source:PomBase Gene ID;Acc:SPBC1683.12]	0.402025
SPAC144.04c	spe1	ornithine decarboxylase Spe1 (predicted) [Source:PomBase Gene ID;Acc:SPAC144.04c]	0.403127
SPAC11E3.14	SPAC11E3.14	conserved eukaryotic protein [Source:PomBase Gene ID;Acc:SPAC11E3.14]	0.40425
SPAC823.03	ppk15	serine/threonine protein kinase Ppk15 (predicted) [Source:PomBase Gene ID;Acc:SPAC823.03]	0.404331
SPBC685.06	rps001	40S ribosomal protein S0A (p40) [Source:PomBase Gene ID;Acc:SPBC685.06]	0.404474
SPAC22G7.11c	SPAC22G7.11c	conserved fungal protein [Source:PomBase Gene ID;Acc:SPAC22G7.11c]	0.404888
SPAC26H5.09c	SPAC26H5.09c	gfo/idh/mocA family oxidoreductase (predicted) [Source:PomBase Gene ID;Acc:SPAC26H5.09c]	0.404987
SPBC947.15c	SPBC947.15c	mitochondrial NADH dehydrogenase (predicted) [Source:PomBase Gene ID;Acc:SPBC947.15c]	0.405602
SPBP8B7.04	mug45	sequence orphan [Source:PomBase Gene ID;Acc:SPBP8B7.04]	0.405654
SPAC2G11.04	SPAC2G11.04	RNA-binding protein, G-patch type (predicted) [Source:PomBase Gene ID;Acc:SPAC2G11.04]	0.405727
SPAC343.12	rds1	conserved fungal protein [Source:PomBase Gene ID;Acc:SPAC343.12]	0.406493
SPBC365.14c	uge1	UDP-glucose 4-epimerase Uge1 [Source:PomBase Gene ID;Acc:SPBC365.14c]	0.406521
SPBC16G5.15c	fkh2	fork head transcription factor Fkh2 [Source:PomBase Gene ID;Acc:SPBC16G5.15c]	0.408562
SPAC6G10.12c	ace2	transcription factor Ace2 [Source:PomBase Gene ID;Acc:SPAC6G10.12c]	0.409546
SPBC15D4.09c	SPBC15D4.09c	cystathionine gamma-synthase (predicted) [Source:PomBase Gene ID;Acc:SPBC15D4.09c]	0.409572
SPBC428.08c	clr4	histone H3 methyltransferase Clr4 [Source:PomBase Gene ID;Acc:SPBC428.08c]	0.409881
SPAP8A3.12c	tpp2	tripeptidyl-peptidase II Tpp2 [Source:PomBase Gene ID;Acc:SPAP8A3.12c]	0.410497
SPBC12C2.07c	SPBC12C2.07c	spermidine synthase (predicted) [Source:PomBase Gene ID;Acc:SPBC12C2.07c]	0.411272
SPCC1450.05c	rox3	mediator complex subunit Med19/Rox3 [Source:PomBase Gene ID;Acc:SPCC1450.05c]	0.411364
SPBC1703.14c	top1	DNA topoisomerase I [Source:PomBase Gene ID;Acc:SPBC1703.14c]	0.412504
SPAC3H8.07c	pac10	prefoldin subunit 3 Pac10 (predicted) [Source:PomBase Gene ID;Acc:SPAC3H8.07c]	0.412787
SPBC16H5.08c	SPBC16H5.08c	ribosome biogenesis ATPase, Arb family ABCF2-like (predicted) [Source:PomBase Gene ID;Acc:SPBC16H5.08c]	0.413688
SPBC691.03c	apl3	AP-2 adaptor complex subunit Alp3 (predicted) [Source:PomBase Gene ID;Acc:SPBC691.03c]	0.415832
SPAC1635.01	SPAC1635.01	mitochondrial outer membrane voltage-dependent anion-selective channel (predicted) [Source:PomBase Gene ID;Acc:SPAC1635.01]	0.416121
SPAC3F10.05c	mug113	T5orf172 family protein [Source:PomBase Gene ID;Acc:SPAC3F10.05c]	0.416553
SPAC12G12.03	cip2	RNA-binding protein Cip2 [Source:PomBase Gene ID;Acc:SPAC12G12.03]	0.417733
SPAC25B8.11	SPAC25B8.11	transcription factor (predicted) [Source:PomBase Gene ID;Acc:SPAC25B8.11]	0.418423
SPBC56F2.05c	SPBC56F2.05c	transcription factor (predicted) [Source:PomBase Gene ID;Acc:SPBC56F2.05c]	0.418525
SPAC15E1.05c	SPAC15E1.05c	ethanolamine-phosphate cytidylyltransferase (predicted) [Source:PomBase Gene ID;Acc:SPAC15E1.05c]	0.418647
SPBC19G7.17	SPBC19G7.17	translocon subunit Sec61 homolog (predicted) [Source:PomBase Gene ID;Acc:SPBC19G7.17]	0.419084
SPCC188.07	ccq1	telomere maintenance protein Ccq1 [Source:PomBase Gene ID;Acc:SPCC188.07]	0.420374
SPCC24B10.13	skb5	Shk1 kinase binding protein 5 [Source:PomBase Gene ID;Acc:SPCC24B10.13]	0.420518
SPCC285.16c	msh6	MutS protein homolog [Source:PomBase Gene ID;Acc:SPCC285.16c]	0.420991
SPBP8B7.28c	stc1	LIM-like protein linking chromatin modification to RNAi, Stc1 [Source:PomBase Gene ID;Acc:SPBP8B7.28c]	0.421237
SPAC1071.07c	rps1502	40S ribosomal protein S15 (predicted) [Source:PomBase Gene ID;Acc:SPAC1071.07c]	0.42202
SPAC977.14c	SPAC977.14c	aldo/keto reductase, unknown biological role [Source:PomBase Gene ID;Acc:SPAC977.14c]	0.422613
SPCC1739.08c	SPCC1739.08c	short chain dehydrogenase (predicted) [Source:PomBase Gene ID;Acc:SPCC1739.08c]	0.423652
SPBC1539.10	nop16	ribosome biogenesis protein Nop16 (predicted) [Source:PomBase Gene ID;Acc:SPBC1539.10]	0.423749
SPCC4G3.19	alp16	gamma tubulin complex subunit Alp16 [Source:PomBase Gene ID;Acc:SPCC4G3.19]	0.423886
SPAC1002.14	itt1	ubiquitin-protein ligase E3 (predicted) [Source:PomBase Gene ID;Acc:SPAC1002.14]	0.424616
SPBC21B10.12	rec6	meiotic recombination protein Rec6 [Source:PomBase Gene ID;Acc:SPBC21B10.12]	0.424707
SPBC14C8.15	SPBC14C8.15	triglyceride lipase-cholesterol esterase (predicted) [Source:PomBase Gene ID;Acc:SPBC14C8.15]	0.424936
SPCC1827.04	SPCC1827.04	ankyrin repeat protein, unknown biological role [Source:PomBase Gene ID;Acc:SPCC1827.04]	0.42495
SPAC521.05	rps802	40S ribosomal protein S8 (predicted) [Source:PomBase Gene ID;Acc:SPAC521.05]	0.425196
SPAC26H5.03	pcf2	CAF assembly factor (CAF-1) complex subunit B, Pcf2 [Source:PomBase Gene ID;Acc:SPAC26H5.03]	0.425206
SPCC306.11	SPCC306.11	sequence orphan [Source:PomBase Gene ID;Acc:SPCC306.11]	0.426484
SPCC663.08c	SPCC663.08c	short chain dehydrogenase [Source:PomBase Gene ID;Acc:SPCC663.08c]	0.426659
SPAC926.03	rlc1	myosin II regulatory light chain Rlc1 [Source:PomBase Gene ID;Acc:SPAC926.03]	0.426659
SPAC2E1P3.04	cao1	copper amine oxidase Cao1 [Source:PomBase Gene ID;Acc:SPAC2E1P3.04]	0.426893
SPCC364.03	rpl1702	60S ribosomal protein L17 (predicted) [Source:PomBase Gene ID;Acc:SPCC364.03]	0.427103
SPAC3C7.13c	SPAC3C7.13c	glucose-6-phosphate 1-dehydrogenase (predicted) [Source:PomBase Gene ID;Acc:SPAC3C7.13c]	0.427926
SPAC17H9.12c	SPAC17H9.12c	mitochondrial cytochrome c-heme linkage protein Cyc2 (predicted) [Source:PomBase Gene ID;Acc:SPAC17H9.12c]	0.428739
SPAC3F10.02c	trk1	potassium ion transporter Trk1 [Source:PomBase Gene ID;Acc:SPAC3F10.02c]	0.429766
SPCPB1C11.03	SPCPB1C11.03	cysteine transporter (predicted) [Source:PomBase Gene ID;Acc:SPCPB1C11.03]	0.430098
SPBC31F10.07	lsb5	cortical component Lsb5 (predicted) [Source:PomBase Gene ID;Acc:SPBC31F10.07]	0.430373
SPCC1322.07c	mug150	sequence orphan [Source:PomBase Gene ID;Acc:SPCC1322.07c]	0.430594
SPAC227.10	SPAC227.10	prefoldin subunit 2 (predicted) [Source:PomBase Gene ID;Acc:SPAC227.10]	0.430817
SPBC839.13c	rpl1601	60S ribosomal protein L13/L16 (predicted) [Source:PomBase Gene ID;Acc:SPBC839.13c]	0.43096
SPBC1921.01c	rpl35b	60S ribosomal protein L35a (predicted) [Source:PomBase Gene ID;Acc:SPBC1921.01c]	0.431117
SPCC550.01c	SPCC550.01c	mitochondrial respiratory chain complex assembly protein (predicted) [Source:PomBase Gene ID;Acc:SPCC550.01c]	0.431173
SPBC947.05c	frp2	ferric-chelate reductase Frp2 (predicted) [Source:PomBase Gene ID;Acc:SPBC947.05c]	0.431416
SPCC61.03	SPCC61.03	carbohydrate kinase domain family protein [Source:PomBase Gene ID;Acc:SPCC61.03]	0.431992
SPAC1565.01	SPAC1565.01	conserved fungal protein [Source:PomBase Gene ID;Acc:SPAC1565.01]	0.432241
SPBC1734.12c	alg12	dolichyl pyrophosphate Man7GlcNAc2 alpha-1,6-mannosyltransferase Alg12 (predicted) [Source:PomBase Gene ID;Acc:SPBC1734.12c]	0.432532
SPBC20F10.07	SPBC20F10.07	GRAM domain protein [Source:PomBase Gene ID;Acc:SPBC20F10.07]	0.432573
SPBP4H10.13	rps2302	40S ribosomal protein S23 (predicted) [Source:PomBase Gene ID;Acc:SPBP4H10.13]	0.433431
